# Supplementary material for: Spatial patterns of tumour growth impact clonal diversification
Source: Nat Ecol Evol. Author manuscript; Available in PMC 2022 Jan 17. (PMC8752443; doi:10.1038/s41559-021-01586-x)
Supplement: Source Data for Extended Data Figure 1 [file EMS136364-supplement-Source_Data_for_Extended_Data_Figure_1.xlsx]

## Sheet: SourceDataEDFig1a
	ki67	VHL	PBRM1	SETD2	PIK3CA	MTOR	PTEN	KDM5C	BAP1	TP53	TSC1	TSC2	ARID1A	TCEB1	gain_1q	gain_1	gain_2q	gain_2	gain_5q	gain_5	gain_7q	gain_7	gain_8q	gain_8	gain_12p	gain_12	gain_20q	gain_20	loss_1p	loss_1	loss_3p	loss_3	loss_4q	loss_4	loss_6q	loss_6	loss_8p	loss_8	loss_9p	loss_9	loss_14q	loss_14
1	0.13265	1	1	0	0	0	0	0	0	0	0	0	0	0	0	0	0	0	0	1	0	0	0	0	0	0	0	0	0	0	0	1	0	0	0	1	0	0	0	1	0	0
2	0.862069	1	1	0	0	0	0	0	0	0	0	0	0	0	0	0	0	0	0	1	0	0	0	0	0	0	0	0	0	0	0	1	0	0	0	1	0	0	0	1	0	0
3	1.66648	1	1	0	0	1	0	0	0	0	0	0	0	0	0	0	0	0	0	1	0	1	0	0	0	0	0	0	0	1	0	1	0	0	0	1	0	0	0	1	1	1
4	1.54845	1	1	0	0	0	0	0	0	0	0	0	0	0	0	0	0	0	0	1	0	0	0	0	0	0	0	0	0	0	0	1	0	0	0	1	0	0	0	1	0	0
5	1.45398	1	1	0	0	0	0	0	0	0	0	0	0	0	0	0	0	0	0	1	0	0	0	0	0	0	0	0	0	0	0	1	0	0	0	1	0	0	0	1	0	0
6	0.813958	1	1	0	0	0	0	0	0	0	0	0	0	0	0	0	0	0	0	1	0	0	0	0	0	0	0	0	0	0	0	1	0	0	0	1	0	0	0	1	0	0
8	0.677518	1	1	0	0	0	0	0	0	0	0	0	0	0	0	0	0	0	0	1	0	0	0	0	0	0	0	0	0	0	0	1	0	0	0	1	0	0	0	1	0	0
9	0.993522	1	1	0	0	0	0	0	0	0	0	0	0	0	0	0	0	0	0	1	0	0	0	0	0	0	0	0	0	0	0	1	0	0	0	1	0	0	0	1	0	0
10	0.827918	1	1	0	0	0	0	0	0	0	0	0	0	0	0	0	0	0	0	1	0	0	0	0	0	0	0	0	0	0	0	1	0	0	0	1	0	0	0	1	0	0
21	1.45881	1	0	0	0	0	0	0	0	0	0	0	0	0	0	0	0	0	1	1	0	0	0	0	0	0	0	0	0	0	0	1	0	0	0	0	0	0	0	0	0	0
22	3.85123	1	0	0	0	1	0	0	1	0	0	0	0	0	1	1	0	0	0	0	0	0	0	0	0	0	0	0	0	0	1	1	0	0	0	0	0	0	0	0	0	0
23	2.12728	1	0	0	0	1	0	0	1	0	0	0	0	0	1	1	0	0	0	0	0	0	0	0	0	0	0	0	0	0	1	1	0	0	0	0	0	0	0	0	0	0
24	1.58185	1	0	0	0	1	0	0	1	0	0	0	0	0	1	1	0	0	0	0	0	0	0	0	0	0	0	0	0	0	1	1	0	0	0	0	0	0	0	0	0	0
25	1.12938	1	0	0	0	1	0	0	1	0	0	0	0	0	1	1	0	0	0	0	0	0	0	0	0	0	0	0	0	0	1	1	0	0	0	0	0	0	0	0	0	0
27	2.62431	1	0	0	0	0	0	0	0	0	0	0	0	0	0	0	0	0	1	1	0	0	1	1	0	0	0	0	1	1	1	1	0	0	0	0	1	1	0	0	1	1
28	4.71186	1	0	0	0	0	0	0	0	0	0	0	0	0	0	0	0	0	1	1	0	0	1	1	0	0	0	0	1	1	1	1	0	0	0	0	1	1	0	0	1	1
29	1.96218	1	0	1	0	0	1	0	0	0	0	0	0	0	0	0	0	0	0	0	0	0	0	0	0	0	0	0	1	1	1	1	0	0	0	0	0	0	0	0	1	1
30	5.31804	1	1	0	0	0	0	0	0	0	0	0	0	0	0	0	0	0	0	0	0	0	0	0	0	0	0	0	0	0	1	1	0	0	0	0	0	0	0	0	0	0
32	0.246499	1	1	0	0	0	0	0	0	0	0	0	0	0	0	0	0	0	0	0	0	0	0	0	0	0	0	0	0	0	1	1	0	0	0	0	0	0	0	0	0	0
33	2.95611	1	1	0	0	0	0	0	0	0	0	0	0	0	0	0	0	0	0	0	0	0	0	0	0	0	0	0	0	0	1	1	0	0	0	0	0	0	0	0	0	0
34	6.08618	1	1	0	0	0	0	0	0	0	0	0	0	0	0	0	0	0	0	0	0	0	0	0	0	0	0	0	0	0	1	1	0	0	0	0	0	0	0	0	0	0
36	2.25152	1	1	0	0	1	0	0	0	0	0	0	0	0	0	0	0	0	0	0	0	1	0	0	0	0	0	0	0	1	1	1	0	0	0	0	0	0	1	1	1	1
40	0.882088	1	1	0	0	0	1	0	0	0	0	0	0	0	0	0	0	0	0	0	0	0	0	0	0	0	0	0	0	1	1	1	0	0	1	1	0	0	0	0	0	0
41	1.10489	1	1	0	0	0	1	0	0	0	0	0	0	0	0	0	0	0	0	0	0	0	0	0	0	0	0	0	0	1	1	1	0	0	1	1	0	0	0	0	0	0
42	0.43688	1	1	0	0	0	1	0	0	0	0	0	0	0	0	0	0	0	0	0	0	0	0	0	0	0	0	0	0	1	1	1	0	0	1	1	0	0	0	0	0	0
43	0.943265	1	1	0	0	0	1	0	0	0	0	0	0	0	0	0	0	0	0	0	0	0	0	0	0	0	0	0	0	1	1	1	0	0	1	1	0	0	0	0	0	0
44	0.724317	1	1	0	0	0	1	0	0	0	0	0	0	0	0	0	0	0	0	0	0	0	0	0	0	0	0	0	0	1	1	1	0	0	1	1	0	0	0	0	0	0
45	0.651721	1	1	0	0	0	1	0	0	0	0	0	0	0	0	0	0	0	0	0	0	0	0	0	0	0	0	0	0	1	1	1	0	0	1	1	0	0	0	0	0	0
60	0.75826	1	1	0	0	0	1	0	0	0	0	0	0	0	0	0	0	0	0	0	0	0	0	0	0	0	0	0	0	1	1	1	0	0	1	1	0	0	0	0	0	0
61	0.300377	1	1	0	0	0	1	0	0	0	0	0	0	0	0	0	0	0	0	0	0	0	0	0	0	0	0	0	0	1	1	1	0	0	1	1	0	0	0	0	0	0
62	1.00242	1	1	0	0	0	1	0	0	0	0	0	0	0	0	0	0	0	0	0	0	0	0	0	0	0	0	0	0	1	1	1	0	0	1	1	0	0	0	0	0	0
63	0.452438	1	1	0	0	0	1	0	0	0	0	0	0	0	0	0	0	0	0	0	0	0	0	0	0	0	0	0	0	1	1	1	0	0	1	1	0	0	0	0	0	0
64	0.792478	1	1	0	0	0	1	0	0	0	0	0	0	0	0	0	0	0	0	0	0	0	0	0	0	0	0	0	0	1	1	1	0	0	1	1	0	0	0	0	0	0
65	1.32017	1	1	0	0	0	1	0	0	0	0	0	0	0	0	0	0	0	0	0	0	0	0	0	0	0	0	0	0	1	1	1	0	0	1	1	0	0	0	0	0	0
66	1.00072	1	1	0	0	0	1	0	0	0	0	0	0	0	0	0	0	0	0	0	0	0	0	0	0	0	0	0	0	1	1	1	0	0	1	1	0	0	0	0	0	0
67	1.06688	1	1	0	0	0	1	0	0	0	0	0	0	0	0	0	0	0	0	0	0	0	0	0	0	0	0	0	0	1	1	1	0	0	1	1	0	0	0	0	0	0
68	0.78566	1	1	0	0	0	1	0	0	0	0	0	0	0	0	0	0	0	0	0	0	0	0	0	0	0	0	0	0	1	1	1	0	0	1	1	0	0	0	0	0	0
70	1.69419	1	1	0	0	0	1	0	0	0	0	0	0	0	0	0	0	0	0	0	0	0	0	0	0	0	0	0	0	1	1	1	0	0	1	1	0	0	0	0	0	0
71	1.12505	1	1	0	0	0	1	0	0	0	0	0	0	0	0	0	0	0	0	0	0	0	0	0	0	0	0	0	0	1	1	1	0	0	1	1	0	0	0	0	0	0
72	0.571773	1	1	0	0	0	1	0	0	0	0	0	0	0	0	0	0	0	0	0	0	0	0	0	0	0	0	0	0	1	1	1	0	0	1	1	0	0	0	0	0	0
73	1.07487	1	1	0	0	0	1	0	0	0	0	0	0	0	0	0	0	0	0	0	0	0	0	0	0	0	0	0	0	1	1	1	0	0	1	1	0	0	0	0	0	0
74	1.33976	1	1	0	0	0	1	0	0	0	0	0	0	0	0	0	0	0	0	0	0	0	0	0	0	0	0	0	0	1	1	1	0	0	1	1	0	0	0	0	0	0
75	1.01985	1	1	0	0	0	1	0	0	0	0	0	0	0	0	0	0	0	0	0	0	0	0	0	0	0	0	0	0	1	1	1	0	0	1	1	0	0	0	0	0	0
76	1.76935	1	1	0	0	0	1	0	0	0	0	0	0	0	0	0	0	0	0	0	0	0	0	0	0	0	0	0	0	1	1	1	0	0	1	1	0	0	0	0	0	0
77	0.987722	1	1	0	0	0	1	0	0	0	0	0	0	0	0	0	0	0	0	0	0	0	0	0	0	0	0	0	0	1	1	1	0	0	1	1	0	0	0	0	0	0
78	1.74357	1	1	0	0	0	1	0	0	0	0	0	0	0	0	0	0	0	0	0	0	0	0	0	0	0	0	0	0	1	1	1	0	0	1	1	0	0	0	0	0	0
106	0.412763	1	1	0	0	0	0	0	0	0	0	0	0	0	0	0	0	0	0	0	0	0	0	0	0	0	0	0	0	0	1	1	0	0	0	0	0	0	0	0	0	0
107	0.980472	1	1	0	0	0	0	0	0	0	0	0	0	0	0	0	0	0	0	0	0	0	0	0	0	0	0	0	0	0	1	1	0	0	0	0	0	0	0	0	0	0
108	0.600601	1	1	0	0	0	0	0	0	0	0	0	0	0	0	0	0	0	0	0	0	0	0	0	0	0	0	0	0	0	1	1	0	0	0	0	0	0	0	0	0	0
109	6.99328	1	1	0	0	0	0	0	0	0	0	0	0	0	0	0	0	0	0	0	0	0	0	0	0	0	0	0	0	0	1	1	0	0	0	0	0	0	0	0	0	0
110	1.06123	1	1	0	0	0	0	0	1	0	1	0	0	0	0	0	0	0	0	0	0	0	0	0	0	0	0	0	0	1	1	1	0	1	0	0	0	0	0	1	1	1
111	1.27012	1	1	0	0	0	0	0	0	0	0	0	0	0	0	0	0	0	0	0	0	0	0	0	0	0	0	0	0	0	1	1	0	0	0	0	0	0	0	0	0	0
112	2.84522	1	1	0	0	0	0	0	0	0	0	0	0	0	0	0	0	0	0	0	0	0	0	0	0	0	0	0	0	0	1	1	0	0	0	0	0	0	0	0	0	0
113	1.18985	1	1	0	0	0	0	0	0	0	0	0	0	0	0	0	0	0	0	0	0	0	0	0	0	0	0	0	0	0	1	1	0	0	0	0	0	0	0	0	0	0
114	5.93148	1	1	0	1	0	0	0	0	0	0	0	0	0	0	0	0	0	0	0	0	0	0	0	0	0	0	0	0	0	1	1	0	0	0	0	0	0	0	0	0	0
115	2.44568	1	1	0	1	0	0	0	0	0	0	0	0	0	0	0	0	0	0	0	0	0	0	0	0	0	0	0	0	0	1	1	0	0	0	0	0	0	0	0	0	0
116	5.18526	1	1	0	1	0	0	0	0	0	0	0	0	0	0	0	0	0	0	0	0	0	0	0	0	0	0	0	0	0	1	1	0	0	0	0	0	0	0	0	0	0
117	1.36505	1	1	0	1	0	0	0	0	0	0	0	0	0	0	0	0	0	0	0	0	0	0	0	0	0	0	0	0	0	1	1	0	0	0	0	0	0	0	0	0	0
118	23.5978	1	1	0	1	0	0	0	0	0	0	0	0	0	0	0	0	0	0	0	0	0	0	0	0	0	0	0	0	0	1	1	0	0	0	0	0	0	0	0	0	0
119	12.8813	1	1	0	1	0	0	0	0	0	0	0	0	0	0	0	0	0	0	0	0	0	0	0	0	0	0	0	0	0	1	1	0	0	0	0	0	0	0	0	0	0
120	4.52935	1	1	1	0	0	0	0	0	0	0	0	0	0	0	0	0	1	0	0	0	0	0	0	0	0	0	1	0	0	1	1	0	0	0	0	0	0	0	0	0	0
121	5.54846	1	1	0	0	0	0	0	0	0	0	0	0	0	0	0	0	0	0	0	0	0	0	0	0	0	0	0	0	0	1	1	0	0	0	0	0	0	0	0	0	0
122	10.4762	1	0	0	1	0	0	0	1	0	0	0	0	0	0	1	0	0	0	0	0	0	1	1	0	1	0	0	0	1	1	1	0	1	0	0	0	0	1	1	1	1
123	9.24248	1	1	1	0	0	0	0	0	0	0	0	0	0	0	0	0	0	0	0	0	0	0	0	0	0	0	0	0	0	1	1	0	0	0	0	0	0	0	0	0	0
125	0.699464	0	0	0	0	0	1	0	0	0	0	0	1	0	0	0	0	0	1	1	0	0	0	0	0	0	0	0	0	1	1	1	0	0	0	0	0	0	0	0	0	0
126	1.41729	0	0	0	0	1	1	0	0	0	0	0	0	0	0	0	0	0	1	1	0	0	0	0	0	0	0	0	0	0	1	1	0	0	0	0	0	0	0	0	0	0
127	1.46536	0	0	0	0	0	0	0	0	0	0	0	1	0	0	0	0	0	1	1	0	0	0	0	0	0	0	0	0	1	1	1	0	0	0	0	0	0	0	0	0	0
128	0.127265	0	0	0	0	0	0	0	0	0	0	0	1	0	0	0	0	0	1	1	0	0	0	0	0	0	0	0	0	1	1	1	0	0	0	0	0	0	0	0	0	0
129	0.25729	0	1	0	0	1	0	0	0	0	0	0	0	0	1	1	0	0	1	1	0	0	0	0	0	0	0	0	1	1	1	1	0	0	1	1	0	1	0	0	1	1
130	0.177916	0	1	0	0	1	0	0	0	0	0	0	0	0	1	1	0	0	1	1	0	0	0	0	0	0	0	0	1	1	1	1	0	0	0	0	0	0	0	0	0	0
131	0.0750429	0	1	0	0	1	0	0	0	0	0	0	0	0	1	1	0	0	1	1	0	0	0	0	0	0	0	0	1	1	1	1	0	0	0	0	0	0	0	0	0	0
134	0.0984187	0	0	0	0	0	0	0	0	0	0	0	1	0	0	0	0	0	1	1	0	0	0	0	0	0	0	0	0	1	1	1	0	0	0	0	0	0	0	0	0	0
136	0.116347	0	1	0	0	1	0	0	0	0	0	0	0	0	1	1	0	0	1	1	0	0	0	0	0	0	0	0	1	1	1	1	0	0	1	1	0	1	0	0	1	1
137	1.09783	0	1	0	0	1	0	0	0	0	0	0	0	0	1	1	0	0	1	1	0	0	0	0	0	0	0	0	1	1	1	1	0	0	0	0	0	0	0	0	0	0
138	0.248396	0	1	0	0	1	0	0	0	0	0	0	0	0	1	1	0	0	1	1	0	0	0	0	0	0	0	0	1	1	1	1	0	0	0	0	0	0	0	0	0	0
139	0.182045	0	0	0	0	0	0	0	0	0	0	0	1	0	0	0	0	0	1	1	0	0	0	0	0	0	0	0	0	1	1	1	0	0	0	0	0	0	0	0	0	0
141	0.749176	0	1	0	0	1	0	0	0	0	0	0	0	0	1	1	0	0	1	1	0	0	0	0	0	0	0	0	1	1	1	1	0	0	0	0	0	0	0	0	0	0
142	1.19036	0	1	0	0	1	0	0	0	0	0	0	0	0	1	1	0	0	1	1	0	0	0	0	0	0	0	0	1	1	1	1	0	0	0	0	0	0	0	0	0	0
144	0.460083	0	1	0	0	1	0	0	0	0	0	0	0	0	1	1	0	0	1	1	0	0	1	1	0	1	0	0	1	1	1	1	0	0	0	0	0	0	0	0	0	0
148	0.176507	0	1	0	0	1	0	0	0	0	0	0	0	0	1	1	0	0	1	1	0	0	0	0	0	0	0	0	1	1	1	1	0	0	0	0	0	0	0	0	0	0
149	0.398488	0	0	0	0	0	0	0	0	0	0	0	1	0	0	0	0	0	1	1	0	0	0	0	0	0	0	0	0	1	1	1	0	0	0	0	0	0	0	0	0	0
150	3.41393	1	0	1	0	0	0	0	0	0	0	0	0	0	0	1	0	0	1	1	0	1	0	0	1	1	0	0	0	1	1	1	0	0	0	0	1	1	1	1	1	1
151	4.00552	1	0	1	0	0	0	0	0	0	0	0	0	0	0	1	0	0	1	1	0	1	0	0	1	1	0	0	0	1	1	1	0	0	0	0	1	1	1	1	1	1
152	2.77734	1	0	1	0	0	0	0	0	0	0	0	0	0	0	1	0	0	1	1	0	1	0	0	1	1	0	0	0	1	1	1	0	0	0	0	1	1	1	1	1	1
153	2.44066	1	0	1	0	0	0	0	0	0	0	0	0	0	0	1	0	0	1	1	0	1	0	0	1	1	0	0	0	1	1	1	0	0	0	0	1	1	1	1	1	1
154	4.19188	1	0	1	0	0	0	0	0	0	0	0	0	0	0	1	0	0	1	1	0	1	0	0	1	1	0	0	0	1	1	1	0	0	0	0	1	1	1	1	1	1
155	1.64351	1	0	1	0	0	0	0	0	0	0	0	0	0	0	1	0	0	1	1	0	1	0	0	1	1	0	0	0	1	1	1	0	0	0	0	1	1	1	1	1	1
156	12.4272	1	0	1	0	0	0	0	0	0	0	0	0	0	0	1	0	0	1	1	0	1	0	0	1	1	0	0	0	1	1	1	0	0	0	0	1	1	1	1	1	1
157	3.25697	1	0	1	0	0	0	0	0	0	0	0	0	0	0	1	0	0	1	1	0	1	0	0	1	1	0	0	0	1	1	1	0	0	0	0	1	1	1	1	1	1
158	4.68127	1	0	1	0	0	0	0	0	0	0	0	0	0	0	1	0	0	1	1	0	1	0	0	1	1	0	0	0	1	1	1	0	0	0	0	1	1	1	1	1	1
159	2.41478	1	0	1	0	0	0	0	0	0	0	0	0	0	0	1	0	0	1	1	0	1	0	0	1	1	0	0	0	1	1	1	0	0	0	1	1	1	1	1	1	1
160	16.6206	1	0	1	0	0	0	0	0	0	0	0	0	0	0	1	0	0	1	1	0	1	0	0	1	1	0	0	0	1	1	1	0	0	0	0	1	1	1	1	1	1
162	0.98912	1	0	1	0	0	0	0	0	0	0	0	0	0	0	1	0	0	1	1	0	1	0	0	1	1	0	0	0	1	1	1	0	0	0	0	1	1	1	1	1	1
163	4.56809	1	0	1	0	0	0	0	0	0	0	0	0	0	0	1	0	0	1	1	0	1	0	0	1	1	0	0	0	1	1	1	0	0	0	0	1	1	1	1	1	1
164	1.95392	1	0	1	0	0	0	0	0	0	0	0	0	0	0	1	0	0	1	1	0	1	0	0	1	1	0	0	0	1	1	1	0	0	0	0	1	1	1	1	1	1
165	1.58387	1	0	1	0	0	0	0	0	0	0	0	0	0	0	0	0	0	1	1	0	0	0	0	0	0	0	0	0	0	1	1	0	0	0	0	1	1	1	1	0	0
166	1.39494	1	0	1	0	0	0	0	0	0	0	0	0	0	0	0	0	0	1	1	0	0	0	0	0	0	0	0	0	0	1	1	0	0	0	0	1	1	1	1	0	0
167	1.54622	1	0	1	0	0	0	0	0	0	0	0	0	0	0	1	0	0	1	1	0	1	0	0	1	1	0	0	0	1	1	1	0	0	0	0	1	1	1	1	1	1
168	17.9358	1	0	1	0	0	0	0	0	0	0	0	0	0	0	1	0	0	1	1	0	1	0	0	1	1	0	0	0	1	1	1	0	0	0	0	1	1	1	1	1	1
169	0.574569	1	0	1	0	0	0	0	0	0	0	0	0	0	0	1	0	0	1	1	0	1	0	0	1	1	0	0	0	1	1	1	0	0	0	0	1	1	1	1	1	1
170	0.935604	1	0	1	0	0	0	0	0	0	0	0	0	0	0	1	0	0	1	1	0	1	0	0	1	1	0	0	0	1	1	1	0	0	0	0	1	1	1	1	1	1
171	2.71232	1	0	1	0	1	0	0	0	0	0	0	0	0	0	1	0	0	1	1	0	1	0	0	1	1	0	0	0	1	1	1	0	0	0	0	1	1	1	1	1	1
172	0.247198	1	0	1	0	0	0	0	0	0	0	0	0	0	0	1	0	0	1	1	0	1	0	0	1	1	0	0	0	1	1	1	0	0	0	0	1	1	1	1	1	1
173	17.9358	1	0	1	0	0	0	0	0	0	0	0	0	0	0	1	0	0	1	1	0	1	0	0	1	1	0	0	0	1	1	1	0	0	0	0	1	1	1	1	1	1
174	7.4913	1	0	1	0	0	0	0	0	0	0	0	0	0	0	1	0	0	1	1	0	1	0	0	1	1	0	0	0	1	1	1	0	0	0	0	1	1	1	1	1	1
175	4.3877	1	0	1	0	0	0	0	0	0	0	0	0	0	0	1	0	0	1	1	0	1	0	0	1	1	0	0	0	1	1	1	0	0	0	0	1	1	1	1	1	1
176	3.88592	1	0	1	0	0	0	0	0	0	0	0	0	0	0	1	0	0	1	1	0	1	0	0	1	1	0	0	0	1	1	1	0	0	0	0	1	1	1	1	1	1
177	3.85297	1	0	1	0	0	0	0	0	0	0	0	0	0	0	1	0	0	1	1	0	1	0	0	1	1	0	0	0	1	1	1	0	0	0	0	1	1	1	1	1	1
178	6.89221	1	0	1	0	0	0	0	0	0	0	0	0	0	0	1	0	0	1	1	0	1	0	0	1	1	0	0	0	1	1	1	0	0	0	0	1	1	1	1	1	1
179	2.91243	0	0	0	0	0	0	0	0	0	0	0	0	0	1	1	0	0	1	1	0	0	1	1	0	0	0	0	1	1	0	0	0	0	0	1	1	1	0	0	0	0
180	2.23742	0	0	0	0	0	0	0	0	0	0	0	0	0	1	1	0	1	1	1	0	0	1	1	0	0	1	1	1	1	0	0	0	0	1	1	1	1	0	0	0	0
181	1.91013	0	0	0	0	0	0	0	0	0	0	0	0	0	1	1	0	1	1	1	0	0	1	1	0	0	1	1	1	1	0	0	0	0	1	1	1	1	0	0	0	0
182	2.15635	0	0	0	0	0	0	0	0	0	0	0	0	0	1	1	0	1	1	1	0	0	1	1	0	0	1	1	1	1	0	0	0	0	1	1	1	1	0	0	0	0
183	2.0574	0	0	0	0	0	0	0	0	0	0	0	0	0	1	1	0	1	1	1	0	0	1	1	0	0	1	1	1	1	0	0	0	0	1	1	1	1	0	0	0	0
184	1.28693	0	0	0	0	0	0	0	0	0	0	0	0	0	1	1	0	1	1	1	0	0	1	1	0	0	1	1	1	1	0	0	0	0	1	1	1	1	0	0	0	0
185	1.11319	0	0	0	0	0	0	0	0	0	0	0	0	0	1	1	0	0	1	1	0	1	1	1	1	1	0	0	1	1	0	0	0	0	0	1	1	1	0	0	0	0
186	4.65453	0	0	0	0	0	0	0	0	0	0	0	0	0	1	1	0	0	1	1	0	0	1	1	0	0	0	0	1	1	0	0	0	0	0	1	1	1	0	0	0	0
187	5.6308	0	0	0	0	0	0	0	0	0	0	0	0	0	1	1	1	1	1	1	1	1	1	1	0	1	0	0	1	1	0	0	0	0	0	1	1	1	0	0	0	0
193	4.05861	1	0	0	0	0	0	0	0	0	0	0	0	0	0	0	0	0	1	1	0	0	0	0	0	0	0	0	0	0	1	1	0	0	0	0	0	0	0	0	0	0
194	3.25145	1	1	0	0	0	0	0	0	0	1	0	0	0	0	0	0	0	1	1	0	0	0	0	0	0	0	0	0	0	1	1	0	0	0	0	0	0	0	1	0	0
195	4.03124	1	1	0	0	0	0	0	0	0	0	0	0	0	0	0	0	0	1	1	0	0	0	0	0	0	0	0	0	0	1	1	0	0	0	0	0	0	0	0	0	0
196	1.70397	1	0	0	0	0	0	0	0	0	0	0	0	0	0	0	0	0	1	1	0	0	0	0	0	0	0	0	0	0	1	1	0	0	0	0	0	0	0	0	0	0
197	2.72421	1	1	0	0	0	0	0	0	0	0	0	0	0	0	0	0	0	1	1	0	0	0	0	0	0	0	0	0	0	1	1	0	0	0	0	0	0	0	0	0	0
198	1.29424	1	1	0	0	0	0	0	0	0	0	0	0	0	0	0	0	0	1	1	0	0	0	0	0	0	0	0	0	0	1	1	0	0	0	0	0	0	0	0	0	0
199	6.74757	1	1	0	0	0	0	0	0	0	0	0	0	0	0	0	0	0	1	1	0	0	0	0	0	0	0	0	0	0	1	1	0	0	0	0	0	0	0	0	0	0
201	3.7494	1	0	0	0	0	0	0	0	0	0	0	0	0	0	0	0	0	1	1	0	0	0	0	0	0	0	0	0	0	1	1	0	0	0	0	0	0	0	0	0	0
202	15.5055	1	1	0	0	0	0	0	0	0	0	0	0	0	0	0	0	0	1	1	0	0	0	0	0	0	0	0	0	0	1	1	0	0	0	0	0	0	0	0	0	0
203	2.43813	1	0	0	0	0	0	0	1	0	0	0	0	0	0	0	0	0	0	0	0	0	0	0	0	0	0	0	1	1	1	1	0	0	0	0	0	0	0	0	1	1
204	7.76269	1	0	0	0	0	0	0	1	0	0	0	0	0	0	0	0	0	0	0	0	0	0	0	0	0	0	0	1	1	1	1	0	0	0	0	0	0	0	0	1	1
205	7.42012	1	0	0	0	0	0	0	1	0	0	0	0	0	0	0	0	0	0	0	0	0	0	0	0	0	0	0	1	1	1	1	0	0	0	0	0	0	0	1	1	1
206	9.22459	1	0	0	0	0	0	0	1	0	0	0	0	0	0	0	0	1	0	0	0	0	0	1	0	0	0	1	1	1	1	1	0	0	0	0	0	0	0	1	1	1
208	5.09798	1	0	0	0	0	0	0	1	0	0	0	0	0	0	1	0	1	0	1	0	0	0	0	1	1	0	1	1	1	1	1	0	1	0	0	0	1	0	1	1	1
209	14.7543	1	0	0	0	0	0	0	1	0	0	0	0	0	0	0	0	0	0	0	0	0	0	0	0	0	0	0	1	1	1	1	0	0	0	0	0	0	0	0	1	1
210	5.51061	0	1	0	0	0	0	0	0	0	0	0	0	0	0	0	0	0	0	0	0	0	0	0	0	0	0	0	0	1	1	1	0	1	0	0	0	0	0	0	0	0
211	12.4096	0	1	0	0	0	0	0	0	0	0	0	0	0	0	0	0	0	0	0	0	0	0	0	0	0	0	0	0	0	1	1	0	0	0	0	0	0	0	0	0	0
212	5.74218	0	1	0	0	0	0	0	0	0	0	0	0	0	0	0	0	0	0	0	0	0	0	0	0	0	0	0	0	0	1	1	0	0	0	0	0	0	0	0	0	0
213	3.9659	0	1	0	0	0	0	0	0	0	0	0	0	0	0	0	0	0	0	0	0	0	0	0	0	0	0	0	0	0	1	1	0	0	0	0	0	0	0	0	0	0
214	6.05588	0	1	0	0	0	0	0	0	0	0	0	0	0	0	0	0	0	0	0	0	0	0	0	0	0	0	0	0	0	1	1	0	0	0	0	0	0	0	0	0	0
215	4.45727	0	1	1	0	0	0	0	0	0	0	0	0	0	0	1	0	1	0	0	0	0	0	0	0	0	0	0	0	0	1	1	0	0	0	0	0	0	0	0	0	0
216	3.6645	0	1	1	0	0	0	0	0	0	0	0	0	0	0	1	0	1	0	0	0	0	0	0	0	0	0	0	0	0	1	1	0	0	0	0	0	0	0	0	0	0
217	0.584946	0	1	1	0	0	0	0	0	0	0	0	0	0	0	1	0	1	0	0	0	0	0	0	0	0	0	0	0	0	1	1	0	0	0	0	0	0	0	0	0	0
218	0.940523	0	1	0	0	0	0	0	0	0	0	0	0	0	0	1	0	0	0	0	0	0	0	0	0	0	0	0	1	1	1	1	0	0	0	0	0	0	0	0	0	0
219	9.76086	0	1	0	0	0	0	0	0	0	0	0	0	0	0	1	0	0	0	0	0	0	0	0	0	0	0	0	0	1	1	1	0	0	0	0	0	0	0	0	0	0
220	0.529865	1	1	0	0	0	0	0	0	0	1	0	0	0	1	1	1	1	1	1	0	1	0	1	1	1	0	1	1	1	1	1	0	1	0	1	0	0	0	1	1	1
221	2.91609	1	1	0	0	0	0	0	0	0	0	0	0	0	0	0	0	0	1	1	0	0	0	0	0	0	0	0	0	0	1	1	0	0	0	0	0	0	0	0	0	0
222	17.9179	1	0	0	0	0	0	0	0	0	0	0	0	0	0	0	0	0	1	1	0	0	0	0	0	0	0	0	0	0	1	1	0	0	0	0	0	0	0	0	0	0
223	14.8497	1	1	0	0	0	0	0	0	0	0	0	0	0	0	0	0	0	1	1	0	0	0	0	0	0	0	0	0	0	1	1	0	0	0	0	0	0	0	0	0	0
224	1.44457	1	0	0	0	0	0	0	0	0	0	0	0	0	0	0	0	0	1	1	0	0	0	0	0	0	0	0	0	0	1	1	0	0	0	0	0	0	0	0	0	0
225	8.60245	1	1	0	0	0	0	0	0	0	1	0	0	0	0	1	1	1	1	1	0	1	0	1	0	0	0	1	1	1	1	1	0	1	0	1	0	0	0	1	0	0
226	3.92832	1	1	0	0	0	0	0	0	0	1	0	0	0	1	1	1	1	1	1	0	1	0	1	0	0	0	1	1	1	1	1	0	1	0	1	0	0	0	1	0	0
228	2.2001	1	1	0	0	0	0	0	0	0	1	0	0	0	1	1	1	1	1	1	0	1	0	1	0	0	0	1	1	1	1	1	0	1	0	1	0	0	0	1	0	0
230	1.45964	1	1	0	0	0	0	0	0	0	1	0	0	0	0	0	0	1	1	1	0	1	0	0	0	0	0	1	1	1	1	1	0	1	0	1	0	0	0	1	0	0
231	2.57301	1	1	0	0	0	0	0	0	0	1	0	0	0	1	1	1	1	1	1	0	1	0	1	0	0	0	1	1	1	1	1	0	1	0	1	0	0	0	1	0	0
232	0.142562	0	0	0	0	0	0	0	0	0	0	0	0	0	1	1	0	1	1	1	0	0	0	0	0	0	0	0	1	1	1	1	0	0	0	0	0	1	0	0	0	0
233	0.392557	0	0	0	0	0	0	0	0	0	0	0	0	0	1	1	0	1	1	1	0	0	0	0	0	0	0	0	1	1	1	1	0	0	0	0	0	1	0	0	0	0
235	0.529029	1	1	0	0	0	0	1	0	0	0	0	0	0	0	0	0	0	1	1	0	0	0	0	0	0	0	0	0	1	1	1	0	0	0	1	0	0	0	1	1	1
237	0.377572	1	1	0	0	0	0	1	0	0	0	0	0	0	0	0	0	0	1	1	0	0	0	0	0	0	0	0	0	1	1	1	0	0	0	1	0	1	0	1	1	1
238	12.8899	0	1	0	0	0	0	0	0	1	0	0	0	0	1	1	0	0	1	1	0	0	1	1	0	0	0	0	0	1	1	1	0	0	0	0	0	0	1	1	0	0
239	1.025	0	1	0	0	0	0	0	0	1	0	0	0	0	1	1	0	0	1	1	1	1	0	0	0	0	0	0	0	1	1	1	0	0	0	0	0	0	1	1	0	0
240	0.460299	0	1	0	0	0	0	0	0	0	0	0	0	0	0	0	0	0	0	0	0	0	0	0	0	0	0	0	0	0	1	1	0	0	0	0	0	0	0	1	0	0
241	1.69492	1	0	0	0	0	0	0	0	0	0	0	0	0	0	1	0	1	0	1	0	1	0	0	0	1	0	1	0	1	1	1	0	0	0	0	0	0	0	0	1	1
242	2.46805	1	0	0	0	0	0	0	0	0	0	0	0	0	0	1	0	1	0	1	0	1	0	0	0	1	0	1	0	1	1	1	0	0	0	0	0	0	0	0	1	1
243	0.861166	1	0	0	0	0	0	1	0	0	0	0	0	0	0	1	0	1	0	1	0	1	0	0	0	1	0	1	0	1	1	1	0	0	0	0	0	0	0	0	1	1
245	1.18198	0	1	1	0	0	0	0	0	0	0	0	0	0	0	0	0	0	1	1	0	0	0	0	0	0	0	0	0	0	1	1	0	0	0	0	0	0	0	0	0	0
246	0.227045	0	1	1	0	0	0	0	0	0	0	0	0	0	0	0	0	0	1	1	0	0	0	0	0	0	0	0	0	0	1	1	0	0	0	0	0	0	0	0	0	0
247	1.01467	0	0	0	0	0	0	0	0	0	0	0	0	0	0	0	0	0	1	1	0	0	0	0	0	0	0	0	0	0	1	1	0	0	0	0	0	0	0	0	0	0
248	0.852366	0	1	1	0	0	0	0	0	0	0	0	0	0	0	0	0	0	1	1	0	0	0	0	0	0	0	0	0	0	1	1	0	0	0	0	0	0	0	0	0	0
249	0.25493	1	0	0	0	0	0	0	1	0	0	0	0	0	0	0	0	0	1	1	0	0	0	0	0	0	0	0	0	0	1	1	0	0	0	0	0	0	0	0	0	0
251	0.251346	1	0	0	0	0	0	0	1	0	0	0	0	0	0	0	0	0	1	1	0	0	0	0	0	0	0	0	0	0	1	1	0	0	0	0	0	0	0	0	0	0
253	0.204918	1	0	0	0	0	0	0	1	0	0	0	0	0	0	0	0	0	1	1	0	0	0	0	0	0	0	0	0	0	1	1	0	0	0	0	0	0	0	0	0	0
257	0.340958	1	0	0	0	0	0	0	1	0	0	0	0	0	0	0	0	0	1	1	0	0	0	0	0	0	0	0	0	0	1	1	0	0	0	0	0	0	0	0	0	0
258	0.16998	1	0	0	0	0	0	0	1	0	0	0	0	0	0	0	0	0	1	1	0	0	0	0	0	0	0	0	0	0	1	1	0	0	0	0	0	0	0	0	0	0
259	0.46735	1	0	0	0	0	0	0	1	0	0	0	0	0	0	0	0	0	1	1	0	0	0	0	0	0	0	0	0	0	1	1	0	0	0	0	0	0	0	0	0	0
260	0.476023	1	0	0	0	0	0	0	1	0	0	0	0	0	0	0	0	0	1	1	0	0	1	1	0	0	0	0	0	0	1	1	0	0	0	0	1	1	0	0	0	0
261	0.241519	1	0	0	0	0	0	0	1	0	0	0	0	0	0	1	0	1	1	1	0	0	1	1	0	1	0	0	0	0	1	1	0	0	0	0	1	1	1	1	0	0
262	0.365292	1	0	0	0	0	0	0	1	0	0	0	0	0	0	1	0	0	1	1	0	0	1	1	0	1	0	0	0	1	1	1	0	0	0	0	1	1	1	1	0	0
263	0.344973	1	0	0	0	0	0	0	1	0	0	0	0	0	0	0	0	0	1	1	0	0	1	1	0	0	0	0	0	0	1	1	0	0	0	0	1	1	0	0	0	0
264	0.595364	1	0	0	0	0	0	0	1	0	0	0	0	0	0	0	0	0	1	1	0	0	0	0	0	0	0	0	0	0	1	1	0	0	0	0	0	0	0	0	0	0
265	0.166774	1	0	0	0	0	0	0	1	0	0	0	0	0	0	1	0	0	1	1	0	0	0	0	0	1	0	0	0	0	1	1	0	1	0	0	0	0	1	1	0	0
266	1.3934	1	0	0	0	0	0	0	1	0	0	0	0	0	0	0	0	0	1	1	0	0	0	0	0	0	0	0	0	0	1	1	0	0	0	0	0	0	0	0	0	0
267	0.78607	1	0	0	0	0	0	0	0	0	0	0	0	0	0	0	1	1	0	1	0	0	0	0	0	0	0	0	0	0	1	1	0	0	0	0	0	0	0	0	0	0
268	0.770806	1	0	0	0	0	0	0	0	0	0	0	0	0	0	0	1	1	0	1	0	0	0	0	0	0	0	0	0	0	1	1	0	0	0	0	0	0	0	0	0	0
269	1.00153	1	0	0	0	0	0	0	0	0	0	0	0	0	0	0	1	1	0	1	0	0	0	0	0	0	0	0	0	1	1	1	0	0	0	0	0	0	0	0	1	1
270	0.57955	1	0	0	0	0	0	0	0	0	0	0	0	0	0	0	1	1	0	1	0	0	0	0	0	0	0	0	0	1	1	1	0	0	0	0	0	0	0	0	1	1
271	0.888589	1	0	0	0	0	0	0	0	0	0	0	0	0	0	0	1	1	0	1	0	0	0	0	0	0	0	0	0	1	1	1	0	0	0	0	0	0	0	0	1	1
272	0.107426	1	0	0	0	0	0	0	0	0	0	0	0	0	0	0	1	1	0	1	0	0	0	0	0	0	0	0	0	1	1	1	0	0	0	0	0	0	0	0	1	1
273	0.0828236	1	0	0	0	0	0	0	0	0	0	0	0	0	0	0	1	1	0	1	0	0	0	0	0	0	0	0	0	1	1	1	0	0	0	0	0	0	0	0	1	1
274	0.255407	1	0	0	0	0	0	0	0	0	0	0	0	0	0	0	1	1	0	1	0	0	0	0	0	0	0	0	0	1	1	1	0	0	0	0	0	0	0	0	1	1
275	0.0155602	0	0	0	0	0	0	0	0	0	0	0	0	0	0	0	0	0	0	0	0	1	0	0	0	0	0	0	0	0	1	1	0	0	0	0	0	0	0	0	0	0
276	0.0124378	0	0	0	0	0	0	0	0	0	0	0	0	0	0	0	0	0	0	0	0	1	0	0	0	0	0	0	0	0	1	1	0	0	0	0	0	0	0	0	0	0
277	0.11919	0	0	0	0	0	0	0	1	0	0	0	0	0	0	0	1	1	0	0	0	1	0	0	0	0	0	0	0	1	1	1	0	0	0	0	0	0	0	0	1	1
278	0.0493583	0	0	0	0	0	0	0	1	0	0	0	0	0	0	0	0	0	0	0	0	1	0	0	0	0	0	0	0	0	1	1	0	0	0	0	0	0	0	0	0	0
279	0.159149	0	0	0	0	0	0	0	1	0	0	0	0	0	0	0	0	0	0	0	0	1	0	0	0	0	0	0	0	0	1	1	0	0	0	0	0	0	0	0	0	0
280	0.210069	0	0	0	0	0	0	0	1	0	0	0	0	0	0	0	0	0	0	0	0	1	0	0	0	0	0	0	0	0	1	1	0	0	0	0	0	0	0	0	0	0
281	0.0269097	0	0	0	0	0	0	0	0	0	0	0	0	0	0	0	0	0	0	0	0	1	0	0	0	0	0	0	0	0	1	1	0	0	0	0	0	0	0	0	0	0
282	0.0297832	0	0	0	0	0	0	0	0	0	0	0	0	0	0	0	0	0	0	0	0	1	0	0	0	0	0	0	0	0	1	1	0	0	0	0	0	0	0	0	0	0
284	0.111475	1	1	1	0	0	0	0	0	0	0	0	0	0	0	1	1	1	0	0	0	0	0	1	0	0	1	1	0	0	1	1	0	0	0	0	0	0	0	0	0	0
285	0.917524	1	1	0	0	0	0	0	0	0	0	0	0	0	0	0	0	0	0	0	0	0	0	0	0	0	0	0	0	0	1	1	0	0	0	0	0	0	0	0	0	0
286	0.264385	1	1	0	0	0	0	0	0	0	0	0	0	0	0	0	0	0	0	0	0	0	0	0	0	0	0	0	0	0	1	1	0	0	0	0	0	0	0	0	0	0
287	0.643729	1	1	0	0	0	0	0	0	0	0	0	0	0	0	0	0	0	0	0	0	0	0	0	0	0	0	0	0	0	1	1	0	0	0	0	0	0	0	0	0	0
288	1.36847	1	1	0	0	0	0	0	0	0	0	0	0	0	0	0	0	0	0	0	0	0	0	0	0	0	0	0	0	0	1	1	0	0	0	0	0	0	0	0	0	0
289	0.679439	1	1	1	0	0	1	0	0	0	0	0	0	0	0	0	0	0	0	0	0	0	0	0	0	0	0	0	0	0	1	1	0	0	0	0	0	0	0	0	0	0
290	1.15322	1	1	0	0	0	0	0	0	0	0	0	0	0	0	0	0	0	0	0	0	0	0	0	0	0	0	0	0	0	1	1	0	0	0	0	0	0	0	0	0	0
291	0.152357	1	1	0	0	0	0	0	0	0	0	0	0	0	0	0	0	0	0	0	0	0	0	0	0	0	0	0	0	0	1	1	0	0	0	0	0	0	0	0	0	0
292	0.0723892	1	1	0	0	0	0	0	0	0	0	0	0	0	0	0	0	0	0	0	0	0	0	0	0	0	0	0	0	0	1	1	0	0	0	0	0	0	0	0	0	0
293	1.38481	1	1	1	0	0	0	0	0	0	0	0	0	0	0	0	0	0	0	0	0	0	0	0	0	0	0	0	0	0	1	1	0	0	0	0	0	0	0	0	0	0
294	0.0369029	1	1	1	0	0	0	0	0	0	0	0	0	0	0	0	0	0	0	0	0	0	0	0	0	0	0	0	0	0	1	1	0	0	0	0	0	0	0	0	0	0
295	0.704616	1	1	1	0	0	0	0	0	0	0	0	0	0	0	0	0	0	0	0	0	0	0	0	0	0	0	0	0	0	1	1	0	0	0	0	0	0	0	0	0	0
297	0.0881986	1	1	1	0	0	0	0	0	0	0	0	0	0	0	1	1	1	0	0	0	0	0	0	0	0	1	1	0	1	1	1	0	0	0	0	0	0	0	0	0	0
298	0.272127	1	1	0	0	0	0	0	0	0	0	0	0	0	0	0	0	0	0	0	0	0	0	0	0	0	0	0	0	0	1	1	0	0	0	0	0	0	0	0	0	0
299	1.29529	1	1	1	0	0	0	0	0	0	0	0	0	0	0	0	0	0	0	0	0	0	0	0	0	0	0	0	0	1	1	1	0	0	0	0	0	0	0	0	0	0
300	3.02825	1	1	1	1	0	0	0	0	0	0	0	0	0	0	0	1	1	0	0	0	0	0	0	0	0	0	0	0	0	1	1	0	0	0	0	0	0	0	0	0	0
301	0.645459	1	1	0	0	0	0	0	0	0	0	0	0	0	0	0	0	0	0	0	0	0	0	0	0	0	0	0	0	0	1	1	0	0	0	0	0	0	0	0	0	0
302	0.565284	1	1	1	0	0	0	0	0	0	0	0	0	0	0	0	0	0	0	0	0	0	0	0	0	0	0	0	0	0	1	1	0	0	0	0	0	0	0	0	0	0
303	1.52651	1	1	1	0	0	0	0	0	0	0	0	0	0	0	0	0	0	0	0	0	0	0	0	0	0	0	0	0	0	1	1	0	0	0	0	0	0	0	0	0	0
304	0.0539229	1	1	1	0	0	0	0	0	0	0	0	0	0	0	0	0	0	0	0	0	0	0	0	0	0	0	0	0	0	1	1	0	0	0	0	0	0	0	0	0	0
305	0.0420168	1	1	0	0	0	0	0	0	0	0	0	0	0	0	0	0	0	0	0	0	0	0	0	0	0	0	0	0	0	1	1	0	0	0	0	0	0	0	0	0	0
307	1.66957	1	1	1	0	0	0	0	0	0	0	0	0	0	0	0	0	0	0	0	0	0	0	0	0	0	0	0	0	0	1	1	0	0	0	0	0	0	0	0	0	0
308	2.74284	1	1	0	0	0	0	0	0	0	0	0	0	0	0	0	0	0	0	0	0	0	0	0	0	0	0	0	0	0	1	1	0	0	0	0	0	0	0	0	0	0
309	1.96217	1	1	1	0	0	0	0	0	0	0	0	0	0	0	0	0	0	0	0	0	0	0	0	0	0	0	0	0	0	1	1	0	0	0	0	0	0	0	0	0	0
310	1.23614	1	1	1	0	0	0	0	0	0	0	0	0	0	0	0	0	0	0	0	0	0	0	0	0	0	0	0	0	0	1	1	0	0	0	0	0	0	0	0	0	0
311	2.17172	1	1	1	0	0	0	0	0	0	0	0	0	0	0	0	0	0	0	0	0	0	0	0	0	0	0	0	0	0	1	1	0	0	0	0	0	0	0	0	0	0
312	1.38222	1	1	1	0	0	0	0	0	0	0	0	0	0	0	0	0	0	0	0	0	0	0	0	0	0	0	0	0	0	1	1	0	0	0	0	0	0	0	0	0	0
313	3.17179	1	1	1	0	0	0	0	0	0	0	0	0	0	0	0	0	0	0	0	0	0	0	0	0	0	0	0	0	1	1	1	0	0	0	0	0	0	0	0	0	0
314	0.0647801	1	1	1	1	0	0	0	0	0	0	0	0	0	0	0	0	0	0	0	0	0	0	0	0	0	0	0	0	0	1	1	0	0	0	0	0	0	0	0	0	0
315	2.29213	1	1	1	0	0	0	0	0	0	0	0	0	0	0	0	0	0	0	0	0	0	0	0	0	0	0	0	0	0	1	1	0	0	0	0	0	0	0	0	0	0
316	1.03066	1	1	0	0	0	0	0	0	0	0	0	0	0	0	0	0	0	0	0	0	0	0	0	0	0	0	0	0	0	1	1	0	0	0	0	0	0	0	0	0	0
317	1.03555	1	1	1	0	0	0	0	0	0	0	0	0	0	0	0	0	0	0	0	0	0	0	0	0	0	0	0	0	0	1	1	0	0	0	0	0	0	0	0	0	0
318	1.62749	1	1	1	0	0	0	0	0	0	0	0	0	0	0	0	0	0	0	0	0	0	0	0	0	0	0	0	0	1	1	1	0	0	0	0	0	0	0	0	0	0
319	1.11586	1	1	1	0	0	0	0	0	0	0	0	0	0	0	0	0	0	0	0	0	0	0	0	0	0	0	0	0	0	1	1	0	0	0	0	0	0	0	0	0	0
320	3.18287	1	1	1	0	0	0	0	0	0	0	0	0	0	0	0	0	0	0	0	0	0	0	0	0	0	0	0	0	0	1	1	0	0	0	0	0	0	0	0	0	0
321	0.522324	1	0	0	0	1	0	0	0	0	0	0	0	0	0	1	0	1	0	0	0	0	0	0	0	1	1	1	0	1	1	1	0	0	0	1	0	1	0	1	1	1
323	0.501098	1	0	0	0	1	0	0	0	0	0	0	0	0	0	0	0	0	0	0	0	0	0	0	0	0	0	0	0	1	1	1	0	0	0	1	0	1	0	0	1	1
324	2.13508	1	0	0	0	1	0	0	0	0	0	0	0	0	0	1	0	0	0	0	0	0	0	0	0	1	0	0	0	1	1	1	0	0	0	1	0	1	0	1	1	1
326	7.20098	1	1	0	0	0	0	0	1	1	0	0	0	0	0	1	0	1	0	0	0	1	1	1	1	1	1	1	1	1	0	0	0	1	0	1	1	1	0	0	1	1
327	1.86902	1	1	0	0	0	0	0	1	0	0	0	0	0	0	0	0	1	0	0	0	1	0	0	0	0	0	0	0	1	0	0	0	0	0	1	0	0	0	1	0	0
328	6.69731	1	1	0	0	0	0	0	1	0	0	0	0	0	0	0	0	0	0	0	0	1	0	0	0	0	0	0	0	0	0	0	0	0	0	1	0	0	0	0	0	0
329	1.35544	1	1	0	0	0	0	0	1	1	0	0	0	0	0	1	0	0	0	0	0	1	1	1	1	1	0	0	1	1	0	0	0	1	0	1	1	1	0	0	1	1
332	19.2302	0	0	0	0	0	1	0	0	0	0	0	0	0	0	1	0	0	0	1	0	0	0	0	0	0	0	0	0	0	0	0	0	0	0	0	0	0	0	0	0	0
333	31.9379	0	0	0	0	0	1	0	0	0	0	0	0	0	0	1	0	0	0	1	0	0	0	0	0	0	0	0	0	0	0	0	0	0	0	0	0	0	0	0	0	0
334	36.3031	0	0	0	0	0	1	0	0	0	0	0	0	0	0	1	0	0	0	1	0	0	0	0	0	0	0	0	0	0	0	0	0	0	0	0	0	0	0	0	0	0
335	36.8916	0	0	0	0	0	1	0	0	0	0	0	0	0	0	1	0	0	0	1	0	0	0	0	0	0	0	0	0	0	0	0	0	0	0	0	0	0	0	0	0	0
336	14.6566	0	0	0	0	0	1	0	0	0	0	0	0	0	0	1	0	0	0	1	0	0	0	0	0	0	0	0	0	1	1	1	0	0	0	0	0	0	0	0	0	0
337	18.6155	0	0	0	0	0	1	0	0	0	0	0	0	0	0	1	0	0	0	1	0	0	0	0	0	0	0	0	0	0	0	0	0	0	0	0	0	0	0	0	0	0
338	10.1951	0	0	0	0	0	1	0	0	0	0	0	0	0	0	1	0	0	0	1	0	0	0	0	0	0	0	0	0	0	0	0	0	0	0	0	0	0	0	0	0	0
341	1.85493	1	0	0	0	0	0	0	0	0	0	0	0	0	0	0	0	0	0	1	0	0	0	0	0	0	0	0	0	1	1	1	1	1	0	0	0	0	0	0	1	1
342	3.15815	1	0	0	0	0	0	0	0	0	0	0	0	0	0	0	0	0	0	1	0	0	0	0	0	0	0	0	0	1	1	1	1	1	0	0	0	0	0	0	1	1
343	3.24394	1	0	0	0	0	0	0	0	0	0	0	0	0	0	0	0	0	0	1	0	0	0	0	0	0	0	0	0	1	1	1	1	1	0	0	0	0	0	0	1	1
344	2.67655	1	0	0	0	0	0	0	0	0	0	0	0	0	0	0	0	0	0	1	0	0	0	0	0	0	0	0	0	1	1	1	1	1	0	0	0	0	0	0	1	1
346	2.61961	1	1	0	0	0	0	0	0	0	0	0	0	0	0	1	0	1	0	0	0	1	0	0	0	1	0	1	0	0	1	1	0	0	0	0	0	0	0	0	0	0
347	4.59631	1	1	0	0	0	0	0	0	0	0	0	0	0	0	0	0	0	0	0	0	0	0	0	0	0	0	0	0	0	1	1	0	0	0	0	0	0	0	0	0	0
348	3.13347	1	1	0	0	0	0	0	0	0	0	0	0	0	0	1	0	1	0	0	0	1	0	0	0	1	0	1	0	0	1	1	0	0	0	0	0	0	0	0	0	0
349	4.40431	1	1	0	0	0	0	0	0	0	0	0	0	0	0	0	0	0	0	0	0	0	0	0	0	0	0	0	0	0	1	1	0	0	0	0	0	0	0	0	0	0
350	1.454	1	1	0	0	0	0	0	0	0	0	0	0	0	0	0	0	0	0	0	0	0	0	0	0	0	0	0	0	0	1	1	0	0	0	0	0	0	0	0	0	0
351	1.26993	1	1	0	0	0	0	0	0	0	0	0	0	0	0	1	0	1	0	0	0	1	0	0	0	1	0	0	0	0	1	1	0	0	0	0	1	1	0	0	0	0
352	0.747244	1	1	0	0	0	0	1	0	0	1	0	0	0	0	1	0	1	1	1	0	1	0	0	0	1	0	1	0	0	1	1	0	0	0	0	0	0	0	0	0	0
353	2.41531	1	1	0	0	0	0	1	0	0	0	0	0	0	0	0	0	0	0	0	0	0	0	0	0	0	0	0	0	0	1	1	0	0	0	0	0	0	0	0	0	0
354	2.1533	1	1	0	0	0	0	0	0	0	0	0	0	0	0	0	0	0	0	0	0	0	0	0	0	0	0	0	0	0	1	1	0	0	0	0	0	0	0	0	0	0
355	1.26476	1	1	0	0	0	0	0	0	0	0	0	0	0	0	0	0	0	0	0	0	0	0	0	0	0	0	0	0	0	1	1	0	0	0	0	0	0	0	0	0	0
356	3.46891	1	1	0	0	0	0	0	0	0	0	0	0	0	0	0	0	0	0	0	0	0	0	0	0	0	0	0	0	1	1	1	0	0	0	0	1	1	0	0	0	0
357	1.16054	1	1	0	0	0	0	1	0	0	0	0	0	0	0	0	0	0	0	0	0	0	0	0	0	0	0	0	0	0	1	1	0	0	0	0	0	0	0	0	0	0
358	1.06818	1	1	0	0	0	0	1	0	0	0	0	0	0	0	0	0	0	0	0	0	0	0	0	0	0	0	0	0	0	1	1	0	0	0	0	0	0	0	0	0	0
359	2.62274	1	1	0	0	0	0	0	0	0	0	0	0	0	0	1	0	0	1	1	0	1	0	0	0	1	0	0	0	0	1	1	0	0	0	0	1	1	0	0	0	0
360	4.23806	1	1	0	0	0	0	0	0	0	0	0	0	0	0	1	0	1	0	0	0	1	0	0	0	1	0	0	0	0	1	1	0	0	0	0	1	1	0	0	0	0
361	1.03492	1	1	0	0	0	0	0	0	0	0	0	0	0	0	0	0	0	0	0	0	0	1	1	0	0	0	0	0	1	1	1	0	0	0	0	0	0	0	0	0	0
362	0.95305	1	1	0	0	0	0	0	0	0	0	0	0	0	0	0	0	0	0	0	0	0	1	1	0	0	0	0	0	1	1	1	0	0	0	0	0	0	0	0	0	0
363	1.56957	1	1	0	0	0	0	0	0	0	0	0	0	0	0	0	0	0	0	0	0	0	0	0	0	0	0	0	0	0	1	1	0	0	0	0	0	0	0	0	0	0
364	0.425111	1	1	0	0	0	0	0	0	0	0	0	0	0	0	0	0	0	0	0	0	0	0	0	0	0	0	0	0	0	1	1	0	0	0	0	0	0	0	0	0	0
369	9.27524	1	0	1	0	0	0	0	0	0	0	0	0	0	0	0	0	0	0	0	0	1	0	0	0	0	0	0	1	1	1	1	0	1	0	1	0	0	0	1	1	1
371	9.05471	1	0	1	0	0	0	0	0	0	0	0	0	0	0	0	0	0	0	0	0	1	0	0	0	0	0	0	1	1	1	1	0	1	0	1	0	0	0	1	1	1
372	4.45318	1	0	1	0	0	0	0	0	0	0	0	0	0	0	0	0	0	0	0	0	1	0	0	0	0	0	0	1	1	1	1	0	1	0	1	0	0	0	1	1	1
373	6.38476	1	0	0	0	0	0	0	0	0	0	0	0	0	0	1	0	1	0	0	0	0	0	0	0	1	0	1	0	1	1	1	0	1	0	1	1	1	0	1	1	1
374	18.0868	1	0	0	0	0	0	0	0	0	0	0	0	0	0	1	0	1	0	0	0	0	1	1	0	1	0	1	0	1	1	1	0	1	0	1	1	1	0	1	1	1
375	13.6333	1	0	1	0	0	0	0	0	0	0	0	0	0	0	0	1	1	0	0	0	1	0	0	0	0	0	0	1	1	1	1	0	1	0	1	0	0	0	1	1	1
376	12.4836	1	0	1	0	0	0	0	0	0	0	0	0	0	0	0	0	0	0	0	0	1	0	0	0	0	0	0	1	1	1	1	0	1	0	1	0	0	0	1	1	1
380	0.877027	1	0	0	0	0	0	0	0	0	0	0	0	0	0	0	0	0	0	1	0	0	0	0	0	0	0	0	0	0	1	1	0	0	1	1	1	1	0	0	0	0
381	1.02482	1	1	0	0	0	0	0	0	0	0	0	0	0	0	0	0	0	0	1	0	0	0	0	0	0	0	0	0	0	1	1	0	0	1	1	1	1	0	0	0	0
382	1.22867	1	1	0	0	0	0	0	0	0	0	0	0	0	0	0	0	0	0	1	0	0	0	0	0	0	0	0	0	0	1	1	0	0	1	1	1	1	0	0	0	0
389	0.295058	1	0	0	0	0	0	0	0	0	0	0	0	0	0	0	0	0	0	0	0	0	0	0	0	0	0	0	0	0	0	1	0	0	0	0	0	0	0	0	0	0
390	0.523455	1	0	0	0	0	0	0	0	0	0	0	0	0	0	0	0	0	0	0	0	0	0	0	0	0	0	0	0	0	0	1	0	0	0	0	0	0	0	0	0	0
400	1.79053	1	1	0	0	0	0	0	0	0	0	0	0	0	0	1	0	1	0	1	0	1	0	0	0	1	0	0	0	1	1	1	0	0	0	0	0	0	0	1	1	1
401	1.50889	1	1	0	0	0	0	0	0	0	0	0	0	0	0	1	0	1	0	1	0	1	0	0	0	1	0	0	0	1	1	1	0	0	0	0	0	0	0	1	1	1
402	2.07181	1	1	0	0	0	0	0	0	0	0	0	0	0	0	1	0	1	0	1	0	1	0	0	0	1	1	1	0	1	1	1	0	0	0	0	0	0	0	1	1	1
403	9.30992	1	1	0	0	0	0	0	0	0	0	0	0	0	0	1	0	0	0	1	0	0	0	0	0	0	0	0	0	1	1	1	0	0	0	0	0	0	0	1	1	1
404	2.86465	1	1	0	0	0	0	0	0	0	0	0	0	0	0	1	0	1	0	1	0	1	0	0	0	1	0	0	0	1	1	1	0	0	0	0	0	0	0	1	1	1
405	1.71821	1	1	0	0	0	0	0	0	0	0	0	0	0	0	1	0	1	0	1	0	1	0	0	0	1	1	1	0	1	1	1	0	0	0	0	0	0	0	1	1	1
406	0.51619	1	1	0	0	0	0	0	0	0	0	0	0	0	0	1	0	1	0	1	0	1	0	0	0	1	0	0	0	1	1	1	0	0	0	0	0	0	0	1	1	1
407	0.648968	1	1	0	0	0	0	0	0	0	0	0	0	0	0	1	0	1	0	1	0	1	0	0	0	1	1	1	0	1	1	1	0	0	0	0	0	0	0	1	1	1
408	0.656455	1	1	0	0	0	0	0	0	0	0	0	0	0	0	1	0	1	0	1	0	1	0	0	0	1	0	0	0	1	1	1	0	0	0	0	0	0	0	1	1	1
409	1.25563	1	1	0	0	0	0	0	0	0	0	0	0	0	0	1	0	1	0	1	0	1	0	0	0	1	0	0	0	1	1	1	0	1	0	0	0	0	0	1	1	1
410	1.5765	1	1	0	0	0	0	0	0	0	0	0	0	0	0	1	0	1	0	1	0	1	0	0	0	1	0	0	0	1	1	1	0	0	0	0	0	0	0	1	1	1
411	0.663995	1	1	0	0	0	0	0	0	0	0	0	0	0	0	1	0	1	0	1	0	1	0	0	0	1	0	0	0	1	1	1	0	0	0	0	0	0	0	1	1	1
412	1.15163	1	1	0	0	0	0	0	0	0	0	0	0	0	0	1	0	1	0	1	0	1	0	0	0	1	0	0	0	1	1	1	0	0	0	0	0	0	0	1	1	1
413	1.96156	1	1	0	0	0	0	0	0	0	0	0	0	0	0	1	0	1	0	1	0	1	0	0	0	1	0	0	0	1	1	1	0	0	0	0	0	0	0	1	1	1
414	1.10133	0	1	1	0	0	0	0	0	0	0	0	0	0	0	1	0	1	0	0	0	1	0	0	0	1	0	1	0	1	1	1	0	0	0	0	0	1	0	1	1	1
415	7.19687	0	1	1	0	0	0	0	0	0	0	0	0	0	0	1	0	1	0	0	0	1	0	0	0	1	0	1	0	1	1	1	0	0	0	1	0	1	0	1	1	1
416	9.95773	0	1	1	0	0	0	0	0	0	0	0	0	0	0	1	0	1	0	0	0	1	0	0	0	1	0	1	0	1	1	1	0	0	0	0	0	1	0	1	1	1
417	5.59426	0	1	1	0	0	0	0	0	0	0	0	0	0	0	1	0	1	0	0	0	1	0	0	0	1	0	1	0	1	1	1	0	0	0	0	0	1	0	1	1	1
418	3.24569	0	1	1	0	0	0	0	0	0	0	0	0	0	0	1	0	1	0	0	0	1	0	0	0	1	0	1	0	1	1	1	0	0	0	0	0	1	0	1	1	1
419	2.06351	0	1	1	0	0	0	0	0	0	0	0	0	0	0	1	0	1	0	0	0	1	0	0	0	1	0	1	0	1	1	1	0	0	0	0	0	1	0	1	1	1
420	4.67287	0	1	1	0	0	0	0	0	0	0	0	0	0	0	1	0	1	0	0	0	1	0	0	0	1	0	1	0	1	1	1	0	0	0	0	0	1	0	1	1	1
421	7.65484	0	1	1	0	0	0	0	0	0	0	0	0	0	0	1	0	1	0	0	0	1	0	0	0	1	0	1	0	1	1	1	0	0	0	0	0	1	0	1	1	1
422	5.95439	0	1	1	0	0	0	0	0	0	0	0	0	0	0	1	0	1	0	0	0	1	0	0	0	1	0	1	0	1	1	1	0	0	0	0	0	1	0	1	1	1
423	2.32342	0	1	1	0	0	0	0	0	0	0	0	0	0	0	1	0	1	0	0	0	1	0	0	0	1	0	1	0	1	1	1	0	0	0	0	0	1	0	1	1	1
438	0.147935	0	0	0	0	0	0	0	0	0	0	0	0	0	1	1	0	1	1	1	0	1	1	1	1	1	0	1	1	1	1	1	0	1	0	0	0	0	0	1	1	1
439	0.155446	0	0	0	0	0	0	0	0	0	0	0	0	0	1	1	0	1	1	1	0	1	1	1	1	1	0	1	1	1	1	1	0	1	0	0	0	0	0	1	1	1
440	0.108696	0	0	0	0	0	0	0	0	0	0	0	0	0	1	1	0	1	1	1	0	1	1	1	1	1	0	1	1	1	1	1	0	1	0	0	0	0	0	1	1	1
441	1.17331	0	0	0	0	0	0	0	0	0	0	0	0	0	1	1	0	1	1	1	0	1	1	1	1	1	0	1	1	1	1	1	0	1	0	0	0	0	0	1	1	1
442	1.52874	0	0	0	0	0	0	0	0	0	1	0	0	0	1	1	0	1	1	1	0	1	1	1	1	1	0	1	1	1	1	1	0	1	0	0	0	0	0	1	1	1
443	0.811141	0	0	0	0	0	0	0	0	0	0	0	0	0	1	1	0	1	1	1	0	1	1	1	1	1	0	1	1	1	1	1	0	1	0	0	0	0	0	1	1	1
444	2.61605	0	0	0	0	0	0	0	0	0	0	0	0	0	1	1	0	1	1	1	0	1	1	1	1	1	0	1	1	1	1	1	0	1	0	0	0	0	0	1	1	1
445	3.38983	0	0	0	0	0	0	0	0	0	0	0	0	0	1	1	0	1	1	1	0	1	1	1	1	1	0	1	1	1	1	1	0	1	0	0	0	0	0	1	1	1
446	8.48908	0	0	0	0	0	0	0	0	0	1	0	0	0	1	1	0	1	1	1	0	1	1	1	1	1	0	1	1	1	1	1	0	1	0	0	0	0	0	1	1	1
448	0.15545	0	0	0	0	0	0	0	0	0	0	0	0	0	1	1	0	1	1	1	0	1	1	1	1	1	0	1	1	1	1	1	0	1	0	0	0	0	0	1	1	1
454	0.715666	0	0	0	0	0	0	0	0	0	0	0	0	0	1	1	0	1	1	1	0	1	1	1	1	1	0	1	1	1	1	1	0	1	0	0	0	0	0	1	1	1
455	0.0609285	0	0	0	0	0	0	0	0	0	0	0	0	0	1	1	0	1	1	1	0	1	1	1	1	1	0	1	1	1	1	1	0	1	0	0	0	0	0	1	1	1
456	0.280767	0	0	0	0	0	0	0	0	0	0	0	0	0	1	1	0	1	1	1	0	1	1	1	1	1	0	1	1	1	1	1	0	1	0	0	0	0	0	1	1	1
457	1.08019	0	0	0	0	0	0	0	0	0	0	0	0	0	1	1	0	1	1	1	0	1	1	1	1	1	0	1	1	1	1	1	0	1	0	0	0	0	0	1	1	1
458	0.174014	0	0	0	0	0	0	0	0	0	0	0	0	0	1	1	0	1	1	1	0	1	1	1	1	1	0	1	1	1	1	1	0	1	0	0	0	0	0	1	1	1
460	0.137931	0	0	0	0	0	0	0	0	0	0	0	0	0	1	1	0	1	1	1	0	1	1	1	1	1	0	1	1	1	1	1	0	1	0	0	0	0	0	1	1	1
461	0.354702	0	0	0	0	0	0	0	0	0	0	0	0	0	1	1	0	1	1	1	0	1	1	1	1	1	0	1	1	1	1	1	0	1	0	0	0	0	0	1	1	1
463	0.0483014	1	0	1	0	0	0	0	0	0	0	0	0	0	0	0	0	0	0	0	0	0	0	0	0	0	0	0	0	0	1	1	0	0	1	1	0	0	0	0	0	0
464	0.415237	1	0	0	0	1	0	0	1	0	0	0	0	0	0	0	0	0	0	0	0	0	0	0	0	0	0	0	0	1	1	1	0	0	1	1	0	0	0	0	0	0
468	1.41821	1	0	0	0	0	0	0	1	0	0	0	0	0	0	1	0	1	0	0	0	0	0	0	0	0	0	1	0	1	1	1	0	0	1	1	0	0	0	0	0	0
470	0.886707	1	0	1	0	0	0	0	0	0	0	0	0	0	0	0	0	0	0	0	0	0	0	0	0	0	0	0	0	0	1	1	0	0	1	1	0	0	0	0	0	0
471	0.271193	1	0	0	0	0	0	0	0	0	0	0	0	0	0	0	0	0	0	0	0	0	0	0	0	0	0	0	0	0	1	1	0	0	1	1	0	0	0	0	0	0
472	0.87017	1	0	0	0	0	0	0	1	0	0	0	0	0	0	0	0	0	0	0	0	0	0	0	0	0	0	0	0	0	1	1	0	0	1	1	0	0	0	0	0	0
473	8.21144	1	0	0	0	0	0	0	1	0	0	0	0	0	0	1	0	1	0	0	0	0	0	0	0	0	0	1	0	0	1	1	0	0	1	1	0	0	0	0	0	0
474	2.43947	1	0	0	0	0	0	0	1	0	0	0	0	0	0	1	0	1	0	0	0	0	0	0	0	0	0	1	0	0	1	1	0	0	1	1	0	0	0	0	0	0
475	0.353397	1	0	0	0	0	0	0	1	0	0	0	0	0	0	0	0	0	0	0	0	0	0	0	0	0	0	0	0	0	1	1	0	0	1	1	0	0	0	0	0	0
476	0.111643	1	0	0	0	0	0	0	0	0	0	0	0	0	0	0	0	0	0	0	0	0	0	0	0	0	0	0	0	0	1	1	0	0	1	1	0	0	0	0	0	0
477	0.32066	1	0	0	0	0	0	0	1	0	0	0	0	0	0	0	0	0	0	0	0	0	0	0	0	0	0	0	0	0	1	1	0	0	1	1	0	0	0	0	0	0
478	0.0705136	1	0	1	0	0	0	0	0	0	0	0	0	0	0	0	0	0	0	0	0	0	0	0	0	0	0	0	0	0	1	1	0	0	1	1	0	0	0	0	0	0
484	1.22348	1	0	0	0	0	0	0	1	0	0	0	0	0	0	0	0	0	0	0	0	0	0	0	0	0	0	0	0	1	1	1	0	1	1	1	0	0	0	0	0	0
487	0.0880222	1	0	0	0	0	0	0	1	0	0	0	0	0	0	0	0	0	0	0	0	0	0	0	0	0	0	0	0	0	1	1	0	0	1	1	0	0	0	0	0	0
488	0.801073	1	0	0	0	0	0	0	1	0	0	0	0	0	0	0	0	0	0	0	0	0	0	0	0	0	0	0	0	0	1	1	0	0	1	1	0	0	0	0	0	0
491	0.0405712	1	0	0	0	0	0	0	0	0	0	0	0	0	0	0	0	0	0	0	0	0	0	0	0	0	0	0	0	0	1	1	0	0	1	1	1	1	0	0	0	0
492	0.928145	1	0	0	0	0	0	0	0	0	0	0	0	0	0	0	0	0	0	0	0	0	0	0	0	0	0	0	0	0	1	1	0	0	1	1	0	0	0	0	0	0
494	0.352486	1	0	0	0	0	0	0	1	0	0	0	0	0	0	1	0	1	0	0	0	0	0	0	0	0	0	1	0	0	1	1	0	0	1	1	0	0	0	0	0	0
496	0.983735	1	0	0	0	0	0	0	1	0	0	0	0	0	0	0	0	0	0	0	0	0	0	0	0	0	0	0	0	0	1	1	0	0	1	1	0	0	0	0	0	0
497	4.94055	1	0	0	0	0	0	0	1	0	0	0	0	0	0	1	0	1	0	0	0	0	0	0	0	0	0	1	0	0	1	1	0	0	1	1	0	0	0	0	0	0
504	0.657483	1	0	0	0	0	0	0	1	0	0	0	0	0	0	0	0	0	0	0	0	0	0	0	0	0	0	0	0	0	1	1	0	0	1	1	0	0	0	0	0	0
505	0.394329	1	0	0	0	0	0	0	0	0	0	0	0	0	0	0	0	0	0	0	0	0	0	0	0	0	0	0	0	0	1	1	0	0	1	1	0	0	0	0	0	0
506	0.237154	1	0	0	0	0	0	0	1	0	0	0	0	0	0	0	0	0	0	0	0	0	0	0	0	0	0	0	0	0	1	1	0	0	1	1	0	0	0	0	0	0
507	0.0976753	1	0	0	0	0	0	0	1	0	0	0	0	0	0	1	0	1	0	0	0	0	0	0	0	0	0	1	0	0	1	1	0	0	1	1	0	0	0	0	0	0
508	0.50657	1	0	0	0	0	0	0	1	0	0	0	0	0	0	0	0	0	1	1	0	0	0	0	0	0	0	0	0	1	1	1	0	0	0	0	1	1	0	0	1	1
509	0.0324517	1	0	0	0	0	0	0	1	0	0	0	0	0	0	0	0	0	1	1	0	0	0	0	0	0	0	0	0	1	1	1	0	0	0	0	0	0	0	0	1	1
510	0.0165461	1	0	0	0	0	0	0	1	0	0	0	0	0	0	0	0	0	1	1	0	0	0	0	0	0	0	0	0	1	1	1	0	0	0	0	0	0	0	0	1	1
511	0.114419	1	0	0	0	0	0	0	1	0	0	0	0	0	0	0	0	0	1	1	0	0	0	0	0	0	0	0	0	1	1	1	0	0	0	0	0	0	0	0	1	1
512	0.0188672	1	0	0	0	0	0	0	1	0	0	0	0	0	0	0	0	0	1	1	0	0	0	0	0	0	0	0	0	1	1	1	0	0	0	0	0	0	0	0	1	1
513	0.0713133	1	0	0	0	0	0	0	1	0	0	0	0	0	0	0	0	0	1	1	0	0	0	0	0	0	0	0	0	1	1	1	0	0	0	0	0	0	0	0	1	1
514	0.0408898	1	0	0	0	0	0	0	1	0	0	0	0	0	0	0	0	0	1	1	0	0	0	0	0	0	0	0	0	1	1	1	0	0	0	0	0	0	0	0	1	1
515	0.11218	1	0	0	0	0	0	0	1	0	0	0	0	0	0	0	0	0	1	1	0	0	0	0	0	0	0	0	0	1	1	1	0	0	0	0	0	0	0	0	1	1
516	0.0289942	1	0	0	0	0	0	0	1	0	0	0	0	0	0	0	0	0	1	1	0	0	0	0	0	0	0	0	0	1	1	1	0	0	0	0	0	0	0	0	1	1
517	0.027708	1	0	0	0	0	0	0	1	0	0	0	0	0	0	0	0	0	1	1	0	0	0	0	0	0	0	0	0	1	1	1	0	0	0	0	0	0	0	0	1	1
518	0.0639337	1	1	0	0	0	0	0	0	0	0	0	0	0	0	0	0	0	1	1	0	0	0	0	0	0	0	0	0	0	1	1	0	0	0	0	0	0	0	0	0	0
519	0.145577	1	1	0	0	0	0	0	0	0	0	0	0	0	0	0	0	0	1	1	0	0	0	0	0	0	0	0	0	0	1	1	0	0	0	0	0	0	0	0	0	0
520	0.00815812	1	1	0	0	0	0	0	0	0	0	0	0	0	0	0	0	0	1	1	0	0	0	0	0	0	0	0	0	0	1	1	0	0	0	0	0	0	0	0	0	0
521	0.614602	1	0	0	0	0	0	0	0	0	0	0	0	0	0	0	0	0	1	1	0	0	0	0	0	0	0	0	0	0	1	1	0	0	0	0	0	0	0	0	0	0
522	1.27851	1	1	0	0	0	0	0	0	0	0	0	0	0	0	0	0	0	1	1	0	0	0	0	0	0	0	0	0	0	1	1	0	0	0	0	0	0	0	0	0	0
523	1.45124	1	1	0	0	0	0	0	0	0	0	0	0	0	0	0	0	0	1	1	0	0	0	0	0	0	0	0	0	0	1	1	0	0	0	0	0	0	0	0	0	0
527	0.00732315	1	1	0	0	0	0	0	0	0	0	0	0	0	0	0	0	0	1	1	0	0	0	0	0	0	0	0	0	1	1	1	0	0	0	0	0	0	0	0	0	0
528	0.00557276	1	1	0	0	0	0	0	0	0	0	0	0	0	0	0	0	0	1	1	0	0	0	0	0	0	0	0	0	1	1	1	0	0	0	1	0	0	0	0	0	0
529	0.0211625	1	1	0	0	0	0	0	0	0	1	0	0	0	0	0	0	0	1	1	0	1	0	0	0	0	0	0	0	0	1	1	0	0	0	0	0	0	0	1	0	0
530	0.0243798	1	1	0	0	0	0	0	0	0	0	0	0	0	0	0	0	0	1	1	0	0	0	0	0	0	0	0	0	0	1	1	0	0	0	0	0	0	0	0	0	0
531	0.0237216	1	1	0	0	0	0	0	0	0	0	0	0	0	0	0	0	0	1	1	0	0	0	0	0	0	0	0	0	1	1	1	0	0	0	0	0	0	0	0	0	0
532	0.0463445	1	1	0	0	0	0	0	0	0	0	0	0	0	0	0	0	0	1	1	0	0	0	0	0	0	0	0	0	0	1	1	0	0	0	0	0	0	0	0	0	0
533	0.0355729	1	1	0	0	0	0	0	0	0	0	0	0	0	0	0	0	0	1	1	0	0	0	0	0	0	0	0	0	0	1	1	0	0	0	0	0	0	0	0	0	0
534	0.0501836	1	0	0	0	0	0	0	0	0	0	0	0	0	0	0	0	0	1	1	0	0	0	0	0	0	0	0	0	0	1	1	0	0	0	0	0	0	0	0	0	0
553	11.6821	0	1	1	0	0	0	0	0	1	0	0	0	0	0	1	0	0	0	1	0	1	0	0	0	0	0	0	0	1	0	0	1	1	0	1	1	1	1	1	0	0
554	16.1414	0	1	1	0	0	0	0	0	1	0	0	0	0	0	1	0	0	0	1	0	1	0	0	0	0	0	0	0	1	0	0	1	1	0	1	1	1	1	1	0	0
556	5.25909	1	1	0	0	0	0	0	0	0	0	0	0	0	0	0	0	0	0	0	0	0	0	0	0	0	0	0	0	1	1	1	0	0	0	0	0	0	0	1	1	1
560	1.59262	1	0	0	0	1	0	0	1	0	0	0	0	0	0	0	0	0	0	0	0	0	0	0	0	0	0	0	1	1	1	1	0	0	0	0	0	0	0	0	0	0
561	3.88112	1	0	0	0	1	0	0	1	0	0	0	0	0	0	0	0	1	0	0	0	0	0	0	0	0	0	1	1	1	1	1	0	0	0	0	0	0	0	0	0	0
562	0.317832	1	0	0	0	1	0	0	1	0	0	0	0	0	0	0	0	0	0	0	0	0	0	0	0	0	0	0	1	1	1	1	0	0	0	0	0	0	0	0	0	0
563	0.799415	1	0	0	0	1	0	1	1	0	0	0	0	0	0	0	0	0	0	0	0	0	0	0	0	0	0	0	1	1	1	1	0	0	0	0	0	0	0	0	0	0
564	4.87345	0	1	0	0	1	0	1	0	0	0	0	0	0	1	1	0	1	1	1	1	1	0	0	0	0	0	0	0	0	1	1	0	0	0	0	0	0	0	1	0	0
565	4.92493	0	1	0	0	1	0	0	0	0	0	0	0	0	1	1	0	0	1	1	1	1	0	0	0	0	0	0	0	0	1	1	0	0	0	0	0	0	0	1	0	0
568	5.87041	0	1	0	0	1	0	0	0	0	0	0	0	0	1	1	0	0	1	1	1	1	0	0	0	0	0	0	0	0	1	1	0	0	0	0	0	0	0	1	0	0
569	0.697784	0	1	0	0	1	0	0	0	0	0	0	0	0	0	0	0	0	1	1	0	0	0	0	0	0	0	0	0	0	1	1	0	0	0	0	0	0	0	0	0	0
570	0.826132	0	1	0	0	1	0	0	0	0	0	0	0	0	0	0	0	0	1	1	0	0	0	0	0	0	0	0	0	0	1	1	0	0	0	0	0	0	0	0	0	0
571	1.94306	0	1	0	0	0	0	0	0	0	0	0	0	0	0	0	0	0	1	1	0	0	0	0	0	0	0	0	0	0	1	1	0	0	0	0	0	0	0	0	0	0
572	4.87399	0	1	0	0	1	0	0	0	0	0	0	0	0	1	1	0	0	1	1	1	1	0	0	0	0	0	0	0	0	1	1	0	0	0	0	0	0	0	1	0	0
573	1.04528	0	1	0	0	1	0	0	0	0	0	0	0	0	1	1	0	0	1	1	1	1	0	0	0	0	0	0	0	0	1	1	0	0	0	0	0	0	0	1	0	0
574	4.13055	0	1	0	0	1	0	0	0	0	0	0	0	0	1	1	0	0	1	1	1	1	0	0	0	0	0	0	0	0	1	1	0	0	0	0	0	0	0	1	0	0
575	2.26647	0	1	0	0	1	0	0	0	0	0	0	0	0	0	0	0	0	1	1	0	0	0	0	0	0	0	0	0	0	1	1	0	0	0	0	0	0	0	0	0	0
580	5.05551	1	1	0	0	1	0	0	0	0	0	0	0	0	0	0	0	0	1	1	0	0	0	0	0	0	0	0	0	0	1	1	0	0	0	0	0	0	0	0	0	0
581	3.74623	1	1	0	0	1	0	0	0	0	0	0	0	0	0	1	0	1	1	1	0	0	1	1	1	1	0	0	0	1	1	1	1	1	0	1	1	1	1	1	0	0
582	11.9042	1	1	0	0	1	0	0	0	0	0	0	0	0	0	1	0	1	1	1	0	1	0	0	1	1	0	1	0	1	1	1	1	1	0	1	1	1	1	1	0	0
583	2.1636	1	1	0	0	1	0	1	0	0	0	0	0	0	0	0	0	0	1	1	0	0	0	0	0	0	0	0	0	0	1	1	0	0	0	0	0	0	0	0	0	0
584	11.3345	1	1	0	0	1	0	0	0	0	0	0	0	0	0	0	0	0	1	1	0	0	0	0	0	0	0	0	0	0	1	1	0	0	0	0	0	0	0	0	0	0
585	8.25966	1	1	0	0	1	0	0	0	0	0	0	0	0	0	0	0	0	1	1	0	0	0	0	0	0	0	0	0	0	1	1	0	0	0	0	0	0	0	0	0	0
586	17.9243	1	1	0	0	1	0	0	0	0	0	0	0	0	0	0	0	0	0	1	0	0	0	0	0	0	0	0	0	1	1	1	0	1	0	1	0	0	0	1	0	0
587	7.22514	1	1	0	0	0	0	0	0	0	0	0	0	0	0	0	0	0	0	1	0	0	0	0	0	0	0	0	0	1	1	1	0	1	0	1	0	0	0	1	1	1
588	4.03972	1	1	0	0	0	0	0	0	0	0	0	0	0	0	0	0	0	0	1	0	0	0	0	0	0	0	0	0	1	1	1	0	1	0	1	0	0	0	1	1	1
589	0.117678	1	1	0	0	0	0	0	0	0	0	0	0	0	0	0	0	0	0	1	0	0	0	0	0	0	0	0	0	1	1	1	0	1	0	1	0	0	0	1	1	1
590	20.9027	1	1	0	0	1	0	0	0	0	0	0	0	0	1	1	0	1	0	1	0	1	0	0	0	1	0	1	0	1	1	1	0	1	0	1	0	0	0	1	0	0
591	5.75748	0	0	0	0	0	0	1	0	0	0	0	0	0	0	1	1	1	1	1	0	0	0	1	0	1	0	1	0	1	1	1	0	0	0	0	0	0	0	0	1	1
592	6.62198	0	0	0	0	0	0	1	0	0	0	0	0	0	0	1	1	1	1	1	0	0	0	1	0	1	0	1	0	1	1	1	0	0	0	0	0	0	0	0	1	1
593	7.97546	0	0	0	0	0	0	1	0	0	0	0	0	0	0	0	0	0	1	1	0	0	0	0	0	0	0	0	0	1	1	1	0	0	0	0	0	1	0	0	1	1
594	8.18176	0	0	0	0	0	0	1	0	0	0	0	0	0	0	0	0	0	1	1	0	0	0	0	0	0	0	0	0	1	1	1	0	1	0	0	0	0	0	0	1	1
595	16.0375	0	0	0	0	0	0	1	0	0	0	0	0	0	0	1	1	1	1	1	0	0	0	0	0	1	0	1	0	1	1	1	0	0	0	0	0	0	0	0	1	1
596	14.4075	0	0	0	0	0	0	1	0	0	0	0	0	0	0	1	1	1	1	1	0	0	0	0	0	1	0	1	0	1	1	1	0	1	0	0	0	1	0	0	1	1
597	4.24124	0	0	0	0	0	0	1	0	0	0	0	0	0	0	0	0	0	1	1	0	0	0	0	0	0	0	0	0	1	1	1	0	0	0	0	0	0	0	0	1	1
598	7.37203	0	0	0	0	0	0	1	0	0	0	0	0	0	0	1	1	1	1	1	0	0	0	1	0	1	0	1	0	1	1	1	0	0	0	0	0	0	0	0	1	1
599	11.5866	0	0	0	0	0	0	1	0	0	0	0	0	0	0	1	1	1	1	1	0	0	0	1	0	1	0	1	0	1	1	1	0	0	0	0	0	0	0	0	1	1
601	3.97269	1	1	0	0	0	0	0	0	0	0	0	0	0	0	0	0	0	1	1	0	1	0	0	0	0	0	0	0	0	1	1	0	0	0	0	0	0	0	0	0	0
603	8.53196	1	1	0	0	0	0	0	0	0	0	0	0	0	0	0	0	0	1	1	0	1	0	0	0	0	0	0	0	0	1	1	0	0	0	0	0	0	0	0	0	0
604	4.8655	1	1	0	0	0	0	0	0	0	0	0	0	0	0	0	0	0	1	1	0	1	0	0	0	0	0	0	0	0	1	1	0	0	0	0	0	0	0	0	0	0
606	6.28388	1	1	0	0	0	0	0	0	0	0	0	0	0	0	0	0	0	1	1	0	1	0	0	0	0	0	0	0	0	1	1	0	0	1	1	1	1	0	0	0	0
613	5.87484	0	1	0	0	0	0	0	1	0	0	0	0	0	1	1	0	1	0	1	0	0	0	0	0	0	0	1	1	1	1	1	1	1	0	0	1	1	0	1	1	1
614	1.44609	0	1	0	0	0	0	0	1	0	0	0	0	0	1	1	1	1	0	1	0	0	0	0	0	1	1	1	0	1	1	1	1	1	0	0	1	1	0	1	0	0
615	7.41335	0	1	0	0	0	0	0	1	0	0	0	0	0	1	1	0	1	0	1	0	0	0	0	0	0	0	1	0	1	1	1	0	0	0	0	1	1	0	1	0	0
616	2.65647	0	1	0	0	0	0	0	1	0	0	0	0	0	1	1	0	1	0	1	0	0	0	0	0	1	1	1	0	1	1	1	1	1	0	0	1	1	0	1	0	0
618	6.64594	0	1	0	0	0	0	0	1	0	0	0	0	0	1	1	0	1	0	1	0	0	0	0	0	1	1	1	0	1	1	1	1	1	0	0	1	1	0	1	0	0
619	5.66154	0	1	0	0	0	0	0	1	0	0	0	0	0	1	1	0	1	0	1	0	0	0	0	0	1	1	1	0	1	1	1	1	1	0	0	1	1	0	1	0	0
626	0.632477	1	1	1	0	0	1	1	0	0	0	0	0	0	0	0	0	0	0	0	0	0	0	0	0	0	0	0	0	0	1	1	0	0	0	0	0	0	0	0	0	0
627	0.744305	1	1	1	0	0	1	1	0	0	0	0	0	0	0	1	0	0	0	1	0	0	0	1	0	0	0	0	0	0	1	1	0	0	0	0	0	0	0	0	0	0
628	0.289286	1	1	1	0	0	1	1	0	0	0	0	0	0	0	1	0	0	0	1	0	0	0	1	0	0	0	0	0	0	1	1	0	0	0	0	0	0	0	0	0	0
629	0.650163	1	1	1	0	0	1	1	0	0	0	0	0	0	0	1	1	1	0	1	0	0	0	0	0	0	0	0	0	1	1	1	1	1	0	0	0	0	0	0	0	0
631	0.440141	1	1	1	0	0	1	1	0	0	0	0	0	0	0	0	0	0	0	0	0	0	0	0	0	0	0	0	0	0	1	1	0	0	0	0	0	0	0	0	0	0
633	1.19193	1	1	1	0	0	1	1	0	0	0	0	0	0	0	0	0	0	0	0	0	0	0	0	0	0	0	0	0	0	1	1	0	0	0	0	0	0	0	0	0	0
636	0.723689	1	1	1	0	0	1	1	0	0	0	0	0	0	0	0	0	0	0	0	0	0	0	0	0	0	0	0	0	0	1	1	0	0	0	0	0	0	0	0	0	0
637	0.266874	1	1	1	0	0	0	1	0	0	0	0	0	0	0	0	0	0	0	0	0	0	0	0	0	0	0	0	0	0	1	1	0	0	0	0	0	0	0	0	0	0
638	1.62813	1	1	1	0	0	0	1	0	0	0	0	0	0	0	0	0	0	0	0	0	0	0	0	0	0	0	0	0	0	1	1	0	0	0	0	0	0	0	0	0	0
639	2.81239	1	1	1	0	0	0	1	0	0	0	0	0	0	0	0	0	0	0	0	0	0	0	0	0	0	0	0	0	0	1	1	0	0	0	0	0	0	0	0	0	0
640	0.9978	1	1	1	0	0	1	1	0	0	0	0	0	0	0	0	0	0	0	0	0	0	0	0	0	0	0	0	0	0	1	1	0	0	0	0	0	0	0	0	0	0
641	0.174203	1	1	1	0	0	1	1	0	0	0	0	0	0	0	0	0	0	0	0	0	0	0	0	0	0	0	0	0	0	1	1	0	0	0	0	0	0	0	0	0	0
642	1.46765	1	1	1	0	0	1	1	0	0	0	0	0	0	0	0	0	0	0	0	0	0	0	0	0	0	0	0	0	0	1	1	0	0	0	0	0	0	0	0	0	0
643	0.249958	1	1	1	0	0	1	1	0	0	0	0	0	0	0	0	0	0	0	0	0	0	0	0	0	0	0	0	0	0	1	1	0	0	0	0	0	0	0	0	0	0
646	1.18649	1	1	1	0	0	1	1	0	0	0	0	0	0	0	1	0	0	0	1	0	0	0	1	0	0	0	0	0	0	1	1	0	0	0	0	0	0	0	0	0	0
647	1.25974	1	1	1	0	0	0	1	0	0	0	0	0	0	0	0	0	0	0	0	0	0	0	0	0	0	0	0	0	0	1	1	0	0	0	0	0	0	0	0	0	0
648	1.58826	1	1	1	0	0	0	1	0	0	0	0	0	0	0	0	0	0	0	0	0	0	0	0	0	0	0	0	0	0	1	1	0	0	0	0	0	0	0	0	0	0
649	3.01645	1	1	1	0	0	0	1	0	0	0	0	0	0	0	0	0	0	0	0	0	0	0	0	0	0	0	0	0	0	1	1	0	0	0	0	0	0	0	0	0	0
650	2.06515	1	1	1	0	0	0	1	0	0	0	0	0	0	0	0	0	0	0	0	0	0	0	0	0	0	0	0	0	0	1	1	0	0	0	0	0	0	0	0	0	0
652	1.63872	1	1	1	0	0	0	1	0	0	0	0	0	0	0	0	0	0	0	0	0	0	0	0	0	0	0	0	0	0	1	1	0	0	0	0	0	0	0	0	0	0
653	1.35874	1	1	1	0	0	0	1	0	0	0	0	0	0	0	0	0	0	0	0	0	0	0	0	0	0	0	0	0	0	1	1	0	0	0	0	0	0	0	0	0	0
654	0.739143	1	1	1	0	0	0	1	0	0	0	0	0	0	0	0	0	0	0	0	0	0	0	0	0	0	0	0	0	0	1	1	0	0	0	0	0	0	0	0	0	0
655	1.84508	1	1	1	0	0	1	1	0	0	0	0	0	0	0	0	0	0	0	0	0	0	0	0	0	0	0	0	0	0	1	1	0	0	0	0	0	0	0	0	0	0
656	1.36318	1	1	1	0	0	1	1	0	0	0	0	0	0	0	1	1	1	0	1	0	0	0	0	0	0	0	0	0	0	1	1	0	0	0	0	0	0	0	0	0	0
657	0.620877	1	1	1	0	0	1	1	0	0	0	0	0	0	0	1	0	0	0	0	0	0	0	0	0	1	0	0	0	1	1	1	1	1	0	0	0	0	0	0	0	0
659	1.12629	1	1	1	1	0	0	1	0	0	0	0	0	0	0	0	0	0	0	0	0	0	0	0	0	0	0	0	0	0	1	1	0	0	0	0	0	0	0	0	0	0
660	1.14647	1	1	1	0	0	0	1	0	0	0	0	0	0	0	0	0	0	0	0	0	0	0	0	0	0	0	0	0	0	1	1	0	0	0	0	0	0	0	0	0	0
661	0.88349	1	1	1	0	0	0	1	0	0	0	0	0	0	0	0	0	0	0	0	0	0	0	0	0	0	0	0	0	0	1	1	0	0	0	0	0	0	0	0	0	0
663	0.578813	1	1	1	0	0	1	1	0	0	0	0	0	0	0	0	0	0	0	0	0	0	0	0	0	0	0	0	0	0	1	1	0	0	0	0	0	0	0	0	0	0
664	0.396784	1	1	1	0	0	0	1	0	0	0	0	0	0	0	0	0	0	0	0	0	0	0	0	0	0	0	0	0	0	1	1	0	0	0	0	0	0	0	0	0	0
665	0.639554	1	1	1	0	0	1	1	0	0	0	0	0	0	0	0	0	0	0	0	0	0	0	0	0	0	0	0	0	0	1	1	0	0	0	0	0	0	0	0	0	0
666	0.57537	1	1	1	0	0	1	1	0	0	0	0	0	0	0	1	0	0	0	1	0	0	0	1	0	0	0	0	0	0	1	1	0	0	0	0	0	0	0	0	0	0
667	0.50499	1	1	1	0	0	0	1	0	0	0	0	0	0	0	0	0	0	0	0	0	0	0	0	0	0	0	0	0	0	1	1	0	0	0	0	0	0	0	0	0	0
668	0.512305	1	1	1	0	0	0	1	0	0	0	0	0	0	0	0	0	0	0	0	0	0	0	0	0	0	0	0	0	0	1	1	0	0	0	0	0	0	0	0	0	0
669	0.981479	1	1	1	0	0	0	1	0	0	0	0	0	0	0	0	0	0	0	0	0	0	0	0	0	0	0	0	0	0	1	1	0	0	0	0	0	0	0	0	0	0
671	1.17647	1	1	1	0	0	0	1	0	0	0	0	0	0	0	0	0	0	0	0	0	0	0	0	0	0	0	0	0	0	1	1	0	0	0	0	0	0	0	0	0	0
672	1.75449	1	1	1	0	0	0	1	0	0	0	0	0	0	0	0	0	0	0	0	0	0	0	0	0	0	0	0	0	0	1	1	0	0	0	0	0	0	0	0	0	0
673	2.90678	1	1	1	0	0	1	1	0	0	0	0	0	0	0	0	0	0	0	0	0	0	0	0	0	0	0	0	0	0	1	1	0	0	0	0	0	0	0	0	0	0
674	1.33537	1	1	1	0	0	0	1	0	0	0	0	0	0	0	0	0	0	0	0	0	0	0	0	0	0	0	0	0	0	1	1	0	0	0	0	0	0	0	0	0	0
675	0.926301	1	1	1	0	0	0	1	0	0	0	0	0	0	0	0	0	0	0	0	0	0	0	0	0	0	0	0	0	0	1	1	0	0	0	0	0	0	0	0	0	0
676	0.412124	1	1	1	0	0	0	1	0	0	0	0	0	0	0	0	0	0	0	0	0	0	0	0	0	0	0	0	0	0	1	1	0	0	0	0	0	0	0	0	0	0
680	0.260395	1	1	1	0	0	1	1	0	0	0	0	0	0	0	1	0	0	0	1	0	0	0	1	0	0	0	0	0	0	1	1	0	0	0	0	0	0	0	0	0	0
681	0.574988	1	1	1	0	0	1	1	0	0	0	0	0	0	0	0	0	0	0	0	0	0	0	0	0	0	0	0	0	0	1	1	0	0	0	0	0	0	0	0	0	0
682	1.09871	1	1	0	0	0	0	0	0	0	0	1	0	0	0	1	0	0	0	1	0	0	0	0	0	0	0	0	0	0	1	1	0	0	0	0	0	0	0	1	0	0
683	0.210257	1	1	0	0	0	0	0	0	0	0	1	0	0	0	1	0	0	0	1	0	0	0	0	0	0	0	0	0	0	1	1	0	0	0	0	0	0	0	1	0	0
684	0.381471	1	1	0	0	0	0	0	0	0	0	1	0	0	0	1	0	0	0	1	0	0	0	0	0	0	0	0	0	0	1	1	0	0	0	0	0	0	0	1	0	0
685	1.0661	1	1	0	0	0	0	0	0	0	0	1	0	0	0	1	0	0	0	1	0	0	0	0	0	0	0	0	0	0	1	1	0	0	0	0	0	0	0	1	0	0
686	3.01294	1	1	0	0	0	0	0	0	0	0	1	0	0	0	1	0	0	0	1	0	0	0	0	0	0	0	0	0	0	1	1	0	0	0	0	0	0	0	1	0	0
687	2.20456	1	1	0	0	0	0	0	0	0	0	1	0	0	0	1	0	0	0	1	0	0	0	0	0	0	0	0	0	0	1	1	0	0	0	0	0	0	0	1	0	0
688	5.70281	1	1	0	0	0	0	0	0	0	0	1	0	0	0	1	0	0	0	1	0	0	0	0	0	0	0	0	0	0	1	1	0	0	0	0	0	0	0	1	0	0
689	2.56611	1	1	0	0	0	0	0	0	0	0	0	0	0	0	1	0	0	0	1	0	0	0	0	0	0	0	0	0	0	1	1	0	0	0	0	0	0	0	1	0	0
690	0.900901	1	1	0	0	0	0	0	0	0	0	1	0	0	0	1	0	0	0	1	0	0	0	0	0	0	0	0	0	0	1	1	0	0	0	0	0	0	0	1	0	0
691	0.398482	1	1	0	0	0	0	0	0	0	0	1	0	0	0	1	0	0	0	1	0	0	0	0	0	0	0	0	0	0	1	1	0	0	0	0	0	0	0	1	0	0
692	0.0732959	1	1	0	0	0	0	0	0	0	0	1	0	0	0	1	0	0	0	1	0	0	0	0	0	0	0	0	0	0	1	1	0	0	0	0	0	0	0	1	0	0
693	1.95228	1	1	0	0	0	0	0	0	0	0	1	0	0	0	1	0	0	0	1	0	0	0	0	0	0	0	0	0	0	1	1	0	0	0	0	0	0	0	1	0	0
694	0.244339	1	1	0	0	0	0	0	0	0	0	1	0	0	0	1	0	0	0	1	0	0	0	0	0	0	0	0	0	0	1	1	0	0	0	0	0	0	0	1	0	0
695	0.246407	1	1	0	0	0	0	0	0	0	0	1	0	0	0	1	0	0	0	1	0	0	0	0	0	0	0	0	0	0	1	1	0	0	0	0	0	0	0	1	0	0
696	0.691563	1	1	0	0	0	0	0	0	0	0	1	0	0	0	1	0	0	0	1	0	0	0	0	0	0	0	0	0	0	1	1	0	0	0	0	0	0	0	1	0	0
697	1.55214	1	1	0	0	0	0	0	0	0	1	1	0	0	0	1	0	0	0	1	0	0	0	0	0	0	0	0	0	0	1	1	0	0	0	0	0	0	0	1	0	0
698	1.24196	1	1	1	0	0	0	0	0	0	0	1	0	0	0	1	0	0	0	1	0	0	0	0	0	0	0	0	0	0	1	1	0	0	0	0	0	0	0	1	0	0
699	0.206186	1	1	0	0	0	0	0	0	0	1	1	0	0	0	1	0	0	0	1	0	0	0	0	0	0	0	0	0	0	1	1	0	0	0	0	0	0	0	1	0	0
700	1.01541	1	1	0	0	0	0	0	0	0	0	1	0	0	0	1	0	0	0	1	0	0	0	0	0	0	0	0	0	0	1	1	0	0	0	0	0	0	0	1	0	0
701	2.03241	1	1	0	0	0	0	0	0	0	0	1	0	0	0	1	0	0	0	1	0	0	0	0	0	0	0	0	0	0	1	1	0	0	0	0	0	0	0	1	0	0
702	0.656072	1	1	0	0	0	0	0	0	0	0	1	0	0	0	1	0	0	0	1	0	0	0	0	0	0	0	0	0	0	1	1	0	0	0	0	0	0	0	1	0	0
703	0.0123503	1	1	0	0	0	0	0	0	0	0	1	0	0	0	1	0	0	0	1	0	0	0	0	0	0	0	0	0	0	1	1	0	0	0	0	0	0	0	1	0	0
704	0.333492	1	1	0	0	0	0	0	0	0	1	1	0	0	0	1	0	0	0	1	0	0	0	0	0	0	0	0	0	0	1	1	0	0	0	0	0	0	0	1	0	0
705	0.501393	1	1	0	0	0	0	0	0	0	0	1	0	0	0	1	0	0	0	1	0	0	0	0	0	0	0	0	0	0	1	1	0	0	0	0	0	0	0	1	0	0
706	0.1	1	1	0	0	0	0	0	0	0	1	1	0	0	0	1	0	0	0	1	0	0	0	0	0	0	0	0	0	0	1	1	0	0	0	0	0	0	0	1	0	0
707	0.204012	1	1	0	0	0	0	0	0	0	0	1	0	0	0	1	0	0	0	1	0	0	0	0	0	0	0	0	0	0	1	1	0	0	0	0	0	0	0	1	0	0
708	0.568881	1	1	0	0	0	0	0	0	0	0	1	0	0	0	1	0	0	0	1	0	0	0	0	0	0	0	0	0	0	1	1	0	0	0	0	0	0	0	1	0	0
709	0.13833	1	1	0	0	0	0	0	0	0	0	1	0	0	0	1	0	0	0	1	0	0	0	0	0	0	0	0	0	0	1	1	0	0	0	0	0	0	0	1	0	0
710	0.168684	1	1	0	0	0	0	0	0	0	0	1	0	0	0	1	0	0	0	1	0	0	0	0	0	0	0	0	0	0	1	1	0	0	0	0	0	0	0	1	0	0
711	0.041658	1	1	0	0	0	0	0	0	0	0	1	0	0	0	1	0	0	0	1	0	0	0	0	0	0	0	0	0	0	1	1	0	0	0	0	0	0	0	1	0	0
712	0.0810194	1	1	0	0	0	0	0	0	0	0	1	0	0	0	1	0	0	0	1	0	0	0	0	0	0	0	0	0	0	1	1	0	0	0	0	0	0	0	1	0	0
713	0.0482044	1	1	0	0	0	0	0	0	0	0	0	0	0	0	1	0	0	0	1	0	0	0	0	0	0	0	0	0	0	1	1	0	0	0	0	0	0	0	1	0	0
715	0.50739	1	1	0	0	0	0	0	0	0	0	1	0	0	0	1	0	0	0	1	0	0	0	0	0	0	0	0	0	0	1	1	0	0	0	0	0	0	0	1	0	0
716	2.12572	1	1	0	0	0	0	0	0	0	0	1	0	0	0	1	0	0	0	1	0	0	0	0	0	0	0	0	0	0	1	1	0	0	0	0	0	0	0	1	0	0
717	1.63371	1	1	1	0	0	0	0	0	0	0	1	0	0	0	1	0	0	0	1	0	0	0	0	0	0	0	0	0	0	1	1	0	0	0	0	0	0	0	1	0	0
718	0.363636	1	1	0	0	0	0	0	0	0	0	1	0	0	0	1	0	0	0	1	0	0	0	0	0	0	0	0	0	0	1	1	0	0	0	0	0	0	0	1	0	0
719	0.430254	1	1	0	0	0	0	0	0	0	0	1	0	0	0	1	0	0	0	1	0	0	0	0	0	0	0	0	0	0	1	1	0	0	0	0	0	0	0	1	0	0
720	0.689953	1	1	0	0	0	0	0	0	0	1	1	0	0	0	1	0	0	0	1	0	0	0	0	0	0	0	0	0	0	1	1	0	0	0	0	0	0	0	1	0	0
721	2.57946	1	1	0	0	0	0	0	0	0	0	1	0	0	0	1	0	0	0	1	0	0	0	0	0	0	0	0	0	0	1	1	0	0	0	0	0	0	0	1	0	0
722	0.831678	1	1	0	0	0	0	0	0	0	0	1	0	0	0	1	0	0	0	1	0	0	0	0	0	0	0	0	0	0	1	1	0	0	0	0	0	0	0	1	0	0
723	0.132087	1	1	0	0	0	0	0	0	0	0	1	0	0	0	1	0	0	0	1	0	0	0	0	0	0	0	0	0	0	1	1	0	0	0	0	0	0	0	1	0	0
724	0.425811	1	1	0	0	0	0	0	0	0	0	1	0	0	0	1	0	0	0	1	0	0	0	0	0	0	0	0	0	0	1	1	0	0	0	0	0	0	0	1	0	0
725	1.04633	1	1	0	0	0	0	0	0	0	0	1	0	0	0	1	0	0	0	1	0	0	0	0	0	0	0	0	0	0	1	1	0	0	0	0	0	0	0	1	0	0
726	2.47213	1	1	0	0	0	0	0	0	0	0	1	0	0	0	1	0	0	0	1	0	0	0	0	0	0	0	0	0	0	1	1	0	0	0	0	0	0	0	1	0	0
727	0.682012	1	1	0	0	0	0	0	0	0	0	1	0	0	0	1	0	0	0	1	0	0	0	0	0	0	0	0	0	0	1	1	0	0	0	0	0	0	0	1	0	0
728	1.20076	1	1	0	0	0	0	0	0	0	0	1	0	0	0	1	0	0	0	1	0	0	0	0	0	0	0	0	0	0	1	1	0	0	0	0	0	0	0	1	0	0
729	0.143455	1	1	0	0	0	0	0	0	0	0	1	0	0	0	1	0	0	0	1	0	0	0	0	0	0	0	0	0	0	1	1	0	0	0	0	0	0	0	1	0	0
731	0.247052	1	1	0	0	0	0	0	0	0	0	1	0	0	0	1	0	0	0	1	0	0	0	0	0	0	0	0	0	0	1	1	0	0	0	0	0	0	0	1	0	0
732	0.0276683	1	1	0	0	0	0	0	0	0	0	1	0	0	0	1	0	0	0	1	0	0	0	0	0	0	0	0	0	0	1	1	0	0	0	0	0	0	0	1	0	0
733	0.695151	1	1	1	0	0	0	0	0	0	0	1	0	0	0	1	0	0	0	1	0	0	0	0	0	0	0	0	0	0	1	1	0	0	0	0	0	0	0	1	0	0
734	2.66252	1	1	0	0	0	0	0	0	0	0	1	0	0	0	1	0	0	0	1	0	0	0	0	0	0	0	0	0	0	1	1	0	0	0	0	0	0	0	1	0	0
735	0.591716	1	1	0	0	0	0	0	0	0	0	1	0	0	0	1	0	0	0	1	0	0	0	0	0	0	0	0	0	0	1	1	0	0	0	0	0	0	0	1	0	0
736	0.816604	1	1	0	0	0	0	0	0	0	0	1	0	0	0	1	0	0	0	1	0	0	0	0	0	0	0	0	0	0	1	1	0	0	0	0	0	0	0	1	0	0
737	1.52939	1	1	0	0	0	0	0	0	0	0	1	0	0	0	1	0	0	0	1	0	0	0	0	0	0	0	0	0	0	1	1	0	0	0	0	0	0	0	1	0	0
740	0.507614	1	1	0	0	0	0	0	0	0	0	1	0	0	0	1	0	0	0	1	0	0	0	0	0	0	0	0	0	0	1	1	0	0	0	0	0	0	0	1	0	0
741	0.573331	1	1	0	0	0	0	0	0	0	0	1	0	0	0	1	0	0	0	1	0	0	0	0	0	0	0	0	0	0	1	1	0	0	0	0	0	0	0	1	0	0
742	0.235446	1	1	0	0	0	0	0	0	0	0	1	0	0	0	1	0	0	0	1	0	0	0	0	0	0	0	0	0	0	1	1	0	0	0	0	0	0	0	1	0	0
743	0.165631	1	1	0	0	0	0	0	0	0	0	1	0	0	0	1	0	0	0	1	0	0	0	0	0	0	0	0	0	0	1	1	0	0	0	0	0	0	0	1	0	0
744	0.301151	1	1	0	0	0	0	0	0	0	0	1	0	0	0	1	0	0	0	1	0	0	0	0	0	0	0	0	0	0	1	1	0	0	0	0	0	0	0	1	0	0
745	0.104439	1	1	0	0	0	0	0	0	0	0	1	0	0	0	1	0	0	0	1	0	0	0	0	0	0	0	0	0	0	1	1	0	0	0	0	0	0	0	1	0	0
746	1.58932	1	1	0	0	0	0	0	0	0	0	1	0	0	0	1	0	0	0	1	0	0	0	0	0	0	0	0	0	0	1	1	0	0	0	0	0	0	0	1	0	0
747	2.73629	1	1	0	0	0	0	0	0	0	0	1	0	0	0	1	0	0	0	1	0	0	0	0	0	0	0	0	0	0	1	1	0	0	0	0	0	0	0	1	0	0
748	1.95518	1	1	0	0	0	0	0	0	0	0	1	0	0	0	1	0	0	0	1	0	0	0	0	0	0	0	0	0	0	1	1	0	0	0	0	0	0	0	1	0	0
749	1.48511	1	1	0	0	0	0	0	0	0	0	1	0	0	0	1	0	0	0	1	0	0	0	0	0	0	0	0	0	0	1	1	0	0	0	0	0	0	0	1	0	0
750	3.66622	1	1	0	0	0	0	0	0	0	0	1	0	0	0	1	0	0	0	1	0	0	0	0	0	0	0	0	0	0	1	1	0	0	0	0	0	0	0	1	0	0
751	1.03254	1	1	0	0	0	0	0	0	0	0	1	0	0	0	1	0	0	0	1	0	0	0	0	0	0	0	0	0	0	1	1	0	0	0	0	0	0	0	1	0	0
752	1.32643	1	1	0	0	0	0	0	0	0	0	1	0	0	0	1	0	0	0	1	0	0	0	0	0	0	0	0	0	0	1	1	0	0	0	0	0	0	0	1	0	0
753	1.33902	1	1	0	0	0	0	0	0	0	0	1	0	0	0	1	0	0	0	1	0	0	0	0	0	0	0	0	0	0	1	1	0	0	0	0	0	0	0	1	0	0
754	1.93252	1	1	0	0	0	0	0	0	0	0	1	0	0	0	1	0	0	0	1	0	0	0	0	0	0	0	0	0	0	1	1	0	0	0	0	0	0	0	1	0	0
755	0.533771	1	1	0	0	0	0	0	0	0	0	1	0	0	0	1	0	0	0	1	0	0	0	0	0	0	0	0	0	0	1	1	0	0	0	0	0	0	0	1	0	0
756	0.198209	1	1	0	0	0	0	0	0	0	0	1	0	0	0	1	0	0	0	1	0	0	0	0	0	0	0	0	0	0	1	1	0	0	0	0	0	0	0	1	0	0
760	1.74679	1	0	0	0	0	0	0	0	0	0	0	0	0	0	0	0	0	1	1	0	0	0	0	0	0	0	0	0	1	1	1	0	0	0	0	0	0	0	0	1	1
761	1.21069	1	0	0	0	0	0	0	0	0	0	0	0	0	0	0	0	0	1	1	0	0	0	0	0	0	0	0	0	1	1	1	0	0	0	0	0	0	0	0	1	1
762	1.12306	1	0	0	0	0	0	0	0	0	0	0	0	0	0	0	0	0	1	1	0	0	0	0	0	0	0	0	0	1	1	1	0	0	0	0	0	0	0	0	1	1
763	1.22458	1	0	0	0	0	0	0	0	0	0	0	0	0	0	0	0	0	1	1	0	0	0	0	0	0	0	0	0	1	1	1	0	0	0	0	0	0	0	0	1	1
764	0.923507	1	0	0	0	0	0	0	0	0	0	0	0	0	0	0	0	0	1	1	0	0	0	0	0	0	0	0	0	1	1	1	0	0	0	0	0	0	0	0	1	1
765	1.39401	1	0	0	0	0	0	0	0	0	0	0	0	0	0	0	0	0	1	1	0	0	0	0	0	0	0	0	0	1	1	1	0	0	0	0	0	0	0	0	1	1
766	2.10985	1	0	0	0	0	0	0	0	0	0	0	0	0	0	0	0	0	1	1	0	0	0	0	0	0	0	0	0	1	1	1	0	0	0	0	0	0	0	0	1	1
767	1.63361	1	0	0	0	0	0	0	0	0	0	0	0	0	0	0	0	0	1	1	0	0	0	0	0	0	0	0	0	1	1	1	0	0	0	0	0	0	0	0	1	1
769	0.77821	1	0	0	0	0	0	0	0	1	0	0	0	0	0	0	0	0	1	1	0	0	0	0	0	0	0	0	0	1	1	1	0	0	0	0	0	0	0	0	1	1
773	2.53817	1	0	0	0	0	0	0	0	0	0	0	0	0	0	0	0	0	1	1	0	0	0	0	0	0	0	0	0	1	1	1	0	0	0	0	0	0	0	0	1	1
774	2.88191	1	0	0	0	0	0	0	0	0	0	0	0	0	0	0	0	0	1	1	0	0	0	0	0	0	0	0	0	1	1	1	0	0	0	0	0	0	0	0	1	1
775	0.712965	1	0	0	0	0	0	0	0	0	0	0	0	0	0	0	0	0	1	1	0	0	0	0	0	0	0	0	0	1	1	1	0	0	0	0	0	0	0	0	1	1
776	2.93647	1	0	0	0	0	0	0	0	0	0	0	0	0	0	0	0	0	1	1	0	0	0	0	0	0	0	0	0	1	1	1	0	0	0	0	0	0	0	0	1	1
777	1.1717	1	0	0	0	0	0	0	0	0	0	0	0	0	0	0	0	0	1	1	0	0	0	0	0	0	0	0	0	1	1	1	0	0	0	0	0	0	0	0	1	1
778	0.689531	1	0	0	0	0	0	0	0	0	0	0	0	0	0	0	0	0	1	1	0	0	0	0	0	0	0	0	0	1	1	1	0	0	0	0	0	0	0	0	1	1
779	3.30451	1	0	0	0	0	0	0	0	0	0	0	0	0	0	0	0	0	1	1	0	0	0	0	0	0	0	0	0	1	1	1	0	0	0	0	0	0	0	0	1	1
867	1.18907	0	1	0	0	0	1	0	1	0	0	0	0	0	0	0	0	0	0	0	0	0	0	0	0	0	0	0	0	1	1	1	0	0	0	0	0	0	0	0	0	0
868	2.60855	0	1	0	0	0	0	0	1	0	0	0	0	0	0	0	0	0	0	0	0	0	0	0	0	0	0	0	0	1	1	1	0	0	0	0	0	0	0	0	0	0
869	1.33893	0	1	0	0	0	0	0	1	0	0	0	0	0	0	0	0	0	0	0	0	0	0	0	0	0	0	0	0	1	1	1	0	0	0	0	0	0	0	0	0	0
870	0.594315	0	1	0	0	0	1	0	1	0	0	0	0	0	0	0	0	0	0	0	0	0	0	0	0	0	0	0	0	1	1	1	0	0	0	0	0	0	0	0	0	0
871	0.735883	1	0	0	0	0	0	0	0	0	0	0	0	0	0	1	0	0	1	1	0	0	0	0	0	0	0	0	0	0	1	1	0	0	0	0	0	0	0	0	0	0
872	0.914724	1	0	0	0	0	0	0	0	0	0	0	0	0	0	1	0	0	1	1	0	0	0	0	0	0	0	0	0	0	1	1	0	0	0	0	0	0	0	0	0	0
873	0.904966	1	0	0	0	0	0	0	0	0	0	0	0	0	0	1	0	0	1	1	0	0	0	0	0	0	0	0	0	0	1	1	0	0	0	0	0	0	0	0	0	0
874	1.10297	1	0	0	0	0	0	0	0	0	0	0	0	0	0	1	0	0	1	1	0	0	0	0	0	0	0	0	0	0	1	1	0	0	0	0	0	0	0	0	0	0
875	0.618003	1	0	0	0	0	0	0	0	0	0	0	0	0	0	1	0	0	1	1	0	0	0	0	0	0	0	0	0	0	1	1	0	0	0	0	0	0	0	0	0	0
877	8.36167	1	0	1	0	0	0	1	0	0	0	0	0	0	0	0	0	0	1	1	0	0	0	0	0	0	0	0	0	1	1	1	0	0	0	0	0	0	0	0	0	0
882	26.5882	1	0	1	0	0	0	1	0	0	0	0	0	0	0	1	0	1	1	1	0	1	1	1	0	0	0	1	0	1	1	1	0	0	0	0	1	1	0	1	0	0
883	10.5401	1	0	1	0	0	0	1	0	0	0	0	0	0	0	0	0	0	1	1	0	0	0	0	0	0	0	0	0	1	1	1	0	0	0	0	0	0	0	0	0	0
884	5.62784	1	1	1	0	0	0	0	0	0	0	0	0	0	0	0	0	0	0	0	0	1	0	0	0	0	0	0	0	0	1	1	0	0	0	0	0	0	0	0	0	0
885	4.87134	1	1	1	0	0	0	0	0	0	0	0	0	0	0	0	0	0	0	0	0	1	0	0	0	0	0	0	0	0	1	1	0	0	0	0	0	0	0	0	0	0
886	5.05212	1	1	0	0	0	0	0	0	0	0	0	0	0	0	0	0	0	0	0	0	1	0	0	0	0	0	0	0	0	1	1	0	0	0	0	0	0	0	0	0	0
900	0.421998	1	1	0	0	0	0	0	0	0	0	0	0	0	0	0	0	0	0	0	0	0	0	0	0	0	0	0	0	0	1	1	0	0	1	1	0	0	0	0	0	0
901	0.395987	1	1	0	0	0	0	0	0	0	0	0	0	0	0	0	0	0	0	0	0	0	0	0	0	0	0	0	0	0	1	1	0	0	1	1	0	0	0	0	0	0
902	0.516096	1	1	0	0	0	0	0	0	0	0	0	0	0	0	0	0	0	0	0	0	0	0	0	0	0	0	0	0	0	1	1	0	0	1	1	0	0	0	0	0	0
904	0.517385	1	1	0	0	0	0	0	0	0	0	0	0	0	0	0	0	0	0	0	0	0	0	0	0	0	0	0	0	0	1	1	0	0	1	1	0	0	0	0	0	0
905	1.16129	1	1	0	0	0	0	0	0	0	0	0	0	0	0	0	0	0	0	0	0	0	0	0	0	0	0	0	0	0	1	1	0	0	1	1	0	0	0	0	0	0
907	0.719952	1	1	0	0	0	0	0	0	0	0	0	1	0	0	0	0	0	0	0	0	0	0	0	0	0	0	0	0	0	1	1	0	0	1	1	0	0	0	0	0	0
909	1.24689	1	1	1	0	0	0	0	0	0	1	0	0	0	0	1	0	0	0	0	0	0	0	0	0	1	0	0	0	0	1	1	0	0	0	0	0	0	0	0	0	0
910	1.92977	1	1	1	0	0	0	0	0	0	1	0	0	0	0	1	0	0	0	0	0	0	0	0	0	1	0	0	0	0	1	1	0	0	0	0	0	0	0	0	0	0
911	5.64007	1	1	1	0	0	0	0	0	0	1	0	0	0	0	1	0	0	0	0	0	0	0	0	0	1	0	0	0	0	1	1	0	0	0	0	0	0	0	0	0	0
914	6.79334	1	1	1	0	0	0	0	0	0	0	0	0	0	0	1	0	0	0	0	0	0	0	0	0	1	0	0	0	0	1	1	0	0	0	0	0	0	0	0	0	0
915	3.74489	1	1	1	0	0	0	1	0	0	1	0	0	0	0	1	0	0	0	0	0	0	0	0	0	1	0	0	0	0	1	1	0	0	0	0	0	0	0	0	0	0
916	6.68521	1	1	1	0	0	0	1	0	0	1	0	0	0	0	1	0	0	0	0	0	0	0	0	0	1	0	0	0	0	1	1	0	0	0	0	0	0	0	0	0	0
917	4.0426	1	1	1	0	0	0	0	0	0	1	0	0	0	0	1	0	0	0	0	0	0	0	0	0	1	0	0	0	0	1	1	0	0	0	0	0	0	0	0	0	0
918	1.45341	1	1	1	0	0	0	0	0	0	1	0	0	0	0	1	0	0	0	0	0	0	0	0	0	1	0	0	0	0	1	1	0	0	0	0	0	0	0	0	0	0
919	0.513288	1	1	1	0	0	0	0	0	0	1	0	0	0	0	1	0	0	0	0	0	0	0	0	0	1	0	0	0	0	1	1	0	0	0	0	0	0	0	0	0	0
920	2.0185	1	1	1	0	0	0	0	0	0	1	0	0	0	0	1	0	0	0	0	0	0	0	0	0	1	0	0	0	0	1	1	0	0	0	0	0	0	0	0	0	0
922	1.48255	1	1	1	0	0	0	0	0	0	0	0	0	0	0	1	0	0	0	0	0	0	0	0	0	1	0	0	0	0	1	1	0	0	0	0	0	0	0	0	0	0
923	16.9525	1	1	1	0	0	0	1	0	1	0	0	0	0	0	0	0	0	1	1	0	0	0	0	0	0	0	0	0	1	1	1	0	1	0	1	0	0	0	1	1	1
925	20.3131	1	1	1	0	0	0	1	0	1	0	0	0	0	0	0	0	0	1	1	0	0	0	0	0	0	0	0	0	1	1	1	0	0	0	1	0	0	0	0	1	1
926	23.5268	1	1	1	0	0	0	1	0	1	0	0	0	0	0	1	1	1	1	1	0	0	0	0	0	0	0	1	0	1	1	1	0	0	0	1	0	0	0	0	1	1
927	14.0836	1	1	1	0	0	0	1	0	1	0	0	0	0	0	0	0	0	1	1	0	0	0	0	0	0	0	0	0	1	1	1	0	0	0	1	0	0	0	0	1	1
934	2.47515	1	0	0	0	1	0	1	0	0	0	0	0	0	0	0	0	1	1	1	0	0	1	1	0	0	1	1	0	0	1	1	0	0	0	1	0	0	0	1	0	0
935	5.57423	1	0	0	0	1	0	0	0	0	0	0	0	0	0	0	0	1	1	1	0	0	0	0	0	0	1	1	0	0	1	1	0	0	0	0	0	0	0	0	0	0
936	7.1709	1	0	0	0	1	0	1	0	0	0	0	0	0	0	0	0	1	1	1	0	0	1	1	0	0	1	1	0	0	1	1	0	0	0	1	0	0	0	1	0	0
937	1.65107	1	0	0	0	1	0	0	0	0	0	0	0	0	0	0	0	1	1	1	0	0	1	1	0	0	1	1	0	0	1	1	0	0	0	1	0	0	0	1	0	0
938	5.85145	1	0	0	0	1	0	1	0	0	0	0	0	0	0	0	0	1	1	1	0	0	1	1	0	0	1	1	0	0	1	1	0	0	0	1	0	0	0	1	0	0
939	4.69709	1	0	0	0	1	0	0	0	0	0	0	0	0	0	0	0	1	1	1	0	0	1	1	0	0	1	1	0	0	1	1	0	0	0	1	0	0	0	1	0	0
940	6.2388	1	0	0	0	1	0	1	0	0	0	0	0	0	0	0	0	1	1	1	0	0	1	1	0	0	1	1	0	0	1	1	0	0	0	1	0	0	0	1	0	0
941	4.48335	1	0	0	0	1	0	1	0	0	0	0	0	0	0	0	0	1	1	1	0	0	1	1	0	0	1	1	0	0	1	1	0	0	0	1	0	0	0	1	0	0
942	5.19997	1	0	0	0	1	0	0	0	0	0	0	0	0	0	0	0	1	1	1	0	0	1	1	0	0	1	1	0	0	1	1	0	0	0	1	0	0	0	1	0	0
944	2.48761	1	0	0	0	1	0	1	0	0	0	0	0	0	0	0	0	1	1	1	0	0	1	1	0	0	1	1	0	0	1	1	0	0	0	1	0	0	0	1	0	0
945	2.74008	1	0	0	0	1	0	1	0	0	0	0	0	0	0	0	0	1	1	1	0	0	1	1	0	0	1	1	0	0	1	1	0	0	0	1	0	0	0	1	0	0
946	5.17737	1	0	0	0	1	0	0	0	0	0	0	0	0	0	0	0	1	1	1	0	0	1	1	0	0	1	1	0	0	1	1	0	0	0	1	0	0	0	1	0	0
947	4.57851	1	0	0	0	1	0	1	0	0	0	0	0	0	0	0	0	1	1	1	0	0	1	1	0	0	1	1	0	0	1	1	0	0	0	1	0	0	0	1	0	0
948	6.9442	1	0	0	0	1	0	0	0	0	0	0	0	0	0	0	0	1	1	1	0	0	1	1	0	0	1	1	0	0	1	1	0	0	0	1	0	0	0	1	0	0
950	3.7548	1	0	0	0	1	0	0	0	0	0	0	0	0	0	0	0	1	1	1	0	0	1	1	0	0	1	1	0	0	1	1	0	0	0	1	0	0	0	1	0	0
951	8.55697	1	0	0	0	1	0	0	0	0	0	0	0	0	0	0	0	1	1	1	0	0	1	1	0	0	1	1	0	0	1	1	0	0	0	1	0	0	0	1	0	0
952	5.2735	1	0	0	0	1	0	1	0	0	0	0	0	0	0	0	0	1	1	1	0	0	1	1	0	0	1	1	0	0	1	1	0	0	0	1	0	0	0	1	0	0
954	3.83881	1	0	0	0	1	0	1	0	0	0	0	0	0	0	0	0	1	1	1	0	0	1	1	0	0	1	1	0	0	1	1	0	0	0	1	0	0	0	1	0	0
955	9.39802	1	0	0	0	1	0	1	0	0	0	0	0	0	0	0	0	1	1	1	0	0	1	1	0	0	1	1	0	0	1	1	0	0	0	1	0	0	0	1	0	0
956	2.8022	1	0	0	0	1	0	1	0	0	0	0	0	0	0	0	0	1	1	1	0	0	1	1	0	0	1	1	0	0	1	1	0	0	0	1	0	0	0	1	0	0
957	2.86021	1	0	0	0	1	0	0	0	0	0	0	0	0	0	0	0	1	1	1	0	0	0	0	0	0	1	1	0	0	1	1	0	0	0	0	0	0	0	0	0	0
958	2.18134	0	1	0	0	0	0	0	1	0	0	1	0	0	0	0	0	0	0	0	0	0	0	0	0	0	0	0	0	1	1	1	0	0	0	0	1	1	0	0	1	1
959	2.47158	0	1	0	0	0	0	0	1	0	0	1	0	0	0	0	0	0	0	0	0	0	0	0	0	0	0	0	0	1	1	1	0	0	0	0	1	1	0	0	1	1
960	2.27776	0	1	0	0	0	0	0	1	0	0	1	0	0	0	0	0	0	0	0	0	0	0	0	0	0	0	0	0	1	1	1	0	0	0	0	1	1	0	0	1	1
961	4.1878	0	1	0	0	0	0	0	1	0	0	1	0	0	0	0	0	0	0	0	0	0	0	0	0	0	0	0	0	1	1	1	0	0	0	0	1	1	0	0	1	1
962	4.84337	0	1	0	0	0	0	0	1	0	0	1	0	0	0	1	0	0	0	0	0	1	0	0	0	0	0	0	0	1	1	1	0	1	0	1	1	1	1	1	1	1
963	3.23481	0	1	0	0	0	0	0	1	0	0	1	0	0	0	0	0	0	0	0	0	0	0	0	0	0	0	0	0	1	1	1	0	1	0	1	1	1	0	1	1	1
964	3.98414	0	1	0	0	0	0	0	1	0	0	1	0	0	0	0	0	0	0	0	0	0	0	0	0	0	0	0	0	1	1	1	0	0	0	0	1	1	0	0	1	1
965	1.83142	0	1	0	0	0	0	0	1	0	0	1	0	0	0	0	0	0	0	0	0	0	0	0	0	0	0	0	0	1	1	1	0	0	0	0	1	1	0	0	1	1
972	0.702576	1	1	1	0	0	0	0	1	0	0	0	0	0	0	0	0	1	0	0	0	0	0	0	0	0	0	1	0	1	1	1	0	0	0	0	0	0	0	1	0	0
973	1.11177	1	1	1	0	0	0	0	1	0	0	0	0	0	0	1	0	1	0	1	0	1	0	0	0	1	0	1	0	1	1	1	0	0	0	0	0	0	0	1	0	0
974	0.775916	1	1	1	0	0	0	0	1	0	0	0	0	0	0	1	0	1	0	1	0	1	0	0	0	1	0	1	0	1	1	1	0	0	0	0	0	0	0	1	0	0
976	0.392311	1	1	1	0	0	1	1	1	0	0	0	0	0	0	1	0	1	0	1	0	1	0	0	0	1	0	1	0	1	1	1	0	0	0	0	0	0	0	1	0	0
977	1.56832	1	1	1	0	0	0	0	1	0	0	0	0	0	0	1	0	1	0	1	0	1	0	0	0	1	0	1	0	1	1	1	0	0	0	0	0	0	0	1	0	0
979	4.70421	1	1	0	0	0	0	0	1	0	1	0	0	0	0	0	0	1	0	1	0	1	0	0	0	0	0	0	1	1	1	1	0	1	0	0	0	0	0	1	1	1
980	7.78824	1	1	0	0	0	0	0	1	0	1	0	0	0	0	0	0	1	0	1	0	1	0	0	0	0	0	0	0	1	1	1	0	1	0	0	0	0	0	1	1	1
981	4.69222	1	1	0	0	0	0	0	1	0	1	0	0	0	0	0	0	1	0	1	0	1	0	0	0	0	0	0	0	1	1	1	0	1	0	0	0	0	0	1	1	1
982	4.32614	1	1	0	0	0	0	0	1	0	1	0	0	0	0	0	0	1	0	1	0	1	0	0	0	0	0	0	0	1	1	1	0	1	0	0	0	0	0	1	1	1
983	4.68594	1	1	0	0	0	0	0	1	0	1	0	0	0	0	0	0	1	0	1	0	1	0	0	0	0	0	0	0	1	1	1	0	1	0	0	0	0	0	1	1	1
984	7.78523	1	1	0	0	0	0	0	1	0	1	0	0	0	0	0	0	1	0	1	0	1	0	0	0	0	0	0	0	1	1	1	0	1	0	0	0	0	0	1	1	1
985	6.4587	1	1	0	0	0	0	0	1	1	1	0	0	0	0	0	0	1	0	1	0	1	0	0	0	0	0	0	0	1	1	1	0	1	0	0	0	0	0	1	1	1
986	1.4712	1	1	0	1	0	0	0	1	0	1	0	0	0	0	0	0	1	0	1	0	1	0	0	0	0	0	0	0	1	1	1	0	1	0	0	0	0	0	1	1	1
990	5.26705	1	1	0	0	0	0	0	1	0	1	0	0	0	0	0	0	1	0	1	0	1	0	0	0	0	0	0	0	1	1	1	0	1	0	0	0	0	0	1	1	1
991	7.64955	1	1	0	0	0	0	0	1	0	1	0	0	0	0	0	0	1	0	1	0	1	0	0	0	0	0	0	0	1	1	1	0	1	0	0	0	0	0	1	1	1
992	5.19057	1	0	0	0	0	0	1	0	0	0	0	0	0	0	1	0	0	1	1	0	1	0	0	0	0	0	0	0	0	1	1	0	0	0	0	0	0	0	0	0	0
993	6.8407	1	0	0	0	0	0	1	0	0	0	0	0	0	0	1	0	0	1	1	0	1	0	0	0	0	0	0	0	0	1	1	0	0	0	0	0	0	0	0	0	0
994	0.415567	1	0	0	0	0	0	1	0	0	0	0	0	0	0	1	0	0	1	1	0	1	0	0	0	0	0	0	0	0	1	1	0	0	0	0	0	0	0	0	0	0
995	1.02299	1	0	0	0	0	0	1	0	0	0	0	0	0	0	1	0	0	1	1	0	1	0	0	0	0	0	0	0	0	1	1	0	0	0	0	0	0	0	0	0	0
996	0.324599	1	0	0	0	0	0	1	0	0	0	0	0	0	0	1	0	0	1	1	0	1	0	0	0	0	0	0	0	0	1	1	0	0	0	0	0	0	0	0	0	0
997	0.471519	1	0	0	0	0	0	1	0	0	0	0	0	0	0	1	0	0	1	1	0	1	0	0	0	0	0	0	0	0	1	1	0	0	0	0	0	0	0	0	0	0
998	0.874159	1	0	0	0	0	0	1	0	0	0	0	0	0	0	1	0	0	1	1	0	1	0	0	0	0	0	0	0	0	1	1	0	0	0	0	0	0	0	0	0	0
999	5.1953	1	0	0	0	0	0	1	0	0	0	0	0	0	0	1	0	0	1	1	0	1	0	0	0	0	0	0	0	0	1	1	0	0	0	0	0	0	0	0	0	0
1000	0.591118	1	0	0	0	0	0	1	0	0	0	0	0	0	0	1	0	0	1	1	0	1	0	0	0	0	0	0	0	0	1	1	0	0	0	0	0	0	0	0	0	0
1001	0.843506	1	0	0	0	0	0	1	0	0	0	0	0	0	0	1	0	0	1	1	0	1	0	0	0	0	0	0	0	0	1	1	0	0	0	0	0	0	0	0	0	0
1002	0.528642	1	0	0	0	0	0	1	0	0	0	0	0	0	0	1	0	0	1	1	0	1	0	0	0	0	0	0	0	0	1	1	0	0	0	0	0	0	0	0	0	0
1003	0.324456	1	0	0	0	0	0	1	0	0	0	0	0	0	0	1	0	0	1	1	0	1	0	0	0	0	0	0	0	1	1	1	0	0	0	0	0	0	0	0	0	0
1004	0.0109009	1	0	0	0	0	0	1	0	0	0	0	0	0	0	1	0	0	1	1	0	1	0	0	0	0	0	0	0	1	1	1	0	0	0	0	0	0	0	0	0	0
1005	0.0435105	1	0	0	0	0	0	1	0	0	0	0	0	0	0	1	0	0	1	1	0	1	0	0	0	0	0	0	0	0	1	1	0	0	0	0	0	0	0	0	0	0
1006	0.644894	1	0	0	0	0	0	1	0	0	0	0	0	0	0	1	0	0	1	1	0	1	0	0	0	0	0	0	0	0	1	1	0	0	0	0	0	0	0	0	0	0
1007	0.284501	1	0	0	0	0	0	1	0	0	0	0	0	0	0	1	0	0	1	1	0	1	0	0	0	0	0	0	0	1	1	1	0	0	0	0	0	0	0	0	0	0
1008	0.0694123	1	0	0	0	0	0	1	0	0	0	0	0	0	0	1	0	0	1	1	0	1	0	0	0	0	0	0	0	0	1	1	0	0	0	0	0	0	0	0	0	0
1009	1.85734	1	0	0	0	0	0	1	0	0	0	0	0	0	0	1	0	0	1	1	0	1	0	0	0	0	0	0	0	0	1	1	0	0	0	0	0	0	0	0	0	0
1010	2.16757	1	0	0	0	0	0	1	0	0	0	0	0	0	0	1	0	0	1	1	0	1	0	0	0	0	0	0	0	0	1	1	0	0	0	0	0	0	0	0	0	0
1011	1.22225	1	0	0	0	0	0	1	0	0	0	0	0	0	0	1	0	0	1	1	0	1	0	0	0	0	0	0	0	0	1	1	0	0	0	0	0	0	0	0	0	0
1012	1.49725	1	0	0	0	0	0	1	0	0	0	0	0	0	0	1	0	0	1	1	0	1	0	0	0	0	0	0	0	0	1	1	0	0	0	0	0	0	0	0	0	0
1013	1.00544	1	0	0	0	0	0	1	0	0	0	0	0	0	0	1	0	0	1	1	0	1	0	0	0	0	0	0	0	0	1	1	0	0	0	0	0	0	0	0	0	0
1014	0.0603437	1	0	0	0	0	0	1	0	0	0	0	0	0	0	1	0	0	1	1	0	1	0	0	0	0	0	0	0	0	1	1	0	0	0	0	0	0	0	0	0	0
1015	0.386039	1	0	0	0	0	0	1	0	0	0	0	0	0	0	1	0	0	1	1	0	1	0	0	0	0	0	0	0	0	1	1	0	0	0	0	0	0	0	0	0	0
1016	0.205099	1	0	0	0	0	0	1	0	0	0	0	0	0	0	1	0	0	1	1	0	1	0	0	0	0	0	0	0	0	1	1	0	0	0	0	0	0	0	0	0	0
1017	1.92228	1	0	0	0	0	0	1	0	0	0	0	0	0	0	1	0	0	1	1	0	1	0	0	0	0	0	0	0	0	1	1	0	0	0	0	0	0	0	0	0	0
1022	0.487478	1	0	0	0	0	0	1	0	0	0	0	0	0	0	1	0	0	1	1	0	1	0	0	0	0	0	0	0	1	1	1	0	0	0	0	0	0	0	0	0	0
1023	4.13216	1	0	0	0	0	0	1	0	0	0	0	0	0	0	1	0	0	1	1	0	1	0	0	0	0	0	0	0	0	1	1	0	0	0	0	0	0	0	0	0	0
1024	0.388178	1	0	0	0	0	0	1	0	0	0	0	0	0	0	1	0	0	1	1	0	1	0	0	0	0	0	0	0	0	1	1	0	0	0	0	0	0	0	0	0	0
1025	0.90581	1	0	0	0	0	0	1	0	0	0	0	0	0	0	1	0	0	1	1	0	1	0	0	0	0	0	0	0	0	1	1	0	0	0	0	0	0	0	0	0	0
1026	0.664381	1	0	0	0	0	0	1	0	0	0	0	0	0	0	1	0	0	1	1	0	1	0	0	0	0	0	0	0	0	1	1	0	0	0	0	0	0	0	0	0	0
1027	0.575662	1	0	0	0	0	0	1	0	0	0	0	0	0	0	1	0	0	1	1	0	1	0	0	0	0	0	0	0	0	1	1	0	0	0	0	0	0	0	0	0	0
1028	1.57377	1	0	0	0	0	0	1	0	0	0	0	0	0	0	1	0	0	1	1	0	1	0	0	0	0	0	0	0	0	1	1	0	0	0	0	0	0	0	0	0	0
1029	0.978747	1	0	0	0	0	0	1	0	0	0	0	0	0	0	1	0	0	1	1	0	1	0	0	0	0	0	0	0	0	1	1	0	0	0	0	0	0	0	0	0	0
1030	2.76139	1	0	0	0	0	0	1	0	0	0	0	0	0	0	1	0	0	1	1	0	1	0	0	0	0	0	0	0	0	1	1	0	0	0	0	0	0	0	0	0	0
1031	0.84625	1	0	0	0	0	0	1	0	0	0	0	0	0	0	1	0	0	1	1	0	1	0	0	0	0	0	0	0	0	1	1	0	0	0	0	0	0	0	0	0	0
1032	0.703052	1	0	0	0	0	0	1	0	0	0	0	0	0	0	1	0	0	1	1	0	1	0	0	0	0	0	0	0	0	1	1	0	0	0	0	0	0	0	0	0	0
1033	3.42103	1	0	0	0	0	0	1	0	0	0	0	0	0	0	1	0	0	1	1	0	1	0	0	0	0	0	0	0	0	1	1	0	0	0	0	0	0	0	0	0	0
1034	0.316512	1	0	0	0	0	0	1	0	0	0	0	0	0	0	1	0	0	1	1	0	1	0	0	0	0	0	0	0	0	1	1	0	0	0	0	0	0	0	0	0	0
1035	0.937022	1	0	0	0	0	0	1	0	0	0	0	0	0	0	1	0	0	1	1	0	1	0	0	0	0	0	0	0	0	1	1	0	0	0	0	0	0	0	0	0	0
1036	0.26093	1	0	0	0	0	0	1	0	0	0	0	0	0	0	1	0	0	1	1	0	1	0	0	0	0	0	0	0	0	1	1	0	0	0	0	0	0	0	0	0	0
1037	1.40444	1	0	0	0	0	0	1	0	0	0	0	0	0	0	1	0	0	1	1	0	1	0	0	0	0	0	0	0	1	1	1	0	0	0	0	0	0	0	0	0	0
1038	0.787482	1	0	0	0	0	0	1	0	0	0	0	0	0	0	1	0	0	1	1	0	1	0	0	0	0	0	0	0	0	1	1	0	0	0	0	0	0	0	0	0	0
1041	4.11525	1	0	0	0	0	0	1	0	0	0	0	0	0	0	1	0	0	1	1	0	1	0	0	0	0	0	0	0	0	1	1	0	0	0	0	0	0	0	0	0	0
1042	3.45064	1	0	0	0	0	0	1	0	0	0	0	0	0	0	1	0	0	1	1	0	1	0	0	0	0	0	0	0	0	1	1	0	0	0	0	0	0	0	0	0	0
1043	3.2504	1	0	0	0	0	0	1	0	0	0	0	0	0	0	1	0	0	1	1	0	1	0	0	0	0	0	0	0	0	1	1	0	0	0	0	0	0	0	0	0	0
1044	4.63955	1	0	0	0	0	0	1	0	0	0	0	0	0	0	1	0	0	1	1	0	1	0	0	0	0	0	0	0	0	1	1	0	0	0	0	0	0	0	0	0	0
1073	0.0214469	0	0	1	0	0	0	1	0	0	0	0	0	0	0	0	0	0	0	0	0	0	0	0	0	0	0	0	0	0	1	1	0	0	0	0	0	0	0	0	0	0
1074	0.0242028	0	0	1	0	0	0	1	0	0	0	0	0	0	0	0	0	0	0	0	0	0	0	0	0	0	0	0	0	1	1	1	0	0	1	1	0	0	1	1	0	0
1075	0.00487966	0	0	1	0	0	0	1	0	0	0	0	0	0	0	0	0	0	0	0	0	0	0	0	0	0	0	0	0	1	1	1	0	0	1	1	0	0	1	1	0	0
1076	0.0114065	0	0	1	0	0	0	1	0	0	0	0	0	0	0	1	0	1	0	1	0	0	0	0	0	0	1	1	0	0	1	1	0	0	0	0	0	0	0	0	0	0
1077	0.00724972	0	0	1	0	0	0	1	0	0	0	0	0	0	0	0	0	0	0	0	0	0	0	0	0	0	0	0	0	1	1	1	0	0	1	1	0	0	1	1	0	0
1078	0.170606	0	0	1	0	0	1	1	0	0	0	0	0	0	0	0	0	0	0	0	0	0	0	0	0	0	0	0	0	0	1	1	0	0	0	0	0	0	0	0	0	0
1079	0.0203258	0	0	1	0	0	0	1	0	0	0	0	0	0	0	0	0	0	0	0	0	0	0	0	0	0	0	0	0	1	1	1	0	0	1	1	0	0	1	1	0	0
1080	0.00070966	0	0	1	0	0	0	1	0	0	0	0	0	0	0	0	0	0	0	0	0	0	0	0	0	0	0	0	0	1	1	1	0	0	1	1	0	0	1	1	0	0
1081	0.332169	0	0	1	0	0	0	1	0	0	0	0	0	0	0	0	0	1	0	1	0	0	0	0	0	0	1	1	0	0	1	1	0	0	1	1	0	0	1	1	0	0
1082	0.130828	0	0	1	0	0	0	1	0	0	0	0	0	0	0	0	0	1	0	1	0	0	0	0	0	0	1	1	0	0	1	1	0	0	1	1	0	0	1	1	0	0
1083	0.00473199	0	0	1	0	0	0	1	0	0	0	0	0	0	0	0	0	0	0	0	0	0	0	0	0	0	0	0	0	0	1	1	0	0	1	1	0	0	1	1	0	0
1085	0.00515066	0	0	1	0	0	0	1	0	0	0	0	0	0	0	0	0	1	0	1	0	0	0	0	0	0	1	1	0	0	1	1	0	0	0	0	0	0	0	0	0	0
1087	0.00373127	0	0	1	0	0	0	1	0	0	0	0	0	0	0	0	0	1	0	1	0	0	0	0	0	0	1	1	0	0	1	1	0	0	1	1	0	0	1	1	0	0
1088	10.2543	0	0	0	0	0	0	0	1	0	0	0	0	0	0	1	0	1	1	1	0	0	0	0	0	1	0	1	0	1	1	1	0	1	0	0	0	0	0	1	1	1
1100	5.26651	1	1	0	0	0	0	0	0	0	0	0	0	0	0	0	0	0	1	1	0	0	0	0	0	0	0	0	0	1	1	1	0	0	0	0	0	0	0	0	1	1
1101	4.66472	1	1	0	0	0	0	0	0	0	0	0	0	0	0	0	0	0	1	1	0	0	0	0	0	0	0	0	0	1	1	1	0	0	0	0	0	0	0	0	1	1
1102	2.49796	1	1	0	0	0	0	0	0	0	0	0	0	0	0	0	0	0	1	1	0	0	0	0	0	0	0	0	0	1	1	1	0	0	0	0	0	0	0	0	1	1
1103	2.71616	1	1	0	0	0	0	0	0	0	0	0	0	0	0	0	0	0	1	1	0	0	0	0	0	0	0	0	0	1	1	1	0	0	0	0	0	0	0	0	1	1
1104	5.21229	1	1	0	0	0	0	0	0	0	0	0	0	0	0	0	0	0	1	1	0	0	0	0	0	0	0	0	0	1	1	1	0	0	0	0	0	0	0	0	1	1
1105	2.86929	1	1	0	0	0	0	0	0	0	0	0	0	0	0	0	0	0	1	1	0	0	0	0	0	0	0	0	0	1	1	1	0	0	0	0	0	0	0	0	1	1
1106	1.96548	1	1	0	0	0	0	0	0	0	0	0	0	0	0	0	0	0	1	1	0	0	0	0	0	0	0	0	0	1	1	1	0	0	0	0	0	0	0	0	1	1
1107	3.58425	1	1	0	0	0	0	0	0	0	0	0	0	0	0	0	0	0	1	1	0	0	0	0	0	0	0	0	0	1	1	1	0	0	0	0	0	0	0	0	1	1
1109	2.40489	1	1	0	0	0	0	0	0	0	0	0	0	0	0	0	0	0	1	1	0	0	0	0	0	0	0	0	0	1	1	1	0	0	0	0	0	0	0	0	1	1
1110	5.82198	1	1	0	0	0	0	0	0	0	0	0	0	0	0	0	0	0	1	1	0	0	0	0	0	0	0	0	0	1	1	1	0	0	0	0	0	0	0	0	1	1
1111	4.56278	1	1	0	0	0	0	0	0	0	0	0	0	0	0	0	0	0	1	1	0	0	0	0	0	0	0	0	0	1	1	1	0	0	0	0	0	0	0	0	1	1
1112	1.89804	1	1	0	0	0	0	0	0	0	0	0	0	0	0	0	0	0	1	1	0	0	0	0	0	0	0	0	0	1	1	1	0	0	0	0	0	0	0	0	1	1
1113	6.28409	1	1	0	0	0	0	0	0	0	0	0	0	0	0	0	0	0	1	1	0	0	0	0	0	0	0	0	0	1	1	1	0	0	0	0	0	0	0	0	1	1
1114	2.84331	1	1	0	0	0	0	0	0	0	0	0	0	0	0	0	0	0	1	1	0	0	0	0	0	0	0	0	0	1	1	1	0	0	0	0	0	0	0	0	1	1
1115	5.62599	1	1	0	0	0	0	0	0	0	0	0	0	0	0	0	0	0	1	1	0	0	0	0	0	0	0	0	0	1	1	1	0	0	0	0	0	0	0	0	1	1
1116	7.30689	1	1	0	0	0	0	0	0	0	0	0	0	0	0	0	0	0	1	1	0	0	0	0	0	0	0	0	0	1	1	1	0	0	0	0	0	0	0	0	1	1
1117	8.75333	1	1	0	0	0	0	0	0	0	0	0	0	0	0	0	0	0	1	1	0	0	0	0	0	0	0	0	0	1	1	1	0	0	0	0	0	0	0	0	1	1
1118	2.03669	1	1	0	0	0	0	0	0	0	0	0	0	0	0	0	0	0	1	1	0	0	0	0	0	0	0	0	0	1	1	1	0	0	0	0	0	0	0	0	1	1
1119	5.41628	1	1	0	0	0	0	0	0	0	0	0	0	0	0	0	0	0	1	1	0	0	0	0	0	0	0	0	0	1	1	1	0	0	0	0	0	0	0	0	1	1
1120	6.18667	1	1	0	0	0	0	0	0	0	0	0	0	0	0	0	0	0	1	1	0	0	0	0	0	0	0	0	0	1	1	1	0	0	0	0	0	0	0	0	1	1
1121	3.41004	1	1	0	0	0	0	0	0	0	0	0	0	0	0	0	0	0	1	1	0	0	0	0	0	0	0	0	0	1	1	1	0	0	0	0	0	0	0	0	1	1
1122	6.75541	1	1	0	0	0	0	0	0	0	0	0	0	0	0	0	0	0	1	1	0	0	0	0	0	0	0	0	0	1	1	1	0	0	0	0	0	0	0	0	1	1
1123	1.98904	1	1	0	0	0	0	0	0	0	0	0	0	0	0	0	0	0	1	1	0	0	0	0	0	0	0	0	0	1	1	1	0	0	0	0	0	0	0	0	1	1
1124	0.892235	1	1	0	0	0	0	0	0	0	0	0	0	0	0	0	0	0	1	1	0	0	0	0	0	0	0	0	0	1	1	1	0	0	0	0	0	0	0	0	1	1
1126	4.31257	1	1	0	0	0	0	0	0	0	0	0	0	0	0	0	0	0	1	1	0	0	0	0	0	0	0	0	0	1	1	1	0	0	0	0	0	0	0	0	1	1
1127	2.78015	1	1	0	0	0	0	0	0	0	0	0	0	0	0	0	0	0	1	1	0	0	0	0	0	0	0	0	0	1	1	1	0	0	0	0	0	0	0	0	1	1
1128	1.28666	1	1	0	0	0	0	0	0	0	0	0	0	0	0	0	0	0	1	1	0	0	0	0	0	0	0	0	0	1	1	1	0	0	0	0	0	0	0	0	1	1
1129	5.97951	1	1	0	0	0	0	0	0	0	0	0	0	0	0	0	0	0	1	1	0	0	0	0	0	0	0	0	0	1	1	1	0	0	0	0	0	0	0	0	1	1
1132	4.44791	1	1	0	0	0	0	0	0	0	0	0	0	0	0	0	0	0	1	1	0	0	0	0	0	0	0	0	0	1	1	1	0	0	0	0	0	0	0	0	1	1
1133	3.51743	1	1	0	0	0	0	0	0	0	0	0	0	0	0	0	0	0	1	1	0	0	0	0	0	0	0	0	0	1	1	1	0	0	0	0	0	0	0	0	1	1
1134	6.35406	1	1	0	0	0	0	0	0	0	0	0	0	0	0	0	0	0	1	1	0	0	0	0	0	0	0	0	0	1	1	1	0	0	0	0	0	0	0	0	1	1
1135	3.84365	1	1	0	0	0	0	0	0	0	0	0	0	0	0	0	0	0	1	1	0	0	0	0	0	0	0	0	0	1	1	1	0	0	0	0	0	0	0	0	1	1
1137	1.68696	1	1	0	0	0	0	0	0	0	0	0	0	0	0	0	0	0	1	1	0	0	0	0	0	0	0	0	0	1	1	1	0	0	0	0	0	0	0	0	1	1

## Sheet: SourceDataEDFig1ciPart1
Subclone	CCF	SimID
subclone_1	0.0570576	125527
loss_3p/VHL	0.846429	125527
other	0.0965137	125527
loss_3p/VHL	0.892023	125791
other	0.107977	125791
subclone_1	0.0107205	125886
loss_3p/VHL	0.872841	125886
other	0.116438	125886
subclone_1	0.0150637	175567
subclone_2	0.0143297	175567
loss_3p/VHL	0.848525	175567
other	0.122082	175567
subclone_1	0.0369685	175716
subclone_2	0.0153578	175716
subclone_3	0.0144189	175716
subclone_4	0.0105924	175716
loss_3p/VHL	0.801823	175716
other	0.120839	175716
subclone_1	0.277266	178726
subclone_2	0.039903	178726
subclone_3	0.0222035	178726
loss_3p/VHL	0.502598	178726
other	0.15803	178726
loss_3p/VHL	0.87602	179105
other	0.12398	179105
subclone_1	0.0191187	179568
subclone_2	0.0185406	179568
loss_3p/VHL	0.853909	179568
other	0.108432	179568
subclone_1	0.0490758	243636
loss_3p/VHL	0.844859	243636
other	0.106065	243636
subclone_1	0.0256482	243879
loss_3p/VHL	0.853566	243879
other	0.120786	243879
subclone_1	0.61945	244273
subclone_2	0.0334909	244273
loss_3p/VHL	0.179706	244273
other	0.167353	244273
subclone_1	0.0139598	275613
subclone_2	0.0103895	275613
loss_3p/VHL	0.872247	275613
other	0.103403	275613
subclone_1	0.0624451	275798
subclone_2	0.0226881	275798
subclone_3	0.0108051	275798
loss_3p/VHL	0.796141	275798
other	0.10792	275798
subclone_1	0.204461	275937
subclone_2	0.0133851	275937
subclone_3	0.0106861	275937
loss_3p/VHL	0.666337	275937
other	0.105131	275937
subclone_1	0.0103224	276008
loss_3p/VHL	0.878038	276008
other	0.111639	276008
subclone_1	0.0255146	279797
loss_3p/VHL	0.856023	279797
other	0.118463	279797
subclone_1	0.0191079	279803
subclone_2	0.0156239	279803
loss_3p/VHL	0.852173	279803
other	0.113095	279803
subclone_1	0.042731	280132
subclone_2	0.036246	280132
subclone_3	0.0207597	280132
subclone_4	0.0205003	280132
loss_3p/VHL	0.754626	280132
other	0.125137	280132
subclone_1	0.0227392	282116
subclone_2	0.0166164	282116
loss_3p/VHL	0.826892	282116
other	0.133753	282116
loss_3p/VHL	0.884085	282315
other	0.115915	282315
subclone_1	0.135984	282509
subclone_2	0.0115656	282509
loss_3p/VHL	0.727102	282509
other	0.125349	282509
loss_3p/VHL	0.899932	282595
other	0.100068	282595
subclone_1	0.038128	282795
subclone_2	0.032405	282795
loss_3p/VHL	0.816455	282795
other	0.113012	282795
subclone_1	0.0936217	282820
subclone_2	0.0486243	282820
subclone_3	0.0293268	282820
loss_3p/VHL	0.684872	282820
other	0.143555	282820
loss_3p/VHL	0.905895	282963
other	0.0941055	282963
subclone_1	0.0272612	283180
subclone_2	0.0220857	283180
subclone_3	0.0164888	283180
loss_3p/VHL	0.816025	283180
other	0.118139	283180
subclone_1	0.0246985	283666
subclone_2	0.0238379	283666
loss_3p/VHL	0.826861	283666
other	0.124603	283666
subclone_1	0.390294	283671
subclone_2	0.0182838	283671
subclone_3	0.0111052	283671
loss_3p/VHL	0.438771	283671
other	0.141547	283671
subclone_1	0.142881	283831
loss_3p/VHL	0.736674	283831
other	0.120445	283831
loss_3p/VHL	0.901604	285174
other	0.0983962	285174
loss_3p/VHL	0.890902	285314
other	0.109098	285314
subclone_1	0.0217436	285338
loss_3p/VHL	0.877292	285338
other	0.100964	285338
subclone_1	0.065776	285723
subclone_2	0.0407528	285723
subclone_3	0.011172	285723
loss_3p/VHL	0.750623	285723
other	0.131676	285723
subclone_1	0.124968	285748
subclone_2	0.0340142	285748
subclone_3	0.0292164	285748
subclone_4	0.0140065	285748
subclone_5	0.0134312	285748
loss_3p/VHL	0.619563	285748
other	0.1648	285748
subclone_1	0.0292669	285875
loss_3p/VHL	0.858004	285875
other	0.112729	285875
subclone_1	0.608587	285906
subclone_2	0.0118225	285906
subclone_3	0.0102351	285906
loss_3p/VHL	0.218979	285906
other	0.150377	285906
loss_3p/VHL	0.898739	285997
other	0.101261	285997
loss_3p/VHL	0.886433	286272
other	0.113567	286272
subclone_1	0.490847	286487
subclone_2	0.0199021	286487
loss_3p/VHL	0.329401	286487
other	0.15985	286487
subclone_1	0.0459782	287281
subclone_2	0.0114919	287281
loss_3p/VHL	0.817803	287281
other	0.124727	287281
subclone_1	0.508485	287401
subclone_2	0.078401	287401
subclone_3	0.0133022	287401
loss_3p/VHL	0.20565	287401
other	0.194163	287401
subclone_1	0.069331	287545
subclone_2	0.0476698	287545
subclone_3	0.0141694	287545
loss_3p/VHL	0.759227	287545
other	0.109603	287545
subclone_1	0.253315	296527
subclone_2	0.0174542	296527
loss_3p/VHL	0.543405	296527
other	0.185825	296527
subclone_1	0.104901	296693
subclone_2	0.0276089	296693
subclone_3	0.0212152	296693
subclone_4	0.0124842	296693
loss_3p/VHL	0.647828	296693
other	0.185962	296693
subclone_1	0.271343	297159
subclone_2	0.0126461	297159
loss_3p/VHL	0.616443	297159
other	0.0995677	297159
subclone_1	0.0530937	370404
subclone_2	0.0102308	370404
loss_3p/VHL	0.811245	370404
other	0.125431	370404
subclone_1	0.0277643	370764
subclone_2	0.0102215	370764
loss_3p/VHL	0.850495	370764
other	0.111519	370764
subclone_1	0.0130487	371213
loss_3p/VHL	0.871854	371213
other	0.115098	371213
subclone_1	0.0330289	397047
subclone_2	0.0134584	397047
loss_3p/VHL	0.846157	397047
other	0.107355	397047
subclone_1	0.298139	410625
subclone_2	0.0158547	410625
loss_3p/VHL	0.559049	410625
other	0.126958	410625
subclone_1	0.0693228	126089
subclone_2	0.0513593	126089
subclone_3	0.0157353	126089
subclone_4	0.0120722	126089
loss_3p/VHL	0.707658	126089
other	0.143852	126089
subclone_1	0.23958	126800
loss_3p/VHL	0.672829	126800
other	0.0875916	126800
subclone_1	0.0712284	176236
loss_3p/VHL	0.814885	176236
other	0.113887	176236
subclone_1	0.0341539	176270
subclone_2	0.020515	176270
loss_3p/VHL	0.811247	176270
other	0.134084	176270
subclone_1	0.0670324	179771
loss_3p/VHL	0.813468	179771
other	0.119499	179771
subclone_1	0.247959	180158
subclone_2	0.131316	180158
subclone_3	0.0189423	180158
subclone_4	0.0105592	180158
loss_3p/VHL	0.468678	180158
other	0.122546	180158
loss_3p/VHL	0.89534	180337
other	0.10466	180337
subclone_1	0.141144	180752
loss_3p/VHL	0.707493	180752
other	0.151363	180752
subclone_1	0.0131229	244428
loss_3p/VHL	0.878966	244428
other	0.107911	244428
subclone_1	0.0983005	244875
subclone_2	0.075185	244875
subclone_3	0.0705366	244875
subclone_4	0.0130458	244875
subclone_5	0.0124804	244875
loss_3p/VHL	0.590901	244875
other	0.13955	244875
subclone_1	0.0137157	245300
subclone_2	0.0113487	245300
loss_3p/VHL	0.859721	245300
other	0.115215	245300
subclone_1	0.0501581	283442
subclone_2	0.0283117	283442
subclone_3	0.0167332	283442
loss_3p/VHL	0.781931	283442
other	0.122866	283442
subclone_1	0.0186669	283595
subclone_2	0.0120408	283595
loss_3p/VHL	0.843203	283595
other	0.126089	283595
subclone_1	0.026871	283619
subclone_2	0.0207662	283619
subclone_3	0.0188293	283619
subclone_4	0.0158118	283619
loss_3p/VHL	0.767452	283619
other	0.150269	283619
subclone_1	0.0961017	283775
subclone_2	0.0468792	283775
subclone_3	0.0127449	283775
subclone_4	0.0114342	283775
loss_3p/VHL	0.705305	283775
other	0.127535	283775
loss_3p/VHL	0.870299	284144
other	0.129701	284144
subclone_1	0.470764	284216
subclone_2	0.0165626	284216
subclone_3	0.0117622	284216
loss_3p/VHL	0.345049	284216
other	0.155862	284216
subclone_1	0.482707	284262
subclone_2	0.115169	284262
subclone_3	0.026487	284262
subclone_4	0.0222177	284262
subclone_5	0.0203793	284262
loss_3p/VHL	0.138744	284262
other	0.194296	284262
subclone_1	0.507322	284420
subclone_2	0.0834098	284420
subclone_3	0.0287491	284420
subclone_4	0.0264639	284420
subclone_5	0.019736	284420
loss_3p/VHL	0.137129	284420
other	0.197191	284420
loss_3p/VHL	0.884299	284609
other	0.115701	284609
subclone_1	0.156889	284743
subclone_2	0.121848	284743
subclone_3	0.0136077	284743
subclone_4	0.0111621	284743
loss_3p/VHL	0.505399	284743
other	0.191094	284743
subclone_1	0.0735116	284814
loss_3p/VHL	0.823981	284814
other	0.102508	284814
subclone_1	0.0480401	284970
subclone_2	0.0399813	284970
subclone_3	0.0102499	284970
loss_3p/VHL	0.793745	284970
other	0.107984	284970
subclone_1	0.0119498	285024
loss_3p/VHL	0.879085	285024
other	0.108965	285024
subclone_1	0.0182444	285048
subclone_2	0.0141081	285048
loss_3p/VHL	0.860058	285048
other	0.107589	285048
subclone_1	0.0749356	286599
loss_3p/VHL	0.802287	286599
other	0.122777	286599
subclone_1	0.475079	286686
subclone_2	0.129956	286686
subclone_3	0.0227359	286686
subclone_4	0.0150433	286686
loss_3p/VHL	0.186804	286686
other	0.170382	286686
subclone_1	0.264829	286714
subclone_2	0.103585	286714
subclone_3	0.0945793	286714
subclone_4	0.0364657	286714
subclone_5	0.0105062	286714
loss_3p/VHL	0.303232	286714
other	0.186803	286714
subclone_1	0.0801044	286788
subclone_2	0.0283557	286788
subclone_3	0.0108505	286788
loss_3p/VHL	0.723941	286788
other	0.156748	286788
subclone_1	0.112631	287131
subclone_2	0.0307203	287131
subclone_3	0.0143475	287131
loss_3p/VHL	0.709608	287131
other	0.132693	287131
subclone_1	0.0166498	287145
loss_3p/VHL	0.880249	287145
other	0.103101	287145
subclone_1	0.0926321	287259
subclone_2	0.0139323	287259
loss_3p/VHL	0.786564	287259
other	0.106871	287259
subclone_1	0.046201	287276
subclone_2	0.0312408	287276
subclone_3	0.0209216	287276
subclone_4	0.0174284	287276
subclone_5	0.0130389	287276
loss_3p/VHL	0.755438	287276
other	0.115731	287276
subclone_1	0.0800296	287409
subclone_2	0.0159856	287409
loss_3p/VHL	0.763192	287409
other	0.140793	287409
subclone_1	0.698655	287621
subclone_2	0.101745	287621
loss_3p/VHL	0	287621
other	0.1996	287621
subclone_1	0.363106	287714
subclone_2	0.0771515	287714
subclone_3	0.037113	287714
subclone_4	0.0292228	287714
subclone_5	0.0206568	287714
loss_3p/VHL	0.316626	287714
other	0.156124	287714
subclone_1	0.477327	288020
subclone_2	0.0177337	288020
subclone_3	0.0139302	288020
loss_3p/VHL	0.354354	288020
other	0.136655	288020
subclone_1	0.498777	288518
subclone_2	0.0354517	288518
subclone_3	0.023221	288518
subclone_4	0.0182811	288518
subclone_5	0.0129243	288518
loss_3p/VHL	0.207485	288518
other	0.20386	288518
subclone_1	0.78065	288729
loss_3p/VHL	0	288729
other	0.21935	288729
subclone_1	0.116609	297606
subclone_2	0.0308728	297606
loss_3p/VHL	0.750061	297606
other	0.102456	297606
subclone_1	0.0510551	298112
subclone_2	0.0159802	298112
loss_3p/VHL	0.823949	298112
other	0.109015	298112
subclone_1	0.0102039	298233
loss_3p/VHL	0.850811	298233
other	0.138985	298233
subclone_1	0.646711	371677
loss_3p/VHL	0	371677
other	0.353289	371677
subclone_1	0.0348676	371839
subclone_2	0.0149999	371839
loss_3p/VHL	0.84645	371839
other	0.103683	371839
loss_3p/VHL	0.864128	372115
other	0.135872	372115
subclone_1	0.108359	372293
subclone_2	0.020654	372293
loss_3p/VHL	0.745154	372293
other	0.125832	372293
loss_3p/VHL	0.887361	397677
other	0.112639	397677
subclone_1	0.17199	397679
subclone_2	0.0585343	397679
subclone_3	0.0139965	397679
subclone_4	0.0122833	397679
subclone_5	0.0113145	397679
loss_3p/VHL	0.611241	397679
other	0.12064	397679
subclone_1	0.266925	398191
loss_3p/VHL	0.563129	398191
other	0.169947	398191
subclone_1	0.11061	398346
subclone_2	0.053823	398346
subclone_3	0.0119647	398346
subclone_4	0.0101141	398346
loss_3p/VHL	0.677362	398346
other	0.136126	398346

## Sheet: SourceDataEDFig1ciiPart1
Subclone	CCF	SimID
subclone_1	0.134587	100069
subclone_2	0.0546691	100069
subclone_3	0.0431593	100069
subclone_4	0.0340727	100069
subclone_5	0.0161501	100069
loss_3p/VHL	0.090762	100069
other	0.6266	100069
subclone_1	0.202764	100221
subclone_2	0.0877054	100221
subclone_3	0.0334859	100221
subclone_4	0.0322216	100221
subclone_5	0.0223921	100221
loss_3p/VHL	0.082827	100221
other	0.538604	100221
subclone_1	0.196192	100368
subclone_2	0.130997	100368
subclone_3	0.0645661	100368
subclone_4	0.0211975	100368
subclone_5	0.0143164	100368
loss_3p/VHL	0.0483124	100368
other	0.524419	100368
subclone_1	0.179273	100797
subclone_2	0.124722	100797
subclone_3	0.0450771	100797
subclone_4	0.0211509	100797
subclone_5	0.0158788	100797
loss_3p/VHL	0.0282603	100797
other	0.585638	100797
subclone_1	0.174848	156192
subclone_2	0.12201	156192
subclone_3	0.0366093	156192
subclone_4	0.0362995	156192
subclone_5	0.0251577	156192
loss_3p/VHL	0.0859052	156192
other	0.519171	156192
subclone_1	0.220438	156641
subclone_2	0.0735741	156641
subclone_3	0.0565825	156641
subclone_4	0.040468	156641
subclone_5	0.0206168	156641
loss_3p/VHL	0.0889538	156641
other	0.499367	156641
subclone_1	0.211464	162756
subclone_2	0.160944	162756
subclone_3	0.0169431	162756
subclone_4	0.0120466	162756
loss_3p/VHL	0.0126432	162756
other	0.585959	162756
subclone_1	0.117304	162957
subclone_2	0.0751824	162957
subclone_3	0.0691347	162957
subclone_4	0.0453197	162957
subclone_5	0.0326754	162957
loss_3p/VHL	0.0484746	162957
other	0.611909	162957
subclone_1	0.100412	163101
subclone_2	0.09459	163101
subclone_3	0.0709216	163101
subclone_4	0.0492374	163101
subclone_5	0.0292764	163101
loss_3p/VHL	0.0896694	163101
other	0.565893	163101
subclone_1	0.376033	163230
subclone_2	0.041698	163230
subclone_3	0.010559	163230
loss_3p/VHL	0	163230
other	0.57171	163230
subclone_1	0.146282	219256
subclone_2	0.0562394	219256
subclone_3	0.0517435	219256
subclone_4	0.0273649	219256
subclone_5	0.0269725	219256
loss_3p/VHL	0.13399	219256
other	0.557408	219256
subclone_1	0.100111	219445
subclone_2	0.0772971	219445
subclone_3	0.0489486	219445
subclone_4	0.0486198	219445
subclone_5	0.032153	219445
loss_3p/VHL	0.0939259	219445
other	0.598944	219445
subclone_1	0.282658	219800
subclone_2	0.0983114	219800
subclone_3	0.05867	219800
subclone_4	0.0448177	219800
subclone_5	0.028027	219800
loss_3p/VHL	0.0544696	219800
other	0.433046	219800
subclone_1	0.0927617	219948
subclone_2	0.0805308	219948
subclone_3	0.0761863	219948
subclone_4	0.0755408	219948
subclone_5	0.0440475	219948
loss_3p/VHL	0.0641869	219948
other	0.566746	219948
subclone_1	0.160978	257683
subclone_2	0.142536	257683
subclone_3	0.0691703	257683
subclone_4	0.022829	257683
subclone_5	0.0170659	257683
loss_3p/VHL	0.0589839	257683
other	0.528438	257683
subclone_1	0.419712	257803
subclone_2	0.0982714	257803
subclone_3	0.0194009	257803
subclone_4	0.012125	257803
subclone_5	0.0116748	257803
loss_3p/VHL	0.0535469	257803
other	0.385269	257803
subclone_1	0.211412	257892
subclone_2	0.182682	257892
subclone_3	0.0250248	257892
loss_3p/VHL	0.0598488	257892
other	0.521033	257892
subclone_1	0.197699	257894
subclone_2	0.121509	257894
subclone_3	0.0267857	257894
subclone_4	0.0204466	257894
subclone_5	0.0176207	257894
loss_3p/VHL	0.040472	257894
other	0.575468	257894
subclone_1	0.251998	257942
subclone_2	0.182413	257942
subclone_3	0.0599458	257942
loss_3p/VHL	0.03736	257942
other	0.468283	257942
subclone_1	0.0845575	258055
subclone_2	0.0711105	258055
subclone_3	0.0645705	258055
subclone_4	0.0621504	258055
subclone_5	0.0341572	258055
loss_3p/VHL	0.0591206	258055
other	0.624333	258055
subclone_1	0.0916639	258234
subclone_2	0.0898636	258234
subclone_3	0.0876828	258234
subclone_4	0.080633	258234
subclone_5	0.0476274	258234
loss_3p/VHL	0.0743461	258234
other	0.528183	258234
subclone_1	0.20228	258280
subclone_2	0.125451	258280
subclone_3	0.0583714	258280
subclone_4	0.0366326	258280
subclone_5	0.0177374	258280
loss_3p/VHL	0.0554348	258280
other	0.504092	258280
subclone_1	0.121024	258313
subclone_2	0.0998525	258313
subclone_3	0.0961954	258313
subclone_4	0.0458278	258313
subclone_5	0.025906	258313
loss_3p/VHL	0.034439	258313
other	0.576755	258313
subclone_1	0.276012	258442
subclone_2	0.0749082	258442
subclone_3	0.0485552	258442
subclone_4	0.0239342	258442
subclone_5	0.0202683	258442
loss_3p/VHL	0.0560531	258442
other	0.50027	258442
subclone_1	0.170983	258447
subclone_2	0.15805	258447
subclone_3	0.0742068	258447
subclone_4	0.0716657	258447
subclone_5	0.0169376	258447
loss_3p/VHL	0.0189453	258447
other	0.489212	258447
subclone_1	0.21713	259605
subclone_2	0.0919145	259605
subclone_3	0.0806643	259605
subclone_4	0.0409403	259605
subclone_5	0.0111476	259605
loss_3p/VHL	0.0300197	259605
other	0.528183	259605
subclone_1	0.171858	259610
subclone_2	0.106914	259610
subclone_3	0.0391242	259610
subclone_4	0.0269434	259610
subclone_5	0.0215143	259610
loss_3p/VHL	0.0819576	259610
other	0.551688	259610
subclone_1	0.263791	259735
subclone_2	0.0414073	259735
subclone_3	0.0213378	259735
subclone_4	0.0193385	259735
subclone_5	0.0175199	259735
loss_3p/VHL	0.048974	259735
other	0.587632	259735
subclone_1	0.295087	260518
subclone_2	0.0777796	260518
subclone_3	0.0319776	260518
loss_3p/VHL	0.056151	260518
other	0.539005	260518
subclone_1	0.264891	260751
subclone_2	0.133817	260751
subclone_3	0.0260975	260751
loss_3p/VHL	0.0433015	260751
other	0.531892	260751
subclone_1	0.123008	261817
subclone_2	0.100443	261817
subclone_3	0.0692783	261817
subclone_4	0.0690516	261817
subclone_5	0.0280153	261817
loss_3p/VHL	0.0486768	261817
other	0.561527	261817
subclone_1	0.297024	262056
subclone_2	0.0515824	262056
subclone_3	0.0325601	262056
subclone_4	0.024667	262056
subclone_5	0.0246622	262056
loss_3p/VHL	0.0190635	262056
other	0.55044	262056
subclone_1	0.245341	262507
subclone_2	0.123332	262507
subclone_3	0.0672196	262507
subclone_4	0.0496811	262507
subclone_5	0.0212073	262507
loss_3p/VHL	0.0439125	262507
other	0.449307	262507
subclone_1	0.169746	262545
subclone_2	0.0562837	262545
subclone_3	0.0537226	262545
subclone_4	0.0181456	262545
subclone_5	0.0168482	262545
loss_3p/VHL	0.119756	262545
other	0.565499	262545
subclone_1	0.109692	262810a
subclone_2	0.0771577	262810a
subclone_3	0.0771138	262810a
subclone_4	0.074965	262810a
subclone_5	0.0403702	262810a
loss_3p/VHL	0.106047	262810a
other	0.514655	262810a
subclone_1	0.168283	262996
subclone_2	0.110771	262996
subclone_3	0.081789	262996
subclone_4	0.0412874	262996
subclone_5	0.0189407	262996
loss_3p/VHL	0.0835052	262996
other	0.495424	262996
subclone_1	0.164395	263224
subclone_2	0.158495	263224
subclone_3	0.0420977	263224
subclone_4	0.0413525	263224
subclone_5	0.0343218	263224
loss_3p/VHL	0.105516	263224
other	0.453821	263224
subclone_1	0.17538	263280
subclone_2	0.0664701	263280
subclone_3	0.0556903	263280
subclone_4	0.0505128	263280
subclone_5	0.0452185	263280
loss_3p/VHL	0.0427051	263280
other	0.564023	263280
subclone_1	0.227084	263389
subclone_2	0.068958	263389
subclone_3	0.0365458	263389
subclone_4	0.0192188	263389
subclone_5	0.0174934	263389
loss_3p/VHL	0.0605916	263389
other	0.570109	263389
subclone_1	0.0800311	271927
subclone_2	0.0720341	271927
subclone_3	0.049861	271927
subclone_4	0.0342934	271927
subclone_5	0.0270279	271927
loss_3p/VHL	0.0827816	271927
other	0.653971	271927
subclone_1	0.0693765	272309
subclone_2	0.0488267	272309
subclone_3	0.046431	272309
subclone_4	0.0427528	272309
subclone_5	0.03726	272309
loss_3p/VHL	0.100105	272309
other	0.655248	272309
subclone_1	0.146182	272388
subclone_2	0.116082	272388
subclone_3	0.0693211	272388
subclone_4	0.0514488	272388
subclone_5	0.0222228	272388
loss_3p/VHL	0.0454929	272388
other	0.54925	272388
subclone_1	0.230728	272614
subclone_2	0.0785462	272614
subclone_3	0.0172743	272614
subclone_4	0.0168706	272614
subclone_5	0.0148444	272614
loss_3p/VHL	0.0631583	272614
other	0.578578	272614
subclone_1	0.22923	350265
subclone_2	0.194045	350265
subclone_3	0.0138543	350265
loss_3p/VHL	0.028133	350265
other	0.534738	350265
subclone_1	0.102271	350414
subclone_2	0.0358257	350414
subclone_3	0.0274242	350414
subclone_4	0.0259256	350414
subclone_5	0.0251206	350414
loss_3p/VHL	0.125064	350414
other	0.658369	350414
subclone_1	0.120984	351248
subclone_2	0.111242	351248
subclone_3	0.105035	351248
subclone_4	0.0707892	351248
subclone_5	0.0223867	351248
loss_3p/VHL	0.0565331	351248
other	0.513031	351248
subclone_1	0.153458	351647
subclone_2	0.101797	351647
subclone_3	0.0671326	351647
subclone_4	0.0475003	351647
subclone_5	0.0210749	351647
loss_3p/VHL	0.0602153	351647
other	0.548822	351647
subclone_1	0.19704	371518
subclone_2	0.072289	371518
subclone_3	0.0580657	371518
subclone_4	0.0522653	371518
subclone_5	0.038392	371518
loss_3p/VHL	0.0407252	371518
other	0.541223	371518
subclone_1	0.244956	371685
subclone_2	0.034036	371685
subclone_3	0.0308853	371685
subclone_4	0.0288881	371685
subclone_5	0.019436	371685
loss_3p/VHL	0.0591714	371685
other	0.582627	371685
subclone_1	0.197285	371832
subclone_2	0.118966	371832
subclone_3	0.0151896	371832
subclone_4	0.0149378	371832
subclone_5	0.0149019	371832
loss_3p/VHL	0.0444628	371832
other	0.594257	371832
subclone_1	0.234648	101351
subclone_2	0.0657747	101351
subclone_3	0.0515891	101351
subclone_4	0.0497153	101351
subclone_5	0.0328103	101351
loss_3p/VHL	0.0380737	101351
other	0.527389	101351
subclone_1	0.191582	101545
subclone_2	0.0317768	101545
subclone_3	0.0286613	101545
subclone_4	0.0265657	101545
subclone_5	0.0236354	101545
loss_3p/VHL	0	101545
other	0.697778	101545
subclone_1	0.108024	101632
subclone_2	0.0609285	101632
subclone_3	0.0593452	101632
subclone_4	0.0359162	101632
subclone_5	0.0359016	101632
loss_3p/VHL	0.0620891	101632
other	0.637795	101632
subclone_1	0.267805	102011
subclone_2	0.100951	102011
subclone_3	0.0831211	102011
subclone_4	0.036631	102011
subclone_5	0.0363914	102011
loss_3p/VHL	0.0588186	102011
other	0.416282	102011
subclone_1	0.110164	156936
subclone_2	0.0969744	156936
subclone_3	0.0772611	156936
subclone_4	0.0517925	156936
subclone_5	0.0245813	156936
loss_3p/VHL	0.0301302	156936
other	0.609097	156936
subclone_1	0.147459	157140
subclone_2	0.115974	157140
subclone_3	0.0536298	157140
subclone_4	0.0462404	157140
subclone_5	0.0305246	157140
loss_3p/VHL	0.060216	157140
other	0.545956	157140
subclone_1	0.100245	157354
subclone_2	0.0827835	157354
subclone_3	0.0784781	157354
subclone_4	0.0554576	157354
subclone_5	0.0406347	157354
loss_3p/VHL	0.0948389	157354
other	0.547562	157354
subclone_1	0.138354	163476
subclone_2	0.0824758	163476
subclone_3	0.065633	163476
subclone_4	0.0512985	163476
subclone_5	0.032729	163476
loss_3p/VHL	0.0808948	163476
other	0.548615	163476
subclone_1	0.206345	163650
subclone_2	0.151625	163650
subclone_3	0.0505206	163650
subclone_4	0.0154033	163650
subclone_5	0.0112679	163650
loss_3p/VHL	0.091166	163650
other	0.473673	163650
subclone_1	0.242634	220455
subclone_2	0.0624141	220455
subclone_3	0.0583665	220455
subclone_4	0.0377384	220455
subclone_5	0.0203305	220455
loss_3p/VHL	0.0497285	220455
other	0.528788	220455
subclone_1	0.132671	220641
subclone_2	0.0884772	220641
subclone_3	0.0494351	220641
subclone_4	0.0413462	220641
subclone_5	0.0321677	220641
loss_3p/VHL	0.106326	220641
other	0.549577	220641
subclone_1	0.171479	220979
subclone_2	0.0965972	220979
subclone_3	0.0737709	220979
subclone_4	0.0308739	220979
subclone_5	0.0297891	220979
loss_3p/VHL	0.0731433	220979
other	0.524346	220979
subclone_1	0.253257	259043
subclone_2	0.128913	259043
subclone_3	0.0280191	259043
subclone_4	0.0233125	259043
subclone_5	0.0116138	259043
loss_3p/VHL	0.0327189	259043
other	0.522166	259043
subclone_1	0.230548	259052
subclone_2	0.0615537	259052
subclone_3	0.042007	259052
subclone_4	0.0399727	259052
subclone_5	0.0355751	259052
loss_3p/VHL	0.0270039	259052
other	0.56334	259052
subclone_1	0.443103	259057
loss_3p/VHL	0	259057
other	0.556897	259057
subclone_1	0.10898	259188
subclone_2	0.096362	259188
subclone_3	0.0768186	259188
subclone_4	0.0525045	259188
subclone_5	0.0365321	259188
loss_3p/VHL	0.052094	259188
other	0.576709	259188
subclone_1	0.248061	259267
subclone_2	0.0447308	259267
subclone_3	0.0303742	259267
subclone_4	0.0190904	259267
subclone_5	0.013541	259267
loss_3p/VHL	0.0546977	259267
other	0.589505	259267
subclone_1	0.16418	259338
subclone_2	0.158663	259338
subclone_3	0.0713951	259338
subclone_4	0.0258756	259338
subclone_5	0.0157074	259338
loss_3p/VHL	0.0298599	259338
other	0.534319	259338
subclone_1	0.272517	259473
subclone_2	0.08039	259473
subclone_3	0.0264294	259473
subclone_4	0.0237313	259473
subclone_5	0.0189041	259473
loss_3p/VHL	0.0523852	259473
other	0.525643	259473
subclone_1	0.118065	259495
subclone_2	0.102778	259495
subclone_3	0.0565306	259495
subclone_4	0.0531883	259495
subclone_5	0.0302136	259495
loss_3p/VHL	0.0404517	259495
other	0.598773	259495
subclone_1	0.152079	259518
subclone_2	0.0798017	259518
subclone_3	0.0316814	259518
subclone_4	0.0316267	259518
subclone_5	0.0223117	259518
loss_3p/VHL	0.0584576	259518
other	0.624042	259518
subclone_1	0.0774874	259630
subclone_2	0.0710306	259630
subclone_3	0.0691413	259630
subclone_4	0.0361485	259630
subclone_5	0.0337046	259630
loss_3p/VHL	0.0446933	259630
other	0.667794	259630
subclone_1	0.434964	259679
subclone_2	0.0107757	259679
loss_3p/VHL	0	259679
other	0.554261	259679
subclone_1	0.190718	259705
subclone_2	0.111102	259705
subclone_3	0.0668143	259705
subclone_4	0.0287999	259705
subclone_5	0.017641	259705
loss_3p/VHL	0.0409646	259705
other	0.543961	259705
subclone_1	0.0929736	260158
subclone_2	0.0889082	260158
subclone_3	0.0885114	260158
subclone_4	0.077661	260158
subclone_5	0.0642437	260158
loss_3p/VHL	0.0372962	260158
other	0.550406	260158
subclone_1	0.134031	261194
subclone_2	0.106748	261194
subclone_3	0.0447715	261194
subclone_4	0.0337707	261194
subclone_5	0.0228238	261194
loss_3p/VHL	0.0250795	261194
other	0.632776	261194
subclone_1	0.161395	261353
subclone_2	0.137722	261353
subclone_3	0.128829	261353
subclone_4	0.0228948	261353
subclone_5	0.0228841	261353
loss_3p/VHL	0.0299489	261353
other	0.496326	261353
subclone_1	0.113718	261766
subclone_2	0.0721115	261766
subclone_3	0.0626417	261766
subclone_4	0.0371906	261766
subclone_5	0.0356745	261766
loss_3p/VHL	0.0339304	261766
other	0.644733	261766
subclone_1	0.134329	262365
subclone_2	0.107746	262365
subclone_3	0.0553732	262365
subclone_4	0.0179649	262365
subclone_5	0.0152546	262365
loss_3p/VHL	0.0449282	262365
other	0.624405	262365
subclone_1	0.114187	262689
subclone_2	0.0620449	262689
subclone_3	0.0585313	262689
subclone_4	0.0534395	262689
subclone_5	0.0430324	262689
loss_3p/VHL	0.0358906	262689
other	0.632874	262689
subclone_1	0.166634	262700
subclone_2	0.0995429	262700
subclone_3	0.0806276	262700
subclone_4	0.061786	262700
subclone_5	0.0187118	262700
loss_3p/VHL	0.0393376	262700
other	0.53336	262700
subclone_1	0.283635	262810
subclone_2	0.064828	262810
subclone_3	0.0277711	262810
subclone_4	0.0174896	262810
subclone_5	0.012438	262810
loss_3p/VHL	0.0407472	262810
other	0.553091	262810
subclone_1	0.196835	262840
subclone_2	0.087965	262840
subclone_3	0.0313036	262840
subclone_4	0.0225732	262840
subclone_5	0.0201603	262840
loss_3p/VHL	0.0611136	262840
other	0.58005	262840
subclone_1	0.105164	263042
subclone_2	0.0931573	263042
subclone_3	0.0862421	263042
subclone_4	0.0511299	263042
subclone_5	0.0301026	263042
loss_3p/VHL	0.0820027	263042
other	0.552201	263042
subclone_1	0.144847	263752
subclone_2	0.104432	263752
subclone_3	0.0767457	263752
subclone_4	0.0632345	263752
subclone_5	0.0454491	263752
loss_3p/VHL	0.0428612	263752
other	0.522431	263752
subclone_1	0.178034	263929
subclone_2	0.124659	263929
subclone_3	0.0443505	263929
subclone_4	0.0197653	263929
subclone_5	0.0139832	263929
loss_3p/VHL	0.0717188	263929
other	0.547489	263929
subclone_1	0.16862	264252
subclone_2	0.0791857	264252
subclone_3	0.0635817	264252
subclone_4	0.0392466	264252
subclone_5	0.0316556	264252
loss_3p/VHL	0.0850405	264252
other	0.53267	264252
subclone_1	0.224065	264259
subclone_2	0.0544106	264259
subclone_3	0.0427883	264259
subclone_4	0.0302775	264259
subclone_5	0.0146691	264259
loss_3p/VHL	0.0869099	264259
other	0.546879	264259
subclone_1	0.190941	264346
subclone_2	0.0492317	264346
subclone_3	0.0478997	264346
subclone_4	0.0246991	264346
subclone_5	0.0237771	264346
loss_3p/VHL	0.0844729	264346
other	0.578978	264346
subclone_1	0.0914261	264499
subclone_2	0.081953	264499
subclone_3	0.0446758	264499
subclone_4	0.0325994	264499
subclone_5	0.0309768	264499
loss_3p/VHL	0.0689827	264499
other	0.649386	264499
subclone_1	0.188573	273165
subclone_2	0.109089	273165
subclone_3	0.0755345	273165
subclone_4	0.0412848	273165
subclone_5	0.0378282	273165
loss_3p/VHL	0.0118703	273165
other	0.535821	273165
subclone_1	0.349459	273624
subclone_2	0.032258	273624
subclone_3	0.0253499	273624
subclone_4	0.0123436	273624
loss_3p/VHL	0	273624
other	0.58059	273624
subclone_1	0.18245	351221
subclone_2	0.145465	351221
subclone_3	0.0265669	351221
subclone_4	0.0198579	351221
subclone_5	0.0188873	351221
loss_3p/VHL	0.0267591	351221
other	0.580013	351221
subclone_1	0.175655	351387
subclone_2	0.0683191	351387
subclone_3	0.0498875	351387
subclone_4	0.0421597	351387
subclone_5	0.0182258	351387
loss_3p/VHL	0.0810504	351387
other	0.564702	351387
subclone_1	0.179931	352193
subclone_2	0.077291	352193
subclone_3	0.0479243	352193
subclone_4	0.0323697	352193
subclone_5	0.014091	352193
loss_3p/VHL	0.0701568	352193
other	0.578237	352193
subclone_1	0.0901664	352592
subclone_2	0.0545348	352592
subclone_3	0.0459521	352592
subclone_4	0.0412166	352592
subclone_5	0.0380464	352592
loss_3p/VHL	0.0556372	352592
other	0.674446	352592
subclone_1	0.237803	372432
subclone_2	0.0459411	372432
subclone_3	0.0294033	372432
subclone_4	0.0270262	372432
subclone_5	0.0204951	372432
loss_3p/VHL	0.0724347	372432
other	0.566896	372432
subclone_1	0.139875	372813
subclone_2	0.0948012	372813
subclone_3	0.0344388	372813
subclone_4	0.0263696	372813
subclone_5	0.0204309	372813
loss_3p/VHL	0.114724	372813
other	0.56936	372813
subclone_1	0.144642	372982
subclone_2	0.100894	372982
subclone_3	0.0682275	372982
subclone_4	0.0632599	372982
subclone_5	0.0481804	372982
loss_3p/VHL	0.0549015	372982
other	0.519895	372982
subclone_1	0.114804	373115
subclone_2	0.0790677	373115
subclone_3	0.0527526	373115
subclone_4	0.0430052	373115
subclone_5	0.0358558	373115
loss_3p/VHL	0.053472	373115
other	0.621043	373115

## Sheet: SourceDataEDFig1ciiiPart1
Subclone	CCF	SimID
subclone_1	0.123609	106389
subclone_2	0.0474337	106389
subclone_3	0.0436873	106389
subclone_4	0.0330485	106389
subclone_5	0.0248891	106389
loss_3p/VHL	0.0325459	106389
other	0.694787	106389
subclone_1	0.0583784	107134
subclone_2	0.0538471	107134
subclone_3	0.0455386	107134
subclone_4	0.0438323	107134
subclone_5	0.0190675	107134
loss_3p/VHL	0.0173809	107134
other	0.761955	107134
subclone_1	0.0464034	161606
subclone_2	0.0450741	161606
subclone_3	0.0273459	161606
subclone_4	0.0272604	161606
subclone_5	0.0211905	161606
loss_3p/VHL	0.0183344	161606
other	0.814391	161606
subclone_1	0.109242	161742
subclone_2	0.0754168	161742
subclone_3	0.0720072	161742
subclone_4	0.0227459	161742
subclone_5	0.0225864	161742
loss_3p/VHL	0.0436373	161742
other	0.654364	161742
subclone_1	0.0616672	161872
subclone_2	0.0531274	161872
subclone_3	0.0392945	161872
subclone_4	0.0339626	161872
subclone_5	0.0132482	161872
loss_3p/VHL	0.029745	161872
other	0.768955	161872
subclone_1	0.100472	166300
subclone_2	0.073624	166300
subclone_3	0.0463878	166300
subclone_4	0.0284733	166300
subclone_5	0.0219494	166300
loss_3p/VHL	0.0317323	166300
other	0.697361	166300
subclone_1	0.0475336	166478
subclone_2	0.046392	166478
subclone_3	0.0425134	166478
subclone_4	0.0331903	166478
subclone_5	0.0253163	166478
loss_3p/VHL	0.0384914	166478
other	0.766563	166478
subclone_1	0.10443	225155
subclone_2	0.0722142	225155
subclone_3	0.0565163	225155
subclone_4	0.015696	225155
loss_3p/VHL	0.0135208	225155
other	0.737623	225155
subclone_1	0.110825	225676
subclone_2	0.0459305	225676
subclone_3	0.0443139	225676
subclone_4	0.0344992	225676
subclone_5	0.0211801	225676
loss_3p/VHL	0.0212449	225676
other	0.722007	225676
subclone_1	0.0693025	225773
subclone_2	0.0561793	225773
subclone_3	0.0458676	225773
subclone_4	0.0353377	225773
subclone_5	0.0181839	225773
loss_3p/VHL	0.0292946	225773
other	0.745834	225773
subclone_1	0.11389	225905
subclone_2	0.105323	225905
subclone_3	0.0333955	225905
subclone_4	0.0218648	225905
subclone_5	0.0157185	225905
loss_3p/VHL	0.0331019	225905
other	0.676707	225905
subclone_1	0.0394297	263856
subclone_2	0.0323504	263856
subclone_3	0.0315579	263856
subclone_4	0.0284669	263856
subclone_5	0.0259258	263856
loss_3p/VHL	0.0429798	263856
other	0.799289	263856
subclone_1	0.116929	263954
subclone_2	0.061013	263954
subclone_3	0.0359456	263954
subclone_4	0.0324568	263954
subclone_5	0.0249282	263954
loss_3p/VHL	0.0222168	263954
other	0.70651	263954
subclone_1	0.0900017	263999
subclone_2	0.05079	263999
subclone_3	0.044705	263999
subclone_4	0.0386656	263999
subclone_5	0.0215011	263999
loss_3p/VHL	0.0343745	263999
other	0.719962	263999
subclone_1	0.127522	264072
subclone_2	0.0950966	264072
subclone_3	0.0478624	264072
subclone_4	0.0289036	264072
subclone_5	0.0245862	264072
loss_3p/VHL	0.0317885	264072
other	0.644241	264072
subclone_1	0.120666	264141
subclone_2	0.0403508	264141
subclone_3	0.0360756	264141
subclone_4	0.029413	264141
subclone_5	0.0280986	264141
loss_3p/VHL	0.0305788	264141
other	0.714818	264141
subclone_1	0.0746327	264312
subclone_2	0.0388341	264312
subclone_3	0.0316488	264312
subclone_4	0.0251682	264312
subclone_5	0.0226405	264312
loss_3p/VHL	0.0169477	264312
other	0.790128	264312
subclone_1	0.104361	264351
subclone_2	0.0564093	264351
subclone_3	0.0477057	264351
subclone_4	0.0408041	264351
subclone_5	0.030755	264351
loss_3p/VHL	0.0244739	264351
other	0.695491	264351
subclone_1	0.175688	264498
subclone_2	0.0924604	264498
subclone_3	0.0144465	264498
loss_3p/VHL	0	264498
other	0.717405	264498
subclone_1	0.0649194	264673
subclone_2	0.0583561	264673
subclone_3	0.0253902	264673
subclone_4	0.0203843	264673
subclone_5	0.0166973	264673
loss_3p/VHL	0.0277603	264673
other	0.786492	264673
subclone_1	0.110657	264893
subclone_2	0.0718895	264893
subclone_3	0.0442747	264893
subclone_4	0.0252184	264893
subclone_5	0.0202718	264893
loss_3p/VHL	0.0530751	264893
other	0.674614	264893
subclone_1	0.0705492	265223
subclone_2	0.0614332	265223
subclone_3	0.0451907	265223
subclone_4	0.035303	265223
subclone_5	0.0274341	265223
loss_3p/VHL	0.0353685	265223
other	0.724721	265223
subclone_1	0.188982	265686
subclone_2	0.0356315	265686
subclone_3	0.0224401	265686
subclone_4	0.0102838	265686
loss_3p/VHL	0.0186204	265686
other	0.724043	265686
subclone_1	0.0845036	265838
subclone_2	0.068228	265838
subclone_3	0.0429575	265838
subclone_4	0.0406279	265838
subclone_5	0.0107765	265838
loss_3p/VHL	0.0321556	265838
other	0.720751	265838
subclone_1	0.229563	266083
subclone_2	0.0576592	266083
subclone_3	0.0236623	266083
subclone_4	0.0170978	266083
subclone_5	0.0153698	266083
loss_3p/VHL	0.0338498	266083
other	0.622799	266083
subclone_1	0.0611849	266165
subclone_2	0.0437201	266165
subclone_3	0.0431634	266165
subclone_4	0.0268618	266165
subclone_5	0.0215793	266165
loss_3p/VHL	0.0393733	266165
other	0.764117	266165
subclone_1	0.0839622	266519
subclone_2	0.0659607	266519
subclone_3	0.0629893	266519
subclone_4	0.0266873	266519
subclone_5	0.0210905	266519
loss_3p/VHL	0.0384341	266519
other	0.700876	266519
subclone_1	0.160321	267453
subclone_2	0.041466	267453
subclone_3	0.0363603	267453
subclone_4	0.018432	267453
subclone_5	0.0157192	267453
loss_3p/VHL	0.0369762	267453
other	0.690725	267453
subclone_1	0.133646	267826
subclone_2	0.0463185	267826
subclone_3	0.0146563	267826
subclone_4	0.0145664	267826
subclone_5	0.0125918	267826
loss_3p/VHL	0.0277356	267826
other	0.750485	267826
subclone_1	0.137965	267827
subclone_2	0.083173	267827
subclone_3	0.0318582	267827
subclone_4	0.0258759	267827
subclone_5	0.0226662	267827
loss_3p/VHL	0.0318086	267827
other	0.666653	267827
subclone_1	0.169521	268056
subclone_2	0.043132	268056
subclone_3	0.0398795	268056
subclone_4	0.0175345	268056
loss_3p/VHL	0.0302934	268056
other	0.69964	268056
subclone_1	0.10277	268097
subclone_2	0.0566371	268097
subclone_3	0.0444882	268097
subclone_4	0.019052	268097
subclone_5	0.0176103	268097
loss_3p/VHL	0.0254951	268097
other	0.733947	268097
subclone_1	0.16819	268426
subclone_2	0.0244546	268426
subclone_3	0.0126813	268426
subclone_4	0.0111504	268426
subclone_5	0.0105017	268426
loss_3p/VHL	0.0133847	268426
other	0.759637	268426
subclone_1	0.144075	268615
subclone_2	0.0484393	268615
subclone_3	0.0470747	268615
subclone_4	0.018344	268615
loss_3p/VHL	0.0216224	268615
other	0.720444	268615
subclone_1	0.189609	268672
subclone_2	0.0528022	268672
subclone_3	0.0160809	268672
loss_3p/VHL	0.0167393	268672
other	0.724769	268672
subclone_1	0.214395	268686
loss_3p/VHL	0	268686
other	0.785605	268686
subclone_1	0.137887	268783
subclone_2	0.0441656	268783
subclone_3	0.0161252	268783
subclone_4	0.0122949	268783
subclone_5	0.0109739	268783
loss_3p/VHL	0.0230868	268783
other	0.755466	268783
subclone_1	0.113575	268891
subclone_2	0.0625541	268891
subclone_3	0.0452934	268891
subclone_4	0.0189175	268891
loss_3p/VHL	0.0240083	268891
other	0.735652	268891
subclone_1	0.0834722	269040
subclone_2	0.0575095	269040
subclone_3	0.0386778	269040
subclone_4	0.0365443	269040
subclone_5	0.0172131	269040
loss_3p/VHL	0.0117972	269040
other	0.754786	269040
subclone_1	0.0760768	269564
subclone_2	0.0551931	269564
subclone_3	0.0549485	269564
subclone_4	0.0370266	269564
subclone_5	0.0173861	269564
loss_3p/VHL	0.0509822	269564
other	0.708387	269564
subclone_1	0.214812	278087
subclone_2	0.0112659	278087
loss_3p/VHL	0	278087
other	0.773922	278087
subclone_1	0.0828888	278225
subclone_2	0.0499834	278225
subclone_3	0.0356059	278225
subclone_4	0.032616	278225
subclone_5	0.0297057	278225
loss_3p/VHL	0.0355506	278225
other	0.73365	278225
subclone_1	0.129794	278349
subclone_2	0.0290924	278349
subclone_3	0.0240333	278349
subclone_4	0.0184831	278349
subclone_5	0.0182555	278349
loss_3p/VHL	0.0197147	278349
other	0.760627	278349
subclone_1	0.0761019	278487
subclone_2	0.0436504	278487
subclone_3	0.0323738	278487
subclone_4	0.0152494	278487
subclone_5	0.0148339	278487
loss_3p/VHL	0.0472086	278487
other	0.770582	278487
subclone_1	0.134469	355367
subclone_2	0.0936835	355367
subclone_3	0.0336061	355367
subclone_4	0.033381	355367
subclone_5	0.0251572	355367
loss_3p/VHL	0.0248946	355367
other	0.654809	355367
subclone_1	0.0505197	355505
subclone_2	0.0351027	355505
subclone_3	0.0329296	355505
subclone_4	0.0253225	355505
subclone_5	0.0228215	355505
loss_3p/VHL	0.0393921	355505
other	0.793912	355505
subclone_1	0.104221	356167
subclone_2	0.0699857	356167
subclone_3	0.0371738	356167
subclone_4	0.0129688	356167
loss_3p/VHL	0.0121147	356167
other	0.763536	356167
subclone_1	0.107341	377718
subclone_2	0.0528592	377718
subclone_3	0.0368027	377718
subclone_4	0.0304154	377718
subclone_5	0.0223431	377718
loss_3p/VHL	0.0447303	377718
other	0.705508	377718
subclone_1	0.0854146	377916
subclone_2	0.0596524	377916
subclone_3	0.0477828	377916
subclone_4	0.0369099	377916
subclone_5	0.0309692	377916
loss_3p/VHL	0.0143485	377916
other	0.724923	377916
subclone_1	0.0696438	378420
subclone_2	0.0613783	378420
subclone_3	0.0474854	378420
subclone_4	0.0189559	378420
subclone_5	0.0179873	378420
loss_3p/VHL	0.0145151	378420
other	0.770034	378420
subclone_1	0.147048	107290
subclone_2	0.0171196	107290
subclone_3	0.0162959	107290
subclone_4	0.0139682	107290
loss_3p/VHL	0.0397634	107290
other	0.765805	107290
subclone_1	0.154647	107623
subclone_2	0.0238037	107623
subclone_3	0.0167576	107623
subclone_4	0.0164213	107623
subclone_5	0.0147844	107623
loss_3p/VHL	0.0286331	107623
other	0.744953	107623
subclone_1	0.060438	107624
subclone_2	0.0475937	107624
subclone_3	0.0432356	107624
subclone_4	0.0307698	107624
subclone_5	0.0301905	107624
loss_3p/VHL	0.0284639	107624
other	0.759308	107624
subclone_1	0.167923	162654
subclone_2	0.0582592	162654
subclone_3	0.045492	162654
subclone_4	0.0391118	162654
subclone_5	0.0299399	162654
loss_3p/VHL	0.0383843	162654
other	0.62089	162654
subclone_1	0.154404	162774
subclone_2	0.0580142	162774
subclone_3	0.0165795	162774
subclone_4	0.0144849	162774
subclone_5	0.0135548	162774
loss_3p/VHL	0.0116836	162774
other	0.731279	162774
subclone_1	0.0856245	162905
subclone_2	0.0437636	162905
subclone_3	0.0319218	162905
subclone_4	0.0193199	162905
subclone_5	0.0189706	162905
loss_3p/VHL	0.0345579	162905
other	0.765842	162905
subclone_1	0.0548235	163051
subclone_2	0.0545556	163051
subclone_3	0.0460463	163051
subclone_4	0.0275355	163051
subclone_5	0.0202887	163051
loss_3p/VHL	0.0265116	163051
other	0.770239	163051
subclone_1	0.142803	166789
subclone_2	0.0652917	166789
subclone_3	0.0361912	166789
subclone_4	0.0121269	166789
subclone_5	0.0117079	166789
loss_3p/VHL	0.0319155	166789
other	0.699964	166789
subclone_1	0.128557	166828
subclone_2	0.0783108	166828
subclone_3	0.0177045	166828
loss_3p/VHL	0.0156966	166828
other	0.759731	166828
subclone_1	0.139535	167007
subclone_2	0.0705613	167007
subclone_3	0.0125343	167007
subclone_4	0.0119731	167007
loss_3p/VHL	0.0171677	167007
other	0.748229	167007
subclone_1	0.087183	167193
subclone_2	0.0490831	167193
subclone_3	0.046164	167193
subclone_4	0.0208227	167193
subclone_5	0.0187386	167193
loss_3p/VHL	0.0514134	167193
other	0.726595	167193
subclone_1	0.077544	226336
subclone_2	0.0724715	226336
subclone_3	0.0622044	226336
subclone_4	0.0147484	226336
subclone_5	0.0132359	226336
loss_3p/VHL	0.0168221	226336
other	0.742974	226336
subclone_1	0.130715	226838
subclone_2	0.0545783	226838
subclone_3	0.0341778	226838
subclone_4	0.0214032	226838
subclone_5	0.0165689	226838
loss_3p/VHL	0.0344715	226838
other	0.708086	226838
subclone_1	0.0696547	264800
subclone_2	0.0507617	264800
subclone_3	0.0434224	264800
subclone_4	0.0376879	264800
subclone_5	0.0215872	264800
loss_3p/VHL	0.0210843	264800
other	0.755802	264800
subclone_1	0.141334	264923
subclone_2	0.0517699	264923
subclone_3	0.0408272	264923
loss_3p/VHL	0.0218575	264923
other	0.744211	264923
subclone_1	0.180894	264937
subclone_2	0.0308072	264937
subclone_3	0.029709	264937
subclone_4	0.0170958	264937
loss_3p/VHL	0.0118156	264937
other	0.729678	264937
subclone_1	0.0877145	265126
subclone_2	0.0718097	265126
subclone_3	0.0388027	265126
subclone_4	0.0340652	265126
subclone_5	0.0183779	265126
loss_3p/VHL	0.0286193	265126
other	0.720611	265126
subclone_1	0.0939066	265189
subclone_2	0.0407303	265189
subclone_3	0.0392472	265189
subclone_4	0.0378581	265189
subclone_5	0.0190051	265189
loss_3p/VHL	0.0357105	265189
other	0.733542	265189
subclone_1	0.100335	265305
subclone_2	0.0248563	265305
subclone_3	0.0187136	265305
subclone_4	0.0186698	265305
subclone_5	0.0184156	265305
loss_3p/VHL	0.0136021	265305
other	0.805408	265305
subclone_1	0.0925371	265476
subclone_2	0.0911326	265476
subclone_3	0.0220635	265476
subclone_4	0.0210819	265476
subclone_5	0.019941	265476
loss_3p/VHL	0.0423939	265476
other	0.71085	265476
subclone_1	0.129305	265693
subclone_2	0.0704782	265693
subclone_3	0.0350942	265693
subclone_4	0.0231662	265693
subclone_5	0.0122573	265693
loss_3p/VHL	0.0350682	265693
other	0.694631	265693
subclone_1	0.0637852	265774
subclone_2	0.0324112	265774
subclone_3	0.0311981	265774
subclone_4	0.0309314	265774
subclone_5	0.0261926	265774
loss_3p/VHL	0.0197819	265774
other	0.7957	265774
subclone_1	0.0739069	266115
subclone_2	0.0734838	266115
subclone_3	0.0607628	266115
subclone_4	0.0568631	266115
subclone_5	0.0254507	266115
loss_3p/VHL	0.026946	266115
other	0.682587	266115
subclone_1	0.0653635	266461
subclone_2	0.0482543	266461
subclone_3	0.0471768	266461
subclone_4	0.0461262	266461
subclone_5	0.0390879	266461
loss_3p/VHL	0.0368892	266461
other	0.717102	266461
subclone_1	0.0616575	267174
subclone_2	0.0551459	267174
subclone_3	0.0469241	267174
subclone_4	0.0280342	267174
subclone_5	0.0259941	267174
loss_3p/VHL	0.0467536	267174
other	0.735491	267174
subclone_1	0.132461	267238
subclone_2	0.130574	267238
subclone_3	0.0264265	267238
subclone_4	0.0157453	267238
subclone_5	0.0106556	267238
loss_3p/VHL	0.0169918	267238
other	0.667146	267238
subclone_1	0.0978668	267397
subclone_2	0.0398904	267397
subclone_3	0.0390963	267397
subclone_4	0.0342249	267397
subclone_5	0.0203807	267397
loss_3p/VHL	0.0193903	267397
other	0.749151	267397
subclone_1	0.166666	267749
subclone_2	0.0501292	267749
loss_3p/VHL	0.0126019	267749
other	0.770603	267749
subclone_1	0.0585289	268692
subclone_2	0.0560057	268692
subclone_3	0.0460421	268692
subclone_4	0.0451795	268692
subclone_5	0.0328992	268692
loss_3p/VHL	0.0299457	268692
other	0.731399	268692
subclone_1	0.080793	268759
subclone_2	0.0635455	268759
subclone_3	0.0302103	268759
subclone_4	0.0259049	268759
subclone_5	0.0187916	268759
loss_3p/VHL	0.0210874	268759
other	0.759667	268759
subclone_1	0.115333	269141
subclone_2	0.0533473	269141
subclone_3	0.0451171	269141
subclone_4	0.0340072	269141
subclone_5	0.0248853	269141
loss_3p/VHL	0.0212774	269141
other	0.706033	269141
subclone_1	0.102331	269252
subclone_2	0.0878116	269252
subclone_3	0.0498262	269252
subclone_4	0.0207863	269252
subclone_5	0.0159419	269252
loss_3p/VHL	0.0202348	269252
other	0.703068	269252
subclone_1	0.0600194	269288
subclone_2	0.0501766	269288
subclone_3	0.0365876	269288
subclone_4	0.0360825	269288
subclone_5	0.027631	269288
loss_3p/VHL	0.0634742	269288
other	0.726029	269288
subclone_1	0.0733851	269325
subclone_2	0.0642368	269325
subclone_3	0.055919	269325
subclone_4	0.0507998	269325
subclone_5	0.0210124	269325
loss_3p/VHL	0	269325
other	0.734647	269325
subclone_1	0.183681	269739
subclone_2	0.079084	269739
subclone_3	0.0646368	269739
subclone_4	0.0213367	269739
subclone_5	0.0166676	269739
loss_3p/VHL	0.034925	269739
other	0.599669	269739
subclone_1	0.110894	269843
subclone_2	0.0718511	269843
subclone_3	0.0317105	269843
subclone_4	0.0173265	269843
subclone_5	0.0162702	269843
loss_3p/VHL	0.0431267	269843
other	0.708821	269843
subclone_1	0.0511306	269979
subclone_2	0.0427347	269979
subclone_3	0.0329334	269979
subclone_4	0.0318961	269979
subclone_5	0.0313856	269979
loss_3p/VHL	0.0541797	269979
other	0.75574	269979
subclone_1	0.155789	270114
subclone_2	0.0292977	270114
subclone_3	0.0173794	270114
loss_3p/VHL	0.0185068	270114
other	0.779027	270114
subclone_1	0.0849105	270415
subclone_2	0.0618116	270415
subclone_3	0.0389997	270415
subclone_4	0.0323456	270415
subclone_5	0.0200033	270415
loss_3p/VHL	0.0365842	270415
other	0.725345	270415
subclone_1	0.111633	270599
subclone_2	0.102734	270599
subclone_3	0.0260607	270599
subclone_4	0.0168818	270599
subclone_5	0.0131127	270599
loss_3p/VHL	0.0316584	270599
other	0.69792	270599
subclone_1	0.134539	279312
subclone_2	0.0222444	279312
subclone_3	0.0198392	279312
subclone_4	0.0193469	279312
subclone_5	0.0164871	279312
loss_3p/VHL	0.0290486	279312
other	0.758495	279312
subclone_1	0.176406	279500
subclone_2	0.0424116	279500
subclone_3	0.0244574	279500
subclone_4	0.012023	279500
loss_3p/VHL	0.0127481	279500
other	0.731954	279500
subclone_1	0.122457	279621
subclone_2	0.0668012	279621
subclone_3	0.0429884	279621
subclone_4	0.0126438	279621
subclone_5	0.0109689	279621
loss_3p/VHL	0.011863	279621
other	0.732278	279621
subclone_1	0.149547	279724
subclone_2	0.0631939	279724
subclone_3	0.0418929	279724
loss_3p/VHL	0.0141977	279724
other	0.731169	279724
subclone_1	0.126929	356722
subclone_2	0.048815	356722
subclone_3	0.025411	356722
subclone_4	0.01557	356722
subclone_5	0.0155526	356722
loss_3p/VHL	0.0341006	356722
other	0.733622	356722
subclone_1	0.136443	357160
subclone_2	0.0299262	357160
subclone_3	0.0250243	357160
subclone_4	0.0150512	357160
subclone_5	0.0139747	357160
loss_3p/VHL	0.0312063	357160
other	0.748374	357160
subclone_1	0.100084	370045
subclone_2	0.0716609	370045
subclone_3	0.0374527	370045
subclone_4	0.0126953	370045
subclone_5	0.0124954	370045
loss_3p/VHL	0	370045
other	0.765612	370045
subclone_1	0.0546795	378558
subclone_2	0.0531209	378558
subclone_3	0.0471066	378558
subclone_4	0.0436472	378558
subclone_5	0.0366375	378558
loss_3p/VHL	0.0238491	378558
other	0.740959	378558
subclone_1	0.0913542	379001
subclone_2	0.0650746	379001
subclone_3	0.0367495	379001
subclone_4	0.0225335	379001
subclone_5	0.0146895	379001
loss_3p/VHL	0.0214657	379001
other	0.748133	379001
subclone_1	0.0989489	379205
subclone_2	0.0723314	379205
subclone_3	0.0486795	379205
subclone_4	0.0233814	379205
subclone_5	0.021434	379205
loss_3p/VHL	0.0268354	379205
other	0.708389	379205

## Sheet: SourceDataEDFig1ciPart2
0.252445
0.252276
0.254843
0.250116
0.261288
0.250763
0.26048
0.250823
0.271626
0.255248
0.252268
0.299884
0.276538
0.253345
0.253185
0.251052
0.264141
0.250681
0.291199
0.250384
0.251069
0.251265
0.253786
0.288128
0.293152
0.3095
0.26331
0.251808
0.250488
0.252807
0.262964
0.253172
0.28639
0.25042
0.259938
0.250476
0.254689
0.259732
0.262036
0.250516
0.250021
0.252202
0.295385
0.28668
0.25064
0.255072
0.290323
0.25086
0.348008
0.256005
0.261443
0.252606
0.376123
0.254714
0.261293
0.331878
0.251444
0.281644
0.25662
0.354314
0.250388
0.332769
0.271804
0.436794
0.383308
0.259728
0.313769
0.291365
0.379235
0.367669
0.413078
0.291611
0.252106
0.497422
0.262373
0.261274
0.391605
0.496499
0.533151
0.522436
0.575876
0.488576
0.536809
0.416964
0.636403
0.648451
0.669036
0.642964
0.702295
0.564835
0.819538
0.700629
0.731113
0.778759
0.815232
0.85211
0.851788
0.964473
0.965379
0.818735

## Sheet: SourceDataEDFig1ciiPart2
0.787702
0.771574
0.749564
0.75136
0.762187
0.773705
0.815574
0.841339
0.808538
0.80216
0.763496
0.827997
0.824027
0.796114
0.84255
0.775466
0.83651
0.838351
0.827651
0.84417
0.824681
0.831831
0.816892
0.841268
0.845444
0.829631
0.838257
0.875153
0.862558
0.85244
0.8645
0.874737
0.851671
0.859989
0.854542
0.845162
0.897934
0.854236
0.890953
0.832563
0.886192
0.860606
0.885357
0.890775
0.880537
0.830219
0.868779
0.845586
0.842262
0.869148
0.876085
0.877799
0.849801
0.81329
0.854481
0.901325
0.878716
0.879822
0.899497
0.836402
0.912798
0.866198
0.903328
0.858678
0.874922
0.875939
0.895848
0.885425
0.900475
0.904685
0.877866
0.854946
0.894917
0.900315
0.923269
0.919643
0.897546
0.906865
0.917874
0.89816
0.93665
0.900947
0.917996
0.925834
0.924854
0.933627
0.908856
0.915003
0.901646
0.93792
0.943225
0.90123
0.95835
0.949102
0.963944
0.951932
0.9932
0.974755
0.975898

## Sheet: SourceDataEDFig1ciiiPart2
0.832651
0.851811
0.875796
0.863102
0.876655
0.866937
0.879911
0.894572
0.913458
0.882552
0.875912
0.889067
0.898928
0.893381
0.906368
0.885044
0.883734
0.908409
0.906457
0.886073
0.903092
0.903375
0.861633
0.923723
0.880106
0.926078
0.886402
0.893153
0.899192
0.912303
0.892279
0.906764
0.935322
0.902422
0.894093
0.905775
0.909801
0.901308
0.924153
0.920996
0.916146
0.906681
0.90943
0.903629
0.899781
0.912261
0.916645
0.898024
0.91676
0.9302
0.918385
0.906068
0.905977
0.896527
0.92998
0.937422
0.897714
0.928423
0.937167
0.92938
0.90605
0.9452
0.921031
0.89863
0.905109
0.943865
0.927363
0.929167
0.928059
0.932027
0.945759
0.937297
0.931885
0.946108
0.913251
0.928728
0.936464
0.944769
0.935777
0.942622
0.926551
0.949042
0.949946
0.953446
0.940893
0.952209
0.943903
0.949279
0.952892
0.945975
0.947852
0.952618
0.952003
0.937134
0.957654
0.973814
0.983532
0.959787
0.952779
0.967201
