# Supplementary material for: Spatial patterns of tumour growth impact clonal diversification
Source: Nat Ecol Evol. Author manuscript; Available in PMC 2022 Jan 17. (PMC8752443; doi:10.1038/s41559-021-01586-x)
Supplement: Source Data for Extended Data Figure 2 [file EMS136364-supplement-Source_Data_for_Extended_Data_Figure_2.xlsx]

## Sheet: SourceDataEDFig2ci
Subclone	CCF	SimID
subclone_1	0.186891	150335
subclone_2	0.108865	150335
subclone_3	0.0294273	150335
loss_3p/VHL	0.457332	150335
other	0.217484	150335
subclone_1	0.297896	161381
subclone_2	0.0233615	161381
subclone_3	0.0230805	161381
subclone_4	0.0175389	161381
subclone_5	0.0167337	161381
loss_3p/VHL	0.426709	161381
other	0.19468	161381
subclone_1	0.0844655	161401
subclone_2	0.0139129	161401
subclone_3	0.0132152	161401
subclone_4	0.0114345	161401
loss_3p/VHL	0.685406	161401
other	0.191566	161401
subclone_1	0.0562852	161415
subclone_2	0.0496025	161415
subclone_3	0.0297409	161415
subclone_4	0.0257095	161415
subclone_5	0.0223075	161415
loss_3p/VHL	0.537889	161415
other	0.278465	161415
subclone_1	0.0165821	161417
subclone_2	0.0106242	161417
subclone_3	0.0104161	161417
loss_3p/VHL	0.73081	161417
other	0.231568	161417
subclone_1	0.0456685	195995
subclone_2	0.016762	195995
subclone_3	0.0143644	195995
loss_3p/VHL	0.738143	195995
other	0.185063	195995
subclone_1	0.0294038	21418
subclone_2	0.0149875	21418
subclone_3	0.0113333	21418
loss_3p/VHL	0.728814	21418
other	0.215461	21418
subclone_1	0.0724357	21798
subclone_2	0.0344486	21798
subclone_3	0.0275964	21798
subclone_4	0.0169131	21798
loss_3p/VHL	0.611556	21798
other	0.23705	21798
subclone_1	0.0177248	21991
subclone_2	0.0107109	21991
loss_3p/VHL	0.778403	21991
other	0.193161	21991
subclone_1	0.0183337	264522
subclone_2	0.0157829	264522
subclone_3	0.0123128	264522
loss_3p/VHL	0.734027	264522
other	0.219544	264522
subclone_1	0.192175	264615
subclone_2	0.0592199	264615
subclone_3	0.040761	264615
subclone_4	0.0259992	264615
subclone_5	0.011115	264615
loss_3p/VHL	0.469417	264615
other	0.201313	264615
subclone_1	0.0822527	264620
subclone_2	0.0168185	264620
loss_3p/VHL	0.727534	264620
other	0.173395	264620
subclone_1	0.0296918	264622
subclone_2	0.02255	264622
subclone_3	0.0134806	264622
subclone_4	0.0108595	264622
loss_3p/VHL	0.684649	264622
other	0.238769	264622
subclone_1	0.098224	309848
subclone_2	0.0349155	309848
subclone_3	0.0261393	309848
subclone_4	0.0146393	309848
subclone_5	0.0108722	309848
loss_3p/VHL	0.594144	309848
other	0.221065	309848
subclone_1	0.0234374	309850
subclone_2	0.0102689	309850
loss_3p/VHL	0.757424	309850
other	0.208869	309850
subclone_1	0.19543	309856
subclone_2	0.0166866	309856
subclone_3	0.015914	309856
subclone_4	0.0127237	309856
loss_3p/VHL	0.561082	309856
other	0.198164	309856
subclone_1	0.0852594	309861
subclone_2	0.0444434	309861
subclone_3	0.0236276	309861
loss_3p/VHL	0.622147	309861
other	0.224522	309861
subclone_1	0.0263667	320949
subclone_2	0.0156762	320949
subclone_3	0.0110546	320949
subclone_4	0.0104393	320949
loss_3p/VHL	0.74932	320949
other	0.187143	320949
subclone_1	0.0614996	320976
subclone_2	0.0122181	320976
loss_3p/VHL	0.66691	320976
other	0.259373	320976
subclone_1	0.0320692	356595
subclone_2	0.0140039	356595
subclone_3	0.0110363	356595
loss_3p/VHL	0.76496	356595
other	0.177931	356595
subclone_1	0.0638164	371725
subclone_2	0.0488262	371725
subclone_3	0.0444675	371725
subclone_4	0.0126256	371725
loss_3p/VHL	0.655697	371725
other	0.174568	371725
subclone_1	0.0120748	371728
subclone_2	0.0112203	371728
loss_3p/VHL	0.776086	371728
other	0.200619	371728
subclone_1	0.0450278	371736
subclone_2	0.0295985	371736
subclone_3	0.01874	371736
loss_3p/VHL	0.734514	371736
other	0.17212	371736
subclone_1	0.0336682	371738
subclone_2	0.0154164	371738
loss_3p/VHL	0.713522	371738
other	0.237394	371738
subclone_1	0.0342205	372919
subclone_2	0.0278147	372919
subclone_3	0.0169822	372919
loss_3p/VHL	0.707224	372919
other	0.213758	372919
subclone_1	0.0720972	372921
subclone_2	0.04074	372921
subclone_3	0.0166477	372921
subclone_4	0.0159207	372921
subclone_5	0.0148423	372921
loss_3p/VHL	0.617835	372921
other	0.221917	372921
subclone_1	0.0260335	373432
subclone_2	0.0256032	373432
subclone_3	0.0178031	373432
subclone_4	0.0166478	373432
loss_3p/VHL	0.716168	373432
other	0.197744	373432
subclone_1	0.0888285	373437
subclone_2	0.0484668	373437
subclone_3	0.0123866	373437
loss_3p/VHL	0.651602	373437
other	0.198716	373437
subclone_1	0.0567994	400752
subclone_2	0.026065	400752
subclone_3	0.0135848	400752
subclone_4	0.0104826	400752
loss_3p/VHL	0.671556	400752
other	0.221512	400752
subclone_1	0.0197883	400783
loss_3p/VHL	0.799315	400783
other	0.180897	400783
subclone_1	0.0560635	400794
subclone_2	0.015752	400794
subclone_3	0.0151947	400794
loss_3p/VHL	0.685236	400794
other	0.227754	400794
subclone_1	0.0731205	400803
subclone_2	0.0619246	400803
subclone_3	0.0165923	400803
loss_3p/VHL	0.656761	400803
other	0.191602	400803
subclone_1	0.116102	402650
subclone_2	0.0173409	402650
subclone_3	0.0150869	402650
subclone_4	0.0145195	402650
loss_3p/VHL	0.666376	402650
other	0.170575	402650
subclone_1	0.0378546	402659
subclone_2	0.0176399	402659
loss_3p/VHL	0.730523	402659
other	0.213983	402659
subclone_1	0.011349	402666
loss_3p/VHL	0.800178	402666
other	0.188473	402666
subclone_1	0.0359816	40303
subclone_2	0.0184518	40303
subclone_3	0.012891	40303
subclone_4	0.0109277	40303
subclone_5	0.010299	40303
loss_3p/VHL	0.70888	40303
other	0.202569	40303
subclone_1	0.0235892	40305
subclone_2	0.0192976	40305
subclone_3	0.0134548	40305
loss_3p/VHL	0.736859	40305
other	0.2068	40305
subclone_1	0.0644611	40381
subclone_2	0.0264731	40381
loss_3p/VHL	0.718366	40381
other	0.1907	40381
subclone_1	0.059573	40383
loss_3p/VHL	0.728409	40383
other	0.212018	40383
subclone_1	0.0207334	43306
loss_3p/VHL	0.785088	43306
other	0.194179	43306
subclone_1	0.0937827	43345
subclone_2	0.0324378	43345
subclone_3	0.024224	43345
subclone_4	0.0169189	43345
loss_3p/VHL	0.626717	43345
other	0.20592	43345
subclone_1	0.0529822	43351
subclone_2	0.0413025	43351
subclone_3	0.0120521	43351
loss_3p/VHL	0.730936	43351
other	0.162727	43351
subclone_1	0.0676289	454502
subclone_2	0.0154463	454502
subclone_3	0.0107817	454502
subclone_4	0.010468	454502
loss_3p/VHL	0.68512	454502
other	0.210555	454502
subclone_1	0.0929006	454504
subclone_2	0.0406257	454504
subclone_3	0.0328206	454504
subclone_4	0.0286937	454504
subclone_5	0.0275952	454504
loss_3p/VHL	0.571207	454504
other	0.206158	454504
subclone_1	0.0434247	454506
subclone_2	0.0343841	454506
subclone_3	0.0105703	454506
loss_3p/VHL	0.715082	454506
other	0.196539	454506
subclone_1	0.0525483	454695
subclone_2	0.0262269	454695
subclone_3	0.0223427	454695
loss_3p/VHL	0.68364	454695
other	0.215242	454695
subclone_1	0.0274818	76197
subclone_2	0.0230776	76197
subclone_3	0.0179671	76197
subclone_4	0.0106363	76197
loss_3p/VHL	0.722796	76197
other	0.198042	76197
subclone_1	0.0497365	76199
subclone_2	0.031002	76199
subclone_3	0.0167543	76199
loss_3p/VHL	0.695195	76199
other	0.207312	76199
subclone_1	0.0359449	76274
subclone_2	0.0180235	76274
loss_3p/VHL	0.722347	76274
other	0.223685	76274
subclone_1	0.0733269	76284
subclone_2	0.0208973	76284
subclone_3	0.0118277	76284
subclone_4	0.0114451	76284
subclone_5	0.0100397	76284
loss_3p/VHL	0.688665	76284
other	0.183798	76284
subclone_1	0.0368166	151517
subclone_2	0.0361241	151517
subclone_3	0.0177348	151517
loss_3p/VHL	0.699238	151517
other	0.210087	151517
subclone_1	0.085771	162986
subclone_2	0.0513818	162986
subclone_3	0.0285495	162986
subclone_4	0.0204186	162986
subclone_5	0.0132802	162986
loss_3p/VHL	0.571138	162986
other	0.229461	162986
subclone_1	0.0161031	162988
subclone_2	0.0110314	162988
loss_3p/VHL	0.779058	162988
other	0.193807	162988
subclone_1	0.0419331	162994
subclone_2	0.0359169	162994
loss_3p/VHL	0.729985	162994
other	0.192165	162994
subclone_1	0.0110975	162995
subclone_2	0.010088	162995
loss_3p/VHL	0.788346	162995
other	0.190469	162995
subclone_1	0.04668	197132
subclone_2	0.0129744	197132
subclone_3	0.012275	197132
loss_3p/VHL	0.680363	197132
other	0.247708	197132
subclone_1	0.082891	214658
subclone_2	0.0113362	214658
loss_3p/VHL	0.670021	214658
other	0.235752	214658
subclone_1	0.096081	214689
subclone_2	0.0343389	214689
subclone_3	0.0165149	214689
subclone_4	0.0161507	214689
subclone_5	0.014103	214689
loss_3p/VHL	0.613494	214689
other	0.209318	214689
subclone_1	0.0199667	215097
subclone_2	0.0112441	215097
subclone_3	0.0104197	215097
loss_3p/VHL	0.752386	215097
other	0.205983	215097
subclone_1	0.0485846	215102
subclone_2	0.0171917	215102
subclone_3	0.0126327	215102
loss_3p/VHL	0.729798	215102
other	0.191792	215102
subclone_1	0.184174	216030
subclone_2	0.0380995	216030
subclone_3	0.0120032	216030
subclone_4	0.0103891	216030
loss_3p/VHL	0.559102	216030
other	0.196233	216030
subclone_1	0.0247622	216032
subclone_2	0.0139993	216032
loss_3p/VHL	0.759139	216032
other	0.2021	216032
subclone_1	0.0280856	22179
subclone_2	0.0218043	22179
subclone_3	0.0120475	22179
subclone_4	0.0103519	22179
loss_3p/VHL	0.698771	22179
other	0.228939	22179
subclone_1	0.0921605	22919
subclone_2	0.0262333	22919
subclone_3	0.0233348	22919
loss_3p/VHL	0.646872	22919
other	0.211399	22919
subclone_1	0.0279342	23476
subclone_2	0.0203914	23476
subclone_3	0.0150876	23476
subclone_4	0.0123657	23476
loss_3p/VHL	0.740231	23476
other	0.18399	23476
subclone_1	0.0314734	23481
subclone_2	0.0180947	23481
loss_3p/VHL	0.753367	23481
other	0.197065	23481
subclone_1	0.0166506	23703
subclone_2	0.0134033	23703
subclone_3	0.0107897	23703
loss_3p/VHL	0.758017	23703
other	0.20114	23703
subclone_1	0.0639032	265814
subclone_2	0.0388167	265814
subclone_3	0.0296988	265814
subclone_4	0.0272872	265814
subclone_5	0.0270238	265814
loss_3p/VHL	0.649282	265814
other	0.163988	265814
subclone_1	0.0188346	266154
loss_3p/VHL	0.762943	266154
other	0.218222	266154
subclone_1	0.0414837	266193
subclone_2	0.0243524	266193
subclone_3	0.0212365	266193
loss_3p/VHL	0.719085	266193
other	0.193842	266193
subclone_1	0.0419213	266199
subclone_2	0.0225875	266199
subclone_3	0.0181957	266199
subclone_4	0.0131007	266199
subclone_5	0.0108899	266199
loss_3p/VHL	0.681134	266199
other	0.212171	266199
subclone_1	0.0991264	356591
subclone_2	0.0326681	356591
subclone_3	0.0108094	356591
loss_3p/VHL	0.66774	356591
other	0.189656	356591
subclone_1	0.0486101	356662
subclone_2	0.0137558	356662
subclone_3	0.0105173	356662
loss_3p/VHL	0.70172	356662
other	0.225396	356662
subclone_1	0.0414557	356663
subclone_2	0.0225065	356663
subclone_3	0.0126936	356663
subclone_4	0.0123322	356663
loss_3p/VHL	0.70319	356663
other	0.207822	356663
subclone_1	0.0318794	357498
subclone_2	0.0299795	357498
subclone_3	0.0115672	357498
subclone_4	0.0103395	357498
subclone_5	0.0102178	357498
loss_3p/VHL	0.711556	357498
other	0.19446	357498
subclone_1	0.230939	372498
subclone_2	0.0148386	372498
subclone_3	0.013618	372498
subclone_4	0.0115167	372498
subclone_5	0.0111455	372498
loss_3p/VHL	0.439874	372498
other	0.278068	372498
subclone_1	0.0819071	374387
subclone_2	0.0381092	374387
subclone_3	0.0337796	374387
subclone_4	0.0189052	374387
subclone_5	0.0166213	374387
loss_3p/VHL	0.556749	374387
other	0.253928	374387
subclone_1	0.0457119	374388
subclone_2	0.0140956	374388
loss_3p/VHL	0.744697	374388
other	0.195496	374388
subclone_1	0.0440834	374983
subclone_2	0.0189744	374983
subclone_3	0.0158431	374983
subclone_4	0.0155966	374983
subclone_5	0.0128828	374983
loss_3p/VHL	0.679534	374983
other	0.213085	374983
subclone_1	0.0206697	375019
subclone_2	0.0146133	375019
loss_3p/VHL	0.749478	375019
other	0.215239	375019
subclone_1	0.159187	402306
subclone_2	0.079949	402306
loss_3p/VHL	0.588028	402306
other	0.172836	402306
subclone_1	0.0450385	402321
subclone_2	0.0181499	402321
subclone_3	0.0131823	402321
subclone_4	0.0114104	402321
loss_3p/VHL	0.717714	402321
other	0.194505	402321
subclone_1	0.13837	402390
subclone_2	0.0155008	402390
subclone_3	0.0144893	402390
loss_3p/VHL	0.63689	402390
other	0.194749	402390
subclone_1	0.0325348	402391
subclone_2	0.0289139	402391
subclone_3	0.0240308	402391
subclone_4	0.0234494	402391
subclone_5	0.0194586	402391
loss_3p/VHL	0.679307	402391
other	0.192306	402391
subclone_1	0.102115	41971
subclone_2	0.0552465	41971
subclone_3	0.0436565	41971
subclone_4	0.0252113	41971
subclone_5	0.0168318	41971
loss_3p/VHL	0.524699	41971
other	0.23224	41971
subclone_1	0.0615439	41974
subclone_2	0.021581	41974
subclone_3	0.0164634	41974
subclone_4	0.0101904	41974
loss_3p/VHL	0.6647	41974
other	0.225522	41974
subclone_1	0.0176437	41975
subclone_2	0.0148966	41975
loss_3p/VHL	0.773211	41975
other	0.194249	41975
subclone_1	0.0351605	41978
subclone_2	0.023034	41978
subclone_3	0.0105985	41978
loss_3p/VHL	0.757556	41978
other	0.173651	41978
subclone_1	0.0133699	43808
subclone_2	0.0122707	43808
subclone_3	0.010281	43808
loss_3p/VHL	0.745256	43808
other	0.218822	43808
subclone_1	0.0628654	44410
subclone_2	0.0384583	44410
subclone_3	0.0138525	44410
subclone_4	0.0132129	44410
loss_3p/VHL	0.667876	44410
other	0.203734	44410
subclone_1	0.0657746	44411
subclone_2	0.0498722	44411
subclone_3	0.0225601	44411
subclone_4	0.0129683	44411
subclone_5	0.0126418	44411
loss_3p/VHL	0.651931	44411
other	0.184252	44411
subclone_1	0.0498128	44930
subclone_2	0.0104911	44930
loss_3p/VHL	0.736347	44930
other	0.203349	44930
subclone_1	0.0545149	455487
subclone_2	0.0156601	455487
subclone_3	0.014758	455487
loss_3p/VHL	0.683322	455487
other	0.231745	455487
subclone_1	0.0142354	455634
loss_3p/VHL	0.760174	455634
other	0.225591	455634
subclone_1	0.156879	456148
subclone_2	0.0312767	456148
subclone_3	0.0243555	456148
subclone_4	0.0218715	456148
subclone_5	0.0173672	456148
loss_3p/VHL	0.557102	456148
other	0.191148	456148
subclone_1	0.0895902	456150
subclone_2	0.0118788	456150
subclone_3	0.0106529	456150
loss_3p/VHL	0.69877	456150
other	0.189108	456150
subclone_1	0.0474229	6956
subclone_2	0.0205323	6956
subclone_3	0.0117253	6956
loss_3p/VHL	0.708205	6956
other	0.212114	6956
subclone_1	0.0279741	77219
loss_3p/VHL	0.74679	77219
other	0.225236	77219
subclone_1	0.0619295	7723
subclone_2	0.0186266	7723
subclone_3	0.0102562	7723
loss_3p/VHL	0.663392	7723
other	0.245796	7723
subclone_1	0.137145	77941
subclone_2	0.0490054	77941
subclone_3	0.0231265	77941
subclone_4	0.0138264	77941
loss_3p/VHL	0.560844	77941
other	0.216052	77941

## Sheet: SourceDataEDFig2cii
Subclone	CCF	SimID
subclone_1	0.0257885	136442
subclone_2	0.0153955	136442
subclone_3	0.0118996	136442
subclone_4	0.0106707	136442
loss_3p/VHL	0.673301	136442
other	0.262945	136442
subclone_1	0.261096	145114
subclone_2	0.0969334	145114
subclone_3	0.0246729	145114
loss_3p/VHL	0.36865	145114
other	0.248647	145114
subclone_1	0.304098	145124
subclone_2	0.0752199	145124
subclone_3	0.0602766	145124
subclone_4	0.0217409	145124
subclone_5	0.0215196	145124
loss_3p/VHL	0.251323	145124
other	0.265823	145124
subclone_1	0.176277	145125
subclone_2	0.0263168	145125
subclone_3	0.0241524	145125
subclone_4	0.0235192	145125
subclone_5	0.0222795	145125
loss_3p/VHL	0.467868	145125
other	0.259587	145125
subclone_1	0.523245	145127
subclone_2	0.0283843	145127
subclone_3	0.0180448	145127
subclone_4	0.0172535	145127
loss_3p/VHL	0.175016	145127
other	0.238057	145127
subclone_1	0.0386123	182684
subclone_2	0.0367218	182684
subclone_3	0.0274307	182684
subclone_4	0.0129858	182684
loss_3p/VHL	0.651705	182684
other	0.232544	182684
subclone_1	0.219692	197910
subclone_2	0.144818	197910
subclone_3	0.120842	197910
subclone_4	0.0116388	197910
subclone_5	0.010498	197910
loss_3p/VHL	0.26248	197910
other	0.230031	197910
subclone_1	0.112257	197920
subclone_2	0.0634039	197920
subclone_3	0.045398	197920
subclone_4	0.0220671	197920
subclone_5	0.0139831	197920
loss_3p/VHL	0.468857	197920
other	0.274033	197920
subclone_1	0.166775	197923
subclone_2	0.0422426	197923
subclone_3	0.0284725	197923
subclone_4	0.0212417	197923
subclone_5	0.0115677	197923
loss_3p/VHL	0.478734	197923
other	0.250966	197923
subclone_1	0.475414	197925
subclone_2	0.065108	197925
subclone_3	0.0110017	197925
loss_3p/VHL	0.221425	197925
other	0.227051	197925
subclone_1	0.0691841	23950
subclone_2	0.0548797	23950
subclone_3	0.0297788	23950
subclone_4	0.0238159	23950
subclone_5	0.0146599	23950
loss_3p/VHL	0.480922	23950
other	0.326759	23950
subclone_1	0.299263	23952
subclone_2	0.132158	23952
subclone_3	0.0439123	23952
subclone_4	0.022467	23952
subclone_5	0.0174159	23952
loss_3p/VHL	0.264821	23952
other	0.219962	23952
subclone_1	0.273105	23954
subclone_2	0.0697172	23954
subclone_3	0.0302832	23954
subclone_4	0.0207257	23954
subclone_5	0.0179239	23954
loss_3p/VHL	0.363717	23954
other	0.224528	23954
subclone_1	0.0484675	23956
subclone_2	0.0198122	23956
subclone_3	0.0133402	23956
subclone_4	0.013191	23956
subclone_5	0.0104498	23956
loss_3p/VHL	0.644514	23956
other	0.250226	23956
subclone_1	0.44789	247912
subclone_2	0.117228	247912
subclone_3	0.057329	247912
subclone_4	0.0146198	247912
loss_3p/VHL	0.166203	247912
other	0.19673	247912
subclone_1	0.406705	247913
subclone_2	0.0158671	247913
loss_3p/VHL	0.366958	247913
other	0.21047	247913
subclone_1	0.0818977	247914
subclone_2	0.0398342	247914
subclone_3	0.012597	247914
subclone_4	0.0118916	247914
loss_3p/VHL	0.587937	247914
other	0.265842	247914
subclone_1	0.0865333	247916
subclone_2	0.0662852	247916
subclone_3	0.0489354	247916
subclone_4	0.0158654	247916
subclone_5	0.0111137	247916
loss_3p/VHL	0.54973	247916
other	0.221537	247916
subclone_1	0.245969	27257
subclone_2	0.0586299	27257
subclone_3	0.0256606	27257
subclone_4	0.0144789	27257
subclone_5	0.0134205	27257
loss_3p/VHL	0.374339	27257
other	0.267503	27257
subclone_1	0.268622	27259
subclone_2	0.127679	27259
subclone_3	0.0269333	27259
subclone_4	0.0214201	27259
subclone_5	0.0147397	27259
loss_3p/VHL	0.326134	27259
other	0.214472	27259
subclone_1	0.132109	27268
subclone_2	0.0702597	27268
subclone_3	0.0270446	27268
subclone_4	0.0268575	27268
subclone_5	0.0160151	27268
loss_3p/VHL	0.496583	27268
other	0.231132	27268
subclone_1	0.235198	27269
subclone_2	0.171992	27269
subclone_3	0.0438059	27269
subclone_4	0.0244241	27269
subclone_5	0.0241991	27269
loss_3p/VHL	0.181385	27269
other	0.318996	27269
subclone_1	0.525148	357080
subclone_2	0.029843	357080
subclone_3	0.0254768	357080
subclone_4	0.0137711	357080
loss_3p/VHL	0.183191	357080
other	0.222569	357080
subclone_1	0.13759	357115
subclone_2	0.102587	357115
subclone_3	0.0140477	357115
subclone_4	0.01174	357115
subclone_5	0.0111703	357115
loss_3p/VHL	0.473697	357115
other	0.249168	357115
subclone_1	0.440448	357130
subclone_2	0.0829135	357130
subclone_3	0.0564663	357130
subclone_4	0.0479735	357130
subclone_5	0.0181899	357130
loss_3p/VHL	0.124963	357130
other	0.229045	357130
subclone_1	0.245457	357131
subclone_2	0.100648	357131
subclone_3	0.0518346	357131
subclone_4	0.0239226	357131
subclone_5	0.0130806	357131
loss_3p/VHL	0.354125	357131
other	0.210933	357131
subclone_1	0.192082	357409
subclone_2	0.0759122	357409
subclone_3	0.0401597	357409
subclone_4	0.0325574	357409
subclone_5	0.0243355	357409
loss_3p/VHL	0.284105	357409
other	0.350848	357409
subclone_1	0.24473	357417
subclone_2	0.0782319	357417
subclone_3	0.0195769	357417
subclone_4	0.0180827	357417
subclone_5	0.0113831	357417
loss_3p/VHL	0.396591	357417
other	0.231405	357417
subclone_1	0.384307	357420
subclone_2	0.150756	357420
subclone_3	0.0249842	357420
subclone_4	0.0150449	357420
subclone_5	0.0108427	357420
loss_3p/VHL	0.23757	357420
other	0.176495	357420
subclone_1	0.192537	357422
subclone_2	0.0364397	357422
subclone_3	0.0343408	357422
subclone_4	0.028656	357422
loss_3p/VHL	0.45392	357422
other	0.254107	357422
subclone_1	0.51638	384511
subclone_2	0.0588105	384511
subclone_3	0.0187358	384511
subclone_4	0.0158003	384511
subclone_5	0.0136103	384511
loss_3p/VHL	0.136076	384511
other	0.240587	384511
subclone_1	0.416365	384520
subclone_2	0.0328592	384520
subclone_3	0.0123533	384520
subclone_4	0.0109498	384520
loss_3p/VHL	0.310445	384520
other	0.217028	384520
subclone_1	0.649499	384526
subclone_2	0.0434887	384526
subclone_3	0.0326331	384526
subclone_4	0.025044	384526
subclone_5	0.0184823	384526
loss_3p/VHL	0.0596323	384526
other	0.171221	384526
subclone_1	0.346069	384527
subclone_2	0.069701	384527
loss_3p/VHL	0.39014	384527
other	0.19409	384527
subclone_1	0.159009	433904
subclone_2	0.0458768	433904
subclone_3	0.0365216	433904
subclone_4	0.0335263	433904
subclone_5	0.0286503	433904
loss_3p/VHL	0.452155	433904
other	0.244261	433904
subclone_1	0.0564677	433911
subclone_2	0.0507884	433911
subclone_3	0.0292248	433911
subclone_4	0.0261698	433911
subclone_5	0.0256238	433911
loss_3p/VHL	0.424279	433911
other	0.387446	433911
subclone_1	0.0632539	433982
subclone_2	0.0328169	433982
subclone_3	0.027805	433982
subclone_4	0.0184241	433982
loss_3p/VHL	0.562445	433982
other	0.295256	433982
subclone_1	0.134581	433983
subclone_2	0.0254233	433983
subclone_3	0.0199605	433983
subclone_4	0.0181329	433983
subclone_5	0.0134122	433983
loss_3p/VHL	0.526222	433983
other	0.262268	433983
subclone_1	0.158383	438221
subclone_2	0.110933	438221
subclone_3	0.0475693	438221
subclone_4	0.0139321	438221
subclone_5	0.0133749	438221
loss_3p/VHL	0.375106	438221
other	0.280702	438221
subclone_1	0.158496	438227
subclone_2	0.0516801	438227
subclone_3	0.0402878	438227
subclone_4	0.0382236	438227
subclone_5	0.0156634	438227
loss_3p/VHL	0.418234	438227
other	0.277415	438227
subclone_1	0.256096	438232
subclone_2	0.193518	438232
subclone_3	0.0720589	438232
subclone_4	0.0320409	438232
subclone_5	0.0127681	438232
loss_3p/VHL	0.180965	438232
other	0.252553	438232
subclone_1	0.342616	438233
subclone_2	0.120889	438233
subclone_3	0.0149484	438233
subclone_4	0.012182	438233
loss_3p/VHL	0.296484	438233
other	0.212881	438233
subclone_1	0.0442517	4519
subclone_2	0.0278537	4519
subclone_3	0.02306	4519
subclone_4	0.0139332	4519
subclone_5	0.0138841	4519
loss_3p/VHL	0.584607	4519
other	0.292411	4519
subclone_1	0.112661	4532
subclone_2	0.0916028	4532
subclone_3	0.0798837	4532
subclone_4	0.0338241	4532
subclone_5	0.0285313	4532
loss_3p/VHL	0.278835	4532
other	0.374663	4532
subclone_1	0.124199	4533
subclone_2	0.037317	4533
subclone_3	0.0357663	4533
subclone_4	0.0204056	4533
subclone_5	0.0184898	4533
loss_3p/VHL	0.502946	4533
other	0.260876	4533
subclone_1	0.0559097	4534
subclone_2	0.0298253	4534
subclone_3	0.0251342	4534
subclone_4	0.0157091	4534
subclone_5	0.0136964	4534
loss_3p/VHL	0.543911	4534
other	0.315814	4534
subclone_1	0.150859	61489
subclone_2	0.0351068	61489
subclone_3	0.0223978	61489
subclone_4	0.0163461	61489
subclone_5	0.0140909	61489
loss_3p/VHL	0.489461	61489
other	0.271739	61489
subclone_1	0.0694698	61492
subclone_2	0.0586359	61492
subclone_3	0.0333327	61492
subclone_4	0.0241907	61492
subclone_5	0.0146278	61492
loss_3p/VHL	0.547124	61492
other	0.252619	61492
subclone_1	0.0621157	61495
subclone_2	0.0289177	61495
subclone_3	0.0247631	61495
subclone_4	0.0200143	61495
subclone_5	0.0196081	61495
loss_3p/VHL	0.589136	61495
other	0.255445	61495
subclone_1	0.252004	61497
subclone_2	0.141225	61497
subclone_3	0.0805256	61497
subclone_4	0.0552586	61497
subclone_5	0.0104235	61497
loss_3p/VHL	0.173629	61497
other	0.286935	61497
subclone_1	0.102445	137630
subclone_2	0.0546623	137630
subclone_3	0.0473331	137630
subclone_4	0.0470478	137630
subclone_5	0.0329969	137630
loss_3p/VHL	0.37008	137630
other	0.345435	137630
subclone_1	0.310683	146673
subclone_2	0.121626	146673
subclone_3	0.0521496	146673
subclone_4	0.0465211	146673
subclone_5	0.0208746	146673
loss_3p/VHL	0.25869	146673
other	0.189457	146673
subclone_1	0.0652713	146677
subclone_2	0.0252406	146677
subclone_3	0.0206903	146677
subclone_4	0.0193902	146677
subclone_5	0.0151486	146677
loss_3p/VHL	0.58007	146677
other	0.274189	146677
subclone_1	0.0804275	146684
subclone_2	0.0443611	146684
subclone_3	0.0429492	146684
subclone_4	0.0235899	146684
subclone_5	0.0141631	146684
loss_3p/VHL	0.558681	146684
other	0.235828	146684
subclone_1	0.0951338	146685
subclone_2	0.0538643	146685
subclone_3	0.0287733	146685
subclone_4	0.0270381	146685
subclone_5	0.0183753	146685
loss_3p/VHL	0.458853	146685
other	0.317962	146685
subclone_1	0.0577845	183822
subclone_2	0.0470679	183822
subclone_3	0.0173236	183822
subclone_4	0.011341	183822
loss_3p/VHL	0.634384	183822
other	0.232099	183822
subclone_1	0.25281	199100
subclone_2	0.0675872	199100
subclone_3	0.0334208	199100
subclone_4	0.0117399	199100
loss_3p/VHL	0.40105	199100
other	0.233392	199100
subclone_1	0.0941331	199449
subclone_2	0.0845563	199449
subclone_3	0.0726481	199449
subclone_4	0.0651531	199449
subclone_5	0.0562179	199449
loss_3p/VHL	0.330164	199449
other	0.297128	199449
subclone_1	0.0853588	199458
subclone_2	0.0395849	199458
subclone_3	0.0269401	199458
subclone_4	0.0226484	199458
subclone_5	0.0212264	199458
loss_3p/VHL	0.554651	199458
other	0.249591	199458
subclone_1	0.0928109	199459
subclone_2	0.0630199	199459
subclone_3	0.0363301	199459
subclone_4	0.0183182	199459
subclone_5	0.0135882	199459
loss_3p/VHL	0.511805	199459
other	0.264127	199459
subclone_1	0.121662	249434
subclone_2	0.0685355	249434
subclone_3	0.0469234	249434
subclone_4	0.0306341	249434
subclone_5	0.019033	249434
loss_3p/VHL	0.424472	249434
other	0.28874	249434
subclone_1	0.103897	249435
subclone_2	0.0617444	249435
subclone_3	0.0127523	249435
loss_3p/VHL	0.56139	249435
other	0.260217	249435
subclone_1	0.0572641	249511
subclone_2	0.0436396	249511
subclone_3	0.0345837	249511
subclone_4	0.019439	249511
subclone_5	0.0157244	249511
loss_3p/VHL	0.618163	249511
other	0.211187	249511
subclone_1	0.0831402	249514
subclone_2	0.0431911	249514
subclone_3	0.0255184	249514
subclone_4	0.0172249	249514
subclone_5	0.0135296	249514
loss_3p/VHL	0.563584	249514
other	0.253812	249514
subclone_1	0.0983879	25468
subclone_2	0.0606747	25468
subclone_3	0.0346383	25468
subclone_4	0.0308922	25468
subclone_5	0.0205741	25468
loss_3p/VHL	0.466213	25468
other	0.288619	25468
subclone_1	0.103336	25470
subclone_2	0.0532798	25470
subclone_3	0.0263794	25470
subclone_4	0.0246275	25470
subclone_5	0.0175212	25470
loss_3p/VHL	0.455576	25470
other	0.31928	25470
subclone_1	0.0542231	25543
subclone_2	0.0407593	25543
subclone_3	0.0340556	25543
subclone_4	0.0218237	25543
subclone_5	0.0199408	25543
loss_3p/VHL	0.505182	25543
other	0.324016	25543
subclone_1	0.0167353	25549
subclone_2	0.011875	25549
subclone_3	0.0110976	25549
subclone_4	0.0108417	25549
loss_3p/VHL	0.668828	25549
other	0.280622	25549
subclone_1	0.274461	28718
subclone_2	0.0374013	28718
subclone_3	0.0288042	28718
subclone_4	0.0172112	28718
subclone_5	0.0155638	28718
loss_3p/VHL	0.329939	28718
other	0.296619	28718
subclone_1	0.115841	28724
subclone_2	0.0559315	28724
subclone_3	0.0314803	28724
subclone_4	0.0224324	28724
subclone_5	0.0155794	28724
loss_3p/VHL	0.494562	28724
other	0.264173	28724
subclone_1	0.435806	28726
subclone_2	0.0230483	28726
subclone_3	0.0197211	28726
subclone_4	0.0133218	28726
subclone_5	0.0129629	28726
loss_3p/VHL	0.264043	28726
other	0.231097	28726
subclone_1	0.247016	295222
subclone_2	0.133789	295222
subclone_3	0.0607014	295222
subclone_4	0.0414866	295222
subclone_5	0.01853	295222
loss_3p/VHL	0.223461	295222
other	0.275015	295222
subclone_1	0.0705796	295235
subclone_2	0.0630773	295235
subclone_3	0.0384543	295235
subclone_4	0.0309595	295235
subclone_5	0.0174513	295235
loss_3p/VHL	0.467106	295235
other	0.312372	295235
subclone_1	0.0702528	295236
subclone_2	0.0630868	295236
subclone_3	0.0163446	295236
subclone_4	0.0162846	295236
subclone_5	0.014053	295236
loss_3p/VHL	0.55549	295236
other	0.264488	295236
subclone_1	0.0516395	295238
subclone_2	0.0233494	295238
subclone_3	0.0221253	295238
subclone_4	0.0188264	295238
subclone_5	0.0145515	295238
loss_3p/VHL	0.565753	295238
other	0.303754	295238
subclone_1	0.165085	342149
subclone_2	0.131336	342149
subclone_3	0.110751	342149
subclone_4	0.106965	342149
subclone_5	0.0173145	342149
loss_3p/VHL	0.257337	342149
other	0.21121	342149
subclone_1	0.326151	342423
subclone_2	0.078042	342423
subclone_3	0.0199332	342423
subclone_4	0.0144919	342423
subclone_5	0.011204	342423
loss_3p/VHL	0.335248	342423
other	0.21493	342423
subclone_1	0.150605	342425
subclone_2	0.122504	342425
subclone_3	0.0117752	342425
subclone_4	0.0111059	342425
subclone_5	0.0102164	342425
loss_3p/VHL	0.471767	342425
other	0.222026	342425
subclone_1	0.0349836	358162
subclone_2	0.0292428	358162
subclone_3	0.0285067	358162
subclone_4	0.0218435	358162
subclone_5	0.0156352	358162
loss_3p/VHL	0.605964	358162
other	0.263824	358162
subclone_1	0.186285	358164
subclone_2	0.0292857	358164
subclone_3	0.0177115	358164
subclone_4	0.0167416	358164
subclone_5	0.0155145	358164
loss_3p/VHL	0.49799	358164
other	0.236472	358164
subclone_1	0.0287871	358706
subclone_2	0.0170793	358706
subclone_3	0.0153732	358706
subclone_4	0.0118021	358706
loss_3p/VHL	0.667293	358706
other	0.259665	358706
subclone_1	0.0924809	358711
subclone_2	0.0403515	358711
subclone_3	0.021673	358711
subclone_4	0.0159688	358711
subclone_5	0.015649	358711
loss_3p/VHL	0.517206	358711
other	0.296671	358711
subclone_1	0.0429139	385964
subclone_2	0.0402878	385964
subclone_3	0.023709	385964
subclone_4	0.0185277	385964
subclone_5	0.0133256	385964
loss_3p/VHL	0.568528	385964
other	0.292708	385964
subclone_1	0.228381	385973
subclone_2	0.0987766	385973
subclone_3	0.0249717	385973
subclone_4	0.0143614	385973
subclone_5	0.0109974	385973
loss_3p/VHL	0.331526	385973
other	0.290986	385973
subclone_1	0.17962	385974
subclone_2	0.132936	385974
subclone_3	0.0656741	385974
subclone_4	0.059628	385974
subclone_5	0.0293597	385974
loss_3p/VHL	0.26081	385974
other	0.271972	385974
subclone_1	0.242323	388767
subclone_2	0.0602163	388767
subclone_3	0.0256593	388767
loss_3p/VHL	0.438918	388767
other	0.232884	388767
subclone_1	0.257437	388777
subclone_2	0.085155	388777
subclone_3	0.0847129	388777
subclone_4	0.0614737	388777
subclone_5	0.0343681	388777
loss_3p/VHL	0.257345	388777
other	0.219508	388777
subclone_1	0.0919747	388778
subclone_2	0.085824	388778
subclone_3	0.0514477	388778
subclone_4	0.0384701	388778
subclone_5	0.0322287	388778
loss_3p/VHL	0.357872	388778
other	0.342182	388778
subclone_1	0.148812	435304
subclone_2	0.0600061	435304
subclone_3	0.0151567	435304
subclone_4	0.0129448	435304
subclone_5	0.0105522	435304
loss_3p/VHL	0.450496	435304
other	0.302033	435304
subclone_1	0.225843	435313
subclone_2	0.0970688	435313
subclone_3	0.0245347	435313
subclone_4	0.0186172	435313
subclone_5	0.0165759	435313
loss_3p/VHL	0.311935	435313
other	0.305426	435313
subclone_1	0.268616	435314
subclone_2	0.0820822	435314
subclone_3	0.0122872	435314
subclone_4	0.0100384	435314
loss_3p/VHL	0.365618	435314
other	0.261358	435314
subclone_1	0.0610147	435465
subclone_2	0.0375262	435465
subclone_3	0.0272446	435465
subclone_4	0.0226475	435465
loss_3p/VHL	0.569093	435465
other	0.282473	435465
subclone_1	0.115715	439755
subclone_2	0.0699324	439755
subclone_3	0.0463318	439755
subclone_4	0.0443887	439755
subclone_5	0.0222646	439755
loss_3p/VHL	0.337584	439755
other	0.363783	439755
subclone_1	0.265677	439767
subclone_2	0.0257752	439767
loss_3p/VHL	0.462519	439767
other	0.246029	439767
subclone_1	0.201098	439769
subclone_2	0.0435257	439769
subclone_3	0.023687	439769
subclone_4	0.0149534	439769
subclone_5	0.0117752	439769
loss_3p/VHL	0.435173	439769
other	0.269788	439769
subclone_1	0.124561	439770
subclone_2	0.0185977	439770
subclone_3	0.0150208	439770
subclone_4	0.0127391	439770
subclone_5	0.011323	439770
loss_3p/VHL	0.560085	439770
other	0.257674	439770
subclone_1	0.234311	5728
subclone_2	0.0957409	5728
subclone_3	0.0490015	5728
subclone_4	0.0267157	5728
subclone_5	0.0185864	5728
loss_3p/VHL	0.31619	5728
other	0.259455	5728
subclone_1	0.411562	6163
subclone_2	0.0915715	6163
subclone_3	0.0202943	6163
subclone_4	0.0100459	6163
loss_3p/VHL	0.257585	6163
other	0.208941	6163
subclone_1	0.47507	6167
subclone_2	0.152632	6167
subclone_3	0.0445372	6167
subclone_4	0.0199782	6167
subclone_5	0.0152159	6167
loss_3p/VHL	0.0997971	6167
other	0.19277	6167
subclone_1	0.0936089	6172
subclone_2	0.0435489	6172
subclone_3	0.0353538	6172
subclone_4	0.0345615	6172
subclone_5	0.018212	6172
loss_3p/VHL	0.476803	6172
other	0.297911	6172

## Sheet: SourceDataEDFig2ciii
Subclone	CCF	SimID
subclone_1	0.202359	216537
subclone_2	0.181384	216537
subclone_3	0.0673849	216537
subclone_4	0.0657499	216537
subclone_5	0.0589717	216537
loss_3p/VHL	0.12602	216537
other	0.29813	216537
subclone_1	0.394682	216540
subclone_2	0.0992233	216540
subclone_3	0.0552864	216540
subclone_4	0.0410725	216540
subclone_5	0.0364701	216540
loss_3p/VHL	0.112256	216540
other	0.26101	216540
subclone_1	0.556702	217545
subclone_2	0.0900144	217545
subclone_3	0.0273894	217545
subclone_4	0.0203624	217545
subclone_5	0.0178219	217545
loss_3p/VHL	0.06494	217545
other	0.22277	217545
subclone_1	0.169757	217546
subclone_2	0.115334	217546
subclone_3	0.0889412	217546
subclone_4	0.0335591	217546
subclone_5	0.0271789	217546
loss_3p/VHL	0.223556	217546
other	0.341674	217546
subclone_1	0.402354	218066
subclone_2	0.054307	218066
subclone_3	0.0427489	218066
subclone_4	0.0296481	218066
subclone_5	0.0167375	218066
loss_3p/VHL	0.106875	218066
other	0.347329	218066
subclone_1	0.263381	218071
subclone_2	0.114121	218071
subclone_3	0.0887532	218071
subclone_4	0.0457039	218071
subclone_5	0.0184917	218071
loss_3p/VHL	0.17884	218071
other	0.290709	218071
subclone_1	0.38154	24584
subclone_2	0.327085	24584
subclone_3	0.0578558	24584
loss_3p/VHL	0.0582912	24584
other	0.175229	24584
subclone_1	0.670976	24589
loss_3p/VHL	0	24589
other	0.329024	24589
subclone_1	0.564291	24942
subclone_2	0.0418312	24942
subclone_3	0.0291073	24942
subclone_4	0.0189791	24942
subclone_5	0.0112413	24942
loss_3p/VHL	0.100592	24942
other	0.233958	24942
subclone_1	0.355183	24943
subclone_2	0.218001	24943
subclone_3	0.0560728	24943
subclone_4	0.0196775	24943
subclone_5	0.0196591	24943
loss_3p/VHL	0.086415	24943
other	0.244991	24943
subclone_1	0.144865	267024
subclone_2	0.101302	267024
subclone_3	0.0484163	267024
subclone_4	0.0318963	267024
subclone_5	0.0316975	267024
loss_3p/VHL	0.18511	267024
other	0.456713	267024
subclone_1	0.37346	267315
subclone_2	0.199831	267315
subclone_3	0.0197025	267315
subclone_4	0.0161137	267315
subclone_5	0.015932	267315
loss_3p/VHL	0.0448662	267315
other	0.330094	267315
subclone_1	0.60397	267318
subclone_2	0.119192	267318
subclone_3	0.0138084	267318
loss_3p/VHL	0.061494	267318
other	0.201535	267318
subclone_1	0.224049	267763
subclone_2	0.112335	267763
subclone_3	0.0363623	267763
subclone_4	0.0200278	267763
subclone_5	0.0177749	267763
loss_3p/VHL	0.253288	267763
other	0.336163	267763
subclone_1	0.28032	311405
subclone_2	0.108095	311405
subclone_3	0.0427056	311405
subclone_4	0.0306177	311405
subclone_5	0.0169449	311405
loss_3p/VHL	0.111362	311405
other	0.409955	311405
subclone_1	0.155973	311406
subclone_2	0.132684	311406
subclone_3	0.056154	311406
subclone_4	0.044291	311406
subclone_5	0.0375941	311406
loss_3p/VHL	0.112054	311406
other	0.461251	311406
subclone_1	0.0975819	311409
subclone_2	0.0818373	311409
subclone_3	0.0733724	311409
subclone_4	0.0697828	311409
subclone_5	0.0429046	311409
loss_3p/VHL	0.16544	311409
other	0.469081	311409
subclone_1	0.342104	311412
subclone_2	0.077526	311412
subclone_3	0.0764277	311412
subclone_4	0.0429458	311412
subclone_5	0.0187821	311412
loss_3p/VHL	0.131781	311412
other	0.310433	311412
subclone_1	0.320105	323268
subclone_2	0.158185	323268
subclone_3	0.0897991	323268
subclone_4	0.0810523	323268
subclone_5	0.0337652	323268
loss_3p/VHL	0.090362	323268
other	0.226732	323268
subclone_1	0.569985	323270
subclone_2	0.0622226	323270
subclone_3	0.028623	323270
subclone_4	0.0237286	323270
subclone_5	0.0103124	323270
loss_3p/VHL	0.0855207	323270
other	0.219607	323270
subclone_1	0.244575	323275
subclone_2	0.130475	323275
subclone_3	0.0631801	323275
subclone_4	0.0369845	323275
subclone_5	0.0281437	323275
loss_3p/VHL	0.173631	323275
other	0.323012	323275
subclone_1	0.415581	358198
subclone_2	0.154405	358198
subclone_3	0.0429529	358198
subclone_4	0.0376375	358198
loss_3p/VHL	0.0465113	358198
other	0.302912	358198
subclone_1	0.36884	358203
subclone_2	0.191155	358203
subclone_3	0.0878839	358203
subclone_4	0.0557771	358203
subclone_5	0.0160842	358203
loss_3p/VHL	0.0869553	358203
other	0.193305	358203
subclone_1	0.274408	358214
subclone_2	0.162786	358214
subclone_3	0.0225495	358214
subclone_4	0.0137831	358214
subclone_5	0.0116554	358214
loss_3p/VHL	0.191695	358214
other	0.323123	358214
subclone_1	0.317299	359061
subclone_2	0.314157	359061
subclone_3	0.0360802	359061
subclone_4	0.0139748	359061
subclone_5	0.0124385	359061
loss_3p/VHL	0.0860568	359061
other	0.219994	359061
subclone_1	0.199187	373146
subclone_2	0.177837	373146
subclone_3	0.126265	373146
subclone_4	0.0938606	373146
subclone_5	0.0281545	373146
loss_3p/VHL	0.0367671	373146
other	0.33793	373146
subclone_1	0.262563	373162
subclone_2	0.0756994	373162
subclone_3	0.0326195	373162
subclone_4	0.0200507	373162
subclone_5	0.0163525	373162
loss_3p/VHL	0.309335	373162
other	0.28338	373162
subclone_1	0.221756	373164
subclone_2	0.136851	373164
subclone_3	0.0450312	373164
subclone_4	0.0423445	373164
subclone_5	0.0357258	373164
loss_3p/VHL	0.14335	373164
other	0.374941	373164
subclone_1	0.0898742	375814
subclone_2	0.0856066	375814
subclone_3	0.0512283	375814
subclone_4	0.049351	375814
subclone_5	0.03759	375814
loss_3p/VHL	0.159008	375814
other	0.527342	375814
subclone_1	0.197746	375958
subclone_2	0.197362	375958
subclone_3	0.039982	375958
subclone_4	0.0382002	375958
subclone_5	0.0333763	375958
loss_3p/VHL	0.162403	375958
other	0.33093	375958
subclone_1	0.27561	404046
subclone_2	0.106694	404046
subclone_3	0.0611968	404046
subclone_4	0.0567703	404046
subclone_5	0.0522099	404046
loss_3p/VHL	0.0705318	404046
other	0.376987	404046
subclone_1	0.270911	404047
subclone_2	0.166515	404047
subclone_3	0.108883	404047
subclone_4	0.0309349	404047
subclone_5	0.0285046	404047
loss_3p/VHL	0.124499	404047
other	0.269753	404047
subclone_1	0.279079	404049
subclone_2	0.091133	404049
subclone_3	0.0664087	404049
subclone_4	0.0298325	404049
subclone_5	0.0135243	404049
loss_3p/VHL	0.189481	404049
other	0.330541	404049
subclone_1	0.385312	43376
subclone_2	0.229826	43376
subclone_3	0.0296893	43376
subclone_4	0.0270723	43376
subclone_5	0.0149486	43376
loss_3p/VHL	0.0968766	43376
other	0.216276	43376
subclone_1	0.178764	43411
subclone_2	0.0400931	43411
subclone_3	0.0365871	43411
subclone_4	0.0241665	43411
subclone_5	0.0241484	43411
loss_3p/VHL	0.327732	43411
other	0.368509	43411
subclone_1	0.367228	43421
subclone_2	0.205172	43421
subclone_3	0.0449849	43421
subclone_4	0.0377907	43421
subclone_5	0.018753	43421
loss_3p/VHL	0.0765004	43421
other	0.249571	43421
subclone_1	0.326264	45321
subclone_2	0.217023	45321
subclone_3	0.0617762	45321
subclone_4	0.0127448	45321
subclone_5	0.0106967	45321
loss_3p/VHL	0.140977	45321
other	0.230519	45321
subclone_1	0.156992	45537
subclone_2	0.0706639	45537
subclone_3	0.0388586	45537
subclone_4	0.0352602	45537
subclone_5	0.02623	45537
loss_3p/VHL	0.388656	45537
other	0.28334	45537
subclone_1	0.627921	456681
subclone_2	0.0637325	456681
subclone_3	0.0230894	456681
subclone_4	0.0211494	456681
subclone_5	0.0137736	456681
loss_3p/VHL	0.0262889	456681
other	0.224045	456681
subclone_1	0.163273	457206
subclone_2	0.0652861	457206
subclone_3	0.0537803	457206
subclone_4	0.0487036	457206
subclone_5	0.0262966	457206
loss_3p/VHL	0.128475	457206
other	0.514185	457206
subclone_1	0.409801	457211
subclone_2	0.346022	457211
subclone_3	0.0263911	457211
loss_3p/VHL	0.0383705	457211
other	0.179415	457211
subclone_1	0.642869	457391
subclone_2	0.0263774	457391
subclone_3	0.025856	457391
subclone_4	0.0216606	457391
subclone_5	0.0111756	457391
loss_3p/VHL	0.0464369	457391
other	0.225625	457391
subclone_1	0.0922443	46028
subclone_2	0.0837422	46028
subclone_3	0.0759197	46028
subclone_4	0.0607701	46028
subclone_5	0.0539243	46028
loss_3p/VHL	0.139837	46028
other	0.493563	46028
subclone_1	0.436833	77897
subclone_2	0.0544432	77897
subclone_3	0.0329801	77897
subclone_4	0.0245302	77897
subclone_5	0.0238069	77897
loss_3p/VHL	0.169807	77897
other	0.2576	77897
subclone_1	0.337913	77899
subclone_2	0.132069	77899
subclone_3	0.0790268	77899
subclone_4	0.0233094	77899
subclone_5	0.0144936	77899
loss_3p/VHL	0.111688	77899
other	0.301501	77899
subclone_1	0.618603	78727
subclone_2	0.0137655	78727
subclone_3	0.0135828	78727
subclone_4	0.0112831	78727
loss_3p/VHL	0.120783	78727
other	0.221983	78727
subclone_1	0.320563	8288
subclone_2	0.281132	8288
subclone_3	0.0802384	8288
subclone_4	0.0118426	8288
loss_3p/VHL	0.0850654	8288
other	0.221159	8288
subclone_1	0.36061	8290
subclone_2	0.248896	8290
subclone_3	0.0684968	8290
subclone_4	0.0206424	8290
subclone_5	0.0167795	8290
loss_3p/VHL	0.0830897	8290
other	0.201486	8290
subclone_1	0.0938328	9227
subclone_2	0.0575416	9227
subclone_3	0.0403778	9227
subclone_4	0.0318921	9227
subclone_5	0.0231458	9227
loss_3p/VHL	0.363772	9227
other	0.389438	9227
subclone_1	0.215985	9228
subclone_2	0.189927	9228
subclone_3	0.115681	9228
subclone_4	0.0894716	9228
subclone_5	0.0323096	9228
loss_3p/VHL	0.103629	9228
other	0.252996	9228
subclone_1	0.565467	10725
subclone_2	0.0302855	10725
subclone_3	0.0233896	10725
subclone_4	0.0217154	10725
subclone_5	0.0191933	10725
loss_3p/VHL	0.101511	10725
other	0.238438	10725
subclone_1	0.501897	10727
subclone_2	0.0831199	10727
subclone_3	0.0373866	10727
subclone_4	0.0143747	10727
subclone_5	0.0101109	10727
loss_3p/VHL	0.127208	10727
other	0.225903	10727
subclone_1	0.152416	152699
subclone_2	0.0561869	152699
subclone_3	0.0484035	152699
subclone_4	0.047328	152699
subclone_5	0.0344832	152699
loss_3p/VHL	0.238886	152699
other	0.422296	152699
subclone_1	0.336192	164471
subclone_2	0.236103	164471
subclone_3	0.0274073	164471
subclone_4	0.0229618	164471
subclone_5	0.0103444	164471
loss_3p/VHL	0.138321	164471
other	0.22867	164471
subclone_1	0.152072	164510
subclone_2	0.0721399	164510
subclone_3	0.0552362	164510
subclone_4	0.0297713	164510
subclone_5	0.0282623	164510
loss_3p/VHL	0.24662	164510
other	0.415898	164510
subclone_1	0.250413	164513
subclone_2	0.113528	164513
subclone_3	0.0738849	164513
subclone_4	0.0476207	164513
subclone_5	0.0182835	164513
loss_3p/VHL	0.202328	164513
other	0.293942	164513
subclone_1	0.18796	164573
subclone_2	0.0616615	164573
subclone_3	0.0385579	164573
subclone_4	0.0383726	164573
subclone_5	0.0190426	164573
loss_3p/VHL	0.339378	164573
other	0.315027	164573
subclone_1	0.625513	198278
subclone_2	0.0692076	198278
subclone_3	0.0181393	198278
subclone_4	0.0159401	198278
loss_3p/VHL	0.0514912	198278
other	0.219709	198278
subclone_1	0.10898	25806
subclone_2	0.0656914	25806
subclone_3	0.0265319	25806
subclone_4	0.023453	25806
subclone_5	0.02193	25806
loss_3p/VHL	0.442788	25806
other	0.310626	25806
subclone_1	0.183224	26626
subclone_2	0.111748	26626
subclone_3	0.0809915	26626
subclone_4	0.0409683	26626
subclone_5	0.0187459	26626
loss_3p/VHL	0.107822	26626
other	0.456501	26626
subclone_1	0.112844	26629
subclone_2	0.0794968	26629
subclone_3	0.0635959	26629
subclone_4	0.0624026	26629
subclone_5	0.0546977	26629
loss_3p/VHL	0.274954	26629
other	0.352009	26629
subclone_1	0.516252	26630
subclone_2	0.0573504	26630
subclone_3	0.0474724	26630
subclone_4	0.043728	26630
subclone_5	0.0382143	26630
loss_3p/VHL	0.0392482	26630
other	0.257734	26630
subclone_1	0.278189	268466
subclone_2	0.0815001	268466
subclone_3	0.0722185	268466
subclone_4	0.0658962	268466
subclone_5	0.0187401	268466
loss_3p/VHL	0.0566003	268466
other	0.426856	268466
subclone_1	0.451061	313149
subclone_2	0.0341131	313149
subclone_3	0.0274505	313149
subclone_4	0.0202109	313149
subclone_5	0.0130634	313149
loss_3p/VHL	0.151664	313149
other	0.302437	313149
subclone_1	0.220575	313162
subclone_2	0.207291	313162
subclone_3	0.149559	313162
subclone_4	0.0949316	313162
subclone_5	0.0618274	313162
loss_3p/VHL	0	313162
other	0.265816	313162
subclone_1	0.254085	313163
subclone_2	0.195681	313163
subclone_3	0.0860034	313163
subclone_4	0.0446382	313163
subclone_5	0.0361941	313163
loss_3p/VHL	0.12691	313163
other	0.256489	313163
subclone_1	0.492123	313164
subclone_2	0.0789257	313164
subclone_3	0.0694622	313164
subclone_4	0.034788	313164
subclone_5	0.0156202	313164
loss_3p/VHL	0.0763007	313164
other	0.23278	313164
subclone_1	0.149203	323754
subclone_2	0.12493	323754
subclone_3	0.098722	323754
subclone_4	0.0763071	323754
subclone_5	0.0234817	323754
loss_3p/VHL	0.133962	323754
other	0.393394	323754
subclone_1	0.214575	360701
subclone_2	0.0640803	360701
subclone_3	0.0615804	360701
subclone_4	0.0559388	360701
subclone_5	0.0214677	360701
loss_3p/VHL	0.192606	360701
other	0.389752	360701
subclone_1	0.265409	360714
subclone_2	0.140061	360714
subclone_3	0.0674054	360714
subclone_4	0.0322023	360714
subclone_5	0.0253115	360714
loss_3p/VHL	0.165449	360714
other	0.304162	360714
subclone_1	0.489512	360775
subclone_2	0.121209	360775
subclone_3	0.038848	360775
subclone_4	0.0246764	360775
subclone_5	0.0156028	360775
loss_3p/VHL	0.0852454	360775
other	0.224906	360775
subclone_1	0.306397	360776
subclone_2	0.170103	360776
subclone_3	0.0754074	360776
subclone_4	0.0201853	360776
subclone_5	0.0158949	360776
loss_3p/VHL	0.167327	360776
other	0.244686	360776
subclone_1	0.453175	374610
subclone_2	0.0846429	374610
subclone_3	0.0492973	374610
subclone_4	0.0309637	374610
subclone_5	0.020324	374610
loss_3p/VHL	0.0640681	374610
other	0.297529	374610
subclone_1	0.22121	374614
subclone_2	0.140302	374614
subclone_3	0.0896444	374614
subclone_4	0.0438123	374614
subclone_5	0.01345	374614
loss_3p/VHL	0.198385	374614
other	0.293196	374614
subclone_1	0.187039	374618
subclone_2	0.090455	374618
subclone_3	0.0830952	374618
subclone_4	0.0314381	374618
subclone_5	0.0289844	374618
loss_3p/VHL	0.164394	374618
other	0.414595	374618
subclone_1	0.178038	374620
subclone_2	0.0415045	374620
subclone_3	0.0359872	374620
subclone_4	0.035454	374620
subclone_5	0.0256265	374620
loss_3p/VHL	0.312478	374620
other	0.370911	374620
subclone_1	0.150983	376572
subclone_2	0.143115	376572
subclone_3	0.070069	376572
subclone_4	0.0308733	376572
subclone_5	0.029161	376572
loss_3p/VHL	0.176355	376572
other	0.399444	376572
subclone_1	0.343073	376574
subclone_2	0.164171	376574
subclone_3	0.144994	376574
subclone_4	0.0585336	376574
subclone_5	0.0223397	376574
loss_3p/VHL	0.0477201	376574
other	0.219168	376574
subclone_1	0.303192	377508
subclone_2	0.0892058	377508
subclone_3	0.0531124	377508
subclone_4	0.0454494	377508
subclone_5	0.0229653	377508
loss_3p/VHL	0.155959	377508
other	0.330116	377508
subclone_1	0.24178	377510
subclone_2	0.216168	377510
subclone_3	0.185816	377510
subclone_4	0.0623133	377510
subclone_5	0.0174743	377510
loss_3p/VHL	0.0731883	377510
other	0.20326	377510
subclone_1	0.652908	403931
subclone_2	0.0564989	403931
subclone_3	0.0242104	403931
loss_3p/VHL	0.0849437	403931
other	0.181439	403931
subclone_1	0.369142	403944
subclone_2	0.0778693	403944
subclone_3	0.0424189	403944
subclone_4	0.024938	403944
subclone_5	0.0244452	403944
loss_3p/VHL	0.152219	403944
other	0.308968	403944
subclone_1	0.554225	403945
subclone_2	0.0287736	403945
subclone_3	0.0246313	403945
subclone_4	0.0138998	403945
subclone_5	0.0127529	403945
loss_3p/VHL	0.110528	403945
other	0.25519	403945
subclone_1	0.582829	403946
subclone_2	0.0484043	403946
subclone_3	0.0435802	403946
subclone_4	0.0194121	403946
subclone_5	0.0149128	403946
loss_3p/VHL	0.0599044	403946
other	0.230958	403946
subclone_1	0.372662	405483
subclone_2	0.0813644	405483
subclone_3	0.0572013	405483
subclone_4	0.0471996	405483
subclone_5	0.0116125	405483
loss_3p/VHL	0.193518	405483
other	0.236442	405483
subclone_1	0.257916	405486
subclone_2	0.0412996	405486
subclone_3	0.0329601	405486
subclone_4	0.0314548	405486
subclone_5	0.0311894	405486
loss_3p/VHL	0.196038	405486
other	0.409142	405486
subclone_1	0.563621	405487
subclone_2	0.124595	405487
subclone_3	0.0164429	405487
loss_3p/VHL	0.0839864	405487
other	0.211356	405487
subclone_1	0.362515	43545
subclone_2	0.268592	43545
subclone_3	0.135234	43545
subclone_4	0.0206444	43545
subclone_5	0.0150838	43545
loss_3p/VHL	0.0430075	43545
other	0.154922	43545
subclone_1	0.173803	458639
subclone_2	0.0736822	458639
subclone_3	0.0621711	458639
subclone_4	0.0424731	458639
subclone_5	0.0321263	458639
loss_3p/VHL	0.207008	458639
other	0.408736	458639
subclone_1	0.3561	458644
subclone_2	0.0548897	458644
subclone_3	0.0436231	458644
subclone_4	0.0400318	458644
subclone_5	0.0308927	458644
loss_3p/VHL	0.178416	458644
other	0.296047	458644
subclone_1	0.0862147	46616
subclone_2	0.06022	46616
subclone_3	0.0460078	46616
subclone_4	0.0155018	46616
subclone_5	0.0153296	46616
loss_3p/VHL	0.397	46616
other	0.379726	46616
subclone_1	0.195861	46617
subclone_2	0.183897	46617
subclone_3	0.137887	46617
subclone_4	0.115018	46617
subclone_5	0.0362417	46617
loss_3p/VHL	0.0697157	46617
other	0.26138	46617
subclone_1	0.561243	46995
subclone_2	0.0185312	46995
subclone_3	0.0160941	46995
subclone_4	0.0126524	46995
subclone_5	0.0118009	46995
loss_3p/VHL	0.11943	46995
other	0.260248	46995
subclone_1	0.323585	47597
subclone_2	0.100827	47597
subclone_3	0.0679452	47597
subclone_4	0.0236192	47597
subclone_5	0.0176321	47597
loss_3p/VHL	0.148411	47597
other	0.31798	47597
subclone_1	0.0756535	744
subclone_2	0.0601728	744
subclone_3	0.0356913	744
subclone_4	0.034466	744
subclone_5	0.0340687	744
loss_3p/VHL	0.302279	744
other	0.457668	744
subclone_1	0.11521	79417
subclone_2	0.0591183	79417
subclone_3	0.0545704	79417
subclone_4	0.0433699	79417
subclone_5	0.040703	79417
loss_3p/VHL	0.15867	79417
other	0.528358	79417
subclone_1	0.562265	79421
subclone_2	0.0274796	79421
subclone_3	0.0250383	79421
subclone_4	0.0138565	79421
subclone_5	0.0128179	79421
loss_3p/VHL	0.108645	79421
other	0.249898	79421
subclone_1	0.191016	79423
subclone_2	0.0945224	79423
subclone_3	0.0442301	79423
subclone_4	0.0419818	79423
subclone_5	0.0233279	79423
loss_3p/VHL	0.182431	79423
other	0.422491	79423
subclone_1	0.500512	79892
subclone_2	0.0490508	79892
subclone_3	0.0307733	79892
subclone_4	0.0275739	79892
subclone_5	0.0152584	79892
loss_3p/VHL	0.123829	79892
other	0.253003	79892
subclone_1	0.546126	874
subclone_2	0.0545735	874
subclone_3	0.0273157	874
subclone_4	0.0187293	874
subclone_5	0.0178865	874
loss_3p/VHL	0.0860849	874
other	0.249284	874

## Sheet: SourceDataEDFig2di
Subclone	CCF	SimID
subclone_1	0.105937	125560
subclone_2	0.0760016	125560
subclone_3	0.037789	125560
subclone_4	0.031469	125560
subclone_5	0.0303608	125560
loss_3p/VHL	0.188848	125560
other	0.529595	125560
subclone_1	0.119417	125563
subclone_2	0.0176594	125563
subclone_3	0.0176279	125563
subclone_4	0.0161081	125563
subclone_5	0.0156903	125563
loss_3p/VHL	0.283888	125563
other	0.529608	125563
subclone_1	0.0824597	125570
subclone_2	0.0352306	125570
subclone_3	0.0293649	125570
subclone_4	0.0256269	125570
subclone_5	0.0239871	125570
loss_3p/VHL	0.265691	125570
other	0.53764	125570
subclone_1	0.0817982	125571
subclone_2	0.0591278	125571
subclone_3	0.0425214	125571
subclone_4	0.0323973	125571
subclone_5	0.0231195	125571
loss_3p/VHL	0.243665	125571
other	0.51737	125571
subclone_1	0.0241336	126958
subclone_2	0.0236489	126958
subclone_3	0.0216672	126958
subclone_4	0.0203866	126958
subclone_5	0.0179641	126958
loss_3p/VHL	0.312348	126958
other	0.579852	126958
subclone_1	0.092075	126967
subclone_2	0.0901784	126967
subclone_3	0.0306152	126967
subclone_4	0.0302335	126967
subclone_5	0.0301927	126967
loss_3p/VHL	0.221737	126967
other	0.504969	126967
subclone_1	0.119545	126968
subclone_2	0.0714202	126968
subclone_3	0.0284632	126968
subclone_4	0.0280914	126968
subclone_5	0.0220102	126968
loss_3p/VHL	0.257646	126968
other	0.472825	126968
subclone_1	0.0494537	127072
subclone_2	0.0431911	127072
subclone_3	0.0284527	127072
subclone_4	0.0233026	127072
subclone_5	0.020491	127072
loss_3p/VHL	0.327258	127072
other	0.507851	127072
subclone_1	0.0878633	176694
subclone_2	0.0522224	176694
subclone_3	0.0281166	176694
subclone_4	0.0209354	176694
subclone_5	0.0195151	176694
loss_3p/VHL	0.269998	176694
other	0.521349	176694
subclone_1	0.208139	176702
subclone_2	0.11645	176702
subclone_3	0.0662425	176702
subclone_4	0.0234408	176702
subclone_5	0.0204543	176702
loss_3p/VHL	0.0967534	176702
other	0.46852	176702
subclone_1	0.0843706	176704
subclone_2	0.0564985	176704
subclone_3	0.0541486	176704
subclone_4	0.0441175	176704
subclone_5	0.0424486	176704
loss_3p/VHL	0.182635	176704
other	0.535781	176704
subclone_1	0.0562388	247045
subclone_2	0.038949	247045
subclone_3	0.0339227	247045
subclone_4	0.0316168	247045
subclone_5	0.0268903	247045
loss_3p/VHL	0.318266	247045
other	0.494116	247045
subclone_1	0.0402644	247047
subclone_2	0.0225417	247047
subclone_3	0.0174871	247047
subclone_4	0.0145955	247047
subclone_5	0.0137521	247047
loss_3p/VHL	0.343055	247047
other	0.548304	247047
subclone_1	0.108381	247049
subclone_2	0.0543851	247049
subclone_3	0.0293602	247049
subclone_4	0.0224641	247049
subclone_5	0.0219056	247049
loss_3p/VHL	0.250762	247049
other	0.512743	247049
subclone_1	0.100227	247051
subclone_2	0.0626749	247051
subclone_3	0.0225265	247051
subclone_4	0.0204446	247051
subclone_5	0.0190144	247051
loss_3p/VHL	0.265003	247051
other	0.510109	247051
subclone_1	0.0389178	248124
subclone_2	0.0251806	248124
subclone_3	0.0193664	248124
subclone_4	0.0160511	248124
subclone_5	0.0151871	248124
loss_3p/VHL	0.230317	248124
other	0.65498	248124
subclone_1	0.0675916	248477
subclone_2	0.0374485	248477
subclone_3	0.0254908	248477
subclone_4	0.0212974	248477
subclone_5	0.0204562	248477
loss_3p/VHL	0.29	248477
other	0.537716	248477
subclone_1	0.392857	248484
subclone_2	0.0287136	248484
subclone_3	0.0229575	248484
subclone_4	0.0195445	248484
subclone_5	0.0165264	248484
loss_3p/VHL	0.107033	248484
other	0.412367	248484
subclone_1	0.0854993	26129
subclone_2	0.0405432	26129
subclone_3	0.032186	26129
subclone_4	0.0313499	26129
subclone_5	0.029412	26129
loss_3p/VHL	0.187926	26129
other	0.593084	26129
subclone_1	0.068523	26138
subclone_2	0.0414161	26138
subclone_3	0.0411453	26138
subclone_4	0.0212423	26138
subclone_5	0.0191391	26138
loss_3p/VHL	0.291999	26138
other	0.516535	26138
subclone_1	0.038901	26139
subclone_2	0.0351731	26139
subclone_3	0.0330474	26139
subclone_4	0.0297669	26139
subclone_5	0.0250127	26139
loss_3p/VHL	0.347818	26139
other	0.490281	26139
subclone_1	0.0269074	358718
subclone_2	0.0254219	358718
subclone_3	0.0235818	358718
subclone_4	0.0227955	358718
subclone_5	0.0197978	358718
loss_3p/VHL	0.346478	358718
other	0.535017	358718
subclone_1	0.0413176	358723
subclone_2	0.0218259	358723
subclone_3	0.021058	358723
subclone_4	0.0171724	358723
subclone_5	0.0154554	358723
loss_3p/VHL	0.370829	358723
other	0.512342	358723
subclone_1	0.0613059	358728
subclone_2	0.0337268	358728
subclone_3	0.0276028	358728
subclone_4	0.0251851	358728
subclone_5	0.0247854	358728
loss_3p/VHL	0.323428	358728
other	0.503966	358728
subclone_1	0.0902775	359774
subclone_2	0.0481982	359774
subclone_3	0.0309377	359774
subclone_4	0.0202581	359774
subclone_5	0.0173047	359774
loss_3p/VHL	0.310428	359774
other	0.482596	359774
subclone_1	0.0632647	369963
subclone_2	0.0268873	369963
subclone_3	0.0265974	369963
subclone_4	0.0165137	369963
subclone_5	0.0134506	369963
loss_3p/VHL	0.258009	369963
other	0.595278	369963
subclone_1	0.0816559	56641
subclone_2	0.0367992	56641
subclone_3	0.0335763	56641
subclone_4	0.0225809	56641
subclone_5	0.0172627	56641
loss_3p/VHL	0.318	56641
other	0.490125	56641
subclone_1	0.0491705	56661
subclone_2	0.0384105	56661
subclone_3	0.0324662	56661
subclone_4	0.0290456	56661
subclone_5	0.0268637	56661
loss_3p/VHL	0.295698	56661
other	0.528345	56661
subclone_1	0.0780443	56662
subclone_2	0.0725102	56662
subclone_3	0.0290247	56662
subclone_4	0.028735	56662
subclone_5	0.0269286	56662
loss_3p/VHL	0.243988	56662
other	0.520769	56662
subclone_1	0.0252629	56663
subclone_2	0.0242722	56663
subclone_3	0.022268	56663
subclone_4	0.0215907	56663
subclone_5	0.0183744	56663
loss_3p/VHL	0.33523	56663
other	0.553001	56663
subclone_1	0.0856455	57802
subclone_2	0.0819668	57802
subclone_3	0.0373968	57802
subclone_4	0.0200548	57802
subclone_5	0.0197152	57802
loss_3p/VHL	0.235181	57802
other	0.52004	57802
subclone_1	0.0516283	57805
subclone_2	0.0474448	57805
subclone_3	0.0328803	57805
subclone_4	0.0275323	57805
subclone_5	0.026612	57805
loss_3p/VHL	0.328176	57805
other	0.485726	57805
subclone_1	0.0687474	57806
subclone_2	0.0355171	57806
subclone_3	0.0353253	57806
subclone_4	0.0307716	57806
subclone_5	0.0290138	57806
loss_3p/VHL	0.257967	57806
other	0.542658	57806
subclone_1	0.133147	57943
subclone_2	0.0506661	57943
subclone_3	0.0452013	57943
subclone_4	0.0286993	57943
subclone_5	0.0242014	57943
loss_3p/VHL	0.234112	57943
other	0.483973	57943
subclone_1	0.209879	82283
subclone_2	0.0450436	82283
subclone_3	0.0249641	82283
subclone_4	0.0178132	82283
subclone_5	0.0158144	82283
loss_3p/VHL	0.174334	82283
other	0.512151	82283
subclone_1	0.0961223	82296
subclone_2	0.0951675	82296
subclone_3	0.0489508	82296
subclone_4	0.0357956	82296
subclone_5	0.0320838	82296
loss_3p/VHL	0.154969	82296
other	0.536911	82296
subclone_1	0.062407	82297
subclone_2	0.0583192	82297
subclone_3	0.0339024	82297
subclone_4	0.0296093	82297
subclone_5	0.0294188	82297
loss_3p/VHL	0.311144	82297
other	0.4752	82297
subclone_1	0.0424068	82309
subclone_2	0.0326833	82309
subclone_3	0.032192	82309
subclone_4	0.0251675	82309
subclone_5	0.0241376	82309
loss_3p/VHL	0.309464	82309
other	0.533948	82309
subclone_1	0.0557376	83287
subclone_2	0.0438922	83287
subclone_3	0.0405912	83287
subclone_4	0.0398301	83287
subclone_5	0.0350698	83287
loss_3p/VHL	0.238227	83287
other	0.546652	83287
subclone_1	0.279581	83623
subclone_2	0.0657219	83623
subclone_3	0.0346831	83623
subclone_4	0.0194465	83623
subclone_5	0.0182743	83623
loss_3p/VHL	0.173903	83623
other	0.408391	83623
subclone_1	0.096945	83624
subclone_2	0.0632143	83624
subclone_3	0.0624846	83624
subclone_4	0.0361151	83624
subclone_5	0.0304076	83624
loss_3p/VHL	0.252936	83624
other	0.457897	83624
subclone_1	0.245311	83717
subclone_2	0.0760159	83717
subclone_3	0.0352165	83717
subclone_4	0.0278732	83717
subclone_5	0.0195512	83717
loss_3p/VHL	0.178018	83717
other	0.418014	83717
subclone_1	0.0426187	96243
subclone_2	0.0355491	96243
subclone_3	0.0328958	96243
subclone_4	0.0322497	96243
subclone_5	0.0196043	96243
loss_3p/VHL	0.342876	96243
other	0.494207	96243
subclone_1	0.274824	96266
subclone_2	0.0996544	96266
subclone_3	0.0595283	96266
subclone_4	0.0251354	96266
subclone_5	0.0207038	96266
loss_3p/VHL	0.0577058	96266
other	0.462449	96266
subclone_1	0.0520132	96292
subclone_2	0.0434335	96292
subclone_3	0.0317313	96292
subclone_4	0.028959	96292
subclone_5	0.0254596	96292
loss_3p/VHL	0.296937	96292
other	0.521467	96292
subclone_1	0.0582899	96293
subclone_2	0.0517827	96293
subclone_3	0.0513732	96293
subclone_4	0.0341034	96293
subclone_5	0.0329299	96293
loss_3p/VHL	0.210603	96293
other	0.560917	96293
subclone_1	0.0407496	97349
subclone_2	0.0292533	97349
subclone_3	0.0275844	97349
subclone_4	0.0207188	97349
subclone_5	0.0206378	97349
loss_3p/VHL	0.260656	97349
other	0.600401	97349
subclone_1	0.0623931	97405
subclone_2	0.0502361	97405
subclone_3	0.0397406	97405
subclone_4	0.0276646	97405
subclone_5	0.0194006	97405
loss_3p/VHL	0.255864	97405
other	0.544701	97405
subclone_1	0.0808836	97608
subclone_2	0.0688085	97608
subclone_3	0.0356944	97608
subclone_4	0.0242698	97608
subclone_5	0.0201624	97608
loss_3p/VHL	0.316175	97608
other	0.454007	97608
subclone_1	0.0691235	97652
subclone_2	0.0330859	97652
subclone_3	0.0243218	97652
subclone_4	0.0193052	97652
subclone_5	0.0179692	97652
loss_3p/VHL	0.222361	97652
other	0.613834	97652
subclone_1	0.0403824	100010
subclone_2	0.0373102	100010
subclone_3	0.0364367	100010
subclone_4	0.0258409	100010
subclone_5	0.0213505	100010
loss_3p/VHL	0.361308	100010
other	0.477371	100010
subclone_1	0.0385636	100247
subclone_2	0.0319674	100247
subclone_3	0.0273699	100247
subclone_4	0.0270782	100247
subclone_5	0.0227108	100247
loss_3p/VHL	0.308994	100247
other	0.543316	100247
subclone_1	0.0458324	100282
subclone_2	0.0367235	100282
subclone_3	0.0340281	100282
subclone_4	0.0296055	100282
subclone_5	0.0262189	100282
loss_3p/VHL	0.24094	100282
other	0.586651	100282
subclone_1	0.0615324	128211
subclone_2	0.0461766	128211
subclone_3	0.0292165	128211
subclone_4	0.020038	128211
subclone_5	0.019863	128211
loss_3p/VHL	0.304326	128211
other	0.518848	128211
subclone_1	0.063368	128528
subclone_2	0.0388461	128528
subclone_3	0.0294331	128528
subclone_4	0.028074	128528
subclone_5	0.0242803	128528
loss_3p/VHL	0.208148	128528
other	0.60785	128528
subclone_1	0.0743441	128559
subclone_2	0.0639605	128559
subclone_3	0.0495703	128559
subclone_4	0.0364536	128559
subclone_5	0.0296076	128559
loss_3p/VHL	0.257748	128559
other	0.488316	128559
subclone_1	0.031295	128569
subclone_2	0.0284588	128569
subclone_3	0.020816	128569
subclone_4	0.0195285	128569
subclone_5	0.0194526	128569
loss_3p/VHL	0.363291	128569
other	0.517158	128569
subclone_1	0.0743826	129523
subclone_2	0.0658226	129523
subclone_3	0.0276253	129523
subclone_4	0.0259103	129523
subclone_5	0.0206288	129523
loss_3p/VHL	0.291414	129523
other	0.494217	129523
subclone_1	0.0900392	129658
subclone_2	0.0599823	129658
subclone_3	0.0469535	129658
subclone_4	0.0288055	129658
subclone_5	0.0273426	129658
loss_3p/VHL	0.257573	129658
other	0.489304	129658
subclone_1	0.235183	129768
subclone_2	0.0382646	129768
subclone_3	0.0251489	129768
subclone_4	0.0245661	129768
subclone_5	0.0191491	129768
loss_3p/VHL	0.183702	129768
other	0.473986	129768
subclone_1	0.0594952	177690
subclone_2	0.0525715	177690
subclone_3	0.0461482	177690
subclone_4	0.0431518	177690
subclone_5	0.0307903	177690
loss_3p/VHL	0.265292	177690
other	0.502551	177690
subclone_1	0.0764805	177771
subclone_2	0.0464423	177771
subclone_3	0.0419729	177771
subclone_4	0.0341975	177771
subclone_5	0.018775	177771
loss_3p/VHL	0.30946	177771
other	0.472672	177771
subclone_1	0.0704028	177915
subclone_2	0.043784	177915
subclone_3	0.0415359	177915
subclone_4	0.0290655	177915
subclone_5	0.0285744	177915
loss_3p/VHL	0.278461	177915
other	0.508177	177915
subclone_1	0.148367	179002
subclone_2	0.0477311	179002
subclone_3	0.0282014	179002
subclone_4	0.0241673	179002
subclone_5	0.0239033	179002
loss_3p/VHL	0.205652	179002
other	0.521979	179002
subclone_1	0.126402	179137
subclone_2	0.0567377	179137
subclone_3	0.0432935	179137
subclone_4	0.0343274	179137
subclone_5	0.0232264	179137
loss_3p/VHL	0.207381	179137
other	0.508632	179137
subclone_1	0.188306	179273
subclone_2	0.0570849	179273
subclone_3	0.0344222	179273
subclone_4	0.0264672	179273
subclone_5	0.0209503	179273
loss_3p/VHL	0.203675	179273
other	0.469094	179273
subclone_1	0.0366706	248530
subclone_2	0.0321581	248530
subclone_3	0.0267791	248530
subclone_4	0.0177391	248530
subclone_5	0.0158358	248530
loss_3p/VHL	0.409901	248530
other	0.460916	248530
subclone_1	0.0541942	249750
subclone_2	0.049536	249750
subclone_3	0.0466485	249750
subclone_4	0.0401171	249750
subclone_5	0.0366377	249750
loss_3p/VHL	0.243166	249750
other	0.529701	249750
subclone_1	0.170536	249755
subclone_2	0.0770997	249755
subclone_3	0.032998	249755
subclone_4	0.0281189	249755
subclone_5	0.025398	249755
loss_3p/VHL	0.168718	249755
other	0.497132	249755
subclone_1	0.0433728	250015
subclone_2	0.025631	250015
subclone_3	0.0238403	250015
subclone_4	0.023161	250015
subclone_5	0.0202266	250015
loss_3p/VHL	0.299358	250015
other	0.564411	250015
subclone_1	0.200999	250025
subclone_2	0.0868136	250025
subclone_3	0.0347639	250025
subclone_4	0.0258006	250025
subclone_5	0.0254608	250025
loss_3p/VHL	0.170908	250025
other	0.455254	250025
subclone_1	0.0564566	251022
subclone_2	0.0285916	251022
subclone_3	0.0255511	251022
subclone_4	0.021942	251022
subclone_5	0.0176838	251022
loss_3p/VHL	0.295674	251022
other	0.554101	251022
subclone_1	0.0309254	251027
subclone_2	0.0264962	251027
subclone_3	0.021791	251027
subclone_4	0.0169558	251027
subclone_5	0.0167951	251027
loss_3p/VHL	0.360063	251027
other	0.526974	251027
subclone_1	0.0396026	27356
subclone_2	0.0383251	27356
subclone_3	0.0364384	27356
subclone_4	0.0325064	27356
subclone_5	0.0310652	27356
loss_3p/VHL	0.282649	27356
other	0.539413	27356
subclone_1	0.048787	27538
subclone_2	0.032866	27538
subclone_3	0.0285331	27538
subclone_4	0.0207747	27538
subclone_5	0.0194404	27538
loss_3p/VHL	0.299838	27538
other	0.549761	27538
subclone_1	0.0426157	27550
subclone_2	0.0346276	27550
subclone_3	0.032823	27550
subclone_4	0.0236886	27550
subclone_5	0.0232855	27550
loss_3p/VHL	0.313776	27550
other	0.529184	27550
subclone_1	0.0630493	28570
subclone_2	0.0553142	28570
subclone_3	0.0382724	28570
subclone_4	0.0321236	28570
subclone_5	0.0227205	28570
loss_3p/VHL	0.271891	28570
other	0.516629	28570
subclone_1	0.0531613	28877
subclone_2	0.040121	28877
subclone_3	0.032524	28877
subclone_4	0.0295276	28877
subclone_5	0.0256558	28877
loss_3p/VHL	0.286554	28877
other	0.532457	28877
subclone_1	0.129773	28890
subclone_2	0.0702724	28890
subclone_3	0.0312204	28890
subclone_4	0.023102	28890
subclone_5	0.0223783	28890
loss_3p/VHL	0.204955	28890
other	0.518298	28890
subclone_1	0.039947	359779
subclone_2	0.0267192	359779
subclone_3	0.0264017	359779
subclone_4	0.0209704	359779
subclone_5	0.0207587	359779
loss_3p/VHL	0.295125	359779
other	0.570078	359779
subclone_1	0.0371488	359923
subclone_2	0.0219315	359923
subclone_3	0.019386	359923
subclone_4	0.0178414	359923
subclone_5	0.0148069	359923
loss_3p/VHL	0.311606	359923
other	0.57728	359923
subclone_1	0.0739327	361107
subclone_2	0.0590694	361107
subclone_3	0.0380743	361107
subclone_4	0.0220276	361107
subclone_5	0.0215516	361107
loss_3p/VHL	0.255975	361107
other	0.529369	361107
subclone_1	0.0439831	361315
subclone_2	0.0410474	361315
subclone_3	0.0380229	361315
subclone_4	0.0289582	361315
subclone_5	0.0288348	361315
loss_3p/VHL	0.24413	361315
other	0.575024	361315
subclone_1	0.161121	361350
subclone_2	0.0369271	361350
subclone_3	0.0319061	361350
subclone_4	0.0258204	361350
subclone_5	0.0220853	361350
loss_3p/VHL	0.25361	361350
other	0.468529	361350
subclone_1	0.0946494	371096
subclone_2	0.0651673	371096
subclone_3	0.0547756	371096
subclone_4	0.0296659	371096
subclone_5	0.0205436	371096
loss_3p/VHL	0.205226	371096
other	0.529972	371096
subclone_1	0.291448	372240
subclone_2	0.0472331	372240
subclone_3	0.0295994	372240
subclone_4	0.0240707	372240
subclone_5	0.0181302	372240
loss_3p/VHL	0.160305	372240
other	0.429213	372240
subclone_1	0.0866833	59331
subclone_2	0.0484392	59331
subclone_3	0.0270271	59331
subclone_4	0.0238348	59331
subclone_5	0.020158	59331
loss_3p/VHL	0.30687	59331
other	0.486987	59331
subclone_1	0.0514568	59332
subclone_2	0.0368519	59332
subclone_3	0.0348147	59332
subclone_4	0.0280877	59332
subclone_5	0.023002	59332
loss_3p/VHL	0.31847	59332
other	0.507317	59332
subclone_1	0.220731	59338
subclone_2	0.0824403	59338
subclone_3	0.0315924	59338
subclone_4	0.0189012	59338
subclone_5	0.0139571	59338
loss_3p/VHL	0.169508	59338
other	0.46287	59338
subclone_1	0.0375172	59485
subclone_2	0.0370267	59485
subclone_3	0.0206102	59485
subclone_4	0.0201058	59485
subclone_5	0.0159947	59485
loss_3p/VHL	0.312699	59485
other	0.556047	59485
subclone_1	0.113203	60454
subclone_2	0.0502807	60454
subclone_3	0.0399577	60454
subclone_4	0.0345417	60454
subclone_5	0.0296871	60454
loss_3p/VHL	0.250644	60454
other	0.481685	60454
subclone_1	0.130922	60535
subclone_2	0.0736698	60535
subclone_3	0.0403486	60535
subclone_4	0.039182	60535
subclone_5	0.0320004	60535
loss_3p/VHL	0.237845	60535
other	0.446032	60535
subclone_1	0.0733741	84843
subclone_2	0.0448177	84843
subclone_3	0.040314	84843
subclone_4	0.0361204	84843
subclone_5	0.0325304	84843
loss_3p/VHL	0.161103	84843
other	0.61174	84843
subclone_1	0.184925	84943
subclone_2	0.0941382	84943
subclone_3	0.0301504	84943
subclone_4	0.0300182	84943
subclone_5	0.0178056	84943
loss_3p/VHL	0.181496	84943
other	0.461466	84943
subclone_1	0.0539953	85206
subclone_2	0.0344501	85206
subclone_3	0.0323076	85206
subclone_4	0.0302734	85206
subclone_5	0.0302247	85206
loss_3p/VHL	0.306864	85206
other	0.511885	85206
subclone_1	0.0384626	85207
subclone_2	0.0342864	85207
subclone_3	0.0329787	85207
subclone_4	0.0274415	85207
subclone_5	0.0262225	85207
loss_3p/VHL	0.247128	85207
other	0.59348	85207
subclone_1	0.0387299	98726
subclone_2	0.0371848	98726
subclone_3	0.0277726	98726
subclone_4	0.0191774	98726
subclone_5	0.0170847	98726
loss_3p/VHL	0.424257	98726
other	0.435794	98726
subclone_1	0.0341063	98985
subclone_2	0.030077	98985
subclone_3	0.0291612	98985
subclone_4	0.0239835	98985
subclone_5	0.0238087	98985
loss_3p/VHL	0.332734	98985
other	0.526129	98985
subclone_1	0.0866036	98995
subclone_2	0.0527923	98995
subclone_3	0.0326283	98995
subclone_4	0.0297505	98995
subclone_5	0.0215299	98995
loss_3p/VHL	0.312348	98995
other	0.464347	98995
subclone_1	0.0550336	99140
subclone_2	0.0451623	99140
subclone_3	0.0333568	99140
subclone_4	0.0240692	99140
subclone_5	0.0200822	99140
loss_3p/VHL	0.316315	99140
other	0.50598	99140

## Sheet: SourceDataEDFig2dii
Subclone	CCF	SimID
subclone_1	0.0408167	104784
subclone_2	0.0384417	104784
subclone_3	0.0375452	104784
subclone_4	0.0373427	104784
subclone_5	0.0280402	104784
loss_3p/VHL	0.0744671	104784
other	0.743347	104784
subclone_1	0.057929	104981
subclone_2	0.0233614	104981
subclone_3	0.0168363	104981
subclone_4	0.0154891	104981
subclone_5	0.0142522	104981
loss_3p/VHL	0.0249586	104981
other	0.847173	104981
subclone_1	0.0554875	105176
subclone_2	0.0417008	105176
subclone_3	0.0287382	105176
subclone_4	0.0243038	105176
subclone_5	0.024138	105176
loss_3p/VHL	0.0426968	105176
other	0.782935	105176
subclone_1	0.0734834	105255
subclone_2	0.0494029	105255
subclone_3	0.0435071	105255
subclone_4	0.0391837	105255
subclone_5	0.0346442	105255
loss_3p/VHL	0.0747992	105255
other	0.684979	105255
subclone_1	0.0691328	133261
subclone_2	0.0574913	133261
subclone_3	0.0442161	133261
subclone_4	0.0391246	133261
subclone_5	0.0373932	133261
loss_3p/VHL	0.0670094	133261
other	0.685633	133261
subclone_1	0.119521	133359
subclone_2	0.0346233	133359
subclone_3	0.033415	133359
subclone_4	0.0244243	133359
subclone_5	0.0211411	133359
loss_3p/VHL	0.055557	133359
other	0.711319	133359
subclone_1	0.0494451	133715
subclone_2	0.0400186	133715
subclone_3	0.0343272	133715
subclone_4	0.0256415	133715
subclone_5	0.0223321	133715
loss_3p/VHL	0.0887793	133715
other	0.739456	133715
subclone_1	0.0416272	134060
subclone_2	0.0345136	134060
subclone_3	0.0266457	134060
subclone_4	0.021719	134060
subclone_5	0.0192065	134060
loss_3p/VHL	0.0209074	134060
other	0.835381	134060
subclone_1	0.0837862	134657
subclone_2	0.0663695	134657
subclone_3	0.0521633	134657
subclone_4	0.0397522	134657
subclone_5	0.0320492	134657
loss_3p/VHL	0.0566549	134657
other	0.669225	134657
subclone_1	0.0634296	134785
subclone_2	0.0623188	134785
subclone_3	0.0329577	134785
subclone_4	0.0327313	134785
subclone_5	0.0322499	134785
loss_3p/VHL	0.0660444	134785
other	0.710268	134785
subclone_1	0.0529129	134933
subclone_2	0.0407152	134933
subclone_3	0.0318745	134933
subclone_4	0.0312074	134933
subclone_5	0.026118	134933
loss_3p/VHL	0.0671521	134933
other	0.75002	134933
subclone_1	0.0977729	135423
subclone_2	0.0910815	135423
subclone_3	0.0362995	135423
subclone_4	0.0220021	135423
subclone_5	0.0217631	135423
loss_3p/VHL	0.0732122	135423
other	0.657869	135423
subclone_1	0.0567367	183717
subclone_2	0.050785	183717
subclone_3	0.0453129	183717
subclone_4	0.0424814	183717
subclone_5	0.0329888	183717
loss_3p/VHL	0.0629222	183717
other	0.708773	183717
subclone_1	0.0731205	183866
subclone_2	0.058403	183866
subclone_3	0.0532356	183866
subclone_4	0.0286917	183866
subclone_5	0.0248983	183866
loss_3p/VHL	0.0629071	183866
other	0.698744	183866
subclone_1	0.0736496	184526
subclone_2	0.0317216	184526
subclone_3	0.025479	184526
subclone_4	0.0249223	184526
subclone_5	0.0244019	184526
loss_3p/VHL	0.0745519	184526
other	0.745274	184526
subclone_1	0.060837	184809
subclone_2	0.0281494	184809
subclone_3	0.0250093	184809
subclone_4	0.0240653	184809
subclone_5	0.0230309	184809
loss_3p/VHL	0.0747488	184809
other	0.764159	184809
subclone_1	0.0454029	184984
subclone_2	0.0331701	184984
subclone_3	0.029474	184984
subclone_4	0.0252012	184984
subclone_5	0.0214281	184984
loss_3p/VHL	0.0862417	184984
other	0.759082	184984
subclone_1	0.159941	254748
subclone_2	0.0627096	254748
subclone_3	0.0546981	254748
subclone_4	0.0376282	254748
subclone_5	0.0246515	254748
loss_3p/VHL	0	254748
other	0.660372	254748
subclone_1	0.061436	255120
subclone_2	0.048019	255120
subclone_3	0.039047	255120
subclone_4	0.0360609	255120
subclone_5	0.0247485	255120
loss_3p/VHL	0.0901739	255120
other	0.700515	255120
subclone_1	0.109848	255589
subclone_2	0.0525774	255589
subclone_3	0.0323318	255589
subclone_4	0.0320567	255589
subclone_5	0.0279107	255589
loss_3p/VHL	0.0602285	255589
other	0.685047	255589
subclone_1	0.0810355	255743
subclone_2	0.0701041	255743
subclone_3	0.0675592	255743
subclone_4	0.0451041	255743
subclone_5	0.034444	255743
loss_3p/VHL	0	255743
other	0.701753	255743
subclone_1	0.031581	256313
subclone_2	0.0292471	256313
subclone_3	0.0291373	256313
subclone_4	0.018157	256313
subclone_5	0.0173026	256313
loss_3p/VHL	0.108043	256313
other	0.766532	256313
subclone_1	0.0500697	256315
subclone_2	0.0229523	256315
subclone_3	0.0220869	256315
subclone_4	0.019778	256315
subclone_5	0.0197319	256315
loss_3p/VHL	0.112436	256315
other	0.752945	256315
subclone_1	0.0562341	256764
subclone_2	0.0516966	256764
subclone_3	0.0457897	256764
subclone_4	0.0344197	256764
subclone_5	0.0331446	256764
loss_3p/VHL	0.0794934	256764
other	0.699222	256764
subclone_1	0.0437442	33017
subclone_2	0.0392542	33017
subclone_3	0.0305317	33017
subclone_4	0.0263418	33017
subclone_5	0.0249888	33017
loss_3p/VHL	0.0794455	33017
other	0.755694	33017
subclone_1	0.0937162	33215
subclone_2	0.0892877	33215
subclone_3	0.0519009	33215
subclone_4	0.0362977	33215
subclone_5	0.0334158	33215
loss_3p/VHL	0.0540066	33215
other	0.641375	33215
subclone_1	0.0567744	33298
subclone_2	0.0446092	33298
subclone_3	0.0386188	33298
subclone_4	0.0292524	33298
subclone_5	0.0218237	33298
loss_3p/VHL	0.0922392	33298
other	0.716682	33298
subclone_1	0.0890623	366002
subclone_2	0.044274	366002
subclone_3	0.0360824	366002
subclone_4	0.0263797	366002
subclone_5	0.0252028	366002
loss_3p/VHL	0.0649691	366002
other	0.71403	366002
subclone_1	0.0615964	366617
subclone_2	0.0615826	366617
subclone_3	0.058502	366617
subclone_4	0.0575609	366617
subclone_5	0.0569135	366617
loss_3p/VHL	0.0964848	366617
other	0.60736	366617
subclone_1	0.0583075	366754
subclone_2	0.0502769	366754
subclone_3	0.0390188	366754
subclone_4	0.0360483	366754
subclone_5	0.0269578	366754
loss_3p/VHL	0.0673249	366754
other	0.722066	366754
subclone_1	0.043524	367137
subclone_2	0.0381944	367137
subclone_3	0.0333435	367137
subclone_4	0.0314622	367137
subclone_5	0.0272418	367137
loss_3p/VHL	0.094639	367137
other	0.731595	367137
subclone_1	0.0613579	380360
subclone_2	0.0402778	380360
subclone_3	0.0351345	380360
subclone_4	0.0350365	380360
subclone_5	0.0331036	380360
loss_3p/VHL	0.0780296	380360
other	0.71706	380360
subclone_1	0.0392284	380757
subclone_2	0.0374489	380757
subclone_3	0.0331026	380757
subclone_4	0.0265632	380757
subclone_5	0.0265477	380757
loss_3p/VHL	0.0645771	380757
other	0.772532	380757
subclone_1	0.0439626	38287
subclone_2	0.033767	38287
subclone_3	0.0260924	38287
subclone_4	0.0228802	38287
subclone_5	0.0225442	38287
loss_3p/VHL	0.0805044	38287
other	0.770249	38287
subclone_1	0.0490537	38491
subclone_2	0.038029	38491
subclone_3	0.0310546	38491
subclone_4	0.0237072	38491
subclone_5	0.0229844	38491
loss_3p/VHL	0.0727443	38491
other	0.762427	38491
subclone_1	0.0769815	38848
subclone_2	0.0657593	38848
subclone_3	0.0630839	38848
subclone_4	0.0331687	38848
subclone_5	0.0291028	38848
loss_3p/VHL	0.0471454	38848
other	0.684758	38848
subclone_1	0.0355372	38975
subclone_2	0.0319019	38975
subclone_3	0.0242695	38975
subclone_4	0.0235828	38975
subclone_5	0.0212109	38975
loss_3p/VHL	0.132524	38975
other	0.730974	38975
subclone_1	0.0627561	64611
subclone_2	0.0532933	64611
subclone_3	0.0427351	64611
subclone_4	0.0354543	64611
subclone_5	0.0352501	64611
loss_3p/VHL	0.0797215	64611
other	0.69079	64611
subclone_1	0.0831538	65121
subclone_2	0.0591386	65121
subclone_3	0.0439179	65121
subclone_4	0.0345067	65121
subclone_5	0.031004	65121
loss_3p/VHL	0.0652264	65121
other	0.683053	65121
subclone_1	0.0667671	65264
subclone_2	0.0282019	65264
subclone_3	0.025341	65264
subclone_4	0.0240129	65264
subclone_5	0.0223662	65264
loss_3p/VHL	0.110628	65264
other	0.722683	65264
subclone_1	0.032569	65468
subclone_2	0.0321992	65468
subclone_3	0.0232887	65468
subclone_4	0.0224814	65468
subclone_5	0.0224679	65468
loss_3p/VHL	0.0534918	65468
other	0.813502	65468
subclone_1	0.0656137	65823
subclone_2	0.0478947	65823
subclone_3	0.0347459	65823
subclone_4	0.0345493	65823
subclone_5	0.0291238	65823
loss_3p/VHL	0.102604	65823
other	0.685469	65823
subclone_1	0.0463733	66321
subclone_2	0.0309067	66321
subclone_3	0.0224511	66321
subclone_4	0.0215434	66321
subclone_5	0.0210609	66321
loss_3p/VHL	0.0638962	66321
other	0.793768	66321
subclone_1	0.0655464	90952
subclone_2	0.0609647	90952
subclone_3	0.0311429	90952
subclone_4	0.02869	90952
subclone_5	0.0254579	90952
loss_3p/VHL	0.0732932	90952
other	0.714905	90952
subclone_1	0.0592178	90953
subclone_2	0.0559331	90953
subclone_3	0.0292383	90953
subclone_4	0.0287374	90953
subclone_5	0.0203303	90953
loss_3p/VHL	0.0467243	90953
other	0.759819	90953
subclone_1	0.100714	91228
subclone_2	0.0304251	91228
subclone_3	0.0297324	91228
subclone_4	0.0293261	91228
subclone_5	0.0256631	91228
loss_3p/VHL	0.0297821	91228
other	0.754358	91228
subclone_1	0.0518088	91230
subclone_2	0.0354587	91230
subclone_3	0.0287842	91230
subclone_4	0.0271979	91230
subclone_5	0.0257447	91230
loss_3p/VHL	0.055429	91230
other	0.775577	91230
subclone_1	0.0419251	92017
subclone_2	0.0417995	92017
subclone_3	0.0388178	92017
subclone_4	0.0254681	92017
subclone_5	0.0244609	92017
loss_3p/VHL	0.0691515	92017
other	0.758377	92017
subclone_1	0.0606428	92154
subclone_2	0.044828	92154
subclone_3	0.0440173	92154
subclone_4	0.0403281	92154
subclone_5	0.0335171	92154
loss_3p/VHL	0.0607561	92154
other	0.715911	92154
subclone_1	0.0537768	92439
subclone_2	0.0473015	92439
subclone_3	0.0372529	92439
subclone_4	0.0353923	92439
subclone_5	0.0340627	92439
loss_3p/VHL	0.0544416	92439
other	0.737772	92439
subclone_1	0.098242	106033
subclone_2	0.0378074	106033
subclone_3	0.0359378	106033
subclone_4	0.0278111	106033
subclone_5	0.0242072	106033
loss_3p/VHL	0.0673577	106033
other	0.708637	106033
subclone_1	0.0950228	106173
subclone_2	0.0582545	106173
subclone_3	0.0468537	106173
subclone_4	0.045336	106173
subclone_5	0.0433546	106173
loss_3p/VHL	0.0597703	106173
other	0.651408	106173
subclone_1	0.0392843	106310
subclone_2	0.0354769	106310
subclone_3	0.0326394	106310
subclone_4	0.0267157	106310
subclone_5	0.0228994	106310
loss_3p/VHL	0.0815716	106310
other	0.761413	106310
subclone_1	0.0359726	106597
subclone_2	0.0318587	106597
subclone_3	0.028808	106597
subclone_4	0.0267816	106597
subclone_5	0.024146	106597
loss_3p/VHL	0.0831886	106597
other	0.769245	106597
subclone_1	0.0569449	107271
subclone_2	0.0519607	107271
subclone_3	0.0516323	107271
subclone_4	0.0446988	107271
subclone_5	0.0363553	107271
loss_3p/VHL	0.0709861	107271
other	0.687422	107271
subclone_1	0.0889136	107411
subclone_2	0.0363242	107411
subclone_3	0.0270228	107411
subclone_4	0.0264242	107411
subclone_5	0.0231739	107411
loss_3p/VHL	0.0683504	107411
other	0.729791	107411
subclone_1	0.059719	107802
subclone_2	0.0484984	107802
subclone_3	0.0259448	107802
subclone_4	0.0231893	107802
subclone_5	0.0228406	107802
loss_3p/VHL	0.0628163	107802
other	0.756992	107802
subclone_1	0.100553	107899
subclone_2	0.0486777	107899
subclone_3	0.0425198	107899
subclone_4	0.0393894	107899
subclone_5	0.0282626	107899
loss_3p/VHL	0.0726744	107899
other	0.667923	107899
subclone_1	0.0464875	135872
subclone_2	0.0340574	135872
subclone_3	0.024793	135872
subclone_4	0.0244242	135872
subclone_5	0.0237839	135872
loss_3p/VHL	0.108578	135872
other	0.737876	135872
subclone_1	0.206009	136008
subclone_2	0.0599286	136008
subclone_3	0.0390562	136008
subclone_4	0.0260235	136008
subclone_5	0.0225167	136008
loss_3p/VHL	0	136008
other	0.646466	136008
subclone_1	0.0486428	136150
subclone_2	0.0431642	136150
subclone_3	0.0320634	136150
subclone_4	0.030068	136150
subclone_5	0.0254053	136150
loss_3p/VHL	0.0469497	136150
other	0.773707	136150
subclone_1	0.060043	136627
subclone_2	0.0528955	136627
subclone_3	0.0367071	136627
subclone_4	0.0326183	136627
subclone_5	0.0286755	136627
loss_3p/VHL	0.0776609	136627
other	0.7114	136627
subclone_1	0.0508471	137086
subclone_2	0.0408194	137086
subclone_3	0.0368433	137086
subclone_4	0.0291391	137086
subclone_5	0.0248831	137086
loss_3p/VHL	0.0663407	137086
other	0.751127	137086
subclone_1	0.0520444	185758
subclone_2	0.0356347	185758
subclone_3	0.0296508	185758
subclone_4	0.0281988	185758
subclone_5	0.0260119	185758
loss_3p/VHL	0.0737207	185758
other	0.754739	185758
subclone_1	0.0633025	185968
subclone_2	0.0383738	185968
subclone_3	0.0363118	185968
subclone_4	0.0360042	185968
subclone_5	0.0299549	185968
loss_3p/VHL	0	185968
other	0.796053	185968
subclone_1	0.0611993	186104
subclone_2	0.0518077	186104
subclone_3	0.0267912	186104
subclone_4	0.0258995	186104
subclone_5	0.0208956	186104
loss_3p/VHL	0.0643567	186104
other	0.74905	186104
subclone_1	0.0618306	186878
subclone_2	0.0446604	186878
subclone_3	0.0420549	186878
subclone_4	0.0387921	186878
subclone_5	0.0328387	186878
loss_3p/VHL	0.0606644	186878
other	0.719159	186878
subclone_1	0.0915804	256929
subclone_2	0.0648778	256929
subclone_3	0.0404643	256929
subclone_4	0.0393588	256929
subclone_5	0.0331014	256929
loss_3p/VHL	0.0651606	256929
other	0.665457	256929
subclone_1	0.0374996	257533
subclone_2	0.0335222	257533
subclone_3	0.0334081	257533
subclone_4	0.0280999	257533
subclone_5	0.0237952	257533
loss_3p/VHL	0.0562613	257533
other	0.787414	257533
subclone_1	0.0671986	257537
subclone_2	0.0506728	257537
subclone_3	0.0406152	257537
subclone_4	0.0297824	257537
subclone_5	0.0277432	257537
loss_3p/VHL	0.060828	257537
other	0.72316	257537
subclone_1	0.0888024	257979
subclone_2	0.0424447	257979
subclone_3	0.0356436	257979
subclone_4	0.0317944	257979
subclone_5	0.0288805	257979
loss_3p/VHL	0.0907689	257979
other	0.681666	257979
subclone_1	0.0903709	258157
subclone_2	0.0360037	258157
subclone_3	0.0344558	258157
subclone_4	0.0325647	258157
subclone_5	0.0324858	258157
loss_3p/VHL	0.0629687	258157
other	0.71115	258157
subclone_1	0.0408319	283193
subclone_2	0.0359798	283193
subclone_3	0.0309465	283193
subclone_4	0.0223256	283193
subclone_5	0.0207016	283193
loss_3p/VHL	0.0767176	283193
other	0.772497	283193
subclone_1	0.09025	283199
subclone_2	0.0401621	283199
subclone_3	0.024953	283199
subclone_4	0.0228043	283199
subclone_5	0.0193199	283199
loss_3p/VHL	0.0747126	283199
other	0.727798	283199
subclone_1	0.0914024	283204
subclone_2	0.0434245	283204
subclone_3	0.033802	283204
subclone_4	0.0189858	283204
subclone_5	0.0165887	283204
loss_3p/VHL	0.0665301	283204
other	0.729267	283204
subclone_1	0.0491971	283205
subclone_2	0.0439753	283205
subclone_3	0.0428316	283205
subclone_4	0.0345433	283205
subclone_5	0.0222127	283205
loss_3p/VHL	0.0228805	283205
other	0.784359	283205
subclone_1	0.0779791	367915
subclone_2	0.049683	367915
subclone_3	0.044377	367915
subclone_4	0.0344115	367915
subclone_5	0.0297589	367915
loss_3p/VHL	0.0676665	367915
other	0.696124	367915
subclone_1	0.117218	368057
subclone_2	0.109004	368057
subclone_3	0.035025	368057
subclone_4	0.0275554	368057
subclone_5	0.0259764	368057
loss_3p/VHL	0.0491865	368057
other	0.636035	368057
subclone_1	0.0458626	368301
subclone_2	0.0392306	368301
subclone_3	0.0293158	368301
subclone_4	0.0246514	368301
subclone_5	0.0228412	368301
loss_3p/VHL	0.0572837	368301
other	0.780815	368301
subclone_1	0.086864	369134
subclone_2	0.047594	369134
subclone_3	0.0345806	369134
subclone_4	0.0316183	369134
subclone_5	0.0294287	369134
loss_3p/VHL	0.0313299	369134
other	0.738585	369134
subclone_1	0.0631442	381562
subclone_2	0.0604707	381562
subclone_3	0.0480433	381562
subclone_4	0.0458666	381562
subclone_5	0.0343059	381562
loss_3p/VHL	0.0343994	381562
other	0.71377	381562
subclone_1	0.0865092	381743
subclone_2	0.027998	381743
subclone_3	0.0260737	381743
subclone_4	0.0256131	381743
subclone_5	0.0249552	381743
loss_3p/VHL	0.052458	381743
other	0.756393	381743
subclone_1	0.0623373	382541
subclone_2	0.0559966	382541
subclone_3	0.0428126	382541
subclone_4	0.0335771	382541
subclone_5	0.0307642	382541
loss_3p/VHL	0.0657979	382541
other	0.708714	382541
subclone_1	0.193309	382739
subclone_2	0.0391335	382739
subclone_3	0.0373087	382739
subclone_4	0.0294177	382739
subclone_5	0.0257002	382739
loss_3p/VHL	0	382739
other	0.675131	382739
subclone_1	0.121716	39684
subclone_2	0.0705809	39684
subclone_3	0.0574596	39684
subclone_4	0.0227405	39684
subclone_5	0.0183287	39684
loss_3p/VHL	0.0220442	39684
other	0.68713	39684
subclone_1	0.0646441	39960
subclone_2	0.0576485	39960
subclone_3	0.0493869	39960
subclone_4	0.0298292	39960
subclone_5	0.023994	39960
loss_3p/VHL	0.0741609	39960
other	0.700336	39960
subclone_1	0.068892	40150
subclone_2	0.0455742	40150
subclone_3	0.0437823	40150
subclone_4	0.0355256	40150
subclone_5	0.0346063	40150
loss_3p/VHL	0.0852535	40150
other	0.686366	40150
subclone_1	0.0396147	40283
subclone_2	0.0341523	40283
subclone_3	0.0198185	40283
subclone_4	0.0174967	40283
subclone_5	0.0162113	40283
loss_3p/VHL	0.0679215	40283
other	0.804785	40283
subclone_1	0.104217	66456
subclone_2	0.0617801	66456
subclone_3	0.0468285	66456
subclone_4	0.0320628	66456
subclone_5	0.0270739	66456
loss_3p/VHL	0.0432811	66456
other	0.684757	66456
subclone_1	0.0904248	66886
subclone_2	0.0716135	66886
subclone_3	0.0466299	66886
subclone_4	0.0364359	66886
subclone_5	0.02557	66886
loss_3p/VHL	0.0350298	66886
other	0.694296	66886
subclone_1	0.101948	67058
subclone_2	0.0496918	67058
subclone_3	0.043928	67058
subclone_4	0.0413292	67058
subclone_5	0.0325574	67058
loss_3p/VHL	0.0864945	67058
other	0.644051	67058
subclone_1	0.0938697	67554
subclone_2	0.0789031	67554
subclone_3	0.0727673	67554
subclone_4	0.0449329	67554
subclone_5	0.0363345	67554
loss_3p/VHL	0	67554
other	0.673192	67554
subclone_1	0.0703955	67737
subclone_2	0.0483219	67737
subclone_3	0.0471219	67737
subclone_4	0.037064	67737
subclone_5	0.0273625	67737
loss_3p/VHL	0.0583738	67737
other	0.71136	67737
subclone_1	0.0991753	68100
subclone_2	0.065269	68100
subclone_3	0.0534776	68100
subclone_4	0.0513538	68100
subclone_5	0.0355243	68100
loss_3p/VHL	0.0638693	68100
other	0.631331	68100
subclone_1	0.109307	68272
subclone_2	0.0694528	68272
subclone_3	0.0624868	68272
subclone_4	0.0532488	68272
subclone_5	0.0412361	68272
loss_3p/VHL	0	68272
other	0.664268	68272
subclone_1	0.069296	92437
subclone_2	0.0649311	92437
subclone_3	0.046369	92437
subclone_4	0.0375757	92437
subclone_5	0.0295197	92437
loss_3p/VHL	0.0450029	92437
other	0.707306	92437
subclone_1	0.160675	93241
subclone_2	0.0475337	93241
subclone_3	0.0435346	93241
subclone_4	0.0422112	93241
subclone_5	0.0291502	93241
loss_3p/VHL	0	93241
other	0.676895	93241
subclone_1	0.0678119	93390
subclone_2	0.0655658	93390
subclone_3	0.0551288	93390
subclone_4	0.0491442	93390
subclone_5	0.0396264	93390
loss_3p/VHL	0.0621263	93390
other	0.660597	93390
subclone_1	0.0476091	93680
subclone_2	0.0308765	93680
subclone_3	0.0266228	93680
subclone_4	0.0206233	93680
subclone_5	0.0200234	93680
loss_3p/VHL	0.0759608	93680
other	0.778284	93680
subclone_1	0.0309405	93725
subclone_2	0.0242227	93725
subclone_3	0.0202742	93725
subclone_4	0.0195013	93725
subclone_5	0.0194071	93725
loss_3p/VHL	0.0972385	93725
other	0.788416	93725

## Sheet: SourceDataEDFig2diii
Subclone	CCF	SimID
subclone_1	0.0624728	100424
subclone_2	0.0350163	100424
subclone_3	0.0222649	100424
subclone_4	0.0216486	100424
subclone_5	0.0206159	100424
loss_3p/VHL	0	100424
other	0.837981	100424
subclone_1	0.158608	101253
subclone_2	0.0784622	101253
subclone_3	0.041172	101253
subclone_4	0.0382921	101253
subclone_5	0.0333055	101253
loss_3p/VHL	0	101253
other	0.65016	101253
subclone_1	0.0561587	101617
subclone_2	0.0398338	101617
subclone_3	0.0397363	101617
subclone_4	0.0371381	101617
subclone_5	0.0339745	101617
loss_3p/VHL	0	101617
other	0.793159	101617
subclone_1	0.0567291	101884
subclone_2	0.0289809	101884
subclone_3	0.0288312	101884
subclone_4	0.0287723	101884
subclone_5	0.0275735	101884
loss_3p/VHL	0.0296397	101884
other	0.799473	101884
subclone_1	0.0539764	101894
subclone_2	0.0363359	101894
subclone_3	0.0358168	101894
subclone_4	0.0311765	101894
subclone_5	0.0298093	101894
loss_3p/VHL	0	101894
other	0.812885	101894
subclone_1	0.15476	129889
subclone_2	0.0355205	129889
subclone_3	0.0292357	129889
subclone_4	0.0282155	129889
subclone_5	0.0225768	129889
loss_3p/VHL	0	129889
other	0.729692	129889
subclone_1	0.0606222	130637
subclone_2	0.0547128	130637
subclone_3	0.0542444	130637
subclone_4	0.0321746	130637
subclone_5	0.0319309	130637
loss_3p/VHL	0	130637
other	0.766315	130637
subclone_1	0.0634889	131059
subclone_2	0.0558772	131059
subclone_3	0.0430115	131059
subclone_4	0.037678	131059
subclone_5	0.03706	131059
loss_3p/VHL	0	131059
other	0.762884	131059
subclone_1	0.0753648	131293
subclone_2	0.0589111	131293
subclone_3	0.0485741	131293
subclone_4	0.0435314	131293
subclone_5	0.0433879	131293
loss_3p/VHL	0	131293
other	0.730231	131293
subclone_1	0.0555614	131333
subclone_2	0.0521808	131333
subclone_3	0.0474253	131333
subclone_4	0.0410029	131333
subclone_5	0.0396895	131333
loss_3p/VHL	0	131333
other	0.76414	131333
subclone_1	0.0336366	180487
subclone_2	0.0295858	180487
subclone_3	0.0284425	180487
subclone_4	0.0266792	180487
subclone_5	0.023746	180487
loss_3p/VHL	0.0322929	180487
other	0.825617	180487
subclone_1	0.095173	180647
subclone_2	0.0544454	180647
subclone_3	0.0353037	180647
subclone_4	0.0295073	180647
subclone_5	0.0246578	180647
loss_3p/VHL	0.0304271	180647
other	0.730486	180647
subclone_1	0.110882	180652
subclone_2	0.0522292	180652
subclone_3	0.0494356	180652
subclone_4	0.0350303	180652
subclone_5	0.0295954	180652
loss_3p/VHL	0	180652
other	0.722828	180652
subclone_1	0.0761847	181436
subclone_2	0.0551855	181436
subclone_3	0.0244281	181436
subclone_4	0.0231879	181436
subclone_5	0.0229897	181436
loss_3p/VHL	0	181436
other	0.798024	181436
subclone_1	0.0681323	181628
subclone_2	0.0664668	181628
subclone_3	0.0609216	181628
subclone_4	0.0452466	181628
subclone_5	0.03491	181628
loss_3p/VHL	0	181628
other	0.724323	181628
subclone_1	0.180507	181714
subclone_2	0.0475729	181714
subclone_3	0.044124	181714
subclone_4	0.0390602	181714
subclone_5	0.0385913	181714
loss_3p/VHL	0	181714
other	0.650144	181714
subclone_1	0.148138	251206
subclone_2	0.054799	251206
subclone_3	0.0425507	251206
subclone_4	0.0296404	251206
subclone_5	0.0284658	251206
loss_3p/VHL	0.0315573	251206
other	0.664849	251206
subclone_1	0.0487927	251306
subclone_2	0.0383941	251306
subclone_3	0.0359774	251306
subclone_4	0.0304891	251306
subclone_5	0.0303982	251306
loss_3p/VHL	0	251306
other	0.815949	251306
subclone_1	0.140473	252069
subclone_2	0.071914	252069
subclone_3	0.0436253	252069
subclone_4	0.0416234	252069
subclone_5	0.0358653	252069
loss_3p/VHL	0	252069
other	0.666499	252069
subclone_1	0.085171	252206
subclone_2	0.0594992	252206
subclone_3	0.0570935	252206
subclone_4	0.038037	252206
subclone_5	0.0355957	252206
loss_3p/VHL	0	252206
other	0.724604	252206
subclone_1	0.0548973	252631
subclone_2	0.0471246	252631
subclone_3	0.031555	252631
subclone_4	0.0294423	252631
subclone_5	0.0252907	252631
loss_3p/VHL	0	252631
other	0.81169	252631
subclone_1	0.0524923	252767
subclone_2	0.0482796	252767
subclone_3	0.0383721	252767
subclone_4	0.0320176	252767
subclone_5	0.0249546	252767
loss_3p/VHL	0	252767
other	0.803884	252767
subclone_1	0.0380516	29867
subclone_2	0.0327194	29867
subclone_3	0.0298802	29867
subclone_4	0.0293967	29867
subclone_5	0.0233572	29867
loss_3p/VHL	0	29867
other	0.846595	29867
subclone_1	0.0560168	29990
subclone_2	0.0540065	29990
subclone_3	0.0440786	29990
subclone_4	0.0361026	29990
subclone_5	0.0332791	29990
loss_3p/VHL	0	29990
other	0.776516	29990
subclone_1	0.0532521	30098
subclone_2	0.0506872	30098
subclone_3	0.0495821	30098
subclone_4	0.0344677	30098
subclone_5	0.0334352	30098
loss_3p/VHL	0	30098
other	0.778576	30098
subclone_1	0.115202	30972
subclone_2	0.0515895	30972
subclone_3	0.0401051	30972
subclone_4	0.0338669	30972
subclone_5	0.0313497	30972
loss_3p/VHL	0	30972
other	0.727887	30972
subclone_1	0.0624262	31012
subclone_2	0.0352491	31012
subclone_3	0.0289187	31012
subclone_4	0.0271472	31012
subclone_5	0.023924	31012
loss_3p/VHL	0.0325198	31012
other	0.789815	31012
subclone_1	0.0718629	31158
subclone_2	0.042796	31158
subclone_3	0.0397228	31158
subclone_4	0.0295831	31158
subclone_5	0.0287872	31158
loss_3p/VHL	0.0348358	31158
other	0.752412	31158
subclone_1	0.106749	362441
subclone_2	0.0283904	362441
subclone_3	0.0275168	362441
subclone_4	0.0254529	362441
subclone_5	0.0228332	362441
loss_3p/VHL	0	362441
other	0.789057	362441
subclone_1	0.0823436	362660
subclone_2	0.0813754	362660
subclone_3	0.0436583	362660
subclone_4	0.0392136	362660
subclone_5	0.0292429	362660
loss_3p/VHL	0	362660
other	0.724166	362660
subclone_1	0.0472423	362709
subclone_2	0.0391705	362709
subclone_3	0.0295861	362709
subclone_4	0.0256854	362709
subclone_5	0.0255883	362709
loss_3p/VHL	0	362709
other	0.832727	362709
subclone_1	0.0402679	363588
subclone_2	0.0286691	363588
subclone_3	0.0245021	363588
subclone_4	0.0243921	363588
subclone_5	0.0231244	363588
loss_3p/VHL	0.0290061	363588
other	0.830038	363588
subclone_1	0.0483706	363817
subclone_2	0.0406517	363817
subclone_3	0.0376604	363817
subclone_4	0.0262844	363817
subclone_5	0.0239757	363817
loss_3p/VHL	0	363817
other	0.823057	363817
subclone_1	0.0549986	363823
subclone_2	0.0348273	363823
subclone_3	0.0327456	363823
subclone_4	0.0321454	363823
subclone_5	0.0253978	363823
loss_3p/VHL	0	363823
other	0.819885	363823
subclone_1	0.158092	373363
subclone_2	0.153772	373363
subclone_3	0.0822865	373363
subclone_4	0.0686127	373363
subclone_5	0.0319948	373363
loss_3p/VHL	0	373363
other	0.505243	373363
subclone_1	0.101746	377993
subclone_2	0.0757672	377993
subclone_3	0.0625948	377993
subclone_4	0.0334068	377993
subclone_5	0.0317113	377993
loss_3p/VHL	0	377993
other	0.694774	377993
subclone_1	0.298523	60671
subclone_2	0.0347077	60671
subclone_3	0.0327014	60671
subclone_4	0.0314154	60671
subclone_5	0.0275775	60671
loss_3p/VHL	0	60671
other	0.575075	60671
subclone_1	0.279595	60806
subclone_2	0.0461284	60806
subclone_3	0.0431619	60806
subclone_4	0.023768	60806
subclone_5	0.0235384	60806
loss_3p/VHL	0	60806
other	0.583808	60806
subclone_1	0.0572792	61615
subclone_2	0.0383907	61615
subclone_3	0.033902	61615
subclone_4	0.0328656	61615
subclone_5	0.0310683	61615
loss_3p/VHL	0	61615
other	0.806494	61615
subclone_1	0.109939	61696
subclone_2	0.0607589	61696
subclone_3	0.042442	61696
subclone_4	0.0423168	61696
subclone_5	0.0403431	61696
loss_3p/VHL	0	61696
other	0.7042	61696
subclone_1	0.0585148	62206
subclone_2	0.0514423	62206
subclone_3	0.0466013	62206
subclone_4	0.035428	62206
subclone_5	0.0261845	62206
loss_3p/VHL	0.0262996	62206
other	0.755529	62206
subclone_1	0.0391733	62252
subclone_2	0.0330309	62252
subclone_3	0.0290544	62252
subclone_4	0.0235591	62252
subclone_5	0.023174	62252
loss_3p/VHL	0	62252
other	0.852008	62252
subclone_1	0.0542959	86301
subclone_2	0.0518371	86301
subclone_3	0.0381785	86301
subclone_4	0.0308713	86301
subclone_5	0.0272741	86301
loss_3p/VHL	0.0379203	86301
other	0.759623	86301
subclone_1	0.0832351	86336
subclone_2	0.0590807	86336
subclone_3	0.0499232	86336
subclone_4	0.0259285	86336
subclone_5	0.0227634	86336
loss_3p/VHL	0.0246246	86336
other	0.734444	86336
subclone_1	0.0705252	86351
subclone_2	0.0631008	86351
subclone_3	0.0428695	86351
subclone_4	0.0388432	86351
subclone_5	0.0200131	86351
loss_3p/VHL	0	86351
other	0.764648	86351
subclone_1	0.0897948	86487
subclone_2	0.0461232	86487
subclone_3	0.0306961	86487
subclone_4	0.0284006	86487
subclone_5	0.0281425	86487
loss_3p/VHL	0	86487
other	0.776843	86487
subclone_1	0.0376159	87320
subclone_2	0.0356422	87320
subclone_3	0.0292491	87320
subclone_4	0.0275566	87320
subclone_5	0.0256512	87320
loss_3p/VHL	0.0427354	87320
other	0.80155	87320
subclone_1	0.142024	87441
subclone_2	0.0658871	87441
subclone_3	0.0598498	87441
subclone_4	0.0522637	87441
subclone_5	0.0249482	87441
loss_3p/VHL	0	87441
other	0.655027	87441
subclone_1	0.0287565	87688
subclone_2	0.0243908	87688
subclone_3	0.0238342	87688
subclone_4	0.0235838	87688
subclone_5	0.0225363	87688
loss_3p/VHL	0.0298865	87688
other	0.847012	87688
subclone_1	0.0939624	87711
subclone_2	0.0521732	87711
subclone_3	0.0520701	87711
subclone_4	0.0380889	87711
subclone_5	0.0324921	87711
loss_3p/VHL	0	87711
other	0.731213	87711
subclone_1	0.0621645	102426
subclone_2	0.0423241	102426
subclone_3	0.0389022	102426
subclone_4	0.031121	102426
subclone_5	0.0273831	102426
loss_3p/VHL	0	102426
other	0.798105	102426
subclone_1	0.0886362	102669
subclone_2	0.0574743	102669
subclone_3	0.0510894	102669
subclone_4	0.0280227	102669
subclone_5	0.0260809	102669
loss_3p/VHL	0	102669
other	0.748697	102669
subclone_1	0.0999912	102929
subclone_2	0.0678166	102929
subclone_3	0.0425834	102929
subclone_4	0.0374331	102929
subclone_5	0.0364031	102929
loss_3p/VHL	0	102929
other	0.715773	102929
subclone_1	0.105818	103066
subclone_2	0.0975289	103066
subclone_3	0.0748262	103066
subclone_4	0.0704933	103066
subclone_5	0.0324929	103066
loss_3p/VHL	0	103066
other	0.618841	103066
subclone_1	0.0424692	103646
subclone_2	0.0420847	103646
subclone_3	0.0365063	103646
subclone_4	0.036081	103646
subclone_5	0.0349654	103646
loss_3p/VHL	0	103646
other	0.807893	103646
subclone_1	0.159332	103791
subclone_2	0.0560171	103791
subclone_3	0.0450894	103791
subclone_4	0.0381041	103791
subclone_5	0.0366044	103791
loss_3p/VHL	0	103791
other	0.664853	103791
subclone_1	0.0813958	104057
subclone_2	0.0521369	104057
subclone_3	0.0506178	104057
subclone_4	0.0427856	104057
subclone_5	0.0372697	104057
loss_3p/VHL	0	104057
other	0.735794	104057
subclone_1	0.0534162	104058
subclone_2	0.03275	104058
subclone_3	0.026395	104058
subclone_4	0.0255131	104058
subclone_5	0.0239333	104058
loss_3p/VHL	0	104058
other	0.837992	104058
subclone_1	0.11325	131800
subclone_2	0.0359409	131800
subclone_3	0.0319267	131800
subclone_4	0.030223	131800
subclone_5	0.0294691	131800
loss_3p/VHL	0	131800
other	0.759191	131800
subclone_1	0.0408093	132294
subclone_2	0.0310782	132294
subclone_3	0.0247125	132294
subclone_4	0.0236896	132294
subclone_5	0.0190969	132294
loss_3p/VHL	0.0352614	132294
other	0.825352	132294
subclone_1	0.0752482	132407
subclone_2	0.0670816	132407
subclone_3	0.0381329	132407
subclone_4	0.0342525	132407
subclone_5	0.028595	132407
loss_3p/VHL	0	132407
other	0.75669	132407
subclone_1	0.0934343	132541
subclone_2	0.0563226	132541
subclone_3	0.0533319	132541
subclone_4	0.0356899	132541
subclone_5	0.0339433	132541
loss_3p/VHL	0	132541
other	0.727278	132541
subclone_1	0.0727894	133000
subclone_2	0.0526602	133000
subclone_3	0.0251313	133000
subclone_4	0.0244522	133000
subclone_5	0.0238251	133000
loss_3p/VHL	0	133000
other	0.801142	133000
subclone_1	0.0432767	182493
subclone_2	0.0307065	182493
subclone_3	0.0281022	182493
subclone_4	0.025495	182493
subclone_5	0.0234128	182493
loss_3p/VHL	0.025691	182493
other	0.823316	182493
subclone_1	0.0774808	182632
subclone_2	0.0357199	182632
subclone_3	0.0337315	182632
subclone_4	0.0262635	182632
subclone_5	0.0225242	182632
loss_3p/VHL	0	182632
other	0.80428	182632
subclone_1	0.0669055	182810
subclone_2	0.0639925	182810
subclone_3	0.0510239	182810
subclone_4	0.0332312	182810
subclone_5	0.0321514	182810
loss_3p/VHL	0	182810
other	0.752695	182810
subclone_1	0.0439279	183574
subclone_2	0.0366521	183574
subclone_3	0.0364513	183574
subclone_4	0.0362477	183574
subclone_5	0.032533	183574
loss_3p/VHL	0	183574
other	0.814188	183574
subclone_1	0.070234	253233
subclone_2	0.0589195	253233
subclone_3	0.0499213	253233
subclone_4	0.0392173	253233
subclone_5	0.0312531	253233
loss_3p/VHL	0	253233
other	0.750455	253233
subclone_1	0.0396754	253369
subclone_2	0.0382551	253369
subclone_3	0.0298542	253369
subclone_4	0.026399	253369
subclone_5	0.0226476	253369
loss_3p/VHL	0.0413742	253369
other	0.801795	253369
subclone_1	0.0292011	253787
subclone_2	0.0283554	253787
subclone_3	0.0281534	253787
subclone_4	0.0252234	253787
subclone_5	0.0251696	253787
loss_3p/VHL	0	253787
other	0.863897	253787
subclone_1	0.0325553	253933
subclone_2	0.030995	253933
subclone_3	0.0198859	253933
subclone_4	0.0194732	253933
subclone_5	0.018312	253933
loss_3p/VHL	0	253933
other	0.878778	253933
subclone_1	0.0488734	254421
subclone_2	0.0424083	254421
subclone_3	0.0383622	254421
subclone_4	0.0314869	254421
subclone_5	0.0302988	254421
loss_3p/VHL	0.0307359	254421
other	0.777835	254421
subclone_1	0.0525425	254568
subclone_2	0.0492943	254568
subclone_3	0.0477458	254568
subclone_4	0.0274712	254568
subclone_5	0.0271637	254568
loss_3p/VHL	0	254568
other	0.795783	254568
subclone_1	0.0570925	31973
subclone_2	0.0533891	31973
subclone_3	0.0483563	31973
subclone_4	0.0364321	31973
subclone_5	0.0281029	31973
loss_3p/VHL	0	31973
other	0.776627	31973
subclone_1	0.0614516	32247
subclone_2	0.0397831	32247
subclone_3	0.0392395	32247
subclone_4	0.0390083	32247
subclone_5	0.0370156	32247
loss_3p/VHL	0	32247
other	0.783502	32247
subclone_1	0.0653936	32252
subclone_2	0.0555112	32252
subclone_3	0.0383717	32252
subclone_4	0.0355687	32252
subclone_5	0.0342559	32252
loss_3p/VHL	0	32252
other	0.770899	32252
subclone_1	0.0745051	364642
subclone_2	0.0738201	364642
subclone_3	0.0721815	364642
subclone_4	0.0428628	364642
subclone_5	0.0355146	364642
loss_3p/VHL	0	364642
other	0.701116	364642
subclone_1	0.0402134	364817
subclone_2	0.0343767	364817
subclone_3	0.031202	364817
subclone_4	0.0295472	364817
subclone_5	0.0221568	364817
loss_3p/VHL	0.0250968	364817
other	0.817407	364817
subclone_1	0.0323096	364898
subclone_2	0.0319109	364898
subclone_3	0.0311038	364898
subclone_4	0.0238562	364898
subclone_5	0.0230215	364898
loss_3p/VHL	0	364898
other	0.857798	364898
subclone_1	0.0764645	365524
subclone_2	0.0545292	365524
subclone_3	0.0370104	365524
subclone_4	0.0345629	365524
subclone_5	0.0329974	365524
loss_3p/VHL	0	365524
other	0.764436	365524
subclone_1	0.0767179	365880
subclone_2	0.049586	365880
subclone_3	0.042589	365880
subclone_4	0.0267227	365880
subclone_5	0.0244312	365880
loss_3p/VHL	0	365880
other	0.779953	365880
subclone_1	0.065095	378555
subclone_2	0.0420216	378555
subclone_3	0.0372741	378555
subclone_4	0.0237739	378555
subclone_5	0.0231315	378555
loss_3p/VHL	0	378555
other	0.808704	378555
subclone_1	0.080929	378929
subclone_2	0.0651243	378929
subclone_3	0.0534625	378929
subclone_4	0.0380344	378929
subclone_5	0.0273228	378929
loss_3p/VHL	0	378929
other	0.735127	378929
subclone_1	0.0811531	379435
subclone_2	0.0413313	379435
subclone_3	0.0295343	379435
subclone_4	0.0241954	379435
subclone_5	0.023375	379435
loss_3p/VHL	0	379435
other	0.800411	379435
subclone_1	0.0788158	379832
subclone_2	0.0664123	379832
subclone_3	0.0363621	379832
subclone_4	0.0336633	379832
subclone_5	0.0326515	379832
loss_3p/VHL	0	379832
other	0.752095	379832
subclone_1	0.0610284	62725
subclone_2	0.0320408	62725
subclone_3	0.0305992	62725
subclone_4	0.0253074	62725
subclone_5	0.0252011	62725
loss_3p/VHL	0	62725
other	0.825823	62725
subclone_1	0.112733	62861
subclone_2	0.0372943	62861
subclone_3	0.0328699	62861
subclone_4	0.0236471	62861
subclone_5	0.0205836	62861
loss_3p/VHL	0	62861
other	0.772872	62861
subclone_1	0.0531931	63295
subclone_2	0.0434007	63295
subclone_3	0.0402959	63295
subclone_4	0.0284439	63295
subclone_5	0.027798	63295
loss_3p/VHL	0	63295
other	0.806868	63295
subclone_1	0.0961124	63428
subclone_2	0.0336079	63428
subclone_3	0.0333539	63428
subclone_4	0.0332818	63428
subclone_5	0.0296587	63428
loss_3p/VHL	0	63428
other	0.773985	63428
subclone_1	0.0589187	63934
subclone_2	0.0531138	63934
subclone_3	0.0490809	63934
subclone_4	0.0266899	63934
subclone_5	0.0260327	63934
loss_3p/VHL	0	63934
other	0.786164	63934
subclone_1	0.045732	64070
subclone_2	0.0312775	64070
subclone_3	0.0286617	64070
subclone_4	0.0259082	64070
subclone_5	0.0247404	64070
loss_3p/VHL	0	64070
other	0.84368	64070
subclone_1	0.0980617	64518
subclone_2	0.0305112	64518
subclone_3	0.0295378	64518
subclone_4	0.0250594	64518
subclone_5	0.0201782	64518
loss_3p/VHL	0	64518
other	0.796652	64518
subclone_1	0.0458105	88557
subclone_2	0.0356746	88557
subclone_3	0.0249871	88557
subclone_4	0.0214343	88557
subclone_5	0.0200833	88557
loss_3p/VHL	0	88557
other	0.85201	88557
subclone_1	0.184536	88567
subclone_2	0.0467675	88567
subclone_3	0.0428412	88567
subclone_4	0.0345394	88567
subclone_5	0.0336977	88567
loss_3p/VHL	0	88567
other	0.657619	88567
subclone_1	0.0679849	88879
subclone_2	0.0456308	88879
subclone_3	0.037938	88879
subclone_4	0.0376184	88879
subclone_5	0.0338215	88879
loss_3p/VHL	0	88879
other	0.777006	88879
subclone_1	0.0894509	88881
subclone_2	0.0343944	88881
subclone_3	0.0295083	88881
subclone_4	0.0292457	88881
subclone_5	0.0148469	88881
loss_3p/VHL	0.026381	88881
other	0.776173	88881
subclone_1	0.10545	89726
subclone_2	0.0555676	89726
subclone_3	0.0347127	89726
subclone_4	0.0310528	89726
subclone_5	0.0301494	89726
loss_3p/VHL	0	89726
other	0.743067	89726
subclone_1	0.0616123	89736
subclone_2	0.0609429	89736
subclone_3	0.0417152	89736
subclone_4	0.0325026	89736
subclone_5	0.0276219	89736
loss_3p/VHL	0	89736
other	0.775605	89736
subclone_1	0.0500456	89933
subclone_2	0.0311191	89933
subclone_3	0.0300789	89933
subclone_4	0.0295666	89933
subclone_5	0.0281327	89933
loss_3p/VHL	0	89933
other	0.831057	89933
subclone_1	0.168635	90028
subclone_2	0.0567077	90028
subclone_3	0.0424648	90028
subclone_4	0.041216	90028
subclone_5	0.0352855	90028
loss_3p/VHL	0	90028
other	0.655691	90028
