# Supplementary material for: Spatial patterns of tumour growth impact clonal diversification
Source: Nat Ecol Evol. Author manuscript; Available in PMC 2022 Jan 17. (PMC8752443; doi:10.1038/s41559-021-01586-x)
Supplement: Source Data for Extended Data Figure 4 [file EMS136364-supplement-Source_Data_for_Extended_Data_Figure_4.xlsx]

## Sheet: SourceDataEDFig4aiPart1
Subclone	CCF	SimID
subclone_1	0.372686	181100
subclone_2	0.0745812	181100
subclone_3	0.0429778	181100
subclone_4	0.0343227	181100
subclone_5	0.0276114	181100
loss_3p/VHL	0.146633	181100
other	0.301188	181100
subclone_1	0.613058	181139
subclone_2	0.0691539	181139
loss_3p/VHL	0.110115	181139
other	0.207674	181139
subclone_1	0.455719	181144
subclone_2	0.0675977	181144
subclone_3	0.043987	181144
subclone_4	0.0245511	181144
subclone_5	0.0135026	181144
loss_3p/VHL	0.170366	181144
other	0.224277	181144
subclone_1	0.572848	181557
subclone_2	0.0210116	181557
loss_3p/VHL	0.120901	181557
other	0.285239	181557
subclone_1	0.376698	188168
subclone_2	0.0497555	188168
subclone_3	0.0369027	188168
subclone_4	0.031147	188168
subclone_5	0.0220333	188168
loss_3p/VHL	0.17942	188168
other	0.304044	188168
subclone_1	0.317842	188194
subclone_2	0.0884039	188194
subclone_3	0.0740845	188194
subclone_4	0.0561785	188194
subclone_5	0.0345756	188194
loss_3p/VHL	0.166661	188194
other	0.262255	188194
subclone_1	0.234914	188204
subclone_2	0.124587	188204
subclone_3	0.0839718	188204
subclone_4	0.064744	188204
subclone_5	0.0416276	188204
loss_3p/VHL	0.147554	188204
other	0.302602	188204
subclone_1	0.335154	188210
subclone_2	0.0972045	188210
subclone_3	0.0322224	188210
subclone_4	0.0313896	188210
subclone_5	0.0267748	188210
loss_3p/VHL	0.203289	188210
other	0.273965	188210
subclone_1	0.430463	188665
subclone_2	0.183414	188665
subclone_3	0.0240461	188665
subclone_4	0.0230578	188665
loss_3p/VHL	0.0881883	188665
other	0.250831	188665
subclone_1	0.542266	218610
subclone_2	0.0550778	218610
subclone_3	0.0209996	218610
subclone_4	0.0115523	218610
loss_3p/VHL	0.114686	218610
other	0.255419	218610
subclone_1	0.263773	218652
subclone_2	0.232451	218652
subclone_3	0.0229886	218652
subclone_4	0.0112465	218652
subclone_5	0.0111878	218652
loss_3p/VHL	0.239297	218652
other	0.219056	218652
subclone_1	0.151372	218682
subclone_2	0.131096	218682
subclone_3	0.0644934	218682
subclone_4	0.0477464	218682
subclone_5	0.0446234	218682
loss_3p/VHL	0.230024	218682
other	0.330645	218682
subclone_1	0.505278	218693
subclone_2	0.0562446	218693
subclone_3	0.0345032	218693
subclone_4	0.0221331	218693
subclone_5	0.014643	218693
loss_3p/VHL	0.143128	218693
other	0.22407	218693
subclone_1	0.291136	219143
subclone_2	0.132427	219143
subclone_3	0.0710437	219143
subclone_4	0.0681169	219143
subclone_5	0.0359375	219143
loss_3p/VHL	0.123382	219143
other	0.277957	219143
subclone_1	0.266703	221669
subclone_2	0.205859	221669
subclone_3	0.0900636	221669
subclone_4	0.0416953	221669
subclone_5	0.0333954	221669
loss_3p/VHL	0.0972314	221669
other	0.265053	221669
subclone_1	0.149649	221670
subclone_2	0.0832366	221670
subclone_3	0.0685766	221670
subclone_4	0.028953	221670
subclone_5	0.0263246	221670
loss_3p/VHL	0.311067	221670
other	0.332192	221670
subclone_1	0.548482	221679
subclone_2	0.060629	221679
subclone_3	0.0216367	221679
subclone_4	0.0128963	221679
subclone_5	0.0124068	221679
loss_3p/VHL	0.106014	221679
other	0.237935	221679
subclone_1	0.405591	221680
subclone_2	0.0509368	221680
subclone_3	0.035474	221680
subclone_4	0.0124772	221680
loss_3p/VHL	0.24565	221680
other	0.249871	221680
subclone_1	0.171577	222128
subclone_2	0.152238	222128
subclone_3	0.0593593	222128
subclone_4	0.0389482	222128
subclone_5	0.0326405	222128
loss_3p/VHL	0.213735	222128
other	0.331501	222128
subclone_1	0.0894007	222257
subclone_2	0.0654831	222257
subclone_3	0.0651051	222257
subclone_4	0.060327	222257
subclone_5	0.0554053	222257
loss_3p/VHL	0.136647	222257
other	0.527632	222257
subclone_1	0.409877	222267
subclone_2	0.0829175	222267
subclone_3	0.0330622	222267
subclone_4	0.0287704	222267
subclone_5	0.0257971	222267
loss_3p/VHL	0.160976	222267
other	0.2586	222267
subclone_1	0.444991	222734
subclone_2	0.108393	222734
subclone_3	0.0742083	222734
subclone_4	0.0117887	222734
subclone_5	0.0113059	222734
loss_3p/VHL	0.093662	222734
other	0.255651	222734
subclone_1	0.19304	243251
subclone_2	0.14369	243251
subclone_3	0.0805454	243251
subclone_4	0.0699879	243251
subclone_5	0.0205261	243251
loss_3p/VHL	0.208539	243251
other	0.283672	243251
subclone_1	0.158523	359030
subclone_2	0.153986	359030
subclone_3	0.11996	359030
subclone_4	0.100488	359030
subclone_5	0.0412922	359030
loss_3p/VHL	0.194359	359030
other	0.23139	359030
subclone_1	0.395677	359037
subclone_2	0.222989	359037
subclone_3	0.0675187	359037
subclone_4	0.0297667	359037
subclone_5	0.0191154	359037
loss_3p/VHL	0.0299541	359037
other	0.234978	359037
subclone_1	0.274199	359042
subclone_2	0.138786	359042
subclone_3	0.103974	359042
subclone_4	0.0471336	359042
subclone_5	0.0375599	359042
loss_3p/VHL	0	359042
other	0.398348	359042
subclone_1	0.165638	359043
subclone_2	0.147497	359043
subclone_3	0.0782036	359043
subclone_4	0.0584875	359043
subclone_5	0.0580051	359043
loss_3p/VHL	0.090544	359043
other	0.401625	359043
subclone_1	0.184526	359450
subclone_2	0.137193	359450
subclone_3	0.0725022	359450
subclone_4	0.0562804	359450
subclone_5	0.0449819	359450
loss_3p/VHL	0.211642	359450
other	0.292875	359450
subclone_1	0.318925	365074
subclone_2	0.0797426	365074
subclone_3	0.0787125	365074
subclone_4	0.0400975	365074
subclone_5	0.0319516	365074
loss_3p/VHL	0.106219	365074
other	0.344352	365074
subclone_1	0.29526	365075
subclone_2	0.0805388	365075
subclone_3	0.0775132	365075
subclone_4	0.066875	365075
subclone_5	0.0441937	365075
loss_3p/VHL	0.128462	365075
other	0.307158	365075
subclone_1	0.216446	365076
subclone_2	0.213667	365076
subclone_3	0.0717042	365076
subclone_4	0.0440107	365076
subclone_5	0.0419928	365076
loss_3p/VHL	0.13747	365076
other	0.274709	365076
subclone_1	0.325812	397636
subclone_2	0.0726861	397636
subclone_3	0.0606562	397636
subclone_4	0.0441592	397636
subclone_5	0.035247	397636
loss_3p/VHL	0.159532	397636
other	0.301907	397636
subclone_1	0.403527	397642
subclone_2	0.14628	397642
subclone_3	0.105673	397642
loss_3p/VHL	0.132872	397642
other	0.211649	397642
subclone_1	0.338058	397647
subclone_2	0.0668975	397647
subclone_3	0.0537843	397647
subclone_4	0.0310293	397647
subclone_5	0.0222333	397647
loss_3p/VHL	0.244632	397647
other	0.243366	397647
subclone_1	0.231744	421177
subclone_2	0.171004	421177
subclone_3	0.153805	421177
subclone_4	0.060145	421177
subclone_5	0.0314622	421177
loss_3p/VHL	0.0723385	421177
other	0.279502	421177
subclone_1	0.283882	421187
subclone_2	0.159178	421187
subclone_3	0.0675128	421187
subclone_4	0.0502367	421187
subclone_5	0.0322954	421187
loss_3p/VHL	0.0878609	421187
other	0.319034	421187
subclone_1	0.473391	421191
subclone_2	0.0348983	421191
subclone_3	0.031499	421191
subclone_4	0.0285717	421191
subclone_5	0.0176972	421191
loss_3p/VHL	0.161944	421191
other	0.251999	421191
subclone_1	0.235177	421192
subclone_2	0.111455	421192
subclone_3	0.0423247	421192
subclone_4	0.0416111	421192
subclone_5	0.0174076	421192
loss_3p/VHL	0.297978	421192
other	0.254046	421192
subclone_1	0.260508	421688
subclone_2	0.177283	421688
subclone_3	0.0692266	421688
loss_3p/VHL	0.25018	421688
other	0.242802	421688
subclone_1	0.357188	422322
subclone_2	0.231368	422322
subclone_3	0.0468455	422322
subclone_4	0.0193218	422322
subclone_5	0.0190304	422322
loss_3p/VHL	0.0736115	422322
other	0.252635	422322
subclone_1	0.430909	422336
subclone_2	0.060504	422336
subclone_3	0.0342596	422336
subclone_4	0.0292975	422336
subclone_5	0.0103919	422336
loss_3p/VHL	0.179539	422336
other	0.255099	422336
subclone_1	0.147347	422404
subclone_2	0.08051	422404
subclone_3	0.0710814	422404
subclone_4	0.038593	422404
subclone_5	0.031769	422404
loss_3p/VHL	0.265008	422404
other	0.365692	422404
subclone_1	0.125453	422407
subclone_2	0.104638	422407
subclone_3	0.0992199	422407
subclone_4	0.0634315	422407
subclone_5	0.0580022	422407
loss_3p/VHL	0.169843	422407
other	0.379412	422407
subclone_1	0.556005	422850
subclone_2	0.0913885	422850
subclone_3	0.0109243	422850
loss_3p/VHL	0.0633881	422850
other	0.278294	422850
subclone_1	0.616119	422992
subclone_2	0.0230496	422992
subclone_3	0.0224358	422992
loss_3p/VHL	0.061033	422992
other	0.277363	422992
subclone_1	0.296873	424147
subclone_2	0.166026	424147
subclone_3	0.069612	424147
subclone_4	0.0545972	424147
subclone_5	0.0537819	424147
loss_3p/VHL	0.114309	424147
other	0.244802	424147
subclone_1	0.144544	424148
subclone_2	0.107531	424148
subclone_3	0.0979345	424148
subclone_4	0.0560814	424148
subclone_5	0.0401373	424148
loss_3p/VHL	0.185079	424148
other	0.368694	424148
subclone_1	0.631881	424225
subclone_2	0.045441	424225
subclone_3	0.0227888	424225
subclone_4	0.0216238	424225
subclone_5	0.0175264	424225
loss_3p/VHL	0.0209564	424225
other	0.239783	424225
subclone_1	0.182664	424227
subclone_2	0.0887624	424227
subclone_3	0.0618214	424227
subclone_4	0.0573574	424227
subclone_5	0.0444275	424227
loss_3p/VHL	0.19834	424227
other	0.366628	424227
subclone_1	0.433502	424745
subclone_2	0.136645	424745
subclone_3	0.0995676	424745
subclone_4	0.0142573	424745
subclone_5	0.0127479	424745
loss_3p/VHL	0.0618285	424745
other	0.241452	424745

## Sheet: SourceDataEDFig4aiiPart1
Subclone	CCF	SimID
subclone_1	0.0742815	177882
subclone_2	0.0579446	177882
subclone_3	0.0546621	177882
subclone_4	0.0519388	177882
subclone_5	0.049565	177882
loss_3p/VHL	0	177882
other	0.711608	177882
subclone_1	0.158366	177892
subclone_2	0.0704294	177892
subclone_3	0.0626368	177892
subclone_4	0.034956	177892
subclone_5	0.029764	177892
loss_3p/VHL	0	177892
other	0.643848	177892
subclone_1	0.119101	177896
subclone_2	0.0824168	177896
subclone_3	0.0681797	177896
subclone_4	0.0392257	177896
subclone_5	0.0281418	177896
loss_3p/VHL	0	177896
other	0.662935	177896
subclone_1	0.174028	177897
subclone_2	0.0469091	177897
subclone_3	0.0426378	177897
subclone_4	0.0358302	177897
subclone_5	0.0341354	177897
loss_3p/VHL	0.0350459	177897
other	0.631414	177897
subclone_1	0.167295	178439
subclone_2	0.103646	178439
subclone_3	0.0806605	178439
subclone_4	0.0200504	178439
subclone_5	0.0183184	178439
loss_3p/VHL	0.0254663	178439
other	0.584563	178439
subclone_1	0.220186	182370
subclone_2	0.121762	182370
subclone_3	0.0771274	182370
subclone_4	0.0343817	182370
subclone_5	0.0199848	182370
loss_3p/VHL	0	182370
other	0.526558	182370
subclone_1	0.227397	182480
subclone_2	0.0729076	182480
subclone_3	0.0561439	182480
subclone_4	0.0516665	182480
loss_3p/VHL	0	182480
other	0.591885	182480
subclone_1	0.149933	182768
subclone_2	0.105952	182768
subclone_3	0.0967787	182768
subclone_4	0.0298651	182768
subclone_5	0.0276706	182768
loss_3p/VHL	0	182768
other	0.5898	182768
subclone_1	0.139368	183213
subclone_2	0.104523	183213
subclone_3	0.0724568	183213
subclone_4	0.0708187	183213
subclone_5	0.0515152	183213
loss_3p/VHL	0	183213
other	0.561318	183213
subclone_1	0.10795	188972
subclone_2	0.101082	188972
subclone_3	0.0824126	188972
subclone_4	0.0621053	188972
subclone_5	0.0305594	188972
loss_3p/VHL	0	188972
other	0.615891	188972
subclone_1	0.208039	189113
subclone_2	0.0581616	189113
subclone_3	0.0578839	189113
subclone_4	0.0536103	189113
subclone_5	0.0180197	189113
loss_3p/VHL	0	189113
other	0.604285	189113
subclone_1	0.141058	189343
subclone_2	0.09929	189343
subclone_3	0.0693361	189343
subclone_4	0.0478564	189343
subclone_5	0.0256608	189343
loss_3p/VHL	0	189343
other	0.616798	189343
subclone_1	0.151873	189814
subclone_2	0.110882	189814
subclone_3	0.085798	189814
subclone_4	0.0700506	189814
subclone_5	0.0281477	189814
loss_3p/VHL	0	189814
other	0.553248	189814
subclone_1	0.182041	190105
subclone_2	0.118955	190105
subclone_3	0.054984	190105
subclone_4	0.0349971	190105
subclone_5	0.0280937	190105
loss_3p/VHL	0	190105
other	0.58093	190105
subclone_1	0.0962461	219346
subclone_2	0.0880779	219346
subclone_3	0.0368674	219346
subclone_4	0.0305976	219346
subclone_5	0.0288049	219346
loss_3p/VHL	0	219346
other	0.719406	219346
subclone_1	0.41761	219845
subclone_2	0.122626	219845
subclone_3	0.0293634	219845
subclone_4	0.0207844	219845
loss_3p/VHL	0	219845
other	0.409616	219845
subclone_1	0.12095	220117
subclone_2	0.111148	220117
subclone_3	0.0499901	220117
subclone_4	0.045396	220117
subclone_5	0.0403736	220117
loss_3p/VHL	0	220117
other	0.632142	220117
subclone_1	0.30665	220481
subclone_2	0.0685806	220481
subclone_3	0.0152515	220481
loss_3p/VHL	0	220481
other	0.609518	220481
subclone_1	0.150875	220679
subclone_2	0.0624249	220679
subclone_3	0.0541903	220679
subclone_4	0.0400484	220679
subclone_5	0.0269142	220679
loss_3p/VHL	0	220679
other	0.665547	220679
subclone_1	0.222049	222555
subclone_2	0.0757779	222555
subclone_3	0.0686483	222555
subclone_4	0.0160887	222555
subclone_5	0.0149152	222555
loss_3p/VHL	0	222555
other	0.602521	222555
subclone_1	0.110877	222789
subclone_2	0.0807295	222789
subclone_3	0.0759026	222789
subclone_4	0.0679048	222789
subclone_5	0.0602224	222789
loss_3p/VHL	0	222789
other	0.604364	222789
subclone_1	0.0908306	222995
subclone_2	0.0691648	222995
subclone_3	0.0668258	222995
subclone_4	0.0616242	222995
subclone_5	0.0371562	222995
loss_3p/VHL	0	222995
other	0.674399	222995
subclone_1	0.15322	223452
subclone_2	0.0928114	223452
subclone_3	0.0809304	223452
subclone_4	0.0386333	223452
subclone_5	0.0288734	223452
loss_3p/VHL	0.0361865	223452
other	0.569345	223452
subclone_1	0.183972	223455
subclone_2	0.0846582	223455
subclone_3	0.0612599	223455
subclone_4	0.0593924	223455
subclone_5	0.0357593	223455
loss_3p/VHL	0	223455
other	0.574958	223455
subclone_1	0.279774	243911
subclone_2	0.169189	243911
subclone_3	0.0133805	243911
subclone_4	0.0129034	243911
subclone_5	0.010055	243911
loss_3p/VHL	0	243911
other	0.514698	243911
subclone_1	0.166928	359710
subclone_2	0.151407	359710
subclone_3	0.031148	359710
subclone_4	0.0210665	359710
subclone_5	0.0204958	359710
loss_3p/VHL	0	359710
other	0.608955	359710
subclone_1	0.14012	359893
subclone_2	0.0779392	359893
subclone_3	0.0768424	359893
subclone_4	0.0690408	359893
subclone_5	0.0395036	359893
loss_3p/VHL	0	359893
other	0.596554	359893
subclone_1	0.175835	360145
subclone_2	0.0715842	360145
subclone_3	0.0639688	360145
subclone_4	0.0469617	360145
subclone_5	0.0410465	360145
loss_3p/VHL	0	360145
other	0.600604	360145
subclone_1	0.210121	360363
subclone_2	0.180093	360363
subclone_3	0.0145681	360363
loss_3p/VHL	0	360363
other	0.595218	360363
subclone_1	0.176094	365618
subclone_2	0.080315	365618
subclone_3	0.0609249	365618
subclone_4	0.0557024	365618
subclone_5	0.0209261	365618
loss_3p/VHL	0	365618
other	0.606038	365618
subclone_1	0.0958922	386899
subclone_2	0.0880442	386899
subclone_3	0.082508	386899
subclone_4	0.0490153	386899
subclone_5	0.0283113	386899
loss_3p/VHL	0	386899
other	0.656229	386899
subclone_1	0.231856	388104
subclone_2	0.0451134	388104
subclone_3	0.0444245	388104
subclone_4	0.0248342	388104
subclone_5	0.021792	388104
loss_3p/VHL	0	388104
other	0.63198	388104
subclone_1	0.175594	388310
subclone_2	0.104645	388310
subclone_3	0.0567655	388310
subclone_4	0.0466196	388310
loss_3p/VHL	0	388310
other	0.616376	388310
subclone_1	0.0853891	401731
subclone_2	0.0470513	401731
subclone_3	0.0381673	401731
subclone_4	0.0366991	401731
subclone_5	0.0320783	401731
loss_3p/VHL	0	401731
other	0.760615	401731
subclone_1	0.227391	402319
subclone_2	0.158283	402319
subclone_3	0.0530636	402319
subclone_4	0.0358139	402319
subclone_5	0.0349673	402319
loss_3p/VHL	0	402319
other	0.490481	402319
subclone_1	0.209626	402770
subclone_2	0.124284	402770
subclone_3	0.0382601	402770
subclone_4	0.0297385	402770
subclone_5	0.0150591	402770
loss_3p/VHL	0	402770
other	0.583032	402770
subclone_1	0.0919369	421875
subclone_2	0.0555041	421875
subclone_3	0.0552645	421875
subclone_4	0.0489667	421875
subclone_5	0.0427952	421875
loss_3p/VHL	0	421875
other	0.705533	421875
subclone_1	0.162676	422021
subclone_2	0.133004	422021
subclone_3	0.0553658	422021
subclone_4	0.0203759	422021
subclone_5	0.018529	422021
loss_3p/VHL	0	422021
other	0.610049	422021
subclone_1	0.089339	422439
subclone_2	0.0631374	422439
subclone_3	0.0510621	422439
subclone_4	0.0399756	422439
subclone_5	0.0354964	422439
loss_3p/VHL	0	422439
other	0.72099	422439
subclone_1	0.132813	422668
subclone_2	0.0752122	422668
subclone_3	0.062882	422668
subclone_4	0.0390843	422668
subclone_5	0.0320913	422668
loss_3p/VHL	0.0349441	422668
other	0.622973	422668
subclone_1	0.376678	423024
subclone_2	0.0703326	423024
subclone_3	0.0348521	423024
subclone_4	0.027668	423024
subclone_5	0.027256	423024
loss_3p/VHL	0	423024
other	0.463213	423024
subclone_1	0.108145	423364
subclone_2	0.094872	423364
subclone_3	0.0672761	423364
subclone_4	0.0396245	423364
subclone_5	0.0284447	423364
loss_3p/VHL	0.0620185	423364
other	0.599619	423364
subclone_1	0.180465	423435
subclone_2	0.0885068	423435
subclone_3	0.0722082	423435
subclone_4	0.022207	423435
subclone_5	0.0150647	423435
loss_3p/VHL	0.0228023	423435
other	0.598746	423435
subclone_1	0.190257	423522
subclone_2	0.170124	423522
subclone_3	0.0182882	423522
subclone_4	0.0182255	423522
subclone_5	0.014635	423522
loss_3p/VHL	0	423522
other	0.58847	423522
subclone_1	0.247132	423870
subclone_2	0.124135	423870
subclone_3	0.0829235	423870
subclone_4	0.0598285	423870
subclone_5	0.0136412	423870
loss_3p/VHL	0	423870
other	0.47234	423870
subclone_1	0.227907	424275
subclone_2	0.0602698	424275
subclone_3	0.0359938	424275
subclone_4	0.0169554	424275
subclone_5	0.016935	424275
loss_3p/VHL	0	424275
other	0.641939	424275
subclone_1	0.218491	424938
subclone_2	0.104022	424938
subclone_3	0.0336628	424938
subclone_4	0.0287706	424938
subclone_5	0.0275306	424938
loss_3p/VHL	0	424938
other	0.587524	424938
subclone_1	0.219056	425255
subclone_2	0.105834	425255
subclone_3	0.0496369	425255
subclone_4	0.0188937	425255
subclone_5	0.0136776	425255
loss_3p/VHL	0	425255
other	0.592902	425255
subclone_1	0.20634	425857
subclone_2	0.0789239	425857
subclone_3	0.0523751	425857
subclone_4	0.0387633	425857
subclone_5	0.0371064	425857
loss_3p/VHL	0	425857
other	0.586491	425857
subclone_1	0.128797	425999
subclone_2	0.117299	425999
subclone_3	0.0646619	425999
subclone_4	0.0620676	425999
subclone_5	0.0226394	425999
loss_3p/VHL	0	425999
other	0.604535	425999

## Sheet: SourceDataEDFig4aiiiPart1
Subclone	CCF	SimID
subclone_1	0.0738308	178643
subclone_2	0.0627699	178643
subclone_3	0.0332197	178643
subclone_4	0.0324106	178643
subclone_5	0.01187	178643
loss_3p/VHL	0	178643
other	0.785899	178643
subclone_1	0.154956	178873
subclone_2	0.0354574	178873
subclone_3	0.0138303	178873
subclone_4	0.0123128	178873
subclone_5	0.0103861	178873
loss_3p/VHL	0	178873
other	0.773058	178873
subclone_1	0.096778	179359
subclone_2	0.0504168	179359
subclone_3	0.0370586	179359
subclone_4	0.0132784	179359
subclone_5	0.0115919	179359
loss_3p/VHL	0	179359
other	0.790876	179359
loss_3p/VHL	0.196883	179955
other	0.803117	179955
subclone_1	0.185589	180119
subclone_2	0.100982	180119
subclone_3	0.0708972	180119
subclone_4	0.0239664	180119
subclone_5	0.013636	180119
loss_3p/VHL	0	180119
other	0.60493	180119
subclone_1	0.0655643	183675
subclone_2	0.0630779	183675
subclone_3	0.0583495	183675
subclone_4	0.0498023	183675
subclone_5	0.0251282	183675
loss_3p/VHL	0	183675
other	0.738078	183675
subclone_1	0.186033	183999
subclone_2	0.0146464	183999
loss_3p/VHL	0	183999
other	0.799321	183999
subclone_1	0.0928117	184281
subclone_2	0.0804223	184281
subclone_3	0.0187364	184281
subclone_4	0.0161858	184281
subclone_5	0.0150223	184281
loss_3p/VHL	0	184281
other	0.776822	184281
subclone_1	0.0908435	184545
subclone_2	0.0871424	184545
subclone_3	0.0185459	184545
subclone_4	0.0168863	184545
subclone_5	0.014748	184545
loss_3p/VHL	0	184545
other	0.771834	184545
subclone_1	0.0541481	184763
subclone_2	0.0349812	184763
subclone_3	0.0322293	184763
subclone_4	0.0304879	184763
subclone_5	0.0259556	184763
loss_3p/VHL	0	184763
other	0.822198	184763
subclone_1	0.153112	190617
subclone_2	0.0206711	190617
subclone_3	0.0153428	190617
subclone_4	0.0135973	190617
subclone_5	0.0111415	190617
loss_3p/VHL	0	190617
other	0.786135	190617
subclone_1	0.144782	190796
subclone_2	0.0881578	190796
loss_3p/VHL	0	190796
other	0.76706	190796
subclone_1	0.0683351	191046
subclone_2	0.0505258	191046
subclone_3	0.0431514	191046
subclone_4	0.0307633	191046
subclone_5	0.0299041	191046
loss_3p/VHL	0	191046
other	0.77732	191046
subclone_1	0.0770018	191254
subclone_2	0.0662782	191254
subclone_3	0.0518849	191254
subclone_4	0.0229413	191254
subclone_5	0.0224978	191254
loss_3p/VHL	0	191254
other	0.759396	191254
subclone_1	0.0547546	220931
subclone_2	0.0448789	220931
subclone_3	0.0308177	220931
subclone_4	0.0280492	220931
subclone_5	0.0217348	220931
loss_3p/VHL	0	220931
other	0.819765	220931
subclone_1	0.0831169	221585
subclone_2	0.0172584	221585
subclone_3	0.0167586	221585
subclone_4	0.0164199	221585
subclone_5	0.0164086	221585
loss_3p/VHL	0	221585
other	0.850038	221585
subclone_1	0.131985	221726
subclone_2	0.0761208	221726
subclone_3	0.0275579	221726
subclone_4	0.0171903	221726
subclone_5	0.0124023	221726
loss_3p/VHL	0	221726
other	0.734743	221726
subclone_1	0.0780473	221958
subclone_2	0.0575807	221958
subclone_3	0.0513829	221958
subclone_4	0.039852	221958
loss_3p/VHL	0	221958
other	0.773137	221958
subclone_1	0.0421858	223811
subclone_2	0.038423	223811
subclone_3	0.0377749	223811
subclone_4	0.0319584	223811
subclone_5	0.0290912	223811
loss_3p/VHL	0	223811
other	0.820566	223811
subclone_1	0.0598374	223977
subclone_2	0.0561014	223977
subclone_3	0.0455726	223977
subclone_4	0.0442341	223977
subclone_5	0.0357094	223977
loss_3p/VHL	0	223977
other	0.758545	223977
subclone_1	0.181635	224083
subclone_2	0.0122154	224083
loss_3p/VHL	0	224083
other	0.80615	224083
subclone_1	0.204795	224160
subclone_2	0.0162745	224160
loss_3p/VHL	0	224160
other	0.778931	224160
subclone_1	0.087598	224481
subclone_2	0.0342254	224481
subclone_3	0.0259594	224481
subclone_4	0.0213862	224481
subclone_5	0.0155047	224481
loss_3p/VHL	0	224481
other	0.815326	224481
subclone_1	0.0823558	224598
subclone_2	0.0354873	224598
subclone_3	0.0321886	224598
subclone_4	0.0240084	224598
subclone_5	0.0158612	224598
loss_3p/VHL	0	224598
other	0.810099	224598
subclone_1	0.120385	224949
subclone_2	0.0373014	224949
subclone_3	0.0316905	224949
subclone_4	0.0274686	224949
loss_3p/VHL	0	224949
other	0.783154	224949
subclone_1	0.103711	225289
subclone_2	0.0524617	225289
subclone_3	0.0257574	225289
subclone_4	0.0214077	225289
subclone_5	0.0147502	225289
loss_3p/VHL	0	225289
other	0.781912	225289
subclone_1	0.0978165	245320
subclone_2	0.0641272	245320
subclone_3	0.0472141	245320
subclone_4	0.019516	245320
subclone_5	0.0174324	245320
loss_3p/VHL	0	245320
other	0.753894	245320
subclone_1	0.107736	361093
subclone_2	0.0471997	361093
subclone_3	0.0366852	361093
subclone_4	0.0325666	361093
subclone_5	0.0264717	361093
loss_3p/VHL	0	361093
other	0.749341	361093
subclone_1	0.0671226	361299
subclone_2	0.0635685	361299
subclone_3	0.0236529	361299
subclone_4	0.0231185	361299
subclone_5	0.0155003	361299
loss_3p/VHL	0	361299
other	0.807037	361299
subclone_1	0.168225	361542
subclone_2	0.0139242	361542
subclone_3	0.0137277	361542
subclone_4	0.0119278	361542
loss_3p/VHL	0	361542
other	0.792195	361542
subclone_1	0.163428	361687
subclone_2	0.0168592	361687
subclone_3	0.0111276	361687
subclone_4	0.0102747	361687
loss_3p/VHL	0.0121666	361687
other	0.786144	361687
subclone_1	0.0829393	362314
subclone_2	0.0374744	362314
subclone_3	0.0362166	362314
subclone_4	0.0353788	362314
subclone_5	0.0285101	362314
loss_3p/VHL	0	362314
other	0.779481	362314
subclone_1	0.0695843	362556
subclone_2	0.0553306	362556
subclone_3	0.0503918	362556
subclone_4	0.0487252	362556
subclone_5	0.0126316	362556
loss_3p/VHL	0	362556
other	0.763337	362556
subclone_1	0.0844898	389372
subclone_2	0.0718808	389372
subclone_3	0.0313703	389372
subclone_4	0.0275035	389372
subclone_5	0.0117368	389372
loss_3p/VHL	0	389372
other	0.773019	389372
subclone_1	0.0641884	404111
subclone_2	0.0624204	404111
subclone_3	0.0206993	404111
subclone_4	0.0193566	404111
subclone_5	0.0151589	404111
loss_3p/VHL	0	404111
other	0.818176	404111
subclone_1	0.141525	404354
subclone_2	0.0572506	404354
subclone_3	0.046778	404354
subclone_4	0.0451544	404354
subclone_5	0.0313883	404354
loss_3p/VHL	0	404354
other	0.677904	404354
subclone_1	0.0760673	405704
subclone_2	0.0318976	405704
subclone_3	0.0314783	405704
subclone_4	0.0307067	405704
subclone_5	0.030126	405704
loss_3p/VHL	0	405704
other	0.799724	405704
subclone_1	0.0829027	423682
subclone_2	0.0740117	423682
subclone_3	0.0363299	423682
subclone_4	0.021662	423682
subclone_5	0.0158453	423682
loss_3p/VHL	0	423682
other	0.769248	423682
subclone_1	0.076229	424382
subclone_2	0.0587831	424382
subclone_3	0.0478184	424382
subclone_4	0.0128821	424382
subclone_5	0.01198	424382
loss_3p/VHL	0	424382
other	0.792307	424382
subclone_1	0.0597082	424519
subclone_2	0.0581234	424519
subclone_3	0.028352	424519
subclone_4	0.0254157	424519
subclone_5	0.0245484	424519
loss_3p/VHL	0	424519
other	0.803852	424519
subclone_1	0.0662308	424584
subclone_2	0.0450278	424584
subclone_3	0.0250589	424584
subclone_4	0.0248257	424584
subclone_5	0.0214952	424584
loss_3p/VHL	0	424584
other	0.817362	424584
subclone_1	0.103564	424764
subclone_2	0.0809276	424764
subclone_3	0.0354996	424764
subclone_4	0.0197187	424764
loss_3p/VHL	0	424764
other	0.76029	424764
subclone_1	0.0867962	424857
subclone_2	0.085938	424857
subclone_3	0.0467217	424857
subclone_4	0.018596	424857
subclone_5	0.0106369	424857
loss_3p/VHL	0	424857
other	0.751311	424857
subclone_1	0.106177	425048
subclone_2	0.0749642	425048
subclone_3	0.0429962	425048
subclone_4	0.023803	425048
subclone_5	0.019179	425048
loss_3p/VHL	0	425048
other	0.732881	425048
subclone_1	0.0778677	425131
subclone_2	0.0699341	425131
subclone_3	0.0322482	425131
subclone_4	0.0301783	425131
subclone_5	0.0256226	425131
loss_3p/VHL	0	425131
other	0.764149	425131
subclone_1	0.0851505	425833
subclone_2	0.0397466	425833
subclone_3	0.0309052	425833
subclone_4	0.0160092	425833
subclone_5	0.0159641	425833
loss_3p/VHL	0	425833
other	0.812224	425833
subclone_1	0.0946594	426380
subclone_2	0.073998	426380
subclone_3	0.0200923	426380
subclone_4	0.018843	426380
subclone_5	0.011325	426380
loss_3p/VHL	0	426380
other	0.781082	426380
subclone_1	0.187718	426801
subclone_2	0.0122156	426801
subclone_3	0.0101072	426801
loss_3p/VHL	0	426801
other	0.789959	426801
subclone_1	0.0780141	427217
subclone_2	0.0670712	427217
subclone_3	0.0189372	427217
subclone_4	0.0176774	427217
subclone_5	0.0168273	427217
loss_3p/VHL	0	427217
other	0.801473	427217
subclone_1	0.108335	427554
subclone_2	0.0342064	427554
subclone_3	0.0313995	427554
subclone_4	0.0261378	427554
subclone_5	0.0104782	427554
loss_3p/VHL	0	427554
other	0.789443	427554

## Sheet: SourceDataEDFig4aivPart1
Subclone	CCF	SimID
subclone_1	0.862006	185724
subclone_2	0.0164993	185724
loss_3p/VHL	0.069684	185724
other	0.0518105	185724
loss_3p/VHL	0.967476	185734
other	0.0325241	185734
subclone_1	0.0452561	185738
loss_3p/VHL	0.921584	185738
other	0.0331603	185738
subclone_1	0.153678	185739
subclone_2	0.0635467	185739
subclone_3	0.0525781	185739
loss_3p/VHL	0.672403	185739
other	0.057795	185739
loss_3p/VHL	0.952292	191311
other	0.0477085	191311
loss_3p/VHL	0.964262	191313
other	0.0357384	191313
loss_3p/VHL	0.970359	191321
other	0.0296409	191321
loss_3p/VHL	0.966197	191323
other	0.0338025	191323
subclone_1	0.619745	196637
subclone_2	0.0370195	196637
loss_3p/VHL	0.28776	196637
other	0.0554748	196637
loss_3p/VHL	0.960047	196748
other	0.039953	196748
subclone_1	0.0403544	196751
loss_3p/VHL	0.909884	196751
other	0.0497612	196751
subclone_1	0.148258	196752
loss_3p/VHL	0.817995	196752
other	0.0337475	196752
subclone_1	0.0592279	197247
subclone_2	0.0142843	197247
loss_3p/VHL	0.886832	197247
other	0.0396555	197247
subclone_1	0.0139888	227273
loss_3p/VHL	0.944754	227273
other	0.0412572	227273
subclone_1	0.277392	227278
loss_3p/VHL	0.677061	227278
other	0.0455467	227278
subclone_1	0.400788	227281
subclone_2	0.012109	227281
loss_3p/VHL	0.528461	227281
other	0.0586411	227281
subclone_1	0.455658	227283
subclone_2	0.020129	227283
subclone_3	0.0129095	227283
loss_3p/VHL	0.450959	227283
other	0.0603446	227283
loss_3p/VHL	0.962292	227816
other	0.0377084	227816
subclone_1	0.0109836	230216
loss_3p/VHL	0.939152	230216
other	0.0498645	230216
loss_3p/VHL	0.958169	230217
other	0.0418312	230217
loss_3p/VHL	0.964115	230712
other	0.0358851	230712
subclone_1	0.0481644	230841
subclone_2	0.036873	230841
subclone_3	0.0286569	230841
subclone_4	0.0154641	230841
loss_3p/VHL	0.813215	230841
other	0.0576263	230841
subclone_1	0.131078	232315
loss_3p/VHL	0.810605	232315
other	0.0583172	232315
loss_3p/VHL	0.948639	232328
other	0.0513606	232328
subclone_1	0.0121094	232329
loss_3p/VHL	0.944285	232329
other	0.043606	232329
subclone_1	0.123261	232330
loss_3p/VHL	0.843577	232330
other	0.0331616	232330
subclone_1	0.106878	251120
loss_3p/VHL	0.845832	251120
other	0.0472899	251120
subclone_1	0.209413	251589
subclone_2	0.0127239	251589
subclone_3	0.012287	251589
loss_3p/VHL	0.699246	251589
other	0.0663298	251589
subclone_1	0.292943	394210
subclone_2	0.047971	394210
subclone_3	0.0319376	394210
subclone_4	0.0270897	394210
subclone_5	0.0229173	394210
loss_3p/VHL	0.501022	394210
other	0.07612	394210
loss_3p/VHL	0.97004	394212
other	0.0299602	394212
subclone_1	0.0125503	394721
loss_3p/VHL	0.94063	394721
other	0.0468201	394721
subclone_1	0.0235603	415757
loss_3p/VHL	0.91241	415757
other	0.06403	415757
loss_3p/VHL	0.949482	415760
other	0.0505175	415760
loss_3p/VHL	0.96254	415762
other	0.0374597	415762
subclone_1	0.474653	423957
subclone_2	0.047729	423957
subclone_3	0.0142996	423957
loss_3p/VHL	0.417667	423957
other	0.0456521	423957
subclone_1	0.027513	423960
subclone_2	0.0205814	423960
loss_3p/VHL	0.902111	423960
other	0.0497946	423960
loss_3p/VHL	0.947123	423962
other	0.0528767	423962
subclone_1	0.0256705	423964
loss_3p/VHL	0.923246	423964
other	0.051083	423964
loss_3p/VHL	0.966883	430215
other	0.0331167	430215
subclone_1	0.396653	430220
loss_3p/VHL	0.557749	430220
other	0.0455979	430220
subclone_1	0.232525	430750
loss_3p/VHL	0.723351	430750
other	0.0441237	430750
loss_3p/VHL	0.950486	430859
other	0.049514	430859
subclone_1	0.102151	430863
loss_3p/VHL	0.854321	430863
other	0.0435278	430863
loss_3p/VHL	0.960017	430864
other	0.0399828	430864
subclone_1	0.0170265	431337
subclone_2	0.0103503	431337
loss_3p/VHL	0.926068	431337
other	0.0465556	431337
subclone_1	0.0628819	431494
loss_3p/VHL	0.881195	431494
other	0.055923	431494
subclone_1	0.0138958	432666
loss_3p/VHL	0.94124	432666
other	0.0448641	432666
loss_3p/VHL	0.959968	432678
other	0.0400325	432678
subclone_1	0.095199	432679
loss_3p/VHL	0.842903	432679
other	0.0618976	432679
subclone_1	0.131011	432681
subclone_2	0.0388817	432681
subclone_3	0.0179338	432681
subclone_4	0.0122592	432681
subclone_5	0.0108634	432681
loss_3p/VHL	0.723688	432681
other	0.0653629	432681

## Sheet: SourceDataEDFig4avPart1
Subclone	CCF	SimID
subclone_1	0.063954	186465
subclone_2	0.0333689	186465
subclone_3	0.0239169	186465
subclone_4	0.0129441	186465
loss_3p/VHL	0.719345	186465
other	0.146471	186465
subclone_1	0.0235103	186473
subclone_2	0.0164968	186473
subclone_3	0.014517	186473
subclone_4	0.0103501	186473
loss_3p/VHL	0.785302	186473
other	0.149824	186473
subclone_1	0.742513	186475
subclone_2	0.0381577	186475
loss_3p/VHL	0.0559622	186475
other	0.163367	186475
subclone_1	0.67926	186635
subclone_2	0.0470731	186635
subclone_3	0.0189162	186635
subclone_4	0.0144479	186635
subclone_5	0.0126997	186635
loss_3p/VHL	0.0572365	186635
other	0.170366	186635
subclone_1	0.221242	187012
subclone_2	0.0204804	187012
subclone_3	0.0120867	187012
subclone_4	0.0103948	187012
loss_3p/VHL	0.601608	187012
other	0.134188	187012
subclone_1	0.047587	187311
subclone_2	0.0295947	187311
subclone_3	0.0252284	187311
subclone_4	0.0185048	187311
subclone_5	0.0157983	187311
loss_3p/VHL	0.698148	187311
other	0.165139	187311
subclone_1	0.409085	187317
loss_3p/VHL	0.432427	187317
other	0.158488	187317
subclone_1	0.301674	191950
subclone_2	0.0705872	191950
subclone_3	0.0491523	191950
subclone_4	0.0217588	191950
loss_3p/VHL	0.39253	191950
other	0.164298	191950
subclone_1	0.141648	192297
subclone_2	0.106837	192297
subclone_3	0.0197503	192297
subclone_4	0.0101375	192297
loss_3p/VHL	0.585619	192297
other	0.136007	192297
subclone_1	0.380925	192305
loss_3p/VHL	0.489415	192305
other	0.12966	192305
subclone_1	0.450161	192307
subclone_2	0.0212641	192307
subclone_3	0.0192359	192307
loss_3p/VHL	0.329573	192307
other	0.179766	192307
subclone_1	0.0780448	192693
subclone_2	0.0202214	192693
subclone_3	0.0149819	192693
subclone_4	0.0141489	192693
subclone_5	0.011184	192693
loss_3p/VHL	0.72193	192693
other	0.139489	192693
subclone_1	0.103166	197495
subclone_2	0.0803654	197495
subclone_3	0.053482	197495
subclone_4	0.0210361	197495
subclone_5	0.0126923	197495
loss_3p/VHL	0.584447	197495
other	0.144812	197495
subclone_1	0.277659	197543
subclone_2	0.127017	197543
subclone_3	0.114106	197543
loss_3p/VHL	0.358379	197543
other	0.12284	197543
subclone_1	0.0290087	197684
subclone_2	0.026514	197684
subclone_3	0.0193112	197684
subclone_4	0.0148431	197684
subclone_5	0.0116876	197684
loss_3p/VHL	0.718973	197684
other	0.179662	197684
subclone_1	0.05578	198083
subclone_2	0.0236672	198083
loss_3p/VHL	0.790255	198083
other	0.130298	198083
subclone_1	0.0716077	198223
subclone_2	0.0634213	198223
subclone_3	0.0181602	198223
loss_3p/VHL	0.701875	198223
other	0.144936	198223
subclone_1	0.383839	228190
subclone_2	0.195161	228190
loss_3p/VHL	0.267374	228190
other	0.153627	228190
subclone_1	0.0364791	228192
subclone_2	0.0199007	228192
subclone_3	0.012621	228192
subclone_4	0.0121172	228192
subclone_5	0.0101762	228192
loss_3p/VHL	0.77163	228192
other	0.137076	228192
subclone_1	0.0867521	228198
subclone_2	0.0131206	228198
loss_3p/VHL	0.737443	228198
other	0.162684	228198
subclone_1	0.235864	228597
subclone_2	0.0941579	228597
loss_3p/VHL	0.514098	228597
other	0.15588	228597
subclone_1	0.349544	231304
subclone_2	0.0832001	231304
subclone_3	0.0614385	231304
subclone_4	0.0140163	231304
subclone_5	0.0136343	231304
loss_3p/VHL	0.31143	231304
other	0.166737	231304
subclone_1	0.450915	231396
subclone_2	0.0241836	231396
subclone_3	0.0193191	231396
subclone_4	0.0176768	231396
subclone_5	0.0116832	231396
loss_3p/VHL	0.313566	231396
other	0.162657	231396
subclone_1	0.0321882	252069
subclone_2	0.0266388	252069
subclone_3	0.0248015	252069
subclone_4	0.0222851	252069
subclone_5	0.022023	252069
loss_3p/VHL	0.705873	252069
other	0.16619	252069
subclone_1	0.022011	394826
subclone_2	0.0120412	394826
loss_3p/VHL	0.842224	394826
other	0.123724	394826
subclone_1	0.231422	395245
subclone_2	0.0524464	395245
subclone_3	0.0204659	395245
loss_3p/VHL	0.545472	395245
other	0.150194	395245
subclone_1	0.146976	416724
subclone_2	0.0362744	416724
loss_3p/VHL	0.616247	416724
other	0.200502	416724
subclone_1	0.081615	416764
subclone_2	0.0116629	416764
loss_3p/VHL	0.791702	416764
other	0.11502	416764
subclone_1	0.357323	416915
subclone_2	0.0970078	416915
subclone_3	0.0389345	416915
subclone_4	0.016411	416915
subclone_5	0.013211	416915
loss_3p/VHL	0.261846	416915
other	0.215266	416915
subclone_1	0.192046	424713
subclone_2	0.0420508	424713
subclone_3	0.0313013	424713
subclone_4	0.0272747	424713
subclone_5	0.0249553	424713
loss_3p/VHL	0.521848	424713
other	0.160524	424713
subclone_1	0.0488293	424714
subclone_2	0.0203699	424714
subclone_3	0.0132745	424714
subclone_4	0.0120411	424714
loss_3p/VHL	0.764898	424714
other	0.140587	424714
subclone_1	0.212166	424722
subclone_2	0.196578	424722
subclone_3	0.0786052	424722
subclone_4	0.0434041	424722
subclone_5	0.0332241	424722
loss_3p/VHL	0.239184	424722
other	0.196839	424722
subclone_1	0.140832	424869
subclone_2	0.0592445	424869
subclone_3	0.0531215	424869
subclone_4	0.0509026	424869
subclone_5	0.0103729	424869
loss_3p/VHL	0.509258	424869
other	0.176269	424869
subclone_1	0.0556021	425280
subclone_2	0.0481778	425280
subclone_3	0.037986	425280
subclone_4	0.0358911	425280
subclone_5	0.0350674	425280
loss_3p/VHL	0.617925	425280
other	0.16935	425280
subclone_1	0.571738	425387
subclone_2	0.0126562	425387
subclone_3	0.0111383	425387
loss_3p/VHL	0.212537	425387
other	0.191931	425387
subclone_1	0.136364	425546
subclone_2	0.0618643	425546
subclone_3	0.0400296	425546
subclone_4	0.0217695	425546
subclone_5	0.0165649	425546
loss_3p/VHL	0.545341	425546
other	0.178067	425546
subclone_1	0.274531	430746
subclone_2	0.0710894	430746
subclone_3	0.0297263	430746
loss_3p/VHL	0.477603	430746
other	0.14705	430746
subclone_1	0.189349	430905
subclone_2	0.0261563	430905
subclone_3	0.0204695	430905
subclone_4	0.0185519	430905
subclone_5	0.0123899	430905
loss_3p/VHL	0.544895	430905
other	0.188189	430905
subclone_1	0.653703	431650
subclone_2	0.0176406	431650
subclone_3	0.0157569	431650
subclone_4	0.0111952	431650
subclone_5	0.0105349	431650
loss_3p/VHL	0.112995	431650
other	0.178174	431650
subclone_1	0.605479	431807
subclone_2	0.0202696	431807
subclone_3	0.0137818	431807
subclone_4	0.0125454	431807
subclone_5	0.0122517	431807
loss_3p/VHL	0.133582	431807
other	0.202091	431807
subclone_1	0.0515743	432124
subclone_2	0.0185327	432124
subclone_3	0.0131082	432124
subclone_4	0.0128429	432124
subclone_5	0.0122498	432124
loss_3p/VHL	0.753445	432124
other	0.138247	432124
subclone_1	0.467906	432269
loss_3p/VHL	0	432269
other	0.532094	432269
subclone_1	0.273408	432428
subclone_2	0.0285789	432428
loss_3p/VHL	0.545445	432428
other	0.152568	432428
subclone_1	0.470904	432573
loss_3p/VHL	0	432573
other	0.529096	432573
subclone_1	0.606837	433338
subclone_2	0.0244763	433338
subclone_3	0.0132286	433338
subclone_4	0.0104968	433338
loss_3p/VHL	0.1715	433338
other	0.173461	433338
subclone_1	0.0270969	433339
subclone_2	0.0193955	433339
loss_3p/VHL	0.796826	433339
other	0.156682	433339
subclone_1	0.318282	433564
subclone_2	0.110142	433564
subclone_3	0.0115649	433564
loss_3p/VHL	0.3915	433564
other	0.168512	433564
subclone_1	0.0518216	433610
subclone_2	0.0204631	433610
subclone_3	0.0180325	433610
subclone_4	0.0168731	433610
subclone_5	0.0155205	433610
loss_3p/VHL	0.734543	433610
other	0.142746	433610
subclone_1	0.0569003	433981
subclone_2	0.0466463	433981
subclone_3	0.0411759	433981
subclone_4	0.0176853	433981
subclone_5	0.0143837	433981
loss_3p/VHL	0.632842	433981
other	0.190367	433981
subclone_1	0.0446776	434126
subclone_2	0.02881	434126
subclone_3	0.0238931	434126
subclone_4	0.0132767	434126
loss_3p/VHL	0.727919	434126
other	0.161423	434126

## Sheet: SourceDataEDFig4aviPart1
Subclone	CCF	SimID
subclone_1	0.597401	187497
subclone_2	0.01308	187497
loss_3p/VHL	0.0923082	187497
other	0.297211	187497
subclone_1	0.167716	187815
subclone_2	0.0910733	187815
subclone_3	0.0586418	187815
subclone_4	0.0227482	187815
subclone_5	0.0149518	187815
loss_3p/VHL	0.359715	187815
other	0.285154	187815
subclone_1	0.175993	187984
subclone_2	0.138653	187984
subclone_3	0.0979103	187984
subclone_4	0.060641	187984
subclone_5	0.0105915	187984
loss_3p/VHL	0.265429	187984
other	0.250783	187984
subclone_1	0.22262	188195
subclone_2	0.0346132	188195
subclone_3	0.0184203	188195
subclone_4	0.0126352	188195
subclone_5	0.0125113	188195
loss_3p/VHL	0.408005	188195
other	0.291195	188195
subclone_1	0.0935824	192952
subclone_2	0.0668991	192952
subclone_3	0.0383483	192952
subclone_4	0.0343135	192952
subclone_5	0.0263718	192952
loss_3p/VHL	0.44994	192952
other	0.290545	192952
subclone_1	0.157248	193107
subclone_2	0.0954944	193107
subclone_3	0.03934	193107
subclone_4	0.0318311	193107
subclone_5	0.021396	193107
loss_3p/VHL	0.403766	193107
other	0.250924	193107
subclone_1	0.031095	193147
subclone_2	0.0232915	193147
subclone_3	0.012716	193147
subclone_4	0.012591	193147
subclone_5	0.0125643	193147
loss_3p/VHL	0.575336	193147
other	0.332407	193147
subclone_1	0.227843	193606
subclone_2	0.0827655	193606
loss_3p/VHL	0.459088	193606
other	0.230303	193606
subclone_1	0.560641	193919
subclone_2	0.068549	193919
subclone_3	0.0362642	193919
subclone_4	0.0267283	193919
subclone_5	0.0192511	193919
loss_3p/VHL	0	193919
other	0.288567	193919
subclone_1	0.380623	193931
loss_3p/VHL	0.40379	193931
other	0.215587	193931
subclone_1	0.401343	198390
subclone_2	0.0162681	198390
subclone_3	0.0155719	198390
subclone_4	0.0108371	198390
loss_3p/VHL	0.31016	198390
other	0.24582	198390
subclone_1	0.284539	198533
subclone_2	0.104574	198533
subclone_3	0.0613771	198533
subclone_4	0.0166263	198533
loss_3p/VHL	0.231968	198533
other	0.300915	198533
subclone_1	0.14964	198900
subclone_2	0.0324962	198900
subclone_3	0.0251312	198900
subclone_4	0.0209144	198900
subclone_5	0.0203496	198900
loss_3p/VHL	0.428883	198900
other	0.322586	198900
subclone_1	0.197194	199045
subclone_2	0.121994	199045
subclone_3	0.0808419	199045
subclone_4	0.0785115	199045
subclone_5	0.0315378	199045
loss_3p/VHL	0.152784	199045
other	0.337137	199045
subclone_1	0.208242	199248
subclone_2	0.0144382	199248
subclone_3	0.0132669	199248
subclone_4	0.0128153	199248
subclone_5	0.0126989	199248
loss_3p/VHL	0.47541	199248
other	0.263129	199248
subclone_1	0.426863	199345
loss_3p/VHL	0	199345
other	0.573137	199345
subclone_1	0.0842577	228756
subclone_2	0.0434476	228756
subclone_3	0.0389217	228756
subclone_4	0.0377183	228756
subclone_5	0.0330368	228756
loss_3p/VHL	0.399306	228756
other	0.363312	228756
subclone_1	0.176197	228901
subclone_2	0.107201	228901
subclone_3	0.0441633	228901
subclone_4	0.0299211	228901
subclone_5	0.0221977	228901
loss_3p/VHL	0.263379	228901
other	0.35694	228901
subclone_1	0.301936	229047
subclone_2	0.146965	229047
subclone_3	0.0103834	229047
loss_3p/VHL	0.268591	229047
other	0.272124	229047
subclone_1	0.0318248	229534
subclone_2	0.0314552	229534
subclone_3	0.0200438	229534
subclone_4	0.0189848	229534
subclone_5	0.017757	229534
loss_3p/VHL	0.598353	229534
other	0.281581	229534
subclone_1	0.214226	229578
subclone_2	0.120073	229578
subclone_3	0.0384149	229578
subclone_4	0.0146519	229578
loss_3p/VHL	0.368238	229578
other	0.244396	229578
subclone_1	0.208194	229738
subclone_2	0.0251649	229738
subclone_3	0.0226799	229738
subclone_4	0.0218337	229738
subclone_5	0.0204841	229738
loss_3p/VHL	0.386286	229738
other	0.315357	229738
subclone_1	0.505158	231875
subclone_2	0.0236769	231875
subclone_3	0.0234361	231875
subclone_4	0.0221664	231875
subclone_5	0.017902	231875
loss_3p/VHL	0.059688	231875
other	0.347973	231875
subclone_1	0.339361	232042
subclone_2	0.0836857	232042
subclone_3	0.0316153	232042
subclone_4	0.0199899	232042
subclone_5	0.0156776	232042
loss_3p/VHL	0.218897	232042
other	0.290773	232042
subclone_1	0.42885	234209
subclone_2	0.062546	234209
subclone_3	0.0214817	234209
subclone_4	0.0151213	234209
subclone_5	0.0115566	234209
loss_3p/VHL	0.167273	234209
other	0.293172	234209
subclone_1	0.110228	234216
subclone_2	0.0991219	234216
subclone_3	0.074678	234216
subclone_4	0.0587391	234216
subclone_5	0.0134149	234216
loss_3p/VHL	0.361246	234216
other	0.282572	234216
subclone_1	0.506001	234225
subclone_2	0.0675702	234225
subclone_3	0.0273314	234225
subclone_4	0.0171656	234225
loss_3p/VHL	0.120015	234225
other	0.261917	234225
subclone_1	0.135914	234226
subclone_2	0.0799779	234226
subclone_3	0.0507503	234226
subclone_4	0.0257151	234226
subclone_5	0.0249329	234226
loss_3p/VHL	0.37322	234226
other	0.309489	234226
subclone_1	0.191217	252566
subclone_2	0.09486	252566
subclone_3	0.0366364	252566
subclone_4	0.0264112	252566
subclone_5	0.0147874	252566
loss_3p/VHL	0.342215	252566
other	0.293873	252566
subclone_1	0.137432	395390
subclone_2	0.0733595	395390
subclone_3	0.0331708	395390
subclone_4	0.0293639	395390
subclone_5	0.0223423	395390
loss_3p/VHL	0.430336	395390
other	0.273995	395390
subclone_1	0.206158	395973
subclone_2	0.0236128	395973
subclone_3	0.0181994	395973
loss_3p/VHL	0.46479	395973
other	0.287239	395973
subclone_1	0.172383	395979
subclone_2	0.0631109	395979
subclone_3	0.0630407	395979
subclone_4	0.04426	395979
subclone_5	0.039918	395979
loss_3p/VHL	0.310027	395979
other	0.30726	395979
subclone_1	0.405743	417654
subclone_2	0.0494282	417654
subclone_3	0.0413548	417654
subclone_4	0.0256819	417654
subclone_5	0.0193969	417654
loss_3p/VHL	0.198745	417654
other	0.25965	417654
subclone_1	0.0837602	417850
subclone_2	0.0561986	417850
subclone_3	0.0261987	417850
subclone_4	0.0194216	417850
subclone_5	0.0183629	417850
loss_3p/VHL	0.443714	417850
other	0.352344	417850
subclone_1	0.340805	417990
subclone_2	0.143785	417990
subclone_3	0.0380093	417990
subclone_4	0.0119344	417990
subclone_5	0.0109844	417990
loss_3p/VHL	0.173215	417990
other	0.281266	417990
subclone_1	0.60816	418791
subclone_2	0.0241416	418791
subclone_3	0.0135537	418791
subclone_4	0.0128271	418791
subclone_5	0.010875	418791
loss_3p/VHL	0.0501514	418791
other	0.280291	418791
subclone_1	0.356239	418836
subclone_2	0.0279815	418836
subclone_3	0.0103562	418836
loss_3p/VHL	0.352403	418836
other	0.25302	418836
subclone_1	0.620916	425686
subclone_2	0.0272907	425686
subclone_3	0.0124548	425686
subclone_4	0.012446	425686
loss_3p/VHL	0.0769701	425686
other	0.249922	425686
subclone_1	0.161464	426090
subclone_2	0.0563659	426090
subclone_3	0.031991	426090
subclone_4	0.0229438	426090
subclone_5	0.0145167	426090
loss_3p/VHL	0.403951	426090
other	0.308768	426090
subclone_1	0.331438	426269
subclone_2	0.123299	426269
subclone_3	0.0465153	426269
subclone_4	0.045333	426269
subclone_5	0.0408102	426269
loss_3p/VHL	0.0574976	426269
other	0.355107	426269
subclone_1	0.253234	431358
subclone_2	0.0871853	431358
subclone_3	0.0322446	431358
subclone_4	0.0254497	431358
subclone_5	0.0183095	431358
loss_3p/VHL	0.244362	431358
other	0.339215	431358
subclone_1	0.301829	431506
subclone_2	0.116823	431506
subclone_3	0.112804	431506
subclone_4	0.0196432	431506
subclone_5	0.0157329	431506
loss_3p/VHL	0.130472	431506
other	0.302696	431506
subclone_1	0.181138	432994
subclone_2	0.159823	432994
subclone_3	0.0697807	432994
subclone_4	0.0333293	432994
loss_3p/VHL	0.322774	432994
other	0.233154	432994
subclone_1	0.274002	433304
subclone_2	0.0878656	433304
subclone_3	0.0307654	433304
subclone_4	0.0196644	433304
subclone_5	0.0180437	433304
loss_3p/VHL	0.20468	433304
other	0.364978	433304
subclone_1	0.370853	433307
subclone_2	0.0389431	433307
subclone_3	0.0207322	433307
subclone_4	0.0106605	433307
loss_3p/VHL	0.309883	433307
other	0.248929	433307
subclone_1	0.401397	433462
subclone_2	0.0429552	433462
subclone_3	0.0127275	433462
loss_3p/VHL	0.22517	433462
other	0.31775	433462
subclone_1	0.476996	434269
subclone_2	0.0964325	434269
subclone_3	0.0569943	434269
subclone_4	0.0350485	434269
subclone_5	0.011097	434269
loss_3p/VHL	0.0530727	434269
other	0.270359	434269
subclone_1	0.350956	434429
subclone_2	0.0330915	434429
subclone_3	0.0256325	434429
subclone_4	0.0196782	434429
subclone_5	0.0137577	434429
loss_3p/VHL	0.218312	434429
other	0.338573	434429
subclone_1	0.0770675	434827
subclone_2	0.0317322	434827
subclone_3	0.0295494	434827
subclone_4	0.0236065	434827
subclone_5	0.0206475	434827
loss_3p/VHL	0.503063	434827
other	0.314334	434827
subclone_1	0.292166	434975
subclone_2	0.151118	434975
subclone_3	0.0215088	434975
loss_3p/VHL	0.273947	434975
other	0.261259	434975

## Sheet: SourceDataEDFig4aiPart2
0.576198
0.702443
0.511506
0.643738
0.758782
0.733363
0.798864
0.59297
0.689298
0.713485
0.726325
0.810782
0.783543
0.709599
0.752395
0.635571
0.839618
0.757388
0.882328
0.865199
0.811966
0.80296
0.835617
0.777691
0.840263
0.767674
0.897905
0.877614
0.901843
0.849563
0.822149
0.862966
0.877471
0.883309
0.838748
0.869874
0.808287
0.937546
0.853287
0.899924
0.842504
0.931679
0.921311
0.934596
0.90752
0.919288
0.981257
0.943971
0.991391
1

## Sheet: SourceDataEDFig4aiiPart2
0.93531
0.963524
0.919397
0.916727
0.939772
0.931231
0.958816
0.99968
0.983599
0.994508
0.998056
0.955488
0.989749
0.952579
0.997538
0.997268
0.994777
0.99951
0.987718
0.964669
0.977149
0.949204
0.999087
0.994759
1
0.994909
0.998643
0.999019
1
1
0.999674
0.999811
0.999826
0.98302
0.999079
0.997648
0.98686
0.915499
0.984775
0.934499
1
0.997497
0.976934
0.992316
1
0.999258
0.993333
0.999907
0.99991
0.999915

## Sheet: SourceDataEDFig4aiiiPart2
1
0.961185
1
1
1
0.999619
0.999669
1
1
1
1
0.999352
1
0.999069
0.959843
1
1
0.999463
1
1
1
1
1
1
0.999096
1
1
0.999534
1
1
1
0.97003
1
0.998894
0.999707
0.983667
0.999817
1
1
0.99991
0.999938
1
0.999532
0.999754
0.999881
1
1
1
0.999166
1

## Sheet: SourceDataEDFig4aivPart2
0.250187
0.250476
0.25022
0.250596
0.25167
0.25
0.250111
0.250448
0.25
0.25
0.250189
0.25
0.252443
0.266054
0.25
0.250037
0.25
0.25
0.250671
0.25
0.25
0.256148
0.250038
0.257209
0.251659
0.263688
0.263817
0.25
0.325457
0.25
0.25
0.250147
0.250037
0.25059
0.261894
0.250259
0.3847
0.25
0.453478
0.25004
0.267795
0.25
0.436378
0.272377
0.572477
0.593802
0.662803
0.475138
0.701795
0.948264

[truncated: 14 more sheets: SourceDataEDFig4avPart2, SourceDataEDFig4aviPart2, SourceDataEDFig4biPart1, SourceDataEDFig4biiPart1, SourceDataEDFig4biiiPart1, SourceDataEDFig4bivPart1, SourceDataEDFig4bvPart1, SourceDataEDFig4bviPart1, SourceDataEDFig4biPart2, SourceDataEDFig4biiPart2, SourceDataEDFig4biiiPart2, SourceDataEDFig4bivPart2, SourceDataEDFig4bvPart2, SourceDataEDFig4bviPart2]
