# Supplementary material for: Spatial patterns of tumour growth impact clonal diversification
Source: Nat Ecol Evol. Author manuscript; Available in PMC 2022 Jan 17. (PMC8752443; doi:10.1038/s41559-021-01586-x)
Supplement: Source Data for Extended Data Figure 5 [file EMS136364-supplement-Source_Data_for_Extended_Data_Figure_5.xlsx]

## Sheet: SourceDataEDFig5b
x	y	z	distances	label
0.443041	0	0	0.443041	Random spots (1D)
0.73734	0	0	0.73734	Random spots (1D)
-0.348645	0	0	0.348645	Random spots (1D)
0.699586	0	0	0.699586	Random spots (1D)
0.327257	0	0	0.327257	Random spots (1D)
0.851194	0	0	0.851194	Random spots (1D)
0.985542	0	0	0.985542	Random spots (1D)
-0.358833	0	0	0.358833	Random spots (1D)
0.189001	0	0	0.189001	Random spots (1D)
-0.684862	0	0	0.684862	Random spots (1D)
-0.604691	0	0	0.604691	Random spots (1D)
-0.338542	0	0	0.338542	Random spots (1D)
-0.652583	0	0	0.652583	Random spots (1D)
0.0896758	0	0	0.0896758	Random spots (1D)
0.868369	0	0	0.868369	Random spots (1D)
0.419567	0	0	0.419567	Random spots (1D)
0.440329	0	0	0.440329	Random spots (1D)
-0.256848	0	0	0.256848	Random spots (1D)
0.332919	0	0	0.332919	Random spots (1D)
0.391355	0	0	0.391355	Random spots (1D)
0.964165	0	0	0.964165	Random spots (1D)
0.941899	0	0	0.941899	Random spots (1D)
-0.842879	0	0	0.842879	Random spots (1D)
-0.813001	0	0	0.813001	Random spots (1D)
0.782206	0	0	0.782206	Random spots (1D)
-0.709868	0	0	0.709868	Random spots (1D)
0.934656	0	0	0.934656	Random spots (1D)
-0.166235	0	0	0.166235	Random spots (1D)
-0.785257	0	0	0.785257	Random spots (1D)
0.849905	0	0	0.849905	Random spots (1D)
-0.0507682	0	0	0.0507682	Random spots (1D)
0.148363	0	0	0.148363	Random spots (1D)
0.762201	0	0	0.762201	Random spots (1D)
-0.286282	0	0	0.286282	Random spots (1D)
-0.544294	0	0	0.544294	Random spots (1D)
0.197233	0	0	0.197233	Random spots (1D)
0.778095	0	0	0.778095	Random spots (1D)
-0.018113	0	0	0.018113	Random spots (1D)
-0.778335	0	0	0.778335	Random spots (1D)
0.196396	0	0	0.196396	Random spots (1D)
0.304916	0	0	0.304916	Random spots (1D)
0.442653	0	0	0.442653	Random spots (1D)
0.879207	0	0	0.879207	Random spots (1D)
-0.975148	0	0	0.975148	Random spots (1D)
0.673361	0	0	0.673361	Random spots (1D)
0.638279	0	0	0.638279	Random spots (1D)
-0.369586	0	0	0.369586	Random spots (1D)
-0.79858	0	0	0.79858	Random spots (1D)
0.64677	0	0	0.64677	Random spots (1D)
0.952155	0	0	0.952155	Random spots (1D)
0.771406	0	0	0.771406	Random spots (1D)
0.281111	0	0	0.281111	Random spots (1D)
-0.0106155	0	0	0.0106155	Random spots (1D)
0.505773	0	0	0.505773	Random spots (1D)
-0.223351	0	0	0.223351	Random spots (1D)
-0.480154	0	0	0.480154	Random spots (1D)
-0.508062	0	0	0.508062	Random spots (1D)
-0.769954	0	0	0.769954	Random spots (1D)
0.226168	0	0	0.226168	Random spots (1D)
-0.572317	0	0	0.572317	Random spots (1D)
0.0965997	0	0	0.0965997	Random spots (1D)
-0.449067	0	0	0.449067	Random spots (1D)
-0.670336	0	0	0.670336	Random spots (1D)
0.814008	0	0	0.814008	Random spots (1D)
0.944753	0	0	0.944753	Random spots (1D)
-0.394801	0	0	0.394801	Random spots (1D)
0.228081	0	0	0.228081	Random spots (1D)
0.196398	0	0	0.196398	Random spots (1D)
-0.123271	0	0	0.123271	Random spots (1D)
-0.668572	0	0	0.668572	Random spots (1D)
-0.058162	0	0	0.058162	Random spots (1D)
-0.881766	0	0	0.881766	Random spots (1D)
0.590745	0	0	0.590745	Random spots (1D)
0.580973	0	0	0.580973	Random spots (1D)
-0.575494	0	0	0.575494	Random spots (1D)
-0.249171	0	0	0.249171	Random spots (1D)
0.425509	0	0	0.425509	Random spots (1D)
0.749846	0	0	0.749846	Random spots (1D)
0.0908647	0	0	0.0908647	Random spots (1D)
-0.650166	0	0	0.650166	Random spots (1D)
0.112235	0	0	0.112235	Random spots (1D)
-0.137607	0	0	0.137607	Random spots (1D)
0.0447192	0	0	0.0447192	Random spots (1D)
-0.135675	0	0	0.135675	Random spots (1D)
-0.464623	0	0	0.464623	Random spots (1D)
-0.00585142	0	0	0.00585142	Random spots (1D)
-0.560872	0	0	0.560872	Random spots (1D)
-0.650762	0	0	0.650762	Random spots (1D)
-0.0278259	0	0	0.0278259	Random spots (1D)
0.710115	0	0	0.710115	Random spots (1D)
0.313538	0	0	0.313538	Random spots (1D)
-0.547814	0	0	0.547814	Random spots (1D)
0.407507	0	0	0.407507	Random spots (1D)
-0.705143	0	0	0.705143	Random spots (1D)
-0.224522	0	0	0.224522	Random spots (1D)
0.880145	0	0	0.880145	Random spots (1D)
0.748465	0	0	0.748465	Random spots (1D)
-0.641257	0	0	0.641257	Random spots (1D)
0.694623	0	0	0.694623	Random spots (1D)
0.131493	0	0	0.131493	Random spots (1D)
-0.191737	0	0	0.191737	Random spots (1D)
-0.64089	0	0	0.64089	Random spots (1D)
-0.863993	0	0	0.863993	Random spots (1D)
0.687955	0	0	0.687955	Random spots (1D)
-0.905308	0	0	0.905308	Random spots (1D)
-0.672362	0	0	0.672362	Random spots (1D)
0.251713	0	0	0.251713	Random spots (1D)
-0.518153	0	0	0.518153	Random spots (1D)
-0.834232	0	0	0.834232	Random spots (1D)
0.946146	0	0	0.946146	Random spots (1D)
0.901992	0	0	0.901992	Random spots (1D)
0.309463	0	0	0.309463	Random spots (1D)
0.561696	0	0	0.561696	Random spots (1D)
-0.480293	0	0	0.480293	Random spots (1D)
0.622209	0	0	0.622209	Random spots (1D)
-0.628581	0	0	0.628581	Random spots (1D)
-0.211004	0	0	0.211004	Random spots (1D)
-0.575975	0	0	0.575975	Random spots (1D)
-0.814329	0	0	0.814329	Random spots (1D)
0.455063	0	0	0.455063	Random spots (1D)
-0.129519	0	0	0.129519	Random spots (1D)
-0.459555	0	0	0.459555	Random spots (1D)
0.15502	0	0	0.15502	Random spots (1D)
-0.931091	0	0	0.931091	Random spots (1D)
-0.94445	0	0	0.94445	Random spots (1D)
0.225232	0	0	0.225232	Random spots (1D)
-0.878547	0	0	0.878547	Random spots (1D)
-0.0773266	0	0	0.0773266	Random spots (1D)
-0.371537	0	0	0.371537	Random spots (1D)
-0.89525	0	0	0.89525	Random spots (1D)
-0.297577	0	0	0.297577	Random spots (1D)
0.466839	0	0	0.466839	Random spots (1D)
0.0927531	0	0	0.0927531	Random spots (1D)
0.804411	0	0	0.804411	Random spots (1D)
-0.995232	0	0	0.995232	Random spots (1D)
0.580058	0	0	0.580058	Random spots (1D)
-0.131327	0	0	0.131327	Random spots (1D)
-0.296052	0	0	0.296052	Random spots (1D)
-0.791957	0	0	0.791957	Random spots (1D)
0.222052	0	0	0.222052	Random spots (1D)
0.792965	0	0	0.792965	Random spots (1D)
-0.430737	0	0	0.430737	Random spots (1D)
-0.5078	0	0	0.5078	Random spots (1D)
0.704793	0	0	0.704793	Random spots (1D)
-0.644798	0	0	0.644798	Random spots (1D)
-0.176995	0	0	0.176995	Random spots (1D)
0.810758	0	0	0.810758	Random spots (1D)
-0.836267	0	0	0.836267	Random spots (1D)
0.0616761	0	0	0.0616761	Random spots (1D)
-0.745265	0	0	0.745265	Random spots (1D)
0.953711	0	0	0.953711	Random spots (1D)
0.414306	0	0	0.414306	Random spots (1D)
0.0817203	0	0	0.0817203	Random spots (1D)
0.789391	0	0	0.789391	Random spots (1D)
0.481975	0	0	0.481975	Random spots (1D)
0.396998	0	0	0.396998	Random spots (1D)
-0.931466	0	0	0.931466	Random spots (1D)
-0.607213	0	0	0.607213	Random spots (1D)
-0.944625	0	0	0.944625	Random spots (1D)
-0.563894	0	0	0.563894	Random spots (1D)
-0.379307	0	0	0.379307	Random spots (1D)
-0.423065	0	0	0.423065	Random spots (1D)
0.163807	0	0	0.163807	Random spots (1D)
0.918721	0	0	0.918721	Random spots (1D)
-0.921604	0	0	0.921604	Random spots (1D)
-0.34997	0	0	0.34997	Random spots (1D)
0.341092	0	0	0.341092	Random spots (1D)
0.878857	0	0	0.878857	Random spots (1D)
-0.363705	0	0	0.363705	Random spots (1D)
-0.87293	0	0	0.87293	Random spots (1D)
0.910005	0	0	0.910005	Random spots (1D)
-0.186629	0	0	0.186629	Random spots (1D)
0.821233	0	0	0.821233	Random spots (1D)
0.628413	0	0	0.628413	Random spots (1D)
-0.201264	0	0	0.201264	Random spots (1D)
0.415018	0	0	0.415018	Random spots (1D)
-0.187637	0	0	0.187637	Random spots (1D)
-0.705514	0	0	0.705514	Random spots (1D)
-0.321658	0	0	0.321658	Random spots (1D)
0.834541	0	0	0.834541	Random spots (1D)
-0.651357	0	0	0.651357	Random spots (1D)
0.904391	0	0	0.904391	Random spots (1D)
-0.239862	0	0	0.239862	Random spots (1D)
-0.118556	0	0	0.118556	Random spots (1D)
-0.826439	0	0	0.826439	Random spots (1D)
0.484124	0	0	0.484124	Random spots (1D)
-0.64774	0	0	0.64774	Random spots (1D)
-0.854688	0	0	0.854688	Random spots (1D)
-0.300867	0	0	0.300867	Random spots (1D)
0.114329	0	0	0.114329	Random spots (1D)
0.21372	0	0	0.21372	Random spots (1D)
0.998653	0	0	0.998653	Random spots (1D)
-0.268594	0	0	0.268594	Random spots (1D)
0.691367	0	0	0.691367	Random spots (1D)
0.791602	0	0	0.791602	Random spots (1D)
0.845395	0	0	0.845395	Random spots (1D)
-0.271345	0	0	0.271345	Random spots (1D)
0.196286	0	0	0.196286	Random spots (1D)
0.676775	0	0	0.676775	Random spots (1D)
-0.0386267	0	0	0.0386267	Random spots (1D)
-0.00143974	0	0	0.00143974	Random spots (1D)
-0.688126	0	0	0.688126	Random spots (1D)
-0.920117	0	0	0.920117	Random spots (1D)
0.860037	0	0	0.860037	Random spots (1D)
0.365267	0	0	0.365267	Random spots (1D)
-0.814525	0	0	0.814525	Random spots (1D)
0.87162	0	0	0.87162	Random spots (1D)
-0.0660247	0	0	0.0660247	Random spots (1D)
-0.771828	0	0	0.771828	Random spots (1D)
-0.842931	0	0	0.842931	Random spots (1D)
0.0535477	0	0	0.0535477	Random spots (1D)
0.691489	0	0	0.691489	Random spots (1D)
-0.00708344	0	0	0.00708344	Random spots (1D)
-0.160481	0	0	0.160481	Random spots (1D)
0.962225	0	0	0.962225	Random spots (1D)
-0.937887	0	0	0.937887	Random spots (1D)
0.772472	0	0	0.772472	Random spots (1D)
-0.925105	0	0	0.925105	Random spots (1D)
-0.452719	0	0	0.452719	Random spots (1D)
0.123615	0	0	0.123615	Random spots (1D)
-0.2397	0	0	0.2397	Random spots (1D)
0.329625	0	0	0.329625	Random spots (1D)
-0.91593	0	0	0.91593	Random spots (1D)
0.262512	0	0	0.262512	Random spots (1D)
-0.152789	0	0	0.152789	Random spots (1D)
0.379671	0	0	0.379671	Random spots (1D)
0.834008	0	0	0.834008	Random spots (1D)
0.905316	0	0	0.905316	Random spots (1D)
-0.612389	0	0	0.612389	Random spots (1D)
-0.73377	0	0	0.73377	Random spots (1D)
-0.784621	0	0	0.784621	Random spots (1D)
0.146561	0	0	0.146561	Random spots (1D)
0.696942	0	0	0.696942	Random spots (1D)
0.404554	0	0	0.404554	Random spots (1D)
-0.234627	0	0	0.234627	Random spots (1D)
0.242508	0	0	0.242508	Random spots (1D)
0.484606	0	0	0.484606	Random spots (1D)
-0.412751	0	0	0.412751	Random spots (1D)
-0.845151	0	0	0.845151	Random spots (1D)
-0.048506	0	0	0.048506	Random spots (1D)
-0.0397723	0	0	0.0397723	Random spots (1D)
0.195039	0	0	0.195039	Random spots (1D)
-0.478965	0	0	0.478965	Random spots (1D)
-0.733754	0	0	0.733754	Random spots (1D)
-0.215613	0	0	0.215613	Random spots (1D)
-0.325086	0	0	0.325086	Random spots (1D)
-0.834254	0	0	0.834254	Random spots (1D)
-0.749287	0	0	0.749287	Random spots (1D)
0.47119	0	0	0.47119	Random spots (1D)
0.939021	0	0	0.939021	Random spots (1D)
0.690057	0	0	0.690057	Random spots (1D)
0.712508	0	0	0.712508	Random spots (1D)
-0.0457075	0	0	0.0457075	Random spots (1D)
-0.271495	0	0	0.271495	Random spots (1D)
-0.533733	0	0	0.533733	Random spots (1D)
-0.280646	0	0	0.280646	Random spots (1D)
0.974657	0	0	0.974657	Random spots (1D)
0.586343	0	0	0.586343	Random spots (1D)
-0.152685	0	0	0.152685	Random spots (1D)
0.576473	0	0	0.576473	Random spots (1D)
0.883656	0	0	0.883656	Random spots (1D)
0.677918	0	0	0.677918	Random spots (1D)
-0.820639	0	0	0.820639	Random spots (1D)
0.569083	0	0	0.569083	Random spots (1D)
-0.774625	0	0	0.774625	Random spots (1D)
-0.362802	0	0	0.362802	Random spots (1D)
-0.777045	0	0	0.777045	Random spots (1D)
0.0397948	0	0	0.0397948	Random spots (1D)
-0.867342	0	0	0.867342	Random spots (1D)
0.403534	0	0	0.403534	Random spots (1D)
0.475041	0	0	0.475041	Random spots (1D)
0.438816	0	0	0.438816	Random spots (1D)
-0.324155	0	0	0.324155	Random spots (1D)
0.24428	0	0	0.24428	Random spots (1D)
-0.459672	0	0	0.459672	Random spots (1D)
-0.187866	0	0	0.187866	Random spots (1D)
-0.122374	0	0	0.122374	Random spots (1D)
0.309975	0	0	0.309975	Random spots (1D)
-0.829189	0	0	0.829189	Random spots (1D)
0.143179	0	0	0.143179	Random spots (1D)
0.427753	0	0	0.427753	Random spots (1D)
-0.18355	0	0	0.18355	Random spots (1D)
-0.923886	0	0	0.923886	Random spots (1D)
-0.0521593	0	0	0.0521593	Random spots (1D)
0.180888	0	0	0.180888	Random spots (1D)
-0.236689	0	0	0.236689	Random spots (1D)
-0.84832	0	0	0.84832	Random spots (1D)
0.205405	0	0	0.205405	Random spots (1D)
0.433611	0	0	0.433611	Random spots (1D)
-0.205116	0	0	0.205116	Random spots (1D)
0.320376	0	0	0.320376	Random spots (1D)
0.883924	0	0	0.883924	Random spots (1D)
0.795418	0	0	0.795418	Random spots (1D)
0.746611	0	0	0.746611	Random spots (1D)
0.604391	0	0	0.604391	Random spots (1D)
-0.534068	0	0	0.534068	Random spots (1D)
0.0987066	0	0	0.0987066	Random spots (1D)
-0.664985	0	0	0.664985	Random spots (1D)
-0.346599	0	0	0.346599	Random spots (1D)
-0.0946641	0	0	0.0946641	Random spots (1D)
0.30307	0	0	0.30307	Random spots (1D)
0.903364	0	0	0.903364	Random spots (1D)
0.0309604	0	0	0.0309604	Random spots (1D)
-0.939004	0	0	0.939004	Random spots (1D)
-0.244667	0	0	0.244667	Random spots (1D)
0.618146	0	0	0.618146	Random spots (1D)
0.917546	0	0	0.917546	Random spots (1D)
-0.959489	0	0	0.959489	Random spots (1D)
-0.308059	0	0	0.308059	Random spots (1D)
0.447494	0	0	0.447494	Random spots (1D)
0.880577	0	0	0.880577	Random spots (1D)
-0.0322896	0	0	0.0322896	Random spots (1D)
0.511487	0	0	0.511487	Random spots (1D)
0.386859	0	0	0.386859	Random spots (1D)
0.536409	0	0	0.536409	Random spots (1D)
-0.478643	0	0	0.478643	Random spots (1D)
-0.628332	0	0	0.628332	Random spots (1D)
0.843173	0	0	0.843173	Random spots (1D)
0.162759	0	0	0.162759	Random spots (1D)
-0.762483	0	0	0.762483	Random spots (1D)
-0.539938	0	0	0.539938	Random spots (1D)
-0.196748	0	0	0.196748	Random spots (1D)
0.288832	0	0	0.288832	Random spots (1D)
-0.49338	0	0	0.49338	Random spots (1D)
0.21373	0	0	0.21373	Random spots (1D)
0.0663565	0	0	0.0663565	Random spots (1D)
-0.0487694	0	0	0.0487694	Random spots (1D)
0.999857	0	0	0.999857	Random spots (1D)
-0.710691	0	0	0.710691	Random spots (1D)
-0.783992	0	0	0.783992	Random spots (1D)
0.0348076	0	0	0.0348076	Random spots (1D)
-0.710852	0	0	0.710852	Random spots (1D)
-0.903895	0	0	0.903895	Random spots (1D)
0.33689	0	0	0.33689	Random spots (1D)
-0.377406	0	0	0.377406	Random spots (1D)
-0.411333	0	0	0.411333	Random spots (1D)
-0.988517	0	0	0.988517	Random spots (1D)
0.599132	0	0	0.599132	Random spots (1D)
0.858893	0	0	0.858893	Random spots (1D)
0.853255	0	0	0.853255	Random spots (1D)
0.558071	0	0	0.558071	Random spots (1D)
-0.413731	0	0	0.413731	Random spots (1D)
0.740799	0	0	0.740799	Random spots (1D)
-0.929577	0	0	0.929577	Random spots (1D)
0.0824031	0	0	0.0824031	Random spots (1D)
-0.571064	0	0	0.571064	Random spots (1D)
0.200545	0	0	0.200545	Random spots (1D)
0.666673	0	0	0.666673	Random spots (1D)
-0.665125	0	0	0.665125	Random spots (1D)
0.69486	0	0	0.69486	Random spots (1D)
-0.142561	0	0	0.142561	Random spots (1D)
0.664212	0	0	0.664212	Random spots (1D)
0.149998	0	0	0.149998	Random spots (1D)
-0.0209274	0	0	0.0209274	Random spots (1D)
-0.18363	0	0	0.18363	Random spots (1D)
-0.344702	0	0	0.344702	Random spots (1D)
0.520955	0	0	0.520955	Random spots (1D)
0.289302	0	0	0.289302	Random spots (1D)
0.0700016	0	0	0.0700016	Random spots (1D)
0.442559	0	0	0.442559	Random spots (1D)
-0.880972	0	0	0.880972	Random spots (1D)
-0.40012	0	0	0.40012	Random spots (1D)
-0.441094	0	0	0.441094	Random spots (1D)
-0.870657	0	0	0.870657	Random spots (1D)
0.130276	0	0	0.130276	Random spots (1D)
-0.585305	0	0	0.585305	Random spots (1D)
-0.878977	0	0	0.878977	Random spots (1D)
-0.70069	0	0	0.70069	Random spots (1D)
-0.533634	0	0	0.533634	Random spots (1D)
-0.53293	0	0	0.53293	Random spots (1D)
0.80919	0	0	0.80919	Random spots (1D)
0.806001	0	0	0.806001	Random spots (1D)
-0.593942	0	0	0.593942	Random spots (1D)
0.324112	0	0	0.324112	Random spots (1D)
0.414013	0	0	0.414013	Random spots (1D)
-0.878482	0	0	0.878482	Random spots (1D)
0.529571	0	0	0.529571	Random spots (1D)
-0.828002	0	0	0.828002	Random spots (1D)
0.778287	0	0	0.778287	Random spots (1D)
-0.389646	0	0	0.389646	Random spots (1D)
-0.765798	0	0	0.765798	Random spots (1D)
-0.324677	0	0	0.324677	Random spots (1D)
0.339071	0	0	0.339071	Random spots (1D)
0.706585	0	0	0.706585	Random spots (1D)
-0.583471	0	0	0.583471	Random spots (1D)
-0.987486	0	0	0.987486	Random spots (1D)
0.0989649	0	0	0.0989649	Random spots (1D)
0.510817	0	0	0.510817	Random spots (1D)
-0.50136	0	0	0.50136	Random spots (1D)
-0.508626	0	0	0.508626	Random spots (1D)
0.840871	0	0	0.840871	Random spots (1D)
0.123654	0	0	0.123654	Random spots (1D)
0.34307	0	0	0.34307	Random spots (1D)
-0.303094	0	0	0.303094	Random spots (1D)
-0.406376	0	0	0.406376	Random spots (1D)
-0.847184	0	0	0.847184	Random spots (1D)
0.652193	0	0	0.652193	Random spots (1D)
0.109822	0	0	0.109822	Random spots (1D)
0.911741	0	0	0.911741	Random spots (1D)
-0.603728	0	0	0.603728	Random spots (1D)
-0.653026	0	0	0.653026	Random spots (1D)
0.90653	0	0	0.90653	Random spots (1D)
-0.161957	0	0	0.161957	Random spots (1D)
0.396835	0	0	0.396835	Random spots (1D)
0.496043	0	0	0.496043	Random spots (1D)
0.718176	0	0	0.718176	Random spots (1D)
-0.175926	0	0	0.175926	Random spots (1D)
-0.430021	0	0	0.430021	Random spots (1D)
-0.318589	0	0	0.318589	Random spots (1D)
-0.815234	0	0	0.815234	Random spots (1D)
-0.959646	0	0	0.959646	Random spots (1D)
0.668023	0	0	0.668023	Random spots (1D)
-0.802937	0	0	0.802937	Random spots (1D)
-0.45835	0	0	0.45835	Random spots (1D)
-0.508874	0	0	0.508874	Random spots (1D)
-0.936065	0	0	0.936065	Random spots (1D)
-0.0319426	0	0	0.0319426	Random spots (1D)
-0.682377	0	0	0.682377	Random spots (1D)
0.0522419	0	0	0.0522419	Random spots (1D)
0.0609957	0	0	0.0609957	Random spots (1D)
0.236638	0	0	0.236638	Random spots (1D)
0.319263	0	0	0.319263	Random spots (1D)
0.816552	0	0	0.816552	Random spots (1D)
0.246281	0	0	0.246281	Random spots (1D)
-0.16853	0	0	0.16853	Random spots (1D)
0.967737	0	0	0.967737	Random spots (1D)
-0.617989	0	0	0.617989	Random spots (1D)
-0.751441	0	0	0.751441	Random spots (1D)
-0.0566707	0	0	0.0566707	Random spots (1D)
-0.0802007	0	0	0.0802007	Random spots (1D)
0.163402	0	0	0.163402	Random spots (1D)
-0.694539	0	0	0.694539	Random spots (1D)
-0.141341	0	0	0.141341	Random spots (1D)
0.647898	0	0	0.647898	Random spots (1D)
0.495022	0	0	0.495022	Random spots (1D)
-0.0762333	0	0	0.0762333	Random spots (1D)
-0.587503	0	0	0.587503	Random spots (1D)
0.234453	0	0	0.234453	Random spots (1D)
0.447485	0	0	0.447485	Random spots (1D)
-0.704229	0	0	0.704229	Random spots (1D)
-0.0823252	0	0	0.0823252	Random spots (1D)
-0.546271	0	0	0.546271	Random spots (1D)
0.0820357	0	0	0.0820357	Random spots (1D)
0.276457	0	0	0.276457	Random spots (1D)
-0.515972	0	0	0.515972	Random spots (1D)
0.135943	0	0	0.135943	Random spots (1D)
0.00802463	0	0	0.00802463	Random spots (1D)
-0.251048	0	0	0.251048	Random spots (1D)
-0.672625	0	0	0.672625	Random spots (1D)
0.364735	0	0	0.364735	Random spots (1D)
0.27607	0	0	0.27607	Random spots (1D)
0.449053	0	0	0.449053	Random spots (1D)
-0.781889	0	0	0.781889	Random spots (1D)
-0.858375	0	0	0.858375	Random spots (1D)
-0.126531	0	0	0.126531	Random spots (1D)
-0.922844	0	0	0.922844	Random spots (1D)
-0.80106	0	0	0.80106	Random spots (1D)
-0.306172	0	0	0.306172	Random spots (1D)
-0.28188	0	0	0.28188	Random spots (1D)
-0.185554	0	0	0.185554	Random spots (1D)
0.803811	0	0	0.803811	Random spots (1D)
-0.0529422	0	0	0.0529422	Random spots (1D)
0.0135348	0	0	0.0135348	Random spots (1D)
-0.867338	0	0	0.867338	Random spots (1D)
0.991112	0	0	0.991112	Random spots (1D)
0.265331	0	0	0.265331	Random spots (1D)
-0.557797	0	0	0.557797	Random spots (1D)
-0.324932	0	0	0.324932	Random spots (1D)
-0.947836	0	0	0.947836	Random spots (1D)
-0.286184	0	0	0.286184	Random spots (1D)
-0.438958	0	0	0.438958	Random spots (1D)
0.485692	0	0	0.485692	Random spots (1D)
-0.472371	0	0	0.472371	Random spots (1D)
0.766455	0	0	0.766455	Random spots (1D)
-0.548098	0	0	0.548098	Random spots (1D)
-0.170296	0	0	0.170296	Random spots (1D)
0.133167	0	0	0.133167	Random spots (1D)
0.530028	0	0	0.530028	Random spots (1D)
0.957667	0	0	0.957667	Random spots (1D)
0.411593	0	0	0.411593	Random spots (1D)
-0.0932985	0	0	0.0932985	Random spots (1D)
0.850074	0	0	0.850074	Random spots (1D)
0.525036	0	0	0.525036	Random spots (1D)
-0.753031	0	0	0.753031	Random spots (1D)
-0.0229636	0	0	0.0229636	Random spots (1D)
-0.196492	0	0	0.196492	Random spots (1D)
0.833797	0	0	0.833797	Random spots (1D)
0.18397	0	0	0.18397	Random spots (1D)
0.0151035	0	0	0.0151035	Random spots (1D)
0.671603	0	0	0.671603	Random spots (1D)
0.551591	0	0	0.551591	Random spots (1D)
-0.200382	0	0	0.200382	Random spots (1D)
0.979434	0	0	0.979434	Random spots (1D)
0.550354	0	0	0.550354	Random spots (1D)
0.48814	0	0	0.48814	Random spots (1D)
0.556329	0	0	0.556329	Random spots (1D)
0.549946	0	0	0.549946	Random spots (1D)
-0.686909	0	0	0.686909	Random spots (1D)
0.898203	0	0	0.898203	Random spots (1D)
-0.271292	0	0	0.271292	Random spots (1D)
0.299646	0	0	0.299646	Random spots (1D)
-0.703956	0	0	0.703956	Random spots (1D)
0.685237	0	0	0.685237	Random spots (1D)
-0.265828	0	0	0.265828	Random spots (1D)
-0.70507	0	0	0.70507	Random spots (1D)
-0.503711	0	0	0.503711	Random spots (1D)
0.986743	0	0	0.986743	Random spots (1D)
-0.365993	0	0	0.365993	Random spots (1D)
0.29783	0	0	0.29783	Random spots (1D)
0.627774	0	0	0.627774	Random spots (1D)
-0.711049	0	0	0.711049	Random spots (1D)
-0.21838	0	0	0.21838	Random spots (1D)
0.411671	0	0	0.411671	Random spots (1D)
-0.288953	0	0	0.288953	Random spots (1D)
-0.773986	0	0	0.773986	Random spots (1D)
0.985281	0	0	0.985281	Random spots (1D)
0.420365	0	0	0.420365	Random spots (1D)
0.20882	0	0	0.20882	Random spots (1D)
-0.810747	0	0	0.810747	Random spots (1D)
0.83534	0	0	0.83534	Random spots (1D)
-0.153594	0	0	0.153594	Random spots (1D)
0.0574152	0	0	0.0574152	Random spots (1D)
-0.832634	0	0	0.832634	Random spots (1D)
-0.834445	0	0	0.834445	Random spots (1D)
0.605941	0	0	0.605941	Random spots (1D)
-0.613237	0	0	0.613237	Random spots (1D)
-0.347221	0	0	0.347221	Random spots (1D)
0.536292	0	0	0.536292	Random spots (1D)
-0.842509	0	0	0.842509	Random spots (1D)
0.272533	0	0	0.272533	Random spots (1D)
0.45574	0	0	0.45574	Random spots (1D)
0.487146	0	0	0.487146	Random spots (1D)
0.0699033	0	0	0.0699033	Random spots (1D)
0.0468226	0	0	0.0468226	Random spots (1D)
0.00352523	0	0	0.00352523	Random spots (1D)
0.675008	0	0	0.675008	Random spots (1D)
0.703494	0	0	0.703494	Random spots (1D)
0.536488	0	0	0.536488	Random spots (1D)
-0.413544	0	0	0.413544	Random spots (1D)
0.695366	0	0	0.695366	Random spots (1D)
-0.542523	0	0	0.542523	Random spots (1D)
0.104146	0	0	0.104146	Random spots (1D)
-0.327048	0	0	0.327048	Random spots (1D)
-0.337125	0	0	0.337125	Random spots (1D)
-0.726291	0	0	0.726291	Random spots (1D)
0.886976	0	0	0.886976	Random spots (1D)
-0.798314	0	0	0.798314	Random spots (1D)
-0.697146	0	0	0.697146	Random spots (1D)
0.261564	0	0	0.261564	Random spots (1D)
0.466846	0	0	0.466846	Random spots (1D)
-0.0560482	0	0	0.0560482	Random spots (1D)
-0.834038	0	0	0.834038	Random spots (1D)
-0.650921	0	0	0.650921	Random spots (1D)
0.952325	0	0	0.952325	Random spots (1D)
0.480993	0	0	0.480993	Random spots (1D)
-0.0611934	0	0	0.0611934	Random spots (1D)
-0.470459	0	0	0.470459	Random spots (1D)
0.646451	0	0	0.646451	Random spots (1D)
-0.624361	0	0	0.624361	Random spots (1D)
-0.677175	0	0	0.677175	Random spots (1D)
0.809355	0	0	0.809355	Random spots (1D)
-0.707751	0	0	0.707751	Random spots (1D)
0.0296151	0	0	0.0296151	Random spots (1D)
-0.869417	0	0	0.869417	Random spots (1D)
0.437704	0	0	0.437704	Random spots (1D)
0.057158	0	0	0.057158	Random spots (1D)
-0.656697	0	0	0.656697	Random spots (1D)
-0.807827	0	0	0.807827	Random spots (1D)
0.407334	0	0	0.407334	Random spots (1D)
-0.440689	0	0	0.440689	Random spots (1D)
0.908781	0	0	0.908781	Random spots (1D)
0.597375	0	0	0.597375	Random spots (1D)
0.819465	0	0	0.819465	Random spots (1D)
-0.453542	0	0	0.453542	Random spots (1D)
-0.671783	0	0	0.671783	Random spots (1D)
-0.708542	0	0	0.708542	Random spots (1D)
0.189048	0	0	0.189048	Random spots (1D)
0.897714	0	0	0.897714	Random spots (1D)
0.676897	0	0	0.676897	Random spots (1D)
0.781867	0	0	0.781867	Random spots (1D)
0.419178	0	0	0.419178	Random spots (1D)
-0.908299	0	0	0.908299	Random spots (1D)
0.406118	0	0	0.406118	Random spots (1D)
0.184763	0	0	0.184763	Random spots (1D)
-0.985731	0	0	0.985731	Random spots (1D)
0.0638406	0	0	0.0638406	Random spots (1D)
-0.364859	0	0	0.364859	Random spots (1D)
0.709341	0	0	0.709341	Random spots (1D)
-0.91476	0	0	0.91476	Random spots (1D)
-0.9272	0	0	0.9272	Random spots (1D)
-0.0799427	0	0	0.0799427	Random spots (1D)
0.246476	0	0	0.246476	Random spots (1D)
0.192727	0	0	0.192727	Random spots (1D)
0.726389	0	0	0.726389	Random spots (1D)
0.533656	0	0	0.533656	Random spots (1D)
-0.16505	0	0	0.16505	Random spots (1D)
-0.575442	0	0	0.575442	Random spots (1D)
-0.576048	0	0	0.576048	Random spots (1D)
-0.263813	0	0	0.263813	Random spots (1D)
0.649603	0	0	0.649603	Random spots (1D)
0.413183	0	0	0.413183	Random spots (1D)
-0.155541	0	0	0.155541	Random spots (1D)
0.955036	0	0	0.955036	Random spots (1D)
-0.542964	0	0	0.542964	Random spots (1D)
-0.860545	0	0	0.860545	Random spots (1D)
-0.133519	0	0	0.133519	Random spots (1D)
0.718258	0	0	0.718258	Random spots (1D)
-0.699112	0	0	0.699112	Random spots (1D)
0.433348	0	0	0.433348	Random spots (1D)
0.916278	0	0	0.916278	Random spots (1D)
-0.525602	0	0	0.525602	Random spots (1D)
-0.911304	0	0	0.911304	Random spots (1D)
-0.410518	0	0	0.410518	Random spots (1D)
-0.873876	0	0	0.873876	Random spots (1D)
-0.780353	0	0	0.780353	Random spots (1D)
0.524077	0	0	0.524077	Random spots (1D)
-0.808173	0	0	0.808173	Random spots (1D)
0.125168	0	0	0.125168	Random spots (1D)
-0.708597	0	0	0.708597	Random spots (1D)
0.32634	0	0	0.32634	Random spots (1D)
0.0736746	0	0	0.0736746	Random spots (1D)
-0.898541	0	0	0.898541	Random spots (1D)
-0.368929	0	0	0.368929	Random spots (1D)
-0.641036	0	0	0.641036	Random spots (1D)
0.097053	0	0	0.097053	Random spots (1D)
-0.69159	0	0	0.69159	Random spots (1D)
0.600624	0	0	0.600624	Random spots (1D)
0.192235	0	0	0.192235	Random spots (1D)
-0.91691	0	0	0.91691	Random spots (1D)
0.774806	0	0	0.774806	Random spots (1D)
0.834917	0	0	0.834917	Random spots (1D)
0.726223	0	0	0.726223	Random spots (1D)
0.620008	0	0	0.620008	Random spots (1D)
-0.86165	0	0	0.86165	Random spots (1D)
-0.0306792	0	0	0.0306792	Random spots (1D)
0.213588	0	0	0.213588	Random spots (1D)
-0.95881	0	0	0.95881	Random spots (1D)
0.694452	0	0	0.694452	Random spots (1D)
-0.465112	0	0	0.465112	Random spots (1D)
-0.697601	0	0	0.697601	Random spots (1D)
0.172579	0	0	0.172579	Random spots (1D)
-0.591874	0	0	0.591874	Random spots (1D)
0.00339846	0	0	0.00339846	Random spots (1D)
-0.871988	0	0	0.871988	Random spots (1D)
0.180157	0	0	0.180157	Random spots (1D)
-0.74973	0	0	0.74973	Random spots (1D)
-0.995713	0	0	0.995713	Random spots (1D)
0.276396	0	0	0.276396	Random spots (1D)
0.780086	0	0	0.780086	Random spots (1D)
-0.289364	0	0	0.289364	Random spots (1D)
-0.651776	0	0	0.651776	Random spots (1D)
0.0435877	0	0	0.0435877	Random spots (1D)
-0.235579	0	0	0.235579	Random spots (1D)
-0.550493	0	0	0.550493	Random spots (1D)
0.212725	0	0	0.212725	Random spots (1D)
0.493197	0	0	0.493197	Random spots (1D)
-0.926515	0	0	0.926515	Random spots (1D)
0.63848	0	0	0.63848	Random spots (1D)
-0.601853	0	0	0.601853	Random spots (1D)
0.6141	0	0	0.6141	Random spots (1D)
-0.712909	0	0	0.712909	Random spots (1D)
-0.656406	0	0	0.656406	Random spots (1D)
-0.566767	0	0	0.566767	Random spots (1D)
-0.117399	0	0	0.117399	Random spots (1D)
0.440136	0	0	0.440136	Random spots (1D)
-0.166185	0	0	0.166185	Random spots (1D)
0.222738	0	0	0.222738	Random spots (1D)
0.97693	0	0	0.97693	Random spots (1D)
-0.71759	0	0	0.71759	Random spots (1D)
0.428562	0	0	0.428562	Random spots (1D)
0.564949	0	0	0.564949	Random spots (1D)
0.677141	0	0	0.677141	Random spots (1D)
-0.976923	0	0	0.976923	Random spots (1D)
0.746152	0	0	0.746152	Random spots (1D)
-0.912895	0	0	0.912895	Random spots (1D)
-0.326076	0	0	0.326076	Random spots (1D)
0.857519	0	0	0.857519	Random spots (1D)
0.721223	0	0	0.721223	Random spots (1D)
0.102174	0	0	0.102174	Random spots (1D)
-0.0440934	0	0	0.0440934	Random spots (1D)
-0.376439	0	0	0.376439	Random spots (1D)
0.816518	0	0	0.816518	Random spots (1D)
0.581729	0	0	0.581729	Random spots (1D)
0.385857	0	0	0.385857	Random spots (1D)
-0.890529	0	0	0.890529	Random spots (1D)
-0.41602	0	0	0.41602	Random spots (1D)
0.796675	0	0	0.796675	Random spots (1D)
0.224774	0	0	0.224774	Random spots (1D)
0.624772	0	0	0.624772	Random spots (1D)
-0.98268	0	0	0.98268	Random spots (1D)
-0.745209	0	0	0.745209	Random spots (1D)
0.139518	0	0	0.139518	Random spots (1D)
0.521609	0	0	0.521609	Random spots (1D)
0.856772	0	0	0.856772	Random spots (1D)
-0.546227	0	0	0.546227	Random spots (1D)
0.107241	0	0	0.107241	Random spots (1D)
-0.277714	0	0	0.277714	Random spots (1D)
-0.628071	0	0	0.628071	Random spots (1D)
0.503286	0	0	0.503286	Random spots (1D)
0.0483679	0	0	0.0483679	Random spots (1D)
0.813662	0	0	0.813662	Random spots (1D)
-0.975107	0	0	0.975107	Random spots (1D)
0.779086	0	0	0.779086	Random spots (1D)
-0.150863	0	0	0.150863	Random spots (1D)
0.546199	0	0	0.546199	Random spots (1D)
0.511933	0	0	0.511933	Random spots (1D)
-0.463206	0	0	0.463206	Random spots (1D)
-0.0975632	0	0	0.0975632	Random spots (1D)
0.662458	0	0	0.662458	Random spots (1D)
0.175076	0	0	0.175076	Random spots (1D)
0.86237	0	0	0.86237	Random spots (1D)
0.462591	0	0	0.462591	Random spots (1D)
-0.593152	0	0	0.593152	Random spots (1D)
0.915582	0	0	0.915582	Random spots (1D)
-0.858851	0	0	0.858851	Random spots (1D)
0.482543	0	0	0.482543	Random spots (1D)
0.168455	0	0	0.168455	Random spots (1D)
-0.295285	0	0	0.295285	Random spots (1D)
0.516064	0	0	0.516064	Random spots (1D)
-0.201086	0	0	0.201086	Random spots (1D)
0.576891	0	0	0.576891	Random spots (1D)
0.281694	0	0	0.281694	Random spots (1D)
-0.275022	0	0	0.275022	Random spots (1D)
0.0221537	0	0	0.0221537	Random spots (1D)
-0.483673	0	0	0.483673	Random spots (1D)
-0.597936	0	0	0.597936	Random spots (1D)
0.810472	0	0	0.810472	Random spots (1D)
-0.679244	0	0	0.679244	Random spots (1D)
-0.0745925	0	0	0.0745925	Random spots (1D)
-0.657656	0	0	0.657656	Random spots (1D)
-0.604735	0	0	0.604735	Random spots (1D)
0.236216	0	0	0.236216	Random spots (1D)
-0.509117	0	0	0.509117	Random spots (1D)
0.519815	0	0	0.519815	Random spots (1D)
0.399104	0	0	0.399104	Random spots (1D)
-0.269184	0	0	0.269184	Random spots (1D)
0.834209	0	0	0.834209	Random spots (1D)
-0.691499	0	0	0.691499	Random spots (1D)
-0.791571	0	0	0.791571	Random spots (1D)
-0.362995	0	0	0.362995	Random spots (1D)
-0.951878	0	0	0.951878	Random spots (1D)
0.317786	0	0	0.317786	Random spots (1D)
0.767142	0	0	0.767142	Random spots (1D)
0.594801	0	0	0.594801	Random spots (1D)
-0.532662	0	0	0.532662	Random spots (1D)
-0.0818376	0	0	0.0818376	Random spots (1D)
0.862734	0	0	0.862734	Random spots (1D)
0.892872	0	0	0.892872	Random spots (1D)
-0.851774	0	0	0.851774	Random spots (1D)
-0.56887	0	0	0.56887	Random spots (1D)
-0.610147	0	0	0.610147	Random spots (1D)
0.698346	0	0	0.698346	Random spots (1D)
0.53635	0	0	0.53635	Random spots (1D)
-0.0983081	0	0	0.0983081	Random spots (1D)
-0.560379	0	0	0.560379	Random spots (1D)
-0.592762	0	0	0.592762	Random spots (1D)
-0.806267	0	0	0.806267	Random spots (1D)
0.266653	0	0	0.266653	Random spots (1D)
0.0590292	0	0	0.0590292	Random spots (1D)
-0.85971	0	0	0.85971	Random spots (1D)
-0.521084	0	0	0.521084	Random spots (1D)
-0.551684	0	0	0.551684	Random spots (1D)
-0.3086	0	0	0.3086	Random spots (1D)
-0.50594	0	0	0.50594	Random spots (1D)
0.804034	0	0	0.804034	Random spots (1D)
-0.484719	0	0	0.484719	Random spots (1D)
0.186188	0	0	0.186188	Random spots (1D)
-0.00397117	0	0	0.00397117	Random spots (1D)
-0.372517	0	0	0.372517	Random spots (1D)
0.280037	0	0	0.280037	Random spots (1D)
-0.735755	0	0	0.735755	Random spots (1D)
0.112808	0	0	0.112808	Random spots (1D)
0.229499	0	0	0.229499	Random spots (1D)
0.284842	0	0	0.284842	Random spots (1D)
0.0676312	0	0	0.0676312	Random spots (1D)
0.0455558	0	0	0.0455558	Random spots (1D)
-0.927136	0	0	0.927136	Random spots (1D)
-0.175493	0	0	0.175493	Random spots (1D)
-0.431645	0	0	0.431645	Random spots (1D)
0.681384	0	0	0.681384	Random spots (1D)
-0.868751	0	0	0.868751	Random spots (1D)
-0.41427	0	0	0.41427	Random spots (1D)
-0.638915	0	0	0.638915	Random spots (1D)
0.678064	0	0	0.678064	Random spots (1D)
-0.133372	0	0	0.133372	Random spots (1D)
0.400349	0	0	0.400349	Random spots (1D)
0.430299	0	0	0.430299	Random spots (1D)
0.382721	0	0	0.382721	Random spots (1D)
0.246706	0	0	0.246706	Random spots (1D)
0.0243467	0	0	0.0243467	Random spots (1D)
0.912257	0	0	0.912257	Random spots (1D)
0.925383	0	0	0.925383	Random spots (1D)
-0.605929	0	0	0.605929	Random spots (1D)
0.937947	0	0	0.937947	Random spots (1D)
-0.0312157	0	0	0.0312157	Random spots (1D)
-0.920749	0	0	0.920749	Random spots (1D)
0.532717	0	0	0.532717	Random spots (1D)
0.997744	0	0	0.997744	Random spots (1D)
-0.88366	0	0	0.88366	Random spots (1D)
0.223536	0	0	0.223536	Random spots (1D)
-0.636193	0	0	0.636193	Random spots (1D)
-0.430553	0	0	0.430553	Random spots (1D)
0.993221	0	0	0.993221	Random spots (1D)
-0.832106	0	0	0.832106	Random spots (1D)
-0.646976	0	0	0.646976	Random spots (1D)
0.153932	0	0	0.153932	Random spots (1D)
0.559727	0	0	0.559727	Random spots (1D)
-0.446952	0	0	0.446952	Random spots (1D)
-0.989283	0	0	0.989283	Random spots (1D)
-0.456781	0	0	0.456781	Random spots (1D)
-0.954717	0	0	0.954717	Random spots (1D)
-0.541981	0	0	0.541981	Random spots (1D)
-0.370513	0	0	0.370513	Random spots (1D)
-0.389935	0	0	0.389935	Random spots (1D)
-0.530419	0	0	0.530419	Random spots (1D)
-0.6117	0	0	0.6117	Random spots (1D)
0.789471	0	0	0.789471	Random spots (1D)
-0.740581	0	0	0.740581	Random spots (1D)
0.678753	0	0	0.678753	Random spots (1D)
0.299779	0	0	0.299779	Random spots (1D)
0.854063	0	0	0.854063	Random spots (1D)
0.022627	0	0	0.022627	Random spots (1D)
-0.936343	0	0	0.936343	Random spots (1D)
0.651534	0	0	0.651534	Random spots (1D)
0.475842	0	0	0.475842	Random spots (1D)
-0.271676	0	0	0.271676	Random spots (1D)
-0.192577	0	0	0.192577	Random spots (1D)
0.0802741	0	0	0.0802741	Random spots (1D)
-0.458753	0	0	0.458753	Random spots (1D)
0.546489	0	0	0.546489	Random spots (1D)
0.665411	0	0	0.665411	Random spots (1D)
0.991474	0	0	0.991474	Random spots (1D)
-0.214222	0	0	0.214222	Random spots (1D)
-0.467068	0	0	0.467068	Random spots (1D)
-0.390059	0	0	0.390059	Random spots (1D)
-0.283335	0	0	0.283335	Random spots (1D)
0.402996	0	0	0.402996	Random spots (1D)
0.256794	0	0	0.256794	Random spots (1D)
-0.198975	0	0	0.198975	Random spots (1D)
0.93339	0	0	0.93339	Random spots (1D)
-0.854261	0	0	0.854261	Random spots (1D)
-0.104195	0	0	0.104195	Random spots (1D)
-0.630441	0	0	0.630441	Random spots (1D)
-0.425833	0	0	0.425833	Random spots (1D)
0.249406	0	0	0.249406	Random spots (1D)
-0.384788	0	0	0.384788	Random spots (1D)
-0.210868	0	0	0.210868	Random spots (1D)
0.651541	0	0	0.651541	Random spots (1D)
-0.15226	0	0	0.15226	Random spots (1D)
-0.248365	0	0	0.248365	Random spots (1D)
0.454107	0	0	0.454107	Random spots (1D)
0.729224	0	0	0.729224	Random spots (1D)
0.298995	0	0	0.298995	Random spots (1D)
-0.263513	0	0	0.263513	Random spots (1D)
-0.615741	0	0	0.615741	Random spots (1D)
-0.833423	0	0	0.833423	Random spots (1D)
-0.556198	0	0	0.556198	Random spots (1D)
-0.345105	0	0	0.345105	Random spots (1D)
0.458975	0	0	0.458975	Random spots (1D)
-0.532755	0	0	0.532755	Random spots (1D)
-0.774329	0	0	0.774329	Random spots (1D)
-0.0738766	0	0	0.0738766	Random spots (1D)
0.151031	0	0	0.151031	Random spots (1D)
0.450615	0	0	0.450615	Random spots (1D)
-0.732797	0	0	0.732797	Random spots (1D)
0.728716	0	0	0.728716	Random spots (1D)
-0.204884	0	0	0.204884	Random spots (1D)
-0.929717	0	0	0.929717	Random spots (1D)
-0.949582	0	0	0.949582	Random spots (1D)
-0.404726	0	0	0.404726	Random spots (1D)
-0.915803	0	0	0.915803	Random spots (1D)
-0.654125	0	0	0.654125	Random spots (1D)
0.499195	0	0	0.499195	Random spots (1D)
0.779401	0	0	0.779401	Random spots (1D)
0.850117	0	0	0.850117	Random spots (1D)
0.0150397	0	0	0.0150397	Random spots (1D)
-0.911324	0	0	0.911324	Random spots (1D)
0.0544918	0	0	0.0544918	Random spots (1D)
0.760466	0	0	0.760466	Random spots (1D)
0.350441	0	0	0.350441	Random spots (1D)
0.487733	0	0	0.487733	Random spots (1D)
0.734823	0	0	0.734823	Random spots (1D)
0.543546	0	0	0.543546	Random spots (1D)
0.213636	0	0	0.213636	Random spots (1D)
0.185523	0	0	0.185523	Random spots (1D)
0.838335	0	0	0.838335	Random spots (1D)
-0.787518	0	0	0.787518	Random spots (1D)
-0.554369	0	0	0.554369	Random spots (1D)
0.105307	0	0	0.105307	Random spots (1D)
0.825346	0	0	0.825346	Random spots (1D)
-0.200664	0	0	0.200664	Random spots (1D)
0.818088	0	0	0.818088	Random spots (1D)
0.883405	0	0	0.883405	Random spots (1D)
0.398612	0	0	0.398612	Random spots (1D)
0.525781	0	0	0.525781	Random spots (1D)
0.0975248	0	0	0.0975248	Random spots (1D)
-0.980706	0	0	0.980706	Random spots (1D)
-0.500363	0	0	0.500363	Random spots (1D)
0.879669	0	0	0.879669	Random spots (1D)
-0.590691	0	0	0.590691	Random spots (1D)
0.973417	0	0	0.973417	Random spots (1D)
-0.743523	0	0	0.743523	Random spots (1D)
-0.217513	0	0	0.217513	Random spots (1D)
0.330674	0	0	0.330674	Random spots (1D)
0.317628	0	0	0.317628	Random spots (1D)
-0.168063	0	0	0.168063	Random spots (1D)
0.241538	0	0	0.241538	Random spots (1D)
-0.217682	0	0	0.217682	Random spots (1D)
-0.818992	0	0	0.818992	Random spots (1D)
0.0825809	0	0	0.0825809	Random spots (1D)
0.188981	0	0	0.188981	Random spots (1D)
-0.832616	0	0	0.832616	Random spots (1D)
0.662081	0	0	0.662081	Random spots (1D)
0.364973	0	0	0.364973	Random spots (1D)
0.543095	0	0	0.543095	Random spots (1D)
0.646036	0	0	0.646036	Random spots (1D)
-0.942791	0	0	0.942791	Random spots (1D)
0.289588	0	0	0.289588	Random spots (1D)
-0.7699	0	0	0.7699	Random spots (1D)
-0.894953	0	0	0.894953	Random spots (1D)
0.505878	0	0	0.505878	Random spots (1D)
0.546383	0	0	0.546383	Random spots (1D)
0.71519	0	0	0.71519	Random spots (1D)
0.718029	0	0	0.718029	Random spots (1D)
0.427546	0	0	0.427546	Random spots (1D)
0.0568036	0	0	0.0568036	Random spots (1D)
0.52402	0	0	0.52402	Random spots (1D)
0.800237	0	0	0.800237	Random spots (1D)
0.0776471	0	0	0.0776471	Random spots (1D)
-0.222528	0	0	0.222528	Random spots (1D)
-0.0858374	0	0	0.0858374	Random spots (1D)
0.376234	0	0	0.376234	Random spots (1D)
-0.130703	0	0	0.130703	Random spots (1D)
0.881338	0	0	0.881338	Random spots (1D)
0.29262	0	0	0.29262	Random spots (1D)
0.73239	0	0	0.73239	Random spots (1D)
0.88364	0	0	0.88364	Random spots (1D)
-0.190771	0	0	0.190771	Random spots (1D)
0.100245	0	0	0.100245	Random spots (1D)
-0.653658	0	0	0.653658	Random spots (1D)
0.355316	0	0	0.355316	Random spots (1D)
-0.816696	0	0	0.816696	Random spots (1D)
-0.127528	0	0	0.127528	Random spots (1D)
0.240582	0	0	0.240582	Random spots (1D)
0.833993	0	0	0.833993	Random spots (1D)
0.0602018	0	0	0.0602018	Random spots (1D)
0.743707	0	0	0.743707	Random spots (1D)
-0.0681225	0	0	0.0681225	Random spots (1D)
-0.576023	0	0	0.576023	Random spots (1D)
0.384204	0	0	0.384204	Random spots (1D)
0.706799	0	0	0.706799	Random spots (1D)
-0.367804	0	0	0.367804	Random spots (1D)
0.710195	0	0	0.710195	Random spots (1D)
0.733708	0	0	0.733708	Random spots (1D)
0.302119	0	0	0.302119	Random spots (1D)
-0.68243	0	0	0.68243	Random spots (1D)
0.0861088	0	0	0.0861088	Random spots (1D)
-0.775001	0	0	0.775001	Random spots (1D)
0.165375	0	0	0.165375	Random spots (1D)
0.180804	0	0	0.180804	Random spots (1D)
-0.247828	0	0	0.247828	Random spots (1D)
-0.559955	0	0	0.559955	Random spots (1D)
-0.956985	0	0	0.956985	Random spots (1D)
-0.588996	0	0	0.588996	Random spots (1D)
0.205472	0	0	0.205472	Random spots (1D)
0.0625317	0	0	0.0625317	Random spots (1D)
0.864888	0	0	0.864888	Random spots (1D)
0.0364067	0	0	0.0364067	Random spots (1D)
-0.35819	0	0	0.35819	Random spots (1D)
0.612372	0	0	0.612372	Random spots (1D)
-0.279024	0	0	0.279024	Random spots (1D)
-0.286745	0	0	0.286745	Random spots (1D)
-0.225377	0	0	0.225377	Random spots (1D)
-0.596235	0	0	0.596235	Random spots (1D)
0.747058	0	0	0.747058	Random spots (1D)
0.481633	0	0	0.481633	Random spots (1D)
0.162801	0	0	0.162801	Random spots (1D)
0.0476575	0	0	0.0476575	Random spots (1D)
0.698261	0	0	0.698261	Random spots (1D)
0.772743	0	0	0.772743	Random spots (1D)
0.794652	0	0	0.794652	Random spots (1D)
0.594158	0	0	0.594158	Random spots (1D)
-0.73075	0	0	0.73075	Random spots (1D)
-0.979652	0	0	0.979652	Random spots (1D)
0.465792	0	0	0.465792	Random spots (1D)
0.194973	0	0	0.194973	Random spots (1D)
0.690838	0	0	0.690838	Random spots (1D)
0.78197	0	0	0.78197	Random spots (1D)
0.0796255	0	0	0.0796255	Random spots (1D)
0.237259	0	0	0.237259	Random spots (1D)
-0.399341	0	0	0.399341	Random spots (1D)
0.366226	0	0	0.366226	Random spots (1D)
-0.0127543	0	0	0.0127543	Random spots (1D)
0.893975	0	0	0.893975	Random spots (1D)
-0.424368	0	0	0.424368	Random spots (1D)
-0.49995	0	0	0.49995	Random spots (1D)
-0.872824	0	0	0.872824	Random spots (1D)
-0.473523	0	0	0.473523	Random spots (1D)
0.00888001	0	0	0.00888001	Random spots (1D)
0.708186	0	0	0.708186	Random spots (1D)
-0.863724	0	0	0.863724	Random spots (1D)
0.596613	0	0	0.596613	Random spots (1D)
0.464944	0	0	0.464944	Random spots (1D)
0.19792	0	0	0.19792	Random spots (1D)
-0.981855	0	0	0.981855	Random spots (1D)
-0.0554054	0	0	0.0554054	Random spots (1D)
0.612491	0	0	0.612491	Random spots (1D)
0.641261	0	0	0.641261	Random spots (1D)
-0.412354	0	0	0.412354	Random spots (1D)
0.608147	0	0	0.608147	Random spots (1D)
0.683739	0	0	0.683739	Random spots (1D)
0.690233	0	0	0.690233	Random spots (1D)
0.750396	0	0	0.750396	Random spots (1D)
-0.407414	0	0	0.407414	Random spots (1D)
0.844772	0	0	0.844772	Random spots (1D)
-0.766226	0	0	0.766226	Random spots (1D)
0.466944	0	0	0.466944	Random spots (1D)
-0.872618	0	0	0.872618	Random spots (1D)
-0.821683	0	0	0.821683	Random spots (1D)
-0.896349	0	0	0.896349	Random spots (1D)
-0.350625	0	0	0.350625	Random spots (1D)
0.256052	0	0	0.256052	Random spots (1D)
0.493684	0	0	0.493684	Random spots (1D)
0.289358	0	0	0.289358	Random spots (1D)
-0.453417	0	0	0.453417	Random spots (1D)
-0.378272	0	0	0.378272	Random spots (1D)
-0.93757	0	0	0.93757	Random spots (1D)
0.312381	0	0	0.312381	Random spots (1D)
0.341053	0	0	0.341053	Random spots (1D)
-0.176228	0	0	0.176228	Random spots (1D)
0.506767	0	0	0.506767	Random spots (1D)
-0.56675	0	0	0.56675	Random spots (1D)
0.667741	0	0	0.667741	Random spots (1D)
0.787137	0	0	0.787137	Random spots (1D)
-0.987825	0	0	0.987825	Random spots (1D)
0.210177	0	0	0.210177	Random spots (1D)
0.275497	0	0	0.275497	Random spots (1D)
-0.0850522	0	0	0.0850522	Random spots (1D)
-0.763241	0	0	0.763241	Random spots (1D)
0.537252	0	0	0.537252	Random spots (1D)
0.244379	0	0	0.244379	Random spots (1D)
0.871701	0	0	0.871701	Random spots (1D)
-0.588099	0	0	0.588099	Random spots (1D)
0.0595739	0	0	0.0595739	Random spots (1D)
-0.0567998	0	0	0.0567998	Random spots (1D)
0.471932	0	0	0.471932	Random spots (1D)
-0.860784	0	0	0.860784	Random spots (1D)
-0.441414	0	0	0.441414	Random spots (1D)
0.195756	0	0	0.195756	Random spots (1D)
0.153418	0	0	0.153418	Random spots (1D)
0.607254	0	0	0.607254	Random spots (1D)
0.572018	0	0	0.572018	Random spots (1D)
0.157217	0	0	0.157217	Random spots (1D)
0.763292	0	0	0.763292	Random spots (1D)
0.244757	0	0	0.244757	Random spots (1D)
0.424746	0	0	0.424746	Random spots (1D)
-0.0627777	0	0	0.0627777	Random spots (1D)
0.681497	0	0	0.681497	Random spots (1D)
0.263995	0	0	0.263995	Random spots (1D)
-0.460842	0	0	0.460842	Random spots (1D)
-0.604669	0	0	0.604669	Random spots (1D)
0.826286	0	0	0.826286	Random spots (1D)
0.581153	0	0	0.581153	Random spots (1D)
-0.14268	0	0	0.14268	Random spots (1D)
-0.140055	0	0	0.140055	Random spots (1D)
0.292208	0	0	0.292208	Random spots (1D)
-0.316343	0	0	0.316343	Random spots (1D)
0.469203	0	0	0.469203	Random spots (1D)
-0.00588801	0	0	0.00588801	Random spots (1D)
0.829306	0	0	0.829306	Random spots (1D)
-0.845638	0	0	0.845638	Random spots (1D)
0.0247229	0	0	0.0247229	Random spots (1D)
0.610765	0	0	0.610765	Random spots (1D)
0.303593	0	0	0.303593	Random spots (1D)
-0.23347	0	0	0.23347	Random spots (1D)
0.25845	0	0	0.25845	Random spots (1D)
-0.418552	0	0	0.418552	Random spots (1D)
-0.251445	0	0	0.251445	Random spots (1D)
-0.602116	0	0	0.602116	Random spots (1D)
0.486932	0	0	0.486932	Random spots (1D)
-0.110773	0	0	0.110773	Random spots (1D)
-0.54931	0	0	0.54931	Random spots (1D)
0.897756	0	0	0.897756	Random spots (1D)
-0.467537	0	0	0.467537	Random spots (1D)
0.194968	0	0	0.194968	Random spots (1D)
-0.301979	0	0	0.301979	Random spots (1D)
-0.542763	0	0	0.542763	Random spots (1D)
0.0275138	0	0	0.0275138	Random spots (1D)
-0.419496	0	0	0.419496	Random spots (1D)
-0.70861	0	0	0.70861	Random spots (1D)
0.374046	0	0	0.374046	Random spots (1D)
0.182192	0	0	0.182192	Random spots (1D)
0.493173	0	0	0.493173	Random spots (1D)
0.253215	0	0	0.253215	Random spots (1D)
-0.117443	0	0	0.117443	Random spots (1D)
-0.0163253	0	0	0.0163253	Random spots (1D)
-0.0920053	0	0	0.0920053	Random spots (1D)
-0.0393869	0	0	0.0393869	Random spots (1D)
0.903554	0	0	0.903554	Random spots (1D)
0.928413	0	0	0.928413	Random spots (1D)
0.986941	0	0	0.986941	Random spots (1D)
-0.564578	0	0	0.564578	Random spots (1D)
-0.651049	0	0	0.651049	Random spots (1D)
-0.861458	0	0	0.861458	Random spots (1D)
-0.154436	0	0	0.154436	Random spots (1D)
-0.605643	0	0	0.605643	Random spots (1D)
-0.431997	0	0	0.431997	Random spots (1D)
-0.636955	0	0	0.636955	Random spots (1D)
0.318074	0	0	0.318074	Random spots (1D)
0.505366	0	0	0.505366	Random spots (1D)
0.174894	0	0	0.174894	Random spots (1D)
-0.440677	0	0	0.440677	Random spots (1D)
0.431255	0	0	0.431255	Random spots (1D)
0.999993	0	0	0.999993	Random spots (1D)
0.180974	0	0	0.180974	Random spots (1D)
-0.126715	0	0	0.126715	Random spots (1D)
0.412719	0	0	0.412719	Random spots (1D)
0.545113	0	0	0.545113	Random spots (1D)
-0.318074	0	0	0.318074	Random spots (1D)
-0.606897	0	0	0.606897	Random spots (1D)
0.89415	0	0	0.89415	Random spots (1D)
-0.999321	0	0	0.999321	Random spots (1D)
0.868862	0	0	0.868862	Random spots (1D)
0.632026	0	0	0.632026	Random spots (1D)
-0.761339	0	0	0.761339	Random spots (1D)
0.316868	0	0	0.316868	Random spots (1D)
0.0671393	0	0	0.0671393	Random spots (1D)
0.979886	0	0	0.979886	Random spots (1D)
0.952976	0	0	0.952976	Random spots (1D)
0.129861	0	0	0.129861	Random spots (1D)
-0.983928	0	0	0.983928	Random spots (1D)
0.667084	0	0	0.667084	Random spots (1D)
0.795248	0	0	0.795248	Random spots (1D)
-0.247784	0	0	0.247784	Random spots (1D)
0.0447521	0	0	0.0447521	Random spots (1D)
0.842082	0	0	0.842082	Random spots (1D)
-0.0218957	0	0	0.0218957	Random spots (1D)
0.0216067	0	0	0.0216067	Random spots (1D)
-0.428301	0	0	0.428301	Random spots (1D)
0.716589	0	0	0.716589	Random spots (1D)
0.895541	0	0	0.895541	Random spots (1D)
0.857184	0	0	0.857184	Random spots (1D)
0.600276	0	0	0.600276	Random spots (1D)
-0.290263	0	0	0.290263	Random spots (1D)
0.188673	0	0	0.188673	Random spots (1D)
0.353381	0	0	0.353381	Random spots (1D)
0.265058	0	0	0.265058	Random spots (1D)
-0.519039	0	0	0.519039	Random spots (1D)
0.568374	0	0	0.568374	Random spots (1D)
-0.52633	0	0	0.52633	Random spots (1D)
0.191876	0	0	0.191876	Random spots (1D)
-0.614576	0	0	0.614576	Random spots (1D)
0.285921	0	0	0.285921	Random spots (1D)
0.159521	0	0	0.159521	Random spots (1D)
-0.765261	0	0	0.765261	Random spots (1D)
-0.308867	0	0	0.308867	Random spots (1D)
-0.782451	0	0	0.782451	Random spots (1D)
-0.436769	0	0	0.436769	Random spots (1D)
-0.284518	0	0	0.284518	Random spots (1D)
0.687791	0	0	0.687791	Random spots (1D)
0.136874	0	0	0.136874	Random spots (1D)
0.167801	0	0	0.167801	Random spots (1D)
0.568314	0	0	0.568314	Random spots (1D)
-0.0848514	0	0	0.0848514	Random spots (1D)
-0.311495	0	0	0.311495	Random spots (1D)
0.444171	0	0	0.444171	Random spots (1D)
0.509148	0	0	0.509148	Random spots (1D)
0.968848	0	0	0.968848	Random spots (1D)
0.101296	0	0	0.101296	Random spots (1D)
-0.642257	0	0	0.642257	Random spots (1D)
-0.262162	0	0	0.262162	Random spots (1D)
0.0895731	0	0	0.0895731	Random spots (1D)
-0.730419	0	0	0.730419	Random spots (1D)
0.720005	0	0	0.720005	Random spots (1D)
-0.0845461	0	0	0.0845461	Random spots (1D)
0.853009	0	0	0.853009	Random spots (1D)
-0.307135	0	0	0.307135	Random spots (1D)
-0.180358	0	0	0.180358	Random spots (1D)
0.398217	0	0	0.398217	Random spots (1D)
-0.142378	0	0	0.142378	Random spots (1D)
-0.50158	0	0	0.50158	Random spots (1D)
-0.232603	0	0	0.232603	Random spots (1D)
-0.66911	0	0	0.66911	Random spots (1D)
0.939009	0	0	0.939009	Random spots (1D)
0.907531	0	0	0.907531	Random spots (1D)
0.835895	0	0	0.835895	Random spots (1D)
0.481228	0	0	0.481228	Random spots (1D)
0.615402	0	0	0.615402	Random spots (1D)
0.495023	0	0	0.495023	Random spots (1D)
-0.455253	0	0	0.455253	Random spots (1D)
-0.474723	0	0	0.474723	Random spots (1D)
-0.655588	0	0	0.655588	Random spots (1D)
0.447561	0	0	0.447561	Random spots (1D)
-0.944818	0	0	0.944818	Random spots (1D)
-0.0730537	0	0	0.0730537	Random spots (1D)
-0.396269	0	0	0.396269	Random spots (1D)
0.585433	0	0	0.585433	Random spots (1D)
-0.273708	0	0	0.273708	Random spots (1D)
0.851346	0	0	0.851346	Random spots (1D)
0.831613	0	0	0.831613	Random spots (1D)
-0.630429	0	0	0.630429	Random spots (1D)
0.0829079	0	0	0.0829079	Random spots (1D)
0.637807	0	0	0.637807	Random spots (1D)
0.901482	0	0	0.901482	Random spots (1D)
-0.290721	0	0	0.290721	Random spots (1D)
0.52549	0	0	0.52549	Random spots (1D)
0.433936	0	0	0.433936	Random spots (1D)
-0.7267	0	0	0.7267	Random spots (1D)
0.299468	0	0	0.299468	Random spots (1D)
-0.654938	0	0	0.654938	Random spots (1D)
-0.856631	0	0	0.856631	Random spots (1D)
0.477265	0	0	0.477265	Random spots (1D)
0.789478	0	0	0.789478	Random spots (1D)
-0.606221	0	0	0.606221	Random spots (1D)
0.46417	0	0	0.46417	Random spots (1D)
-0.235884	0	0	0.235884	Random spots (1D)
0.185754	0	0	0.185754	Random spots (1D)
0.120168	0	0	0.120168	Random spots (1D)
0.224215	0	0	0.224215	Random spots (1D)
0.0409727	0	0	0.0409727	Random spots (1D)
-0.486519	0	0	0.486519	Random spots (1D)
-0.386458	0	0	0.386458	Random spots (1D)
0.0650497	0	0	0.0650497	Random spots (1D)
0.8643	0	0	0.8643	Random spots (1D)
-0.154053	0	0	0.154053	Random spots (1D)
0.76912	0	0	0.76912	Random spots (1D)
-0.171129	0	0	0.171129	Random spots (1D)
0.471788	0	0	0.471788	Random spots (1D)
-0.989582	0	0	0.989582	Random spots (1D)
-0.914893	0	0	0.914893	Random spots (1D)
-0.88829	0	0	0.88829	Random spots (1D)
0.169366	0	0	0.169366	Random spots (1D)
0.24295	0	0	0.24295	Random spots (1D)
-0.652345	0	0	0.652345	Random spots (1D)
0.345019	0	0	0.345019	Random spots (1D)
0.253329	0	0	0.253329	Random spots (1D)
-0.784651	0	0	0.784651	Random spots (1D)
0.375002	0	0	0.375002	Random spots (1D)
0.787502	0	0	0.787502	Random spots (1D)
-0.630052	0	0	0.630052	Random spots (1D)
0.435686	0	0	0.435686	Random spots (1D)
-0.750377	0	0	0.750377	Random spots (1D)
-0.1849	0	0	0.1849	Random spots (1D)
-0.562539	0	0	0.562539	Random spots (1D)
-0.702936	0	0	0.702936	Random spots (1D)
-0.234833	0	0	0.234833	Random spots (1D)
-0.8522	0	0	0.8522	Random spots (1D)
0.158107	0	0	0.158107	Random spots (1D)
0.624502	0	0	0.624502	Random spots (1D)
0.121629	0	0	0.121629	Random spots (1D)
-0.342755	0	0	0.342755	Random spots (1D)
0.647255	0	0	0.647255	Random spots (1D)
-0.691681	0	0	0.691681	Random spots (1D)
-0.123915	0	0	0.123915	Random spots (1D)
-0.315892	0	0	0.315892	Random spots (1D)
0.0880587	0	0	0.0880587	Random spots (1D)
-0.848309	0	0	0.848309	Random spots (1D)
0.491031	0	0	0.491031	Random spots (1D)
-0.0347951	0	0	0.0347951	Random spots (1D)
0.687337	0	0	0.687337	Random spots (1D)
0.219262	0	0	0.219262	Random spots (1D)
0.352489	0	0	0.352489	Random spots (1D)
-0.224289	0	0	0.224289	Random spots (1D)
0.68182	0	0	0.68182	Random spots (1D)
0.714774	0	0	0.714774	Random spots (1D)
-0.684239	0	0	0.684239	Random spots (1D)
0.220682	0	0	0.220682	Random spots (1D)
-0.800524	0	0	0.800524	Random spots (1D)
-0.341822	0	0	0.341822	Random spots (1D)
0.90494	0	0	0.90494	Random spots (1D)
0.0348509	0	0	0.0348509	Random spots (1D)
-0.532113	0	0	0.532113	Random spots (1D)
0.517558	0	0	0.517558	Random spots (1D)
0.788355	0	0	0.788355	Random spots (1D)
0.524911	0	0	0.524911	Random spots (1D)
0.908522	0	0	0.908522	Random spots (1D)
0.448372	0	0	0.448372	Random spots (1D)
0.168011	0	0	0.168011	Random spots (1D)
0.535999	0	0	0.535999	Random spots (1D)
0.800684	0	0	0.800684	Random spots (1D)
-0.349907	0	0	0.349907	Random spots (1D)
0.580472	0	0	0.580472	Random spots (1D)
-0.159827	0	0	0.159827	Random spots (1D)
0.329728	0	0	0.329728	Random spots (1D)
0.584608	0	0	0.584608	Random spots (1D)
0.856456	0	0	0.856456	Random spots (1D)
0.0892627	0	0	0.0892627	Random spots (1D)
-0.265979	0	0	0.265979	Random spots (1D)
-0.838615	0	0	0.838615	Random spots (1D)
-0.706393	0	0	0.706393	Random spots (1D)
-0.307131	0	0	0.307131	Random spots (1D)
0.129731	0	0	0.129731	Random spots (1D)
-0.514345	0	0	0.514345	Random spots (1D)
-0.382193	0	0	0.382193	Random spots (1D)
-0.614286	0	0	0.614286	Random spots (1D)
0.405525	0	0	0.405525	Random spots (1D)
0.995363	0	0	0.995363	Random spots (1D)
0.247799	0	0	0.247799	Random spots (1D)
0.930697	0	0	0.930697	Random spots (1D)
-0.521686	0	0	0.521686	Random spots (1D)
0.000775394	0	0	0.000775394	Random spots (1D)
-0.92248	0	0	0.92248	Random spots (1D)
-0.315396	0	0	0.315396	Random spots (1D)
0.534024	0	0	0.534024	Random spots (1D)
-0.417831	0	0	0.417831	Random spots (1D)
0.525756	0	0	0.525756	Random spots (1D)
-0.463981	0	0	0.463981	Random spots (1D)
-0.540667	0	0	0.540667	Random spots (1D)
0.911177	0	0	0.911177	Random spots (1D)
0.716072	0	0	0.716072	Random spots (1D)
-0.79443	0	0	0.79443	Random spots (1D)
-0.2155	0	0	0.2155	Random spots (1D)
-0.725425	0	0	0.725425	Random spots (1D)
0.96143	0	0	0.96143	Random spots (1D)
-0.612823	0	0	0.612823	Random spots (1D)
0.0929808	0	0	0.0929808	Random spots (1D)
-0.365488	0	0	0.365488	Random spots (1D)
0.0170017	0	0	0.0170017	Random spots (1D)
-0.858452	0	0	0.858452	Random spots (1D)
0.104835	0	0	0.104835	Random spots (1D)
-0.311365	0	0	0.311365	Random spots (1D)
0.685441	0	0	0.685441	Random spots (1D)
-0.0497615	0	0	0.0497615	Random spots (1D)
-0.0128209	0	0	0.0128209	Random spots (1D)
-0.464761	0	0	0.464761	Random spots (1D)
-0.523032	0	0	0.523032	Random spots (1D)
-0.634829	0	0	0.634829	Random spots (1D)
-0.772629	0	0	0.772629	Random spots (1D)
-0.940784	0	0	0.940784	Random spots (1D)
-0.545806	0	0	0.545806	Random spots (1D)
0.11283	0	0	0.11283	Random spots (1D)
-0.09061	0	0	0.09061	Random spots (1D)
-0.419518	0	0	0.419518	Random spots (1D)
-0.810323	0	0	0.810323	Random spots (1D)
-0.887396	0	0	0.887396	Random spots (1D)
-0.332163	0	0	0.332163	Random spots (1D)
0.712973	0	0	0.712973	Random spots (1D)
-0.194861	0	0	0.194861	Random spots (1D)
-0.0884668	0	0	0.0884668	Random spots (1D)
0.562911	0	0	0.562911	Random spots (1D)
-0.171931	0	0	0.171931	Random spots (1D)
0.924222	0	0	0.924222	Random spots (1D)
-0.29201	0	0	0.29201	Random spots (1D)
-0.558382	0	0	0.558382	Random spots (1D)
-0.79969	0	0	0.79969	Random spots (1D)
0.79018	0	0	0.79018	Random spots (1D)
0.520482	0	0	0.520482	Random spots (1D)
0.705372	0	0	0.705372	Random spots (1D)
-0.418241	0	0	0.418241	Random spots (1D)
0.259583	0	0	0.259583	Random spots (1D)
0.583172	0	0	0.583172	Random spots (1D)
0.602339	0	0	0.602339	Random spots (1D)
0.808716	0	0	0.808716	Random spots (1D)
0.106677	0	0	0.106677	Random spots (1D)
-0.701337	0	0	0.701337	Random spots (1D)
-0.402225	0	0	0.402225	Random spots (1D)
-0.424648	0	0	0.424648	Random spots (1D)
0.247405	0	0	0.247405	Random spots (1D)
0.0589912	0	0	0.0589912	Random spots (1D)
0.685127	0	0	0.685127	Random spots (1D)
0.108782	0	0	0.108782	Random spots (1D)
0.897998	0	0	0.897998	Random spots (1D)
-0.204189	0	0	0.204189	Random spots (1D)
-0.807077	0	0	0.807077	Random spots (1D)
-0.555292	0	0	0.555292	Random spots (1D)
0.352134	0	0	0.352134	Random spots (1D)
0.18997	0	0	0.18997	Random spots (1D)
-0.603987	0	0	0.603987	Random spots (1D)
-0.0193522	0	0	0.0193522	Random spots (1D)
-0.193627	0	0	0.193627	Random spots (1D)
-0.00550462	0	0	0.00550462	Random spots (1D)
0.575521	0	0	0.575521	Random spots (1D)
0.51224	0	0	0.51224	Random spots (1D)
0.664803	0	0	0.664803	Random spots (1D)
-0.593308	0	0	0.593308	Random spots (1D)
0.740376	0	0	0.740376	Random spots (1D)
0.635876	0	0	0.635876	Random spots (1D)
0.106988	0	0	0.106988	Random spots (1D)
0.257315	0	0	0.257315	Random spots (1D)
0.240434	0	0	0.240434	Random spots (1D)
-0.612313	0	0	0.612313	Random spots (1D)
0.282091	0	0	0.282091	Random spots (1D)
-0.858398	0	0	0.858398	Random spots (1D)
-0.375804	0	0	0.375804	Random spots (1D)
0.366419	0	0	0.366419	Random spots (1D)
0.390806	0	0	0.390806	Random spots (1D)
-0.189203	0	0	0.189203	Random spots (1D)
-0.769245	0	0	0.769245	Random spots (1D)
0.104562	0	0	0.104562	Random spots (1D)
-0.0709882	0	0	0.0709882	Random spots (1D)
-0.775299	0	0	0.775299	Random spots (1D)
0.33635	0	0	0.33635	Random spots (1D)
-0.224984	0	0	0.224984	Random spots (1D)
-0.675735	0	0	0.675735	Random spots (1D)
0.520198	0	0	0.520198	Random spots (1D)
-0.898585	0	0	0.898585	Random spots (1D)
-0.80305	0	0	0.80305	Random spots (1D)
-0.940232	0	0	0.940232	Random spots (1D)
0.704727	0	0	0.704727	Random spots (1D)
0.00611514	0	0	0.00611514	Random spots (1D)
-0.774418	0	0	0.774418	Random spots (1D)
-0.497759	0	0	0.497759	Random spots (1D)
-0.0637665	0	0	0.0637665	Random spots (1D)
-0.393097	0	0	0.393097	Random spots (1D)
-0.399261	0	0	0.399261	Random spots (1D)
-0.487978	0	0	0.487978	Random spots (1D)
-0.822358	0	0	0.822358	Random spots (1D)
0.909642	0	0	0.909642	Random spots (1D)
-0.000224512	0	0	0.000224512	Random spots (1D)
0.0792898	0	0	0.0792898	Random spots (1D)
0.974921	0	0	0.974921	Random spots (1D)
-0.592315	0	0	0.592315	Random spots (1D)
0.728361	0	0	0.728361	Random spots (1D)
-0.228633	0	0	0.228633	Random spots (1D)
-0.859362	0	0	0.859362	Random spots (1D)
-0.737474	0	0	0.737474	Random spots (1D)
-0.635178	0	0	0.635178	Random spots (1D)
0.664495	0	0	0.664495	Random spots (1D)
-0.630269	0	0	0.630269	Random spots (1D)
-0.363737	0	0	0.363737	Random spots (1D)
0.251323	0	0	0.251323	Random spots (1D)
-0.0247885	0	0	0.0247885	Random spots (1D)
-0.75252	0	0	0.75252	Random spots (1D)
0.851277	0	0	0.851277	Random spots (1D)
0.29147	0	0	0.29147	Random spots (1D)
-0.160065	0	0	0.160065	Random spots (1D)
-0.516606	0	0	0.516606	Random spots (1D)
0.0800419	0	0	0.0800419	Random spots (1D)
-0.9979	0	0	0.9979	Random spots (1D)
0.140775	0	0	0.140775	Random spots (1D)
-0.861977	0	0	0.861977	Random spots (1D)
0.731767	0	0	0.731767	Random spots (1D)
-0.252372	0	0	0.252372	Random spots (1D)
0.589489	0	0	0.589489	Random spots (1D)
-0.482371	0	0	0.482371	Random spots (1D)
-0.00970228	0	0	0.00970228	Random spots (1D)
-0.782802	0	0	0.782802	Random spots (1D)
0.426882	0	0	0.426882	Random spots (1D)
-0.685531	0	0	0.685531	Random spots (1D)
-0.283165	0	0	0.283165	Random spots (1D)
-0.317866	0	0	0.317866	Random spots (1D)
-0.975821	0	0	0.975821	Random spots (1D)
0.519459	0	0	0.519459	Random spots (1D)
0.539062	0	0	0.539062	Random spots (1D)
0.86353	0	0	0.86353	Random spots (1D)
-0.0779941	0	0	0.0779941	Random spots (1D)
0.394382	0	0	0.394382	Random spots (1D)
0.359279	0	0	0.359279	Random spots (1D)
0.128632	0	0	0.128632	Random spots (1D)
0.173515	0	0	0.173515	Random spots (1D)
-0.879478	0	0	0.879478	Random spots (1D)
-0.825525	0	0	0.825525	Random spots (1D)
0.413942	0	0	0.413942	Random spots (1D)
0.460796	0	0	0.460796	Random spots (1D)
0.171912	0	0	0.171912	Random spots (1D)
-0.360145	0	0	0.360145	Random spots (1D)
-0.864394	0	0	0.864394	Random spots (1D)
0.392099	0	0	0.392099	Random spots (1D)
0.403341	0	0	0.403341	Random spots (1D)
-0.909682	0	0	0.909682	Random spots (1D)
0.248494	0	0	0.248494	Random spots (1D)
0.295904	0	0	0.295904	Random spots (1D)
0.438769	0	0	0.438769	Random spots (1D)
-0.944833	0	0	0.944833	Random spots (1D)
0.897041	0	0	0.897041	Random spots (1D)
-0.18245	0	0	0.18245	Random spots (1D)
-0.167079	0	0	0.167079	Random spots (1D)
0.151634	0	0	0.151634	Random spots (1D)
0.955584	0	0	0.955584	Random spots (1D)
-0.738527	0	0	0.738527	Random spots (1D)
0.568755	0	0	0.568755	Random spots (1D)
0.575576	0	0	0.575576	Random spots (1D)
0.647948	0	0	0.647948	Random spots (1D)
0.148969	0	0	0.148969	Random spots (1D)
-0.676272	0	0	0.676272	Random spots (1D)
-0.112922	0	0	0.112922	Random spots (1D)
-0.391861	0	0	0.391861	Random spots (1D)
-0.0496179	0	0	0.0496179	Random spots (1D)
0.505749	0	0	0.505749	Random spots (1D)
-0.561664	0	0	0.561664	Random spots (1D)
-0.277361	0	0	0.277361	Random spots (1D)
0.949863	0	0	0.949863	Random spots (1D)
-0.712575	0	0	0.712575	Random spots (1D)
0.993981	0	0	0.993981	Random spots (1D)
0.6404	0	0	0.6404	Random spots (1D)
-0.652093	0	0	0.652093	Random spots (1D)
-0.933887	0	0	0.933887	Random spots (1D)
0.179236	0	0	0.179236	Random spots (1D)
-0.238874	0	0	0.238874	Random spots (1D)
0.0967609	0	0	0.0967609	Random spots (1D)
0.623799	0	0	0.623799	Random spots (1D)
0.797049	0	0	0.797049	Random spots (1D)
0.914614	0	0	0.914614	Random spots (1D)
-0.965382	0	0	0.965382	Random spots (1D)
-0.431683	0	0	0.431683	Random spots (1D)
-0.882269	0	0	0.882269	Random spots (1D)
0.122017	0	0	0.122017	Random spots (1D)
0.864184	0	0	0.864184	Random spots (1D)
0.414647	0	0	0.414647	Random spots (1D)
-0.337194	0	0	0.337194	Random spots (1D)
-0.256095	0	0	0.256095	Random spots (1D)
-0.364257	0	0	0.364257	Random spots (1D)
0.519217	0	0	0.519217	Random spots (1D)
0.87062	0	0	0.87062	Random spots (1D)
-0.488793	0	0	0.488793	Random spots (1D)
0.971774	0	0	0.971774	Random spots (1D)
-0.248339	0	0	0.248339	Random spots (1D)
0.128637	0	0	0.128637	Random spots (1D)
-0.73302	0	0	0.73302	Random spots (1D)
-0.126809	0	0	0.126809	Random spots (1D)
0.861423	0	0	0.861423	Random spots (1D)
-0.277489	0	0	0.277489	Random spots (1D)
-0.204017	0	0	0.204017	Random spots (1D)
-0.0729997	0	0	0.0729997	Random spots (1D)
-0.162021	0	0	0.162021	Random spots (1D)
-0.856589	0	0	0.856589	Random spots (1D)
-0.849325	0	0	0.849325	Random spots (1D)
0.954519	0	0	0.954519	Random spots (1D)
0.984465	0	0	0.984465	Random spots (1D)
-0.397187	0	0	0.397187	Random spots (1D)
0.179397	0	0	0.179397	Random spots (1D)
0.74876	0	0	0.74876	Random spots (1D)
-0.104741	0	0	0.104741	Random spots (1D)
-0.527511	0	0	0.527511	Random spots (1D)
-0.909905	0	0	0.909905	Random spots (1D)
0.959012	0	0	0.959012	Random spots (1D)
-0.464169	0	0	0.464169	Random spots (1D)
0.523901	0	0	0.523901	Random spots (1D)
-0.331863	0	0	0.331863	Random spots (1D)
-0.83098	0	0	0.83098	Random spots (1D)
0.617011	0	0	0.617011	Random spots (1D)
-0.384405	0	0	0.384405	Random spots (1D)
-0.572899	0	0	0.572899	Random spots (1D)
-0.226863	0	0	0.226863	Random spots (1D)
-0.955276	0	0	0.955276	Random spots (1D)
0.192159	0	0	0.192159	Random spots (1D)
-0.237044	0	0	0.237044	Random spots (1D)
0.556009	0	0	0.556009	Random spots (1D)
0.846613	0	0	0.846613	Random spots (1D)
0.514993	0	0	0.514993	Random spots (1D)
0.537047	0	0	0.537047	Random spots (1D)
0.971467	0	0	0.971467	Random spots (1D)
-0.73083	0	0	0.73083	Random spots (1D)
0.794554	0	0	0.794554	Random spots (1D)
0.682876	0	0	0.682876	Random spots (1D)
-0.580415	0	0	0.580415	Random spots (1D)
0.336921	0	0	0.336921	Random spots (1D)
-0.0722466	0	0	0.0722466	Random spots (1D)
0.684093	0	0	0.684093	Random spots (1D)
-0.214914	0	0	0.214914	Random spots (1D)
0.80035	0	0	0.80035	Random spots (1D)
0.321085	0	0	0.321085	Random spots (1D)
-0.0748025	0	0	0.0748025	Random spots (1D)
0.563592	0	0	0.563592	Random spots (1D)
0.507359	0	0	0.507359	Random spots (1D)
-0.216417	0	0	0.216417	Random spots (1D)
-0.969462	0	0	0.969462	Random spots (1D)
0.0861691	0	0	0.0861691	Random spots (1D)
0.404318	0	0	0.404318	Random spots (1D)
-0.660599	0	0	0.660599	Random spots (1D)
0.152383	0	0	0.152383	Random spots (1D)
-0.0820878	0	0	0.0820878	Random spots (1D)
0.551083	0	0	0.551083	Random spots (1D)
0.104176	0	0	0.104176	Random spots (1D)
0.378293	0	0	0.378293	Random spots (1D)
-0.89241	0	0	0.89241	Random spots (1D)
0.336072	0	0	0.336072	Random spots (1D)
0.338043	0	0	0.338043	Random spots (1D)
0.51118	0	0	0.51118	Random spots (1D)
0.989133	0	0	0.989133	Random spots (1D)
-0.0927648	0	0	0.0927648	Random spots (1D)
0.779627	0	0	0.779627	Random spots (1D)
0.493341	0	0	0.493341	Random spots (1D)
-0.44756	0	0	0.44756	Random spots (1D)
0.821305	0	0	0.821305	Random spots (1D)
0.482353	0	0	0.482353	Random spots (1D)
0.324411	0	0	0.324411	Random spots (1D)
0.310971	0	0	0.310971	Random spots (1D)
-0.888585	0	0	0.888585	Random spots (1D)
-0.641751	0	0	0.641751	Random spots (1D)
-0.833379	0	0	0.833379	Random spots (1D)
0.432341	0	0	0.432341	Random spots (1D)
-0.409679	0	0	0.409679	Random spots (1D)
-0.107256	0	0	0.107256	Random spots (1D)
0.671071	0	0	0.671071	Random spots (1D)
0.643568	0	0	0.643568	Random spots (1D)
-0.978135	0	0	0.978135	Random spots (1D)
-0.259749	0	0	0.259749	Random spots (1D)
-0.927247	0	0	0.927247	Random spots (1D)
0.0176073	0	0	0.0176073	Random spots (1D)
0.028509	0	0	0.028509	Random spots (1D)
0.577405	0	0	0.577405	Random spots (1D)
-0.254055	0	0	0.254055	Random spots (1D)
0.936793	0	0	0.936793	Random spots (1D)
-0.819681	0	0	0.819681	Random spots (1D)
0.397767	0	0	0.397767	Random spots (1D)
-0.629209	0	0	0.629209	Random spots (1D)
0.794594	0	0	0.794594	Random spots (1D)
-0.443181	0	0	0.443181	Random spots (1D)
-0.983511	0	0	0.983511	Random spots (1D)
0.713131	0	0	0.713131	Random spots (1D)
-0.143667	0	0	0.143667	Random spots (1D)
0.0923361	0	0	0.0923361	Random spots (1D)
-0.710088	0	0	0.710088	Random spots (1D)
-0.913363	0	0	0.913363	Random spots (1D)
0.990687	0	0	0.990687	Random spots (1D)
0.756642	0	0	0.756642	Random spots (1D)
-0.675845	0	0	0.675845	Random spots (1D)
0.352781	0	0	0.352781	Random spots (1D)
-0.0608204	0	0	0.0608204	Random spots (1D)
0.215696	0	0	0.215696	Random spots (1D)
0.175644	0	0	0.175644	Random spots (1D)
0.340359	0	0	0.340359	Random spots (1D)
-0.377246	0	0	0.377246	Random spots (1D)
0.875236	0	0	0.875236	Random spots (1D)
0.44797	0	0	0.44797	Random spots (1D)
0.277209	0	0	0.277209	Random spots (1D)
-0.660973	0	0	0.660973	Random spots (1D)
0.492605	0	0	0.492605	Random spots (1D)
-0.516206	0	0	0.516206	Random spots (1D)
0.286683	0	0	0.286683	Random spots (1D)
-0.545615	0	0	0.545615	Random spots (1D)
0.498601	0	0	0.498601	Random spots (1D)
-0.546285	0	0	0.546285	Random spots (1D)
-0.895016	0	0	0.895016	Random spots (1D)
-0.857422	0	0	0.857422	Random spots (1D)
-0.985234	0	0	0.985234	Random spots (1D)
0.702949	0	0	0.702949	Random spots (1D)
-0.728922	0	0	0.728922	Random spots (1D)
-0.467083	0	0	0.467083	Random spots (1D)
-0.322461	0	0	0.322461	Random spots (1D)
-0.311173	0	0	0.311173	Random spots (1D)
-0.00527771	0	0	0.00527771	Random spots (1D)
0.187405	0	0	0.187405	Random spots (1D)
0.485849	0	0	0.485849	Random spots (1D)
0.762565	0	0	0.762565	Random spots (1D)
0.840999	0	0	0.840999	Random spots (1D)
0.470685	0	0	0.470685	Random spots (1D)
0.13217	0	0	0.13217	Random spots (1D)
-0.738328	0	0	0.738328	Random spots (1D)
0.610811	0	0	0.610811	Random spots (1D)
-0.900865	0	0	0.900865	Random spots (1D)
-0.286035	0	0	0.286035	Random spots (1D)
-0.118705	0	0	0.118705	Random spots (1D)
0.0105208	0	0	0.0105208	Random spots (1D)
0.755635	0	0	0.755635	Random spots (1D)
0.945992	0	0	0.945992	Random spots (1D)
0.378909	0	0	0.378909	Random spots (1D)
-0.348608	0	0	0.348608	Random spots (1D)
-0.716902	0	0	0.716902	Random spots (1D)
-0.951429	0	0	0.951429	Random spots (1D)
-0.957437	0	0	0.957437	Random spots (1D)
0.380023	0	0	0.380023	Random spots (1D)
-0.39393	0	0	0.39393	Random spots (1D)
-0.283821	0	0	0.283821	Random spots (1D)
-0.902476	0	0	0.902476	Random spots (1D)
0.526925	0	0	0.526925	Random spots (1D)
0.240949	0	0	0.240949	Random spots (1D)
0.722963	0	0	0.722963	Random spots (1D)
0.987371	0	0	0.987371	Random spots (1D)
0.931412	0	0	0.931412	Random spots (1D)
0.0150004	0	0	0.0150004	Random spots (1D)
0.566408	0	0	0.566408	Random spots (1D)
-0.122268	0	0	0.122268	Random spots (1D)
-0.172706	0	0	0.172706	Random spots (1D)
0.134832	0	0	0.134832	Random spots (1D)
0.321678	0	0	0.321678	Random spots (1D)
0.882016	0	0	0.882016	Random spots (1D)
0.617849	0	0	0.617849	Random spots (1D)
-0.884683	0	0	0.884683	Random spots (1D)
-0.773209	0	0	0.773209	Random spots (1D)
-0.445689	0	0	0.445689	Random spots (1D)
0.441907	0	0	0.441907	Random spots (1D)
0.817587	0	0	0.817587	Random spots (1D)
0.623832	0	0	0.623832	Random spots (1D)
0.274381	0	0	0.274381	Random spots (1D)
0.0769289	0	0	0.0769289	Random spots (1D)
0.726981	0	0	0.726981	Random spots (1D)
-0.916345	0	0	0.916345	Random spots (1D)
0.0442494	0	0	0.0442494	Random spots (1D)
-0.0440024	0	0	0.0440024	Random spots (1D)
-0.719021	0	0	0.719021	Random spots (1D)
0.404661	0	0	0.404661	Random spots (1D)
0.214843	0	0	0.214843	Random spots (1D)
-0.798248	0	0	0.798248	Random spots (1D)
-0.695999	0	0	0.695999	Random spots (1D)
-0.205576	0	0	0.205576	Random spots (1D)
0.073731	0	0	0.073731	Random spots (1D)
-0.386329	0	0	0.386329	Random spots (1D)
-0.800766	0	0	0.800766	Random spots (1D)
-0.449681	0	0	0.449681	Random spots (1D)
0.664116	0	0	0.664116	Random spots (1D)
-0.337582	0	0	0.337582	Random spots (1D)
-0.496828	0	0	0.496828	Random spots (1D)
-0.380363	0	0	0.380363	Random spots (1D)
0.397709	0	0	0.397709	Random spots (1D)
-0.848544	0	0	0.848544	Random spots (1D)
0.85791	0	0	0.85791	Random spots (1D)
0.926774	0	0	0.926774	Random spots (1D)
-0.969562	0	0	0.969562	Random spots (1D)
0.289715	0	0	0.289715	Random spots (1D)
-0.945912	0	0	0.945912	Random spots (1D)
-0.959361	0	0	0.959361	Random spots (1D)
-0.857476	0	0	0.857476	Random spots (1D)
0.347298	0	0	0.347298	Random spots (1D)
-0.729251	0	0	0.729251	Random spots (1D)
-0.0423421	0	0	0.0423421	Random spots (1D)
-0.754255	0	0	0.754255	Random spots (1D)
0.0679605	0	0	0.0679605	Random spots (1D)
-0.529175	0	0	0.529175	Random spots (1D)
0.785572	0	0	0.785572	Random spots (1D)
0.534887	0	0	0.534887	Random spots (1D)
0.539486	0	0	0.539486	Random spots (1D)
0.850806	0	0	0.850806	Random spots (1D)
0.144262	0	0	0.144262	Random spots (1D)
0.205176	0	0	0.205176	Random spots (1D)
-0.901784	0	0	0.901784	Random spots (1D)
0.112315	0	0	0.112315	Random spots (1D)
0.992604	0	0	0.992604	Random spots (1D)
0.229014	0	0	0.229014	Random spots (1D)
-0.532912	0	0	0.532912	Random spots (1D)
0.902978	0	0	0.902978	Random spots (1D)
-0.902983	0	0	0.902983	Random spots (1D)
0.497417	0	0	0.497417	Random spots (1D)
0.401991	0	0	0.401991	Random spots (1D)
0.618871	0	0	0.618871	Random spots (1D)
-0.432483	0	0	0.432483	Random spots (1D)
0.6917	0	0	0.6917	Random spots (1D)
-0.710296	0	0	0.710296	Random spots (1D)
-0.242635	0	0	0.242635	Random spots (1D)
0.549697	0	0	0.549697	Random spots (1D)
-0.0735392	0	0	0.0735392	Random spots (1D)
0.333053	0	0	0.333053	Random spots (1D)
0.860379	0	0	0.860379	Random spots (1D)
-0.0782929	0	0	0.0782929	Random spots (1D)
-0.573665	0	0	0.573665	Random spots (1D)
-0.00299813	0	0	0.00299813	Random spots (1D)
0.630428	0	0	0.630428	Random spots (1D)
0.0087258	0	0	0.0087258	Random spots (1D)
-0.318439	0	0	0.318439	Random spots (1D)
0.794152	0	0	0.794152	Random spots (1D)
-0.0595176	0	0	0.0595176	Random spots (1D)
-0.417355	0	0	0.417355	Random spots (1D)
0.000937813	0	0	0.000937813	Random spots (1D)
0.548497	0	0	0.548497	Random spots (1D)
-0.988969	0	0	0.988969	Random spots (1D)
-0.609699	0	0	0.609699	Random spots (1D)
0.248412	0	0	0.248412	Random spots (1D)
-0.685238	0	0	0.685238	Random spots (1D)
-0.33508	0	0	0.33508	Random spots (1D)
-0.162044	0	0	0.162044	Random spots (1D)
0.015038	0	0	0.015038	Random spots (1D)
0.886473	0	0	0.886473	Random spots (1D)
-0.154003	0	0	0.154003	Random spots (1D)
0.896673	0	0	0.896673	Random spots (1D)
-0.598993	0	0	0.598993	Random spots (1D)
-0.353796	0	0	0.353796	Random spots (1D)
0.973363	0	0	0.973363	Random spots (1D)
0.486149	0	0	0.486149	Random spots (1D)
0.645165	0	0	0.645165	Random spots (1D)
0.816478	0	0	0.816478	Random spots (1D)
-0.830389	0	0	0.830389	Random spots (1D)
-0.247565	0	0	0.247565	Random spots (1D)
-0.993652	0	0	0.993652	Random spots (1D)
0.612429	0	0	0.612429	Random spots (1D)
-0.077644	0	0	0.077644	Random spots (1D)
0.0460651	0	0	0.0460651	Random spots (1D)
-0.226018	0	0	0.226018	Random spots (1D)
-0.894066	0	0	0.894066	Random spots (1D)
-0.165263	0	0	0.165263	Random spots (1D)
0.203091	0	0	0.203091	Random spots (1D)
-0.542976	0	0	0.542976	Random spots (1D)
-0.296367	0	0	0.296367	Random spots (1D)
0.679451	0	0	0.679451	Random spots (1D)
-0.643282	0	0	0.643282	Random spots (1D)
0.080911	0	0	0.080911	Random spots (1D)
-0.916565	0	0	0.916565	Random spots (1D)
-0.254627	0	0	0.254627	Random spots (1D)
-0.258843	0	0	0.258843	Random spots (1D)
0.30305	0	0	0.30305	Random spots (1D)
-0.994336	0	0	0.994336	Random spots (1D)
-0.864657	0	0	0.864657	Random spots (1D)
0.111295	0	0	0.111295	Random spots (1D)
0.395982	0	0	0.395982	Random spots (1D)
0.0283143	0	0	0.0283143	Random spots (1D)
-0.0137876	0	0	0.0137876	Random spots (1D)
0.561337	0	0	0.561337	Random spots (1D)
0.454701	0	0	0.454701	Random spots (1D)
-0.62191	0	0	0.62191	Random spots (1D)
0.522517	0	0	0.522517	Random spots (1D)
-0.259413	0	0	0.259413	Random spots (1D)
-0.990964	0	0	0.990964	Random spots (1D)
0.887819	0	0	0.887819	Random spots (1D)
0.742293	0	0	0.742293	Random spots (1D)
0.648339	0	0	0.648339	Random spots (1D)
-0.540718	0	0	0.540718	Random spots (1D)
0.433034	0	0	0.433034	Random spots (1D)
-0.83639	0	0	0.83639	Random spots (1D)
0.0771875	0	0	0.0771875	Random spots (1D)
0.380703	0	0	0.380703	Random spots (1D)
0.0670596	0	0	0.0670596	Random spots (1D)
-0.226293	0	0	0.226293	Random spots (1D)
0.350806	0	0	0.350806	Random spots (1D)
0.136093	0	0	0.136093	Random spots (1D)
0.934349	0	0	0.934349	Random spots (1D)
-0.426105	0	0	0.426105	Random spots (1D)
-0.178535	0	0	0.178535	Random spots (1D)
0.624886	0	0	0.624886	Random spots (1D)
0.276688	0	0	0.276688	Random spots (1D)
-0.245637	0	0	0.245637	Random spots (1D)
0.318048	0	0	0.318048	Random spots (1D)
0.900147	0	0	0.900147	Random spots (1D)
0.925239	0	0	0.925239	Random spots (1D)
0.124612	0	0	0.124612	Random spots (1D)
-0.322808	0	0	0.322808	Random spots (1D)
-0.838734	0	0	0.838734	Random spots (1D)
-0.24873	0	0	0.24873	Random spots (1D)
-0.98251	0	0	0.98251	Random spots (1D)
-0.851721	0	0	0.851721	Random spots (1D)
-0.221494	0	0	0.221494	Random spots (1D)
-0.592449	0	0	0.592449	Random spots (1D)
0.364257	0	0	0.364257	Random spots (1D)
0.166834	0	0	0.166834	Random spots (1D)
-0.592253	0	0	0.592253	Random spots (1D)
0.656905	0	0	0.656905	Random spots (1D)
0.338816	0	0	0.338816	Random spots (1D)
-0.547915	0	0	0.547915	Random spots (1D)
-0.574509	0	0	0.574509	Random spots (1D)
-0.295011	0	0	0.295011	Random spots (1D)
0.34214	0	0	0.34214	Random spots (1D)
-0.99175	0	0	0.99175	Random spots (1D)
-0.662808	0	0	0.662808	Random spots (1D)
0.143616	0	0	0.143616	Random spots (1D)
-0.0688408	0	0	0.0688408	Random spots (1D)
-0.97591	0	0	0.97591	Random spots (1D)
-0.238895	0	0	0.238895	Random spots (1D)
0.31223	0	0	0.31223	Random spots (1D)
0.996446	0	0	0.996446	Random spots (1D)
0.984129	0	0	0.984129	Random spots (1D)
0.726088	0	0	0.726088	Random spots (1D)
-0.74404	0	0	0.74404	Random spots (1D)
0.560942	0	0	0.560942	Random spots (1D)
-0.443031	0	0	0.443031	Random spots (1D)
0.223746	0	0	0.223746	Random spots (1D)
0.979773	0	0	0.979773	Random spots (1D)
0.379495	0	0	0.379495	Random spots (1D)
-0.742068	0	0	0.742068	Random spots (1D)
0.164447	0	0	0.164447	Random spots (1D)
-0.867892	0	0	0.867892	Random spots (1D)
-0.0380384	0	0	0.0380384	Random spots (1D)
0.099809	0	0	0.099809	Random spots (1D)
0.279782	0	0	0.279782	Random spots (1D)
-0.319639	0	0	0.319639	Random spots (1D)
-0.199868	0	0	0.199868	Random spots (1D)
0.580035	0	0	0.580035	Random spots (1D)
-0.331274	0	0	0.331274	Random spots (1D)
0.579718	0	0	0.579718	Random spots (1D)
0.83671	0	0	0.83671	Random spots (1D)
-0.10335	0	0	0.10335	Random spots (1D)
-0.125154	0	0	0.125154	Random spots (1D)
-0.444084	0	0	0.444084	Random spots (1D)
-0.830205	0	0	0.830205	Random spots (1D)
-0.522673	0	0	0.522673	Random spots (1D)
0.824131	0	0	0.824131	Random spots (1D)
-0.990815	0	0	0.990815	Random spots (1D)
0.506498	0	0	0.506498	Random spots (1D)
-0.734365	0	0	0.734365	Random spots (1D)
0.949723	0	0	0.949723	Random spots (1D)
0.679264	0	0	0.679264	Random spots (1D)
-0.798433	0	0	0.798433	Random spots (1D)
-0.223476	0	0	0.223476	Random spots (1D)
0.672723	0	0	0.672723	Random spots (1D)
-0.0747002	0	0	0.0747002	Random spots (1D)
-0.150604	0	0	0.150604	Random spots (1D)
-0.332543	0	0	0.332543	Random spots (1D)
-0.748331	0	0	0.748331	Random spots (1D)
-0.169069	0	0	0.169069	Random spots (1D)
-0.673677	0	0	0.673677	Random spots (1D)
-0.140354	0	0	0.140354	Random spots (1D)
-0.991047	0	0	0.991047	Random spots (1D)
-0.0302221	0	0	0.0302221	Random spots (1D)
0.0510128	0	0	0.0510128	Random spots (1D)
-0.176826	0	0	0.176826	Random spots (1D)
-0.575376	0	0	0.575376	Random spots (1D)
-0.165929	0	0	0.165929	Random spots (1D)
0.958815	0	0	0.958815	Random spots (1D)
0.35969	0	0	0.35969	Random spots (1D)
0.307401	0	0	0.307401	Random spots (1D)
-0.112317	0	0	0.112317	Random spots (1D)
0.795426	0	0	0.795426	Random spots (1D)
0.909933	0	0	0.909933	Random spots (1D)
0.523274	0	0	0.523274	Random spots (1D)
-0.508405	0	0	0.508405	Random spots (1D)
0.635646	0	0	0.635646	Random spots (1D)
-0.0249338	0	0	0.0249338	Random spots (1D)
-0.284599	0	0	0.284599	Random spots (1D)
0.117688	0	0	0.117688	Random spots (1D)
-0.529994	0	0	0.529994	Random spots (1D)
-0.597521	0	0	0.597521	Random spots (1D)
-0.147397	0	0	0.147397	Random spots (1D)
0.0317758	0	0	0.0317758	Random spots (1D)
-0.250323	0	0	0.250323	Random spots (1D)
0.348353	0	0	0.348353	Random spots (1D)
0.173028	0	0	0.173028	Random spots (1D)
-0.0320665	0	0	0.0320665	Random spots (1D)
-0.324508	0	0	0.324508	Random spots (1D)
-0.903824	0	0	0.903824	Random spots (1D)
0.59556	0	0	0.59556	Random spots (1D)
-0.931101	0	0	0.931101	Random spots (1D)
0.0607255	0	0	0.0607255	Random spots (1D)
0.145538	0	0	0.145538	Random spots (1D)
-0.682937	0	0	0.682937	Random spots (1D)
0.337137	0	0	0.337137	Random spots (1D)
0.550834	0	0	0.550834	Random spots (1D)
-0.830836	0	0	0.830836	Random spots (1D)
-0.00297749	0	0	0.00297749	Random spots (1D)
0.239472	0	0	0.239472	Random spots (1D)
0.833899	0	0	0.833899	Random spots (1D)
0.915593	0	0	0.915593	Random spots (1D)
0.793937	0	0	0.793937	Random spots (1D)
0.533339	0	0	0.533339	Random spots (1D)
0.75379	0	0	0.75379	Random spots (1D)
-0.136403	0	0	0.136403	Random spots (1D)
-0.888916	0	0	0.888916	Random spots (1D)
-0.417171	0	0	0.417171	Random spots (1D)
0.941011	0	0	0.941011	Random spots (1D)
-0.0245588	0	0	0.0245588	Random spots (1D)
0.227047	0	0	0.227047	Random spots (1D)
-0.982271	0	0	0.982271	Random spots (1D)
-0.793512	0	0	0.793512	Random spots (1D)
0.170121	0	0	0.170121	Random spots (1D)
0.234815	0	0	0.234815	Random spots (1D)
0.299999	0	0	0.299999	Random spots (1D)
-0.296363	0	0	0.296363	Random spots (1D)
0.252637	0	0	0.252637	Random spots (1D)
0.600821	0	0	0.600821	Random spots (1D)
-0.50519	0	0	0.50519	Random spots (1D)
0.259589	0	0	0.259589	Random spots (1D)
-0.988756	0	0	0.988756	Random spots (1D)
-0.570311	0	0	0.570311	Random spots (1D)
-0.106765	0	0	0.106765	Random spots (1D)
-0.345856	0	0	0.345856	Random spots (1D)
-0.729802	0	0	0.729802	Random spots (1D)
0.765759	0	0	0.765759	Random spots (1D)
0.762374	0	0	0.762374	Random spots (1D)
0.936903	0	0	0.936903	Random spots (1D)
0.593895	0	0	0.593895	Random spots (1D)
-0.787897	0	0	0.787897	Random spots (1D)
0.696175	0	0	0.696175	Random spots (1D)
0.886866	0	0	0.886866	Random spots (1D)
0.209272	0	0	0.209272	Random spots (1D)
-0.0912928	0	0	0.0912928	Random spots (1D)
0.0406844	0	0	0.0406844	Random spots (1D)
0.994578	0	0	0.994578	Random spots (1D)
0.468622	0	0	0.468622	Random spots (1D)
-0.990392	0	0	0.990392	Random spots (1D)
-0.241668	0	0	0.241668	Random spots (1D)
0.131753	0	0	0.131753	Random spots (1D)
0.060097	0	0	0.060097	Random spots (1D)
-0.600968	0	0	0.600968	Random spots (1D)
0.802849	0	0	0.802849	Random spots (1D)
0.759898	0	0	0.759898	Random spots (1D)
0.545557	0	0	0.545557	Random spots (1D)
-0.74909	0	0	0.74909	Random spots (1D)
-0.392888	0	0	0.392888	Random spots (1D)
-0.833311	0	0	0.833311	Random spots (1D)
-0.722295	0	0	0.722295	Random spots (1D)
0.483282	0	0	0.483282	Random spots (1D)
0.759151	0	0	0.759151	Random spots (1D)
-0.835561	0	0	0.835561	Random spots (1D)
0.879763	0	0	0.879763	Random spots (1D)
0.894072	0	0	0.894072	Random spots (1D)
0.630428	0	0	0.630428	Random spots (1D)
-0.227839	0	0	0.227839	Random spots (1D)
0.261593	0	0	0.261593	Random spots (1D)
-0.752295	0	0	0.752295	Random spots (1D)
-0.344105	0	0	0.344105	Random spots (1D)
-0.609334	0	0	0.609334	Random spots (1D)
0.627296	0	0	0.627296	Random spots (1D)
-0.712226	0	0	0.712226	Random spots (1D)
-0.805188	0	0	0.805188	Random spots (1D)
0.253928	0	0	0.253928	Random spots (1D)
-0.656886	0	0	0.656886	Random spots (1D)
0.037089	0	0	0.037089	Random spots (1D)
-0.69929	0	0	0.69929	Random spots (1D)
-0.409141	0	0	0.409141	Random spots (1D)
0.117367	0	0	0.117367	Random spots (1D)
-0.956698	0	0	0.956698	Random spots (1D)
0.225144	0	0	0.225144	Random spots (1D)
0.448817	0	0	0.448817	Random spots (1D)
0.0760814	0	0	0.0760814	Random spots (1D)
0.689061	0	0	0.689061	Random spots (1D)
0.0753312	0	0	0.0753312	Random spots (1D)
0.483523	0	0	0.483523	Random spots (1D)
-0.846019	0	0	0.846019	Random spots (1D)
0.836302	0	0	0.836302	Random spots (1D)
-0.929926	0	0	0.929926	Random spots (1D)
0.32369	0	0	0.32369	Random spots (1D)
-0.902346	0	0	0.902346	Random spots (1D)
[truncated: 38,001 more rows]
