# Supplementary material for: Spatial patterns of tumour growth impact clonal diversification
Source: Nat Ecol Evol. Author manuscript; Available in PMC 2022 Jan 17. (PMC8752443; doi:10.1038/s41559-021-01586-x)
Supplement: Source Data for Extended Data Figure 6 [file EMS136364-supplement-Source_Data_for_Extended_Data_Figure_6.xlsx]

## Sheet: SourceDataEDFig6a
distances	label
0.884309	S p=2e-4
0.881146	S p=2e-4
0.87694	S p=2e-4
0.871482	S p=2e-4
0.8395	S p=2e-4
0.965383	S p=2e-4
0.951065	S p=2e-4
0.95631	S p=2e-4
0.896148	S p=2e-4
0.882115	S p=2e-4
0.661151	S p=2e-4
0.713949	S p=2e-4
0.74673	S p=2e-4
0.729771	S p=2e-4
0.816031	S p=2e-4
0.833248	S p=2e-4
0.815128	S p=2e-4
0.895855	S p=2e-4
0.889746	S p=2e-4
0.712674	S p=2e-4
0.729029	S p=2e-4
0.732617	S p=2e-4
0.890398	S p=2e-4
0.920989	S p=2e-4
0.957135	S p=2e-4
0.972791	S p=2e-4
0.905112	S p=2e-4
0.8926	S p=2e-4
0.857681	S p=2e-4
0.881264	S p=2e-4
0.845337	S p=2e-4
0.857519	S p=2e-4
0.868882	S p=2e-4
0.810259	S p=2e-4
0.833775	S p=2e-4
0.845211	S p=2e-4
0.855768	S p=2e-4
0.797986	S p=2e-4
0.821518	S p=2e-4
0.80127	S p=2e-4
0.784637	S p=2e-4
0.630176	S p=2e-4
0.630398	S p=2e-4
0.619073	S p=2e-4
0.95731	S p=2e-4
0.957835	S p=2e-4
0.903545	S p=2e-4
0.59499	S p=2e-4
0.712691	S p=2e-4
0.702231	S p=2e-4
0.723285	S p=2e-4
0.712587	S p=2e-4
0.744044	S p=2e-4
0.90723	S p=2e-4
0.927509	S p=2e-4
0.915407	S p=2e-4
0.902688	S p=2e-4
0.921927	S p=2e-4
0.908407	S p=2e-4
0.614638	S p=2e-4
0.714029	S p=2e-4
0.899327	S p=2e-4
0.863072	S p=2e-4
0.880119	S p=2e-4
0.967656	S p=2e-4
0.967754	S p=2e-4
0.931797	S p=2e-4
0.915663	S p=2e-4
0.895419	S p=2e-4
0.899417	S p=2e-4
0.879585	S p=2e-4
0.883115	S p=2e-4
0.866785	S p=2e-4
0.852009	S p=2e-4
0.836882	S p=2e-4
0.826839	S p=2e-4
0.750453	S p=2e-4
0.753008	S p=2e-4
0.75817	S p=2e-4
0.764443	S p=2e-4
0.794915	S p=2e-4
0.718301	S p=2e-4
0.758519	S p=2e-4
0.762797	S p=2e-4
0.769471	S p=2e-4
0.742577	S p=2e-4
0.747521	S p=2e-4
0.754719	S p=2e-4
0.716795	S p=2e-4
0.721972	S p=2e-4
0.726597	S p=2e-4
0.732489	S p=2e-4
0.710595	S p=2e-4
0.680087	S p=2e-4
0.68535	S p=2e-4
0.635186	S p=2e-4
0.664429	S p=2e-4
0.669536	S p=2e-4
0.674262	S p=2e-4
0.680609	S p=2e-4
0.653679	S p=2e-4
0.658577	S p=2e-4
0.578024	S p=2e-4
0.582423	S p=2e-4
0.391468	S p=2e-4
0.398398	S p=2e-4
0.375413	S p=2e-4
0.37871	S p=2e-4
0.800358	S p=2e-4
0.816561	S p=2e-4
0.575401	S p=2e-4
0.591299	S p=2e-4
0.561961	S p=2e-4
0.578164	S p=2e-4
0.594302	S p=2e-4
0.564417	S p=2e-4
0.580819	S p=2e-4
0.736522	S p=2e-4
0.92538	S p=2e-4
0.936356	S p=2e-4
0.944185	S p=2e-4
0.454395	S p=2e-4
0.457142	S p=2e-4
0.470657	S p=2e-4
0.473454	S p=2e-4
0.484093	S p=2e-4
0.486892	S p=2e-4
0.48975	S p=2e-4
0.49265	S p=2e-4
0.506027	S p=2e-4
0.513247	S p=2e-4
0.537751	S p=2e-4
0.529095	S p=2e-4
0.60922	S p=2e-4
0.615633	S p=2e-4
0.637504	S p=2e-4
0.726681	S p=2e-4
0.764869	S p=2e-4
0.780968	S p=2e-4
0.812972	S p=2e-4
0.857467	S p=2e-4
0.851306	S p=2e-4
0.844579	S p=2e-4
0.88253	S p=2e-4
0.902496	S p=2e-4
0.898913	S p=2e-4
0.903112	S p=2e-4
0.914814	S p=2e-4
0.933293	S p=2e-4
0.931117	S p=2e-4
0.925455	S p=2e-4
0.899775	S p=2e-4
0.885985	S p=2e-4
0.885892	S p=2e-4
0.949946	S p=2e-4
0.947182	S p=2e-4
0.940012	S p=2e-4
0.933672	S p=2e-4
0.916	S p=2e-4
0.911575	S p=2e-4
0.902272	S p=2e-4
0.902218	S p=2e-4
0.902193	S p=2e-4
0.904985	S p=2e-4
0.934105	S p=2e-4
0.932099	S p=2e-4
0.926668	S p=2e-4
0.918626	S p=2e-4
0.918558	S p=2e-4
0.918515	S p=2e-4
0.918497	S p=2e-4
0.950574	S p=2e-4
0.941004	S p=2e-4
0.934899	S p=2e-4
0.934846	S p=2e-4
0.934811	S p=2e-4
0.363756	S p=2e-4
0.385613	S p=2e-4
0.362626	S p=2e-4
0.384089	S p=2e-4
0.521065	S p=2e-4
0.517842	S p=2e-4
0.516233	S p=2e-4
0.693673	S p=2e-4
0.705629	S p=2e-4
0.703923	S p=2e-4
0.713787	S p=2e-4
0.795633	S p=2e-4
0.744482	S p=2e-4
0.847937	S p=2e-4
0.939136	S p=2e-4
0.984925	S p=2e-4
0.92502	S p=2e-4
0.934379	S p=2e-4
0.909064	S p=2e-4
0.918596	S p=2e-4
0.925151	S p=2e-4
0.93454	S p=2e-4
0.918828	S p=2e-4
0.925415	S p=2e-4
0.928194	S p=2e-4
0.935469	S p=2e-4
0.885548	S p=2e-4
0.861953	S p=2e-4
0.868544	S p=2e-4
0.873128	S p=2e-4
0.837718	S p=2e-4
0.84538	S p=2e-4
0.851468	S p=2e-4
0.828663	S p=2e-4
0.834389	S p=2e-4
0.840215	S p=2e-4
0.81188	S p=2e-4
0.82437	S p=2e-4
0.835982	S p=2e-4
0.882692	S p=2e-4
0.904231	S p=2e-4
0.90288	S p=2e-4
0.89847	S p=2e-4
0.892766	S p=2e-4
0.886695	S p=2e-4
0.890008	S p=2e-4
0.807319	S p=2e-4
0.796812	S p=2e-4
0.72466	S p=2e-4
0.711869	S p=2e-4
0.7171	S p=2e-4
0.704059	S p=2e-4
0.708637	S p=2e-4
0.857891	S p=2e-4
0.832509	S p=2e-4
0.824646	S p=2e-4
0.963584	S p=2e-4
0.650849	S p=2e-4
0.86981	S p=2e-4
0.856453	S p=2e-4
0.651673	S p=2e-4
0.638982	S p=2e-4
0.877544	S p=2e-4
0.863058	S p=2e-4
0.963905	S p=2e-4
0.943763	S p=2e-4
0.960249	S p=2e-4
0.862222	S p=2e-4
0.847347	S p=2e-4
0.837735	S p=2e-4
0.668709	S p=2e-4
0.923365	S p=2e-4
0.92337	S p=2e-4
0.967978	S p=2e-4
0.967917	S p=2e-4
0.954693	S p=2e-4
0.951973	S p=2e-4
0.951881	S p=2e-4
0.951801	S p=2e-4
0.963856	S p=2e-4
0.954506	S p=2e-4
0.941836	S p=2e-4
0.933745	S p=2e-4
0.887571	S p=2e-4
0.975427	S p=2e-4
0.897724	S p=2e-4
0.883992	S p=2e-4
0.870064	S p=2e-4
0.80378	S p=2e-4
0.796988	S p=2e-4
0.771528	S p=2e-4
0.768712	S p=2e-4
0.765151	S p=2e-4
0.788782	S p=2e-4
0.782387	S p=2e-4
0.775333	S p=2e-4
0.773633	S p=2e-4
0.767574	S p=2e-4
0.736982	S p=2e-4
0.777528	S p=2e-4
0.723585	S p=2e-4
0.721077	S p=2e-4
0.961917	S p=2e-4
0.946246	S p=2e-4
0.840714	S p=2e-4
0.840703	S p=2e-4
0.825931	S p=2e-4
0.803929	S p=2e-4
0.811646	S p=2e-4
0.817963	S p=2e-4
0.833406	S p=2e-4
0.819096	S p=2e-4
0.78837	S p=2e-4
0.780215	S p=2e-4
0.935396	S p=2e-4
0.919344	S p=2e-4
0.905802	S p=2e-4
0.75771	S p=2e-4
0.869755	S p=2e-4
0.840765	S p=2e-4
0.82589	S p=2e-4
0.861378	S p=2e-4
0.846106	S p=2e-4
0.84025	S p=2e-4
0.691808	S p=2e-4
0.707305	S p=2e-4
0.694971	S p=2e-4
0.710539	S p=2e-4
0.6879	S p=2e-4
0.984322	S p=2e-4
0.693632	S p=2e-4
0.725504	S p=2e-4
0.804929	S p=2e-4
0.917164	S p=2e-4
0.971777	S p=2e-4
0.735899	S p=2e-4
0.717217	S p=2e-4
0.711252	S p=2e-4
0.58843	S p=2e-4
0.582456	S p=2e-4
0.561698	S p=2e-4
0.746151	S p=2e-4
0.716173	S p=2e-4
0.779387	S p=2e-4
0.748427	S p=2e-4
0.887387	S p=2e-4
0.919108	S p=2e-4
0.935211	S p=2e-4
0.933753	S p=2e-4
0.63128	S p=2e-4
0.63301	S p=2e-4
0.642448	S p=2e-4
0.645294	S p=2e-4
0.65722	S p=2e-4
0.653411	S p=2e-4
0.763823	S p=2e-4
0.963368	S p=2e-4
0.80666	S p=2e-4
0.637756	S p=2e-4
0.632731	S p=2e-4
0.615031	S p=2e-4
0.610874	S p=2e-4
0.589783	S p=2e-4
0.584349	S p=2e-4
0.571576	S p=2e-4
0.566558	S p=2e-4
0.521078	S p=2e-4
0.514076	S p=2e-4
0.504031	S p=2e-4
0.497054	S p=2e-4
0.462958	S p=2e-4
0.453009	S p=2e-4
0.445925	S p=2e-4
0.438952	S p=2e-4
0.428929	S p=2e-4
0.92658	S p=2e-4
0.426716	S p=2e-4
0.4193	S p=2e-4
0.902298	S p=2e-4
0.895062	S p=2e-4
0.878124	S p=2e-4
0.864933	S p=2e-4
0.890699	S p=2e-4
0.874216	S p=2e-4
0.857591	S p=2e-4
0.840883	S p=2e-4
0.386702	S p=2e-4
0.377921	S p=2e-4
0.369664	S p=2e-4
0.868425	S p=2e-4
0.852345	S p=2e-4
0.836051	S p=2e-4
0.371218	S p=2e-4
0.845642	S p=2e-4
0.366044	S p=2e-4
0.790229	S p=2e-4
0.745199	S p=2e-4
0.729424	S p=2e-4
0.789822	S p=2e-4
0.796934	S p=2e-4
0.699604	S p=2e-4
0.803391	S p=2e-4
0.754011	S p=2e-4
0.70313	S p=2e-4
0.934598	S p=2e-4
0.926726	S p=2e-4
0.911304	S p=2e-4
0.897261	S p=2e-4
0.91747	S p=2e-4
0.925925	S p=2e-4
0.935261	S p=2e-4
0.941915	S p=2e-4
0.954092	S p=2e-4
0.883009	S p=2e-4
0.870021	S p=2e-4
0.881486	S p=2e-4
0.781003	S p=2e-4
0.889058	S p=2e-4
0.936299	S p=2e-4
0.883304	S p=2e-4
0.635839	S p=2e-4
0.642708	S p=2e-4
0.902346	S p=2e-4
0.876008	S p=2e-4
0.868205	S p=2e-4
0.854819	S p=2e-4
0.656483	S p=2e-4
0.861462	S p=2e-4
0.653705	S p=2e-4
0.643615	S p=2e-4
0.634242	S p=2e-4
0.524244	S p=2e-4
0.520627	S p=2e-4
0.604154	S p=2e-4
0.594773	S p=2e-4
0.592832	S p=2e-4
0.983246	S p=2e-4
0.962621	S p=2e-4
0.976428	S p=2e-4
0.591257	S p=2e-4
0.603197	S p=2e-4
0.599587	S p=2e-4
0.609161	S p=2e-4
0.807424	S p=2e-4
0.819628	S p=2e-4
0.794586	S p=2e-4
0.754297	S p=2e-4
0.837087	S p=2e-4
0.919259	S p=2e-4
0.928809	S p=2e-4
0.936108	S p=2e-4
0.941258	S p=2e-4
0.89313	S p=2e-4
0.954868	S p=2e-4
0.959756	S p=2e-4
0.968049	S p=2e-4
0.971546	S p=2e-4
0.98574	S p=2e-4
0.958386	S p=2e-4
0.970623	S p=2e-4
0.958943	S p=2e-4
0.963324	S p=2e-4
0.924268	S p=2e-4
0.92679	S p=2e-4
0.963288	S p=2e-4
0.906387	S p=2e-4
0.90858	S p=2e-4
0.973998	S p=2e-4
0.851712	S p=2e-4
0.802272	S p=2e-4
0.835361	S p=2e-4
0.893117	S p=2e-4
0.818655	S p=2e-4
0.87713	S p=2e-4
0.867814	S p=2e-4
0.801702	S p=2e-4
0.816124	S p=2e-4
0.800816	S p=2e-4
0.810187	S p=2e-4
0.818519	S p=2e-4
0.720513	S p=2e-4
0.728519	S p=2e-4
0.703886	S p=2e-4
0.591619	S p=2e-4
0.595794	S p=2e-4
0.960023	S p=2e-4
0.935544	S p=2e-4
0.949521	S p=2e-4
0.964337	S p=2e-4
0.903621	S p=2e-4
0.936696	S p=2e-4
0.945244	S p=2e-4
0.951546	S p=2e-4
0.980198	S p=2e-4
0.923318	S p=2e-4
0.939751	S p=2e-4
0.918525	S p=2e-4
0.922955	S p=2e-4
0.904327	S p=2e-4
0.908175	S p=2e-4
0.779627	S p=2e-4
0.768746	S p=2e-4
0.499755	S p=2e-4
0.488222	S p=2e-4
0.915967	S p=2e-4
0.737995	S p=2e-4
0.785551	S p=2e-4
0.802943	S p=2e-4
0.793082	S p=2e-4
0.80857	S p=2e-4
0.676468	S p=2e-4
0.690378	S p=2e-4
0.703699	S p=2e-4
0.718411	S p=2e-4
0.734833	S p=2e-4
0.750997	S p=2e-4
0.800476	S p=2e-4
0.876741	S p=2e-4
0.686762	S p=2e-4
0.701088	S p=2e-4
0.806994	S p=2e-4
0.886378	S p=2e-4
0.725983	S p=2e-4
0.691063	S p=2e-4
0.681413	S p=2e-4
0.710968	S p=2e-4
0.674515	S p=2e-4
0.688129	S p=2e-4
0.982328	S p=2e-4
0.91502	S p=2e-4
0.931703	S p=2e-4
0.914405	S p=2e-4
0.897309	S p=2e-4
0.928269	S p=2e-4
0.930647	S p=2e-4
0.847183	S p=2e-4
0.815682	S p=2e-4
0.883881	S p=2e-4
0.557812	S p=2e-4
0.541535	S p=2e-4
0.943274	S p=2e-4
0.960018	S p=2e-4
0.533678	S p=2e-4
0.763491	S p=2e-4
0.936415	S p=2e-4
0.874629	S p=2e-4
0.631304	S p=2e-4
0.588857	S p=2e-4
0.603509	S p=2e-4
0.430168	S p=2e-4
0.434243	S p=2e-4
0.446975	S p=2e-4
0.822852	S p=2e-4
0.459854	S p=2e-4
0.463779	S p=2e-4
0.834028	S p=2e-4
0.8199	S p=2e-4
0.507337	S p=2e-4
0.510183	S p=2e-4
0.524276	S p=2e-4
0.588184	S p=2e-4
0.591776	S p=2e-4
0.608562	S p=2e-4
0.611869	S p=2e-4
0.863783	S p=2e-4
0.855391	S p=2e-4
0.656697	S p=2e-4
0.657012	S p=2e-4
0.879776	S p=2e-4
0.859847	S p=2e-4
0.885069	S p=2e-4
0.873302	S p=2e-4
0.71482	S p=2e-4
0.535385	S p=2e-4
0.67589	S p=2e-4
0.588536	S p=2e-4
0.706559	S p=2e-4
0.691598	S p=2e-4
0.676639	S p=2e-4
0.722836	S p=2e-4
0.528326	S p=2e-4
0.73923	S p=2e-4
0.723646	S p=2e-4
0.724243	S p=2e-4
0.78599	S p=2e-4
0.976962	S p=2e-4
0.968169	S p=2e-4
0.855983	S p=2e-4
0.899208	S p=2e-4
0.922378	S p=2e-4
0.928673	S p=2e-4
0.837149	S p=2e-4
0.827735	S p=2e-4
0.822644	S p=2e-4
0.779538	S p=2e-4
0.776938	S p=2e-4
0.761154	S p=2e-4
0.767436	S p=2e-4
0.815265	S p=2e-4
0.688319	S p=2e-4
0.684561	S p=2e-4
0.783777	S p=2e-4
0.777074	S p=2e-4
0.674574	S p=2e-4
0.660819	S p=2e-4
0.656214	S p=2e-4
0.709996	S p=2e-4
0.900479	S p=2e-4
0.704442	S p=2e-4
0.697465	S p=2e-4
0.628705	S p=2e-4
0.622853	S p=2e-4
0.617442	S p=2e-4
0.660449	S p=2e-4
0.653033	S p=2e-4
0.623122	S p=2e-4
0.61565	S p=2e-4
0.609482	S p=2e-4
0.596482	S p=2e-4
0.490879	S p=2e-4
0.493631	S p=2e-4
0.476581	S p=2e-4
0.940705	S p=2e-4
0.953037	S p=2e-4
0.93876	S p=2e-4
0.924273	S p=2e-4
0.635714	S p=2e-4
0.84585	S p=2e-4
0.858943	S p=2e-4
0.661684	S p=2e-4
0.674984	S p=2e-4
0.682097	S p=2e-4
0.863673	S p=2e-4
0.909281	S p=2e-4
0.909514	S p=2e-4
0.939497	S p=2e-4
0.939648	S p=2e-4
0.939812	S p=2e-4
0.984866	S p=2e-4
0.68248	S p=2e-4
0.711822	S p=2e-4
0.676447	S p=2e-4
0.691671	S p=2e-4
0.70674	S p=2e-4
0.721605	S p=2e-4
0.790483	S p=2e-4
0.80561	S p=2e-4
0.745932	S p=2e-4
0.76062	S p=2e-4
0.770225	S p=2e-4
0.798363	S p=2e-4
0.808559	S p=2e-4
0.816302	S p=2e-4
0.822537	S p=2e-4
0.825916	S p=2e-4
0.834186	S p=2e-4
0.84079	S p=2e-4
0.85193	S p=2e-4
0.859055	S p=2e-4
0.869406	S p=2e-4
0.882673	S p=2e-4
0.934913	S p=2e-4
0.860697	S p=2e-4
0.955683	S p=2e-4
0.91384	S p=2e-4
0.943523	S p=2e-4
0.862253	S p=2e-4
0.822199	S p=2e-4
0.799355	S p=2e-4
0.787045	S p=2e-4
0.733154	S p=2e-4
0.678627	S p=2e-4
0.666866	S p=2e-4
0.644765	S p=2e-4
0.601914	S p=2e-4
0.578468	S p=2e-4
0.274826	S p=2e-4
0.831506	S p=2e-4
0.84935	S p=2e-4
0.897221	S p=2e-4
0.413786	S p=2e-4
0.419081	S p=2e-4
0.951873	S p=2e-4
0.94727	S p=2e-4
0.92091	S p=2e-4
0.932819	S p=2e-4
0.906806	S p=2e-4
0.920798	S p=2e-4
0.841851	S p=2e-4
0.958386	S p=2e-4
0.815506	S p=2e-4
0.828107	S p=2e-4
0.920823	S p=2e-4
0.94144	S p=2e-4
0.906846	S p=2e-4
0.91703	S p=2e-4
0.626741	S p=2e-4
0.696094	S p=2e-4
0.682992	S p=2e-4
0.637218	S p=2e-4
0.931688	S p=2e-4
0.914612	S p=2e-4
0.931652	S p=2e-4
0.914565	S p=2e-4
0.914545	S p=2e-4
0.914298	S p=2e-4
0.908415	S p=2e-4
0.94936	S p=2e-4
0.954355	S p=2e-4
0.87304	S p=2e-4
0.882448	S p=2e-4
0.86942	S p=2e-4
0.956551	S p=2e-4
0.902813	S p=2e-4
0.889204	S p=2e-4
0.875576	S p=2e-4
0.961395	S p=2e-4
0.950646	S p=2e-4
0.89998	S p=2e-4
0.886678	S p=2e-4
0.873283	S p=2e-4
0.959063	S p=2e-4
0.895613	S p=2e-4
0.882795	S p=2e-4
0.869783	S p=2e-4
0.87772	S p=2e-4
0.874195	S p=2e-4
0.870804	S p=2e-4
0.723191	S p=2e-4
0.890757	S p=2e-4
0.877294	S p=2e-4
0.755452	S p=2e-4
0.850044	S p=2e-4
0.822976	S p=2e-4
0.891253	S p=2e-4
0.877661	S p=2e-4
0.850477	S p=2e-4
0.959204	S p=2e-4
0.918409	S p=2e-4
0.904811	S p=2e-4
0.891212	S p=2e-4
0.87828	S p=2e-4
0.853083	S p=2e-4
0.840194	S p=2e-4
0.82717	S p=2e-4
0.895876	S p=2e-4
0.88307	S p=2e-4
0.938738	S p=2e-4
0.913188	S p=2e-4
0.900011	S p=2e-4
0.956507	S p=2e-4
0.943262	S p=2e-4
0.902627	S p=2e-4
0.958665	S p=2e-4
0.926041	S p=2e-4
0.9582	S p=2e-4
0.84734	S p=2e-4
0.830437	S p=2e-4
0.785344	S p=2e-4
0.799881	S p=2e-4
0.901206	S p=2e-4
0.902236	S p=2e-4
0.915809	S p=2e-4
0.916681	S p=2e-4
0.930245	S p=2e-4
0.898911	S p=2e-4
0.928618	S p=2e-4
0.937504	S p=2e-4
0.930627	S p=2e-4
0.976225	S p=2e-4
0.774746	S p=2e-4
0.757009	S p=2e-4
0.759353	S p=2e-4
0.827541	S p=2e-4
0.739533	S p=2e-4
0.740879	S p=2e-4
0.80408	S p=2e-4
0.708613	S p=2e-4
0.809867	S p=2e-4
0.795101	S p=2e-4
0.657649	S p=2e-4
0.641612	S p=2e-4
0.753446	S p=2e-4
0.935922	S p=2e-4
0.886747	S p=2e-4
0.896352	S p=2e-4
0.911223	S p=2e-4
0.743334	S p=2e-4
0.735344	S p=2e-4
0.727195	S p=2e-4
0.69584	S p=2e-4
0.688071	S p=2e-4
0.454421	S p=2e-4
0.557798	S p=2e-4
0.574941	S p=2e-4
0.794935	S p=2e-4
0.621221	S p=2e-4
0.789276	S p=2e-4
0.805331	S p=2e-4
0.767011	S p=2e-4
0.78282	S p=2e-4
0.798315	S p=2e-4
0.813422	S p=2e-4
0.828043	S p=2e-4
0.744822	S p=2e-4
0.760419	S p=2e-4
0.775705	S p=2e-4
0.790614	S p=2e-4
0.805066	S p=2e-4
0.81896	S p=2e-4
0.832169	S p=2e-4
0.823512	S p=2e-4
0.834192	S p=2e-4
0.775035	S p=2e-4
0.80438	S p=2e-4
0.918262	S p=2e-4
0.902035	S p=2e-4
0.918774	S p=2e-4
0.905141	S p=2e-4
0.9272	S p=2e-4
0.912339	S p=2e-4
0.500066	S p=2e-4
0.495691	S p=2e-4
0.609811	S p=2e-4
0.607694	S p=2e-4
0.624324	S p=2e-4
0.67713	S p=2e-4
0.849843	S p=2e-4
0.894172	S p=2e-4
0.674607	S p=2e-4
0.731411	S p=2e-4
0.693485	S p=2e-4
0.811165	S p=2e-4
0.827045	S p=2e-4
0.930816	S p=2e-4
0.93786	S p=2e-4
0.951271	S p=2e-4
0.849832	S p=2e-4
0.848934	S p=2e-4
0.867526	S p=2e-4
0.864279	S p=2e-4
0.886065	S p=2e-4
0.906125	S p=2e-4
0.933178	S p=2e-4
0.9265	S p=2e-4
0.944872	S p=2e-4
0.963201	S p=2e-4
0.963246	S p=2e-4
0.939321	S p=2e-4
0.923831	S p=2e-4
0.924221	S p=2e-4
0.908677	S p=2e-4
0.909151	S p=2e-4
0.92199	S p=2e-4
0.905972	S p=2e-4
0.837073	S p=2e-4
0.815521	S p=2e-4
0.81645	S p=2e-4
0.769995	S p=2e-4
0.86184	S p=2e-4
0.777823	S p=2e-4
0.859189	S p=2e-4
0.853677	S p=2e-4
0.846684	S p=2e-4
0.760758	S p=2e-4
0.760346	S p=2e-4
0.83769	S p=2e-4
0.83121	S p=2e-4
0.815519	S p=2e-4
0.707193	S p=2e-4
0.690415	S p=2e-4
0.673586	S p=2e-4
0.572213	S p=2e-4
0.567813	S p=2e-4
0.753474	S p=2e-4
0.730161	S p=2e-4
0.719297	S p=2e-4
0.699424	S p=2e-4
0.455678	S p=2e-4
0.664985	S p=2e-4
0.652374	S p=2e-4
0.825763	S p=2e-4
0.905432	S p=2e-4
0.890145	S p=2e-4
0.901549	S p=2e-4
0.886688	S p=2e-4
0.523108	S p=2e-4
0.511833	S p=2e-4
0.512164	S p=2e-4
0.922435	S p=2e-4
0.57904	S p=2e-4
0.563711	S p=2e-4
0.890595	S p=2e-4
0.874967	S p=2e-4
0.890573	S p=2e-4
0.874941	S p=2e-4
0.843103	S p=2e-4
0.841593	S p=2e-4
0.915894	S p=2e-4
0.904488	S p=2e-4
0.928299	S p=2e-4
0.915337	S p=2e-4
0.871112	S p=2e-4
0.843721	S p=2e-4
0.880294	S p=2e-4
0.879697	S p=2e-4
0.890866	S p=2e-4
0.922342	S p=2e-4
0.867526	S p=2e-4
0.839645	S p=2e-4
0.907967	S p=2e-4
0.920255	S p=2e-4
0.816874	S p=2e-4
0.823934	S p=2e-4
0.879195	S p=2e-4
0.891048	S p=2e-4
0.90086	S p=2e-4
0.862641	S p=2e-4
0.872575	S p=2e-4
0.880471	S p=2e-4
0.899937	S p=2e-4
0.883864	S p=2e-4
0.865456	S p=2e-4
0.832652	S p=2e-4
0.824285	S p=2e-4
0.81769	S p=2e-4
0.809761	S p=2e-4
0.881767	S p=2e-4
0.871097	S p=2e-4
0.872058	S p=2e-4
0.860611	S p=2e-4
0.849809	S p=2e-4
0.838291	S p=2e-4
0.861689	S p=2e-4
0.850953	S p=2e-4
0.839503	S p=2e-4
0.817052	S p=2e-4
0.852147	S p=2e-4
0.521679	S p=2e-4
0.499674	S p=2e-4
0.730632	S p=2e-4
0.718545	S p=2e-4
0.517691	S p=2e-4
0.510629	S p=2e-4
0.868048	S p=2e-4
0.863777	S p=2e-4
0.854668	S p=2e-4
0.849434	S p=2e-4
0.841079	S p=2e-4
0.835072	S p=2e-4
0.827863	S p=2e-4
0.762791	S p=2e-4
0.977542	S p=2e-4
0.968141	S p=2e-4
0.742293	S p=2e-4
0.964073	S p=2e-4
0.729012	S p=2e-4
0.942033	S p=2e-4
0.954427	S p=2e-4
0.700354	S p=2e-4
0.933444	S p=2e-4
0.912865	S p=2e-4
0.639693	S p=2e-4
0.634521	S p=2e-4
0.625782	S p=2e-4
0.620683	S p=2e-4
0.611861	S p=2e-4
0.606817	S p=2e-4
0.315161	S p=2e-4
0.705535	S p=2e-4
0.865773	S p=2e-4
0.612055	S p=2e-4
0.621338	S p=2e-4
0.855231	S p=2e-4
0.837229	S p=2e-4
0.891791	S p=2e-4
0.873835	S p=2e-4
0.855905	S p=2e-4
0.568586	S p=2e-4
0.553782	S p=2e-4
0.542486	S p=2e-4
0.54557	S p=2e-4
0.521728	S p=2e-4
0.789875	S p=2e-4
0.775019	S p=2e-4
0.795958	S p=2e-4
0.781755	S p=2e-4
0.809753	S p=2e-4
0.820929	S p=2e-4
0.824955	S p=2e-4
0.83707	S p=2e-4
0.839984	S p=2e-4
0.968477	S p=2e-4
0.977101	S p=2e-4
0.967519	S p=2e-4
0.928559	S p=2e-4
0.913901	S p=2e-4
0.907058	S p=2e-4
0.892919	S p=2e-4
0.892795	S p=2e-4
0.887017	S p=2e-4
0.878242	S p=2e-4
0.871289	S p=2e-4
0.868022	S p=2e-4
0.857084	S p=2e-4
0.852518	S p=2e-4
0.771184	S p=2e-4
0.766932	S p=2e-4
0.761962	S p=2e-4
0.656789	S p=2e-4
0.684105	S p=2e-4
0.646963	S p=2e-4
0.660898	S p=2e-4
0.415036	S p=2e-4
0.404154	S p=2e-4
0.813764	S p=2e-4
0.932208	S p=2e-4
0.983051	S p=2e-4
0.915217	S p=2e-4
0.930231	S p=2e-4
0.976187	S p=2e-4
0.79071	S p=2e-4
0.807707	S p=2e-4
0.824655	S p=2e-4
0.938438	S p=2e-4
0.95189	S p=2e-4
0.962227	S p=2e-4
0.975777	S p=2e-4
0.983042	S p=2e-4
0.982756	S p=2e-4
0.652226	S p=2e-4
0.663653	S p=2e-4
0.675052	S p=2e-4
0.804931	S p=2e-4
0.819166	S p=2e-4
0.540512	S p=2e-4
0.562099	S p=2e-4
0.555706	S p=2e-4
0.979901	S p=2e-4
0.797123	S p=2e-4
0.816733	S p=2e-4
0.984664	S p=2e-4
0.972133	S p=2e-4
0.777281	S p=2e-4
0.743644	S p=2e-4
0.505813	S p=2e-4
0.480487	S p=2e-4
0.479155	S p=2e-4
0.688705	S p=2e-4
0.691188	S p=2e-4
0.914176	S p=2e-4
0.849013	S p=2e-4
0.82579	S p=2e-4
0.900229	S p=2e-4
0.912255	S p=2e-4
0.929735	S p=2e-4
0.670381	S p=2e-4
0.894474	S p=2e-4
0.907016	S p=2e-4
0.948569	S p=2e-4
0.951795	S p=2e-4
0.644702	S p=2e-4
0.65425	S p=2e-4
0.83273	S p=2e-4
0.819552	S p=2e-4
0.806099	S p=2e-4
0.842691	S p=2e-4
0.828936	S p=2e-4
0.815004	S p=2e-4
0.837237	S p=2e-4
0.822876	S p=2e-4
0.814979	S p=2e-4
0.623893	S p=2e-4
0.719337	S p=2e-4
0.712329	S p=2e-4
0.737443	S p=2e-4
0.954595	S p=2e-4
0.95562	S p=2e-4
0.814738	S p=2e-4
0.821683	S p=2e-4
0.807528	S p=2e-4
0.810713	S p=2e-4
0.837895	S p=2e-4
0.793411	S p=2e-4
0.781151	S p=2e-4
0.773699	S p=2e-4
0.765255	S p=2e-4
0.759386	S p=2e-4
0.750492	S p=2e-4
0.804171	S p=2e-4
0.794047	S p=2e-4
0.954019	S p=2e-4
0.941805	S p=2e-4
0.926075	S p=2e-4
0.959666	S p=2e-4
0.954509	S p=2e-4
0.935174	S p=2e-4
0.915813	S p=2e-4
0.908138	S p=2e-4
0.897084	S p=2e-4
0.883666	S p=2e-4
0.377494	S p=2e-4
0.362698	S p=2e-4
0.850137	S p=2e-4
0.864836	S p=2e-4
0.87955	S p=2e-4
0.97885	S p=2e-4
0.847438	S p=2e-4
0.861987	S p=2e-4
0.892235	S p=2e-4
0.478357	S p=2e-4
0.360412	S p=2e-4
0.361454	S p=2e-4
0.348409	S p=2e-4
0.7452	S p=2e-4
0.851169	S p=2e-4
0.733009	S p=2e-4
0.721772	S p=2e-4
0.951454	S p=2e-4
0.956673	S p=2e-4
0.588302	S p=2e-4
0.619357	S p=2e-4
0.633576	S p=2e-4
0.608819	S p=2e-4
0.624585	S p=2e-4
0.585291	S p=2e-4
0.600905	S p=2e-4
0.616736	S p=2e-4
0.92302	S p=2e-4
0.910093	S p=2e-4
0.576831	S p=2e-4
0.59251	S p=2e-4
0.60838	S p=2e-4
0.922588	S p=2e-4
0.907201	S p=2e-4
0.891849	S p=2e-4
0.876535	S p=2e-4
0.861999	S p=2e-4
0.847997	S p=2e-4
0.833776	S p=2e-4
0.804916	S p=2e-4
0.790358	S p=2e-4
0.775753	S p=2e-4
0.761122	S p=2e-4
0.650135	S p=2e-4
0.637537	S p=2e-4
0.567951	S p=2e-4
0.583675	S p=2e-4
0.599563	S p=2e-4
0.905525	S p=2e-4
0.829243	S p=2e-4
0.727167	S p=2e-4
0.712626	S p=2e-4
0.629218	S p=2e-4
0.616227	S p=2e-4
0.603511	S p=2e-4
0.707525	S p=2e-4
0.693074	S p=2e-4
0.582228	S p=2e-4
0.569423	S p=2e-4
0.540021	S p=2e-4
0.526924	S p=2e-4
0.438367	S p=2e-4
0.742421	S p=2e-4
0.727383	S p=2e-4
0.428337	S p=2e-4
0.494809	S p=2e-4
0.529441	S p=2e-4
0.563901	S p=2e-4
0.580995	S p=2e-4
0.469359	S p=2e-4
0.486689	S p=2e-4
0.503997	S p=2e-4
0.521256	S p=2e-4
0.538439	S p=2e-4
0.555515	S p=2e-4
0.461303	S p=2e-4
0.478629	S p=2e-4
0.4959	S p=2e-4
0.513087	S p=2e-4
0.45339	S p=2e-4
0.470688	S p=2e-4
0.487897	S p=2e-4
0.409592	S p=2e-4
0.42738	S p=2e-4
0.421843	S p=2e-4
0.90747	S p=2e-4
0.829567	S p=2e-4
0.844199	S p=2e-4
0.849878	S p=2e-4
0.757662	S p=2e-4
0.772191	S p=2e-4
0.854317	S p=2e-4
0.869612	S p=2e-4
0.361526	S p=2e-4
0.76493	S p=2e-4
0.524127	S p=2e-4
0.511996	S p=2e-4
0.501389	S p=2e-4
0.512832	S p=2e-4
0.984333	S p=2e-4
0.98445	S p=2e-4
0.916778	S p=2e-4
0.561519	S p=2e-4
0.554667	S p=2e-4
0.581497	S p=2e-4
0.708979	S p=2e-4
0.722904	S p=2e-4
0.850914	S p=2e-4
0.865378	S p=2e-4
0.881227	S p=2e-4
0.895842	S p=2e-4
0.944929	S p=2e-4
0.928278	S p=2e-4
0.922081	S p=2e-4
0.906196	S p=2e-4
0.838401	S p=2e-4
0.950392	S p=2e-4
0.55134	S p=2e-4
0.551155	S p=2e-4
0.554038	S p=2e-4
0.533432	S p=2e-4
0.497942	S p=2e-4
0.497623	S p=2e-4
0.480133	S p=2e-4
0.479722	S p=2e-4
0.489652	S p=2e-4
0.538722	S p=2e-4
0.555596	S p=2e-4
0.465845	S p=2e-4
0.492324	S p=2e-4
0.478555	S p=2e-4
0.668198	S p=2e-4
0.50377	S p=2e-4
0.70951	S p=2e-4
0.725621	S p=2e-4
0.768628	S p=2e-4
0.784378	S p=2e-4
0.895007	S p=2e-4
0.907536	S p=2e-4
0.761306	S p=2e-4
0.777573	S p=2e-4
0.79375	S p=2e-4
0.841725	S p=2e-4
0.858633	S p=2e-4
0.875291	S p=2e-4
0.921201	S p=2e-4
0.933298	S p=2e-4
0.834878	S p=2e-4
0.850938	S p=2e-4
0.882821	S p=2e-4
0.947433	S p=2e-4
0.842879	S p=2e-4
0.859593	S p=2e-4
0.876075	S p=2e-4
0.96395	S p=2e-4
0.949052	S p=2e-4
0.94189	S p=2e-4
0.969418	S p=2e-4
0.792068	S p=2e-4
0.785133	S p=2e-4
0.927761	S p=2e-4
0.909422	S p=2e-4
0.919285	S p=2e-4
0.945917	S p=2e-4
0.961821	S p=2e-4
0.972911	S p=2e-4
0.957203	S p=2e-4
0.94417	S p=2e-4
0.930933	S p=2e-4
0.750829	S p=2e-4
0.757331	S p=2e-4
0.748861	S p=2e-4
0.740196	S p=2e-4
0.737602	S p=2e-4
0.848081	S p=2e-4
0.804268	S p=2e-4
0.634326	S p=2e-4
0.626664	S p=2e-4
0.637468	S p=2e-4
0.648622	S p=2e-4
0.659609	S p=2e-4
0.670581	S p=2e-4
0.672109	S p=2e-4
0.681544	S p=2e-4
0.69254	S p=2e-4
0.714451	S p=2e-4
0.72532	S p=2e-4
0.684802	S p=2e-4
0.693625	S p=2e-4
0.703479	S p=2e-4
0.706429	S p=2e-4
0.715043	S p=2e-4
0.941223	S p=2e-4
0.912636	S p=2e-4
0.897746	S p=2e-4
0.793966	S p=2e-4
0.779642	S p=2e-4
0.879355	S p=2e-4
0.834153	S p=2e-4
0.76651	S p=2e-4
0.62051	S p=2e-4
0.765995	S p=2e-4
0.634516	S p=2e-4
0.630516	S p=2e-4
0.630206	S p=2e-4
0.64359	S p=2e-4
0.834731	S p=2e-4
0.83571	S p=2e-4
0.862531	S p=2e-4
0.865888	S p=2e-4
0.873109	S p=2e-4
0.878611	S p=2e-4
0.88229	S p=2e-4
0.977998	S p=2e-4
0.968714	S p=2e-4
0.964635	S p=2e-4
0.944378	S p=2e-4
0.904887	S p=2e-4
0.916084	S p=2e-4
0.93068	S p=2e-4
0.881118	S p=2e-4
0.961949	S p=2e-4
0.479734	S p=2e-4
0.728149	S p=2e-4
0.719931	S p=2e-4
0.951086	S p=2e-4
0.96544	S p=2e-4
0.982684	S p=2e-4
0.844026	S p=2e-4
0.87198	S p=2e-4
0.888769	S p=2e-4
0.475546	S p=2e-4
0.16228	S p=2e-4
0.173335	S p=2e-4
0.162458	S p=2e-4
0.195703	S p=2e-4
0.184495	S p=2e-4
0.713618	S p=2e-4
0.730211	S p=2e-4
0.719312	S p=2e-4
0.736175	S p=2e-4
0.818146	S p=2e-4
0.833688	S p=2e-4
0.741478	S p=2e-4
0.841637	S p=2e-4
0.85747	S p=2e-4
0.872782	S p=2e-4
0.864915	S p=2e-4
0.881132	S p=2e-4
0.896838	S p=2e-4
0.911751	S p=2e-4
0.927345	S p=2e-4
0.920697	S p=2e-4
0.328609	S p=2e-4
0.295055	S p=2e-4
0.312505	S p=2e-4
0.310443	S p=2e-4
0.542085	S p=2e-4
0.556648	S p=2e-4
0.577095	S p=2e-4
0.469336	S p=2e-4
0.464488	S p=2e-4
0.571174	S p=2e-4
0.581028	S p=2e-4
0.59072	S p=2e-4
0.601819	S p=2e-4
0.479601	S p=2e-4
0.595585	S p=2e-4
0.605376	S p=2e-4
0.615194	S p=2e-4
0.626553	S p=2e-4
0.637749	S p=2e-4
0.494763	S p=2e-4
0.619981	S p=2e-4
0.629678	S p=2e-4
0.639909	S p=2e-4
0.651294	S p=2e-4
0.702443	S p=2e-4
0.617508	S p=2e-4
0.582291	S p=2e-4
0.85211	S p=2e-4
0.610314	S p=2e-4
0.901402	S p=2e-4
0.82748	S p=2e-4
0.848893	S p=2e-4
0.912148	S p=2e-4
0.851404	S p=2e-4
0.862905	S p=2e-4
0.876097	S p=2e-4
0.900822	S p=2e-4
0.965094	S p=2e-4
0.975294	S p=2e-4
0.982502	S p=2e-4
0.982661	S p=2e-4
0.890307	S p=2e-4
0.898528	S p=2e-4
0.888265	S p=2e-4
0.887861	S p=2e-4
0.865691	S p=2e-4
0.851095	S p=2e-4
0.842822	S p=2e-4
0.763809	S p=2e-4
0.961922	S p=2e-4
0.975924	S p=2e-4
0.934904	S p=2e-4
0.929473	S p=2e-4
0.858219	S p=2e-4
0.83707	S p=2e-4
0.822863	S p=2e-4
0.980943	S p=2e-4
0.888749	S p=2e-4
0.873199	S p=2e-4
0.980841	S p=2e-4
0.520637	S p=2e-4
0.505115	S p=2e-4
0.522039	S p=2e-4
0.506269	S p=2e-4
0.523437	S p=2e-4
0.507444	S p=2e-4
0.798341	S p=2e-4
0.80345	S p=2e-4
0.786801	S p=2e-4
0.770101	S p=2e-4
0.865664	S p=2e-4
0.712039	S p=2e-4
0.727231	S p=2e-4
0.913971	S p=2e-4
0.924116	S p=2e-4
0.883384	S p=2e-4
0.580464	S p=2e-4
0.800077	S p=2e-4
0.8246	S p=2e-4
0.789993	S p=2e-4
0.946832	S p=2e-4
0.958252	S p=2e-4
0.947978	S p=2e-4
0.941323	S p=2e-4
0.933933	S p=2e-4
0.924027	S p=2e-4
0.883337	S p=2e-4
0.844121	S p=2e-4
0.832212	S p=2e-4
0.806669	S p=2e-4
0.795535	S p=2e-4
0.793628	S p=2e-4
0.78116	S p=2e-4
0.768376	S p=2e-4
0.734493	S p=2e-4
0.720677	S p=2e-4
0.706894	S p=2e-4
0.695513	S p=2e-4
0.682084	S p=2e-4
0.668768	S p=2e-4
0.932595	S p=2e-4
0.927087	S p=2e-4
0.863557	S p=2e-4
0.604395	S p=2e-4
0.624922	S p=2e-4
0.610245	S p=2e-4
0.639192	S p=2e-4
0.627348	S p=2e-4
0.648709	S p=2e-4
0.636747	S p=2e-4
0.624786	S p=2e-4
0.657954	S p=2e-4
0.645874	S p=2e-4
0.634811	S p=2e-4
0.758284	S p=2e-4
0.745997	S p=2e-4
0.592239	S p=2e-4
0.739415	S p=2e-4
0.825645	S p=2e-4
0.69547	S p=2e-4
0.707646	S p=2e-4
0.732232	S p=2e-4
0.905476	S p=2e-4
0.920917	S p=2e-4
0.912988	S p=2e-4
0.944137	S p=2e-4
0.791151	S p=2e-4
0.808358	S p=2e-4
0.811656	S p=2e-4
0.811191	S p=2e-4
0.826104	S p=2e-4
0.825683	S p=2e-4
0.846315	S p=2e-4
0.850892	S p=2e-4
0.84056	S p=2e-4
0.84018	S p=2e-4
0.861105	S p=2e-4
0.86478	S p=2e-4
0.870166	S p=2e-4
0.875817	S p=2e-4
0.878329	S p=2e-4
0.884393	S p=2e-4
0.894173	S p=2e-4
0.953858	S p=2e-4
0.947536	S p=2e-4
0.927143	S p=2e-4
0.941708	S p=2e-4
0.941609	S p=2e-4
0.985449	S p=2e-4
0.985422	S p=2e-4
0.966687	S p=2e-4
0.841443	S p=2e-4
0.850508	S p=2e-4
0.838293	S p=2e-4
0.829581	S p=2e-4
0.86329	S p=2e-4
0.863136	S p=2e-4
0.853058	S p=2e-4
0.842372	S p=2e-4
0.830833	S p=2e-4
0.754039	S p=2e-4
0.750523	S p=2e-4
0.692131	S p=2e-4
0.563144	S p=2e-4
0.708744	S p=2e-4
0.698578	S p=2e-4
0.680541	S p=2e-4
0.659911	S p=2e-4
0.65727	S p=2e-4
0.618528	S p=2e-4
0.444709	S p=2e-4
0.449595	S p=2e-4
0.433002	S p=2e-4
0.437592	S p=2e-4
0.390024	S p=2e-4
0.392737	S p=2e-4
0.815224	S p=2e-4
0.37779	S p=2e-4
0.380118	S p=2e-4
0.95304	S p=2e-4
0.891891	S p=2e-4
0.877566	S p=2e-4
0.266551	S p=2e-4
0.255367	S p=2e-4
0.248429	S p=2e-4
0.83437	S p=2e-4
0.819865	S p=2e-4
0.264329	S p=2e-4
0.733508	S p=2e-4
0.453038	S p=2e-4
0.439559	S p=2e-4
0.94162	S p=2e-4
0.954349	S p=2e-4
0.479783	S p=2e-4
0.466594	S p=2e-4
0.453191	S p=2e-4
0.467121	S p=2e-4
0.646729	S p=2e-4
0.658172	S p=2e-4
0.961926	S p=2e-4
0.965818	S p=2e-4
0.975225	S p=2e-4
0.86563	S p=2e-4
0.855657	S p=2e-4
0.584224	S p=2e-4
0.572278	S p=2e-4
0.560181	S p=2e-4
0.54993	S p=2e-4
0.587714	S p=2e-4
0.881412	S p=2e-4
0.921709	S p=2e-4
0.952815	S p=2e-4
0.460352	S p=2e-4
0.223626	S p=2e-4
0.538718	S p=2e-4
0.554621	S p=2e-4
0.761875	S p=2e-4
0.746511	S p=2e-4
0.842245	S p=2e-4
0.781277	S p=2e-4
0.765706	S p=2e-4
0.750051	S p=2e-4
0.9782	S p=2e-4
0.847251	S p=2e-4
0.784698	S p=2e-4
0.768862	S p=2e-4
0.881209	S p=2e-4
0.895514	S p=2e-4
0.984493	S p=2e-4
0.851051	S p=2e-4
0.876061	S p=2e-4
0.891551	S p=2e-4
0.901615	S p=2e-4
0.885615	S p=2e-4
0.809587	S p=2e-4
0.919131	S p=2e-4
0.90544	S p=2e-4
0.891006	S p=2e-4
0.813903	S p=2e-4
0.75081	S p=2e-4
0.735397	S p=2e-4
0.912188	S p=2e-4
0.896779	S p=2e-4
0.517891	S p=2e-4
0.502289	S p=2e-4
0.155236	S p=2e-4
0.190576	S p=2e-4
0.188331	S p=2e-4
0.208279	S p=2e-4
0.206097	S p=2e-4
0.262184	S p=2e-4
0.255999	S p=2e-4
0.278955	S p=2e-4
0.324617	S p=2e-4
0.320645	S p=2e-4
0.342006	S p=2e-4
0.338225	S p=2e-4
0.377038	S p=2e-4
0.517432	S p=2e-4
0.513652	S p=2e-4
0.501391	S p=2e-4
0.53491	S p=2e-4
0.531032	S p=2e-4
0.518974	S p=2e-4
0.518248	S p=2e-4
0.536048	S p=2e-4
0.535084	S p=2e-4
0.569223	S p=2e-4
0.586234	S p=2e-4
0.58767	S p=2e-4
0.604598	S p=2e-4
0.606784	S p=2e-4
0.746179	S p=2e-4
0.760056	S p=2e-4
0.773834	S p=2e-4
0.814153	S p=2e-4
0.831251	S p=2e-4
0.827624	S p=2e-4
0.904177	S p=2e-4
0.896879	S p=2e-4
0.920538	S p=2e-4
0.911832	S p=2e-4
0.91171	S p=2e-4
0.949672	S p=2e-4
0.94361	S p=2e-4
0.936081	S p=2e-4
0.929461	S p=2e-4
0.964511	S p=2e-4
0.960174	S p=2e-4
0.891784	S p=2e-4
0.877392	S p=2e-4
0.833739	S p=2e-4
0.835107	S p=2e-4
0.472937	S p=2e-4
0.458731	S p=2e-4
0.477757	S p=2e-4
0.463331	S p=2e-4
0.468167	S p=2e-4
0.453376	S p=2e-4
0.477005	S p=2e-4
0.483761	S p=2e-4
0.453548	S p=2e-4
0.520574	S p=2e-4
0.490704	S p=2e-4
0.475561	S p=2e-4
0.460304	S p=2e-4
0.844562	S p=2e-4
0.830603	S p=2e-4
0.816399	S p=2e-4
0.825722	S p=2e-4
0.836139	S p=2e-4
0.918188	S p=2e-4
0.85231	S p=2e-4
0.943266	S p=2e-4
0.962269	S p=2e-4
0.981052	S p=2e-4
0.934112	S p=2e-4
0.948176	S p=2e-4
0.900929	S p=2e-4
0.908309	S p=2e-4
0.889202	S p=2e-4
0.819763	S p=2e-4
0.855471	S p=2e-4
0.947022	S p=2e-4
0.962549	S p=2e-4
0.845756	S p=2e-4
0.689406	S p=2e-4
0.698515	S p=2e-4
0.887789	S p=2e-4
0.902472	S p=2e-4
0.923337	S p=2e-4
0.938593	S p=2e-4
0.984684	S p=2e-4
0.47759	S p=2e-4
0.47961	S p=2e-4
0.936731	S p=2e-4
0.785062	S p=2e-4
0.668531	S p=2e-4
0.834159	S p=2e-4
0.84948	S p=2e-4
0.700338	S p=2e-4
0.703452	S p=2e-4
0.871451	S p=2e-4
0.893141	S p=2e-4
0.74144	S p=2e-4
0.906826	S p=2e-4
0.757659	S p=2e-4
0.76367	S p=2e-4
0.768845	S p=2e-4
0.919926	S p=2e-4
0.780062	S p=2e-4
0.785434	S p=2e-4
0.888486	S p=2e-4
0.98274	S p=2e-4
0.673363	S p=2e-4
0.636445	S p=2e-4
0.651122	S p=2e-4
0.665637	S p=2e-4
0.983837	S p=2e-4
0.925715	S p=2e-4
0.908103	S p=2e-4
0.736236	S p=2e-4
0.927168	S p=2e-4
0.615081	S p=2e-4
0.646207	S p=2e-4
0.6563	S p=2e-4
0.679623	S p=2e-4
0.662082	S p=2e-4
0.540468	S p=2e-4
0.531238	S p=2e-4
0.537109	S p=2e-4
0.551923	S p=2e-4
0.8733	S p=2e-4
0.509388	S p=2e-4
0.51455	S p=2e-4
0.493376	S p=2e-4
0.49826	S p=2e-4
0.472782	S p=2e-4
0.951618	S p=2e-4
0.956901	S p=2e-4
0.786756	S p=2e-4
0.965102	S p=2e-4
0.956224	S p=2e-4
0.953664	S p=2e-4
0.950591	S p=2e-4
0.944004	S p=2e-4
0.968015	S p=2e-4
0.818683	S p=2e-4
0.819066	S p=2e-4
0.8036	S p=2e-4
0.804022	S p=2e-4
0.799155	S p=2e-4
0.789375	S p=2e-4
0.7807	S p=2e-4
0.775016	S p=2e-4
0.768258	S p=2e-4
0.765646	S p=2e-4
0.750555	S p=2e-4
0.691188	S p=2e-4
0.675753	S p=2e-4
0.615132	S p=2e-4
0.627188	S p=2e-4
0.629072	S p=2e-4
0.594709	S p=2e-4
0.572345	S p=2e-4
0.483208	S p=2e-4
0.494087	S p=2e-4
0.586665	S p=2e-4
0.247158	S p=2e-4
0.525859	S p=2e-4
0.559066	S p=2e-4
0.231191	S p=2e-4
0.215159	S p=2e-4
0.528332	S p=2e-4
0.545894	S p=2e-4
0.542468	S p=2e-4
0.774527	S p=2e-4
0.792253	S p=2e-4
0.787441	S p=2e-4
0.982489	S p=2e-4
0.897587	S p=2e-4
0.893663	S p=2e-4
0.698217	S p=2e-4
0.65965	S p=2e-4
0.671189	S p=2e-4
0.729454	S p=2e-4
0.740943	S p=2e-4
0.787622	S p=2e-4
0.79827	S p=2e-4
0.810895	S p=2e-4
0.823194	S p=2e-4
0.880833	S p=2e-4
0.911247	S p=2e-4
0.964906	S p=2e-4
0.950752	S p=2e-4
0.937705	S p=2e-4
0.943729	S p=2e-4
0.965873	S p=2e-4
0.978475	S p=2e-4
0.969572	S p=2e-4
0.954277	S p=2e-4
0.954036	S p=2e-4
0.908009	S p=2e-4
0.892679	S p=2e-4
0.737012	S p=2e-4
0.74965	S p=2e-4
0.703114	S p=2e-4
0.715252	S p=2e-4
0.727891	S p=2e-4
0.590488	S p=2e-4
0.954449	S p=2e-4
0.941738	S p=2e-4
0.942502	S p=2e-4
0.931961	S p=2e-4
0.95422	S p=2e-4
0.94144	S p=2e-4
0.948154	S p=2e-4
0.932367	S p=2e-4
0.95051	S p=2e-4
0.934017	S p=2e-4
0.550054	S p=2e-4
0.534628	S p=2e-4
0.588624	S p=2e-4
0.573741	S p=2e-4
0.597931	S p=2e-4
0.5827	S p=2e-4
0.919289	S p=2e-4
0.908918	S p=2e-4
0.899331	S p=2e-4
0.90475	S p=2e-4
0.890647	S p=2e-4
0.84733	S p=2e-4
0.76848	S p=2e-4
0.75853	S p=2e-4
0.748151	S p=2e-4
0.746803	S p=2e-4
0.73673	S p=2e-4
0.755027	S p=2e-4
0.744554	S p=2e-4
0.722853	S p=2e-4
0.703909	S p=2e-4
0.712419	S p=2e-4
0.698432	S p=2e-4
0.684912	S p=2e-4
0.707971	S p=2e-4
0.703119	S p=2e-4
0.689328	S p=2e-4
0.732161	S p=2e-4
0.373077	S p=2e-4
0.388285	S p=2e-4
0.387777	S p=2e-4
0.609076	S p=2e-4
0.710805	S p=2e-4
0.726901	S p=2e-4
0.742957	S p=2e-4
0.839552	S p=2e-4
0.855362	S p=2e-4
0.899073	S p=2e-4
0.917315	S p=2e-4
0.853169	S p=2e-4
0.844668	S p=2e-4
0.838394	S p=2e-4
0.868915	S p=2e-4
0.860066	S p=2e-4
0.82732	S p=2e-4
0.840296	S p=2e-4
0.832667	S p=2e-4
0.824044	S p=2e-4
0.814596	S p=2e-4
0.825695	S p=2e-4
0.818509	S p=2e-4
0.801432	S p=2e-4
0.725596	S p=2e-4
0.940636	S p=2e-4
0.82087	S p=2e-4
0.818077	S p=2e-4
0.82281	S p=2e-4
0.825773	S p=2e-4
0.61751	S p=2e-4
0.599291	S p=2e-4
0.677012	S p=2e-4
0.686051	S p=2e-4
0.400389	S p=2e-4
0.397241	S p=2e-4
0.394208	S p=2e-4
0.674663	S p=2e-4
0.384646	S p=2e-4
0.381091	S p=2e-4
0.377672	S p=2e-4
0.679446	S p=2e-4
0.369056	S p=2e-4
0.343433	S p=2e-4
0.409756	S p=2e-4
0.856416	S p=2e-4
0.893744	S p=2e-4
0.878828	S p=2e-4
0.86443	S p=2e-4
0.849581	S p=2e-4
0.930769	S p=2e-4
0.901958	S p=2e-4
0.887185	S p=2e-4
0.893789	S p=2e-4
0.972867	S p=2e-4
0.972894	S p=2e-4
0.972927	S p=2e-4
0.951009	S p=2e-4
0.979327	S p=2e-4
0.863639	S p=2e-4
0.92952	S p=2e-4
0.536856	S p=2e-4
0.582415	S p=2e-4
0.827021	S p=2e-4
0.808671	S p=2e-4
0.81522	S p=2e-4
0.85711	S p=2e-4
0.841364	S p=2e-4
0.824567	S p=2e-4
0.810537	S p=2e-4
0.830472	S p=2e-4
0.773431	S p=2e-4
0.708082	S p=2e-4
0.671878	S p=2e-4
0.683524	S p=2e-4
0.652957	S p=2e-4
0.664591	S p=2e-4
0.959294	S p=2e-4
0.918469	S p=2e-4
0.900692	S p=2e-4
0.881245	S p=2e-4
0.865437	S p=2e-4
0.845459	S p=2e-4
0.849518	S p=2e-4
0.829824	S p=2e-4
0.814067	S p=2e-4
0.746933	S p=2e-4
0.742552	S p=2e-4
0.707493	S p=2e-4
0.715116	S p=2e-4
0.72737	S p=2e-4
0.700071	S p=2e-4
0.706225	S p=2e-4
0.712023	S p=2e-4
0.67987	S p=2e-4
0.691012	S p=2e-4
0.696538	S p=2e-4
0.66422	S p=2e-4
0.670062	S p=2e-4
0.675651	S p=2e-4
0.680938	S p=2e-4
0.685869	S p=2e-4
0.649234	S p=2e-4
0.654815	S p=2e-4
0.660166	S p=2e-4
0.613535	S p=2e-4
0.618809	S p=2e-4
0.598344	S p=2e-4
0.603405	S p=2e-4
0.608344	S p=2e-4
0.817384	S p=2e-4
0.802808	S p=2e-4
0.639002	S p=2e-4
0.825403	S p=2e-4
0.811302	S p=2e-4
0.797035	S p=2e-4
0.487939	S p=2e-4
0.432519	S p=2e-4
0.419956	S p=2e-4
0.650319	S p=2e-4
0.677611	S p=2e-4
0.142563	S p=2e-4
0.641838	S p=2e-4
0.779991	S p=2e-4
0.771133	S p=2e-4
0.768139	S p=2e-4
0.788241	S p=2e-4
0.777524	S p=2e-4
0.878281	S p=2e-4
0.857038	S p=2e-4
0.872053	S p=2e-4
0.887884	S p=2e-4
0.871205	S p=2e-4
0.652846	S p=2e-4
0.636418	S p=2e-4
0.65332	S p=2e-4
0.689071	S p=2e-4
0.698828	S p=2e-4
0.70637	S p=2e-4
0.716245	S p=2e-4
0.930728	S p=2e-4
0.945808	S p=2e-4
0.945266	S p=2e-4
0.956996	S p=2e-4
0.438878	S p=2e-4
0.488896	S p=2e-4
0.48828	S p=2e-4
0.751288	S p=2e-4
0.852675	S p=2e-4
0.854521	S p=2e-4
0.867159	S p=2e-4
0.868836	S p=2e-4
0.880358	S p=2e-4
0.77551	S p=2e-4
0.919825	S p=2e-4
0.931463	S p=2e-4
0.946404	S p=2e-4
0.840724	S p=2e-4
0.857257	S p=2e-4
0.856539	S p=2e-4
0.855853	S p=2e-4
0.871783	S p=2e-4
0.888794	S p=2e-4
0.888253	S p=2e-4
0.887737	S p=2e-4
0.904606	S p=2e-4
0.920836	S p=2e-4
0.920445	S p=2e-4
0.936617	S p=2e-4
0.898386	S p=2e-4
0.926441	S p=2e-4
0.611908	S p=2e-4
0.600087	S p=2e-4
0.608555	S p=2e-4
0.883569	S p=2e-4
0.896037	S p=2e-4
0.743181	S p=2e-4
0.860514	S p=2e-4
0.846194	S p=2e-4
0.835575	S p=2e-4
0.841776	S p=2e-4
[truncated: 324,415+ more rows]

## Sheet: SourceDataEDFig6b
distances	label
0.967263	S p=2e-4
0.950516	S p=2e-4
0.950795	S p=2e-4
0.917533	S p=2e-4
0.867045	S p=2e-4
0.897422	S p=2e-4
0.925917	S p=2e-4
0.860156	S p=2e-4
0.873529	S p=2e-4
0.918754	S p=2e-4
0.96316	S p=2e-4
0.932019	S p=2e-4
0.780191	S p=2e-4
0.737281	S p=2e-4
0.815177	S p=2e-4
0.803863	S p=2e-4
0.736765	S p=2e-4
0.814397	S p=2e-4
0.728283	S p=2e-4
0.802181	S p=2e-4
0.728681	S p=2e-4
0.778287	S p=2e-4
0.767276	S p=2e-4
0.71479	S p=2e-4
0.706192	S p=2e-4
0.775784	S p=2e-4
0.765657	S p=2e-4
0.748906	S p=2e-4
0.743804	S p=2e-4
0.735222	S p=2e-4
0.729809	S p=2e-4
0.72145	S p=2e-4
0.712549	S p=2e-4
0.689767	S p=2e-4
0.680197	S p=2e-4
0.666901	S p=2e-4
0.534292	S p=2e-4
0.531314	S p=2e-4
0.4952	S p=2e-4
0.96907	S p=2e-4
0.978235	S p=2e-4
0.487749	S p=2e-4
0.477648	S p=2e-4
0.866889	S p=2e-4
0.875969	S p=2e-4
0.834986	S p=2e-4
0.845459	S p=2e-4
0.855001	S p=2e-4
0.833945	S p=2e-4
0.729056	S p=2e-4
0.338349	S p=2e-4
0.764004	S p=2e-4
0.749523	S p=2e-4
0.646044	S p=2e-4
0.632782	S p=2e-4
0.619326	S p=2e-4
0.605699	S p=2e-4
0.641612	S p=2e-4
0.626763	S p=2e-4
0.61189	S p=2e-4
0.55716	S p=2e-4
0.543158	S p=2e-4
0.529064	S p=2e-4
0.550304	S p=2e-4
0.536412	S p=2e-4
0.479897	S p=2e-4
0.908908	S p=2e-4
0.850871	S p=2e-4
0.468898	S p=2e-4
0.454453	S p=2e-4
0.439925	S p=2e-4
0.821344	S p=2e-4
0.839472	S p=2e-4
0.861411	S p=2e-4
0.567724	S p=2e-4
0.935758	S p=2e-4
0.571346	S p=2e-4
0.560316	S p=2e-4
0.92119	S p=2e-4
0.933362	S p=2e-4
0.520515	S p=2e-4
0.5095	S p=2e-4
0.77098	S p=2e-4
0.756345	S p=2e-4
0.765714	S p=2e-4
0.381395	S p=2e-4
0.402264	S p=2e-4
0.399716	S p=2e-4
0.554272	S p=2e-4
0.550039	S p=2e-4
0.545688	S p=2e-4
0.572743	S p=2e-4
0.568453	S p=2e-4
0.563997	S p=2e-4
0.60584	S p=2e-4
0.602673	S p=2e-4
0.586831	S p=2e-4
0.582247	S p=2e-4
0.624189	S p=2e-4
0.621127	S p=2e-4
0.617664	S p=2e-4
0.613825	S p=2e-4
0.636188	S p=2e-4
0.632321	S p=2e-4
0.683752	S p=2e-4
0.700208	S p=2e-4
0.728859	S p=2e-4
0.753944	S p=2e-4
0.907529	S p=2e-4
0.906995	S p=2e-4
0.924756	S p=2e-4
0.924403	S p=2e-4
0.943532	S p=2e-4
0.943271	S p=2e-4
0.940132	S p=2e-4
0.96457	S p=2e-4
0.962707	S p=2e-4
0.962161	S p=2e-4
0.957707	S p=2e-4
0.982257	S p=2e-4
0.981339	S p=2e-4
0.973331	S p=2e-4
0.963504	S p=2e-4
0.966622	S p=2e-4
0.983036	S p=2e-4
0.9622	S p=2e-4
0.975768	S p=2e-4
0.939416	S p=2e-4
0.951855	S p=2e-4
0.96157	S p=2e-4
0.928274	S p=2e-4
0.938393	S p=2e-4
0.945583	S p=2e-4
0.948274	S p=2e-4
0.915122	S p=2e-4
0.923412	S p=2e-4
0.929002	S p=2e-4
0.96217	S p=2e-4
0.907638	S p=2e-4
0.946498	S p=2e-4
0.939079	S p=2e-4
0.915669	S p=2e-4
0.951795	S p=2e-4
0.941975	S p=2e-4
0.948742	S p=2e-4
0.886101	S p=2e-4
0.891277	S p=2e-4
0.876977	S p=2e-4
0.955248	S p=2e-4
0.566072	S p=2e-4
0.576644	S p=2e-4
0.587404	S p=2e-4
0.542063	S p=2e-4
0.552228	S p=2e-4
0.528023	S p=2e-4
0.538026	S p=2e-4
0.806173	S p=2e-4
0.599917	S p=2e-4
0.442129	S p=2e-4
0.426978	S p=2e-4
0.380808	S p=2e-4
0.571329	S p=2e-4
0.558353	S p=2e-4
0.44631	S p=2e-4
0.71638	S p=2e-4
0.63065	S p=2e-4
0.726415	S p=2e-4
0.742391	S p=2e-4
0.75811	S p=2e-4
0.881899	S p=2e-4
0.867357	S p=2e-4
0.85329	S p=2e-4
0.839546	S p=2e-4
0.887455	S p=2e-4
0.859822	S p=2e-4
0.840922	S p=2e-4
0.871896	S p=2e-4
0.914906	S p=2e-4
0.899968	S p=2e-4
0.544756	S p=2e-4
0.559242	S p=2e-4
0.537542	S p=2e-4
0.894096	S p=2e-4
0.902635	S p=2e-4
0.923778	S p=2e-4
0.935523	S p=2e-4
0.496018	S p=2e-4
0.903594	S p=2e-4
0.911393	S p=2e-4
0.918217	S p=2e-4
0.930602	S p=2e-4
0.893823	S p=2e-4
0.917131	S p=2e-4
0.926126	S p=2e-4
0.932326	S p=2e-4
0.906143	S p=2e-4
0.940261	S p=2e-4
0.947852	S p=2e-4
0.976536	S p=2e-4
0.983487	S p=2e-4
0.869725	S p=2e-4
0.90242	S p=2e-4
0.884593	S p=2e-4
0.918985	S p=2e-4
0.909692	S p=2e-4
0.898398	S p=2e-4
0.923618	S p=2e-4
0.942423	S p=2e-4
0.949501	S p=2e-4
0.88232	S p=2e-4
0.849325	S p=2e-4
0.855166	S p=2e-4
0.867884	S p=2e-4
0.83507	S p=2e-4
0.841648	S p=2e-4
0.84796	S p=2e-4
0.801187	S p=2e-4
0.787236	S p=2e-4
0.955284	S p=2e-4
0.964652	S p=2e-4
0.968569	S p=2e-4
0.968872	S p=2e-4
0.942975	S p=2e-4
0.950115	S p=2e-4
0.929348	S p=2e-4
0.935135	S p=2e-4
0.937565	S p=2e-4
0.944489	S p=2e-4
0.93456	S p=2e-4
0.771908	S p=2e-4
0.900523	S p=2e-4
0.904909	S p=2e-4
0.907016	S p=2e-4
0.879998	S p=2e-4
0.885816	S p=2e-4
0.660795	S p=2e-4
0.663177	S p=2e-4
0.856319	S p=2e-4
0.857557	S p=2e-4
0.872064	S p=2e-4
0.901132	S p=2e-4
0.943188	S p=2e-4
0.955416	S p=2e-4
0.984162	S p=2e-4
0.795974	S p=2e-4
0.852419	S p=2e-4
0.936711	S p=2e-4
0.952353	S p=2e-4
0.968118	S p=2e-4
0.984002	S p=2e-4
0.781988	S p=2e-4
0.936055	S p=2e-4
0.951864	S p=2e-4
0.967794	S p=2e-4
0.98384	S p=2e-4
0.761187	S p=2e-4
0.767996	S p=2e-4
0.856699	S p=2e-4
0.887217	S p=2e-4
0.90262	S p=2e-4
0.948877	S p=2e-4
0.963768	S p=2e-4
0.977073	S p=2e-4
0.867977	S p=2e-4
0.883054	S p=2e-4
0.847699	S p=2e-4
0.862429	S p=2e-4
0.877055	S p=2e-4
0.706526	S p=2e-4
0.841152	S p=2e-4
0.686164	S p=2e-4
0.692436	S p=2e-4
0.837434	S p=2e-4
0.808053	S p=2e-4
0.865062	S p=2e-4
0.757455	S p=2e-4
0.525716	S p=2e-4
0.83073	S p=2e-4
0.829062	S p=2e-4
0.845694	S p=2e-4
0.982347	S p=2e-4
0.50714	S p=2e-4
0.520834	S p=2e-4
0.487139	S p=2e-4
0.50078	S p=2e-4
0.514733	S p=2e-4
0.552583	S p=2e-4
0.96356	S p=2e-4
0.483499	S p=2e-4
0.476905	S p=2e-4
0.950362	S p=2e-4
0.944734	S p=2e-4
0.922163	S p=2e-4
0.937389	S p=2e-4
0.951071	S p=2e-4
0.965503	S p=2e-4
0.982751	S p=2e-4
0.91368	S p=2e-4
0.930942	S p=2e-4
0.948206	S p=2e-4
0.96547	S p=2e-4
0.982735	S p=2e-4
0.965447	S p=2e-4
0.982723	S p=2e-4
0.961512	S p=2e-4
0.975733	S p=2e-4
0.93833	S p=2e-4
0.506073	S p=2e-4
0.488809	S p=2e-4
0.491735	S p=2e-4
0.708074	S p=2e-4
0.713431	S p=2e-4
0.738992	S p=2e-4
0.564893	S p=2e-4
0.57959	S p=2e-4
0.594211	S p=2e-4
0.708001	S p=2e-4
0.733941	S p=2e-4
0.744201	S p=2e-4
0.780734	S p=2e-4
0.867358	S p=2e-4
0.790268	S p=2e-4
0.867424	S p=2e-4
0.879866	S p=2e-4
0.867578	S p=2e-4
0.879964	S p=2e-4
0.903892	S p=2e-4
0.931676	S p=2e-4
0.903969	S p=2e-4
0.938806	S p=2e-4
0.950526	S p=2e-4
0.915244	S p=2e-4
0.975973	S p=2e-4
0.985046	S p=2e-4
0.916402	S p=2e-4
0.86711	S p=2e-4
0.858829	S p=2e-4
0.849593	S p=2e-4
0.844845	S p=2e-4
0.836358	S p=2e-4
0.947477	S p=2e-4
0.943992	S p=2e-4
0.935488	S p=2e-4
0.770569	S p=2e-4
0.910526	S p=2e-4
0.966934	S p=2e-4
0.822516	S p=2e-4
0.808926	S p=2e-4
0.604112	S p=2e-4
0.598559	S p=2e-4
0.589933	S p=2e-4
0.574166	S p=2e-4
0.555177	S p=2e-4
0.541221	S p=2e-4
0.735671	S p=2e-4
0.722591	S p=2e-4
0.81746	S p=2e-4
0.7252	S p=2e-4
0.711152	S p=2e-4
0.905112	S p=2e-4
0.808446	S p=2e-4
0.791827	S p=2e-4
0.779976	S p=2e-4
0.767508	S p=2e-4
0.714041	S p=2e-4
0.700275	S p=2e-4
0.946619	S p=2e-4
0.931935	S p=2e-4
0.915709	S p=2e-4
0.905594	S p=2e-4
0.636962	S p=2e-4
0.565658	S p=2e-4
0.839297	S p=2e-4
0.905095	S p=2e-4
0.967234	S p=2e-4
0.897893	S p=2e-4
0.638225	S p=2e-4
0.520914	S p=2e-4
0.901778	S p=2e-4
0.867657	S p=2e-4
0.798056	S p=2e-4
0.648538	S p=2e-4
0.660203	S p=2e-4
0.936698	S p=2e-4
0.637124	S p=2e-4
0.925828	S p=2e-4
0.912337	S p=2e-4
0.912139	S p=2e-4
0.600106	S p=2e-4
0.618109	S p=2e-4
0.981668	S p=2e-4
0.778795	S p=2e-4
0.79709	S p=2e-4
0.815375	S p=2e-4
0.833646	S p=2e-4
0.794774	S p=2e-4
0.812855	S p=2e-4
0.84879	S p=2e-4
0.773456	S p=2e-4
0.809023	S p=2e-4
0.751736	S p=2e-4
0.769317	S p=2e-4
0.786754	S p=2e-4
0.804009	S p=2e-4
0.763798	S p=2e-4
0.889791	S p=2e-4
0.908047	S p=2e-4
0.559831	S p=2e-4
0.576888	S p=2e-4
0.701574	S p=2e-4
0.718636	S p=2e-4
0.761218	S p=2e-4
0.794353	S p=2e-4
0.803795	S p=2e-4
0.797275	S p=2e-4
0.964672	S p=2e-4
0.975007	S p=2e-4
0.888779	S p=2e-4
0.928534	S p=2e-4
0.91551	S p=2e-4
0.923942	S p=2e-4
0.915178	S p=2e-4
0.901284	S p=2e-4
0.908402	S p=2e-4
0.90092	S p=2e-4
0.839901	S p=2e-4
0.833028	S p=2e-4
0.832477	S p=2e-4
0.825076	S p=2e-4
0.817359	S p=2e-4
0.717999	S p=2e-4
0.924162	S p=2e-4
0.606442	S p=2e-4
0.788319	S p=2e-4
0.585376	S p=2e-4
0.774406	S p=2e-4
0.722916	S p=2e-4
0.530061	S p=2e-4
0.538203	S p=2e-4
0.524467	S p=2e-4
0.511163	S p=2e-4
0.537935	S p=2e-4
0.511268	S p=2e-4
0.538884	S p=2e-4
0.483831	S p=2e-4
0.805648	S p=2e-4
0.769532	S p=2e-4
0.787138	S p=2e-4
0.804769	S p=2e-4
0.671664	S p=2e-4
0.707161	S p=2e-4
0.691398	S p=2e-4
0.675464	S p=2e-4
0.774457	S p=2e-4
0.759145	S p=2e-4
0.711599	S p=2e-4
0.678976	S p=2e-4
0.86903	S p=2e-4
0.811533	S p=2e-4
0.796299	S p=2e-4
0.780678	S p=2e-4
0.764748	S p=2e-4
0.748568	S p=2e-4
0.732183	S p=2e-4
0.715632	S p=2e-4
0.769758	S p=2e-4
0.756132	S p=2e-4
0.676107	S p=2e-4
0.660233	S p=2e-4
0.644267	S p=2e-4
0.317087	S p=2e-4
0.370426	S p=2e-4
0.66666	S p=2e-4
0.650543	S p=2e-4
0.449617	S p=2e-4
0.6727	S p=2e-4
0.353013	S p=2e-4
0.378936	S p=2e-4
0.432862	S p=2e-4
0.403329	S p=2e-4
0.376252	S p=2e-4
0.414494	S p=2e-4
0.427696	S p=2e-4
0.441055	S p=2e-4
0.421333	S p=2e-4
0.410352	S p=2e-4
0.452034	S p=2e-4
0.465439	S p=2e-4
0.709731	S p=2e-4
0.462994	S p=2e-4
0.476338	S p=2e-4
0.487177	S p=2e-4
0.500603	S p=2e-4
0.368164	S p=2e-4
0.511306	S p=2e-4
0.385629	S p=2e-4
0.403099	S p=2e-4
0.443889	S p=2e-4
0.471586	S p=2e-4
0.476298	S p=2e-4
0.491156	S p=2e-4
0.498029	S p=2e-4
0.506517	S p=2e-4
0.510529	S p=2e-4
0.522004	S p=2e-4
0.645844	S p=2e-4
0.685165	S p=2e-4
0.678747	S p=2e-4
0.897715	S p=2e-4
0.912219	S p=2e-4
0.728428	S p=2e-4
0.745203	S p=2e-4
0.762013	S p=2e-4
0.777823	S p=2e-4
0.793921	S p=2e-4
0.794792	S p=2e-4
0.795727	S p=2e-4
0.811003	S p=2e-4
0.920984	S p=2e-4
0.889132	S p=2e-4
0.882849	S p=2e-4
0.876971	S p=2e-4
0.87778	S p=2e-4
0.944068	S p=2e-4
0.936398	S p=2e-4
0.912423	S p=2e-4
0.910526	S p=2e-4
0.905674	S p=2e-4
0.898365	S p=2e-4
0.89417	S p=2e-4
0.96047	S p=2e-4
0.927658	S p=2e-4
0.921765	S p=2e-4
0.913086	S p=2e-4
0.911296	S p=2e-4
0.964915	S p=2e-4
0.947413	S p=2e-4
0.944537	S p=2e-4
0.928293	S p=2e-4
0.96082	S p=2e-4
0.945032	S p=2e-4
0.965307	S p=2e-4
0.961268	S p=2e-4
0.982811	S p=2e-4
0.480421	S p=2e-4
0.478029	S p=2e-4
0.873151	S p=2e-4
0.886326	S p=2e-4
0.885277	S p=2e-4
0.883195	S p=2e-4
0.931431	S p=2e-4
0.947319	S p=2e-4
0.9205	S p=2e-4
0.864991	S p=2e-4
0.853161	S p=2e-4
0.898571	S p=2e-4
0.91531	S p=2e-4
0.858485	S p=2e-4
0.459357	S p=2e-4
0.897769	S p=2e-4
0.914649	S p=2e-4
0.798551	S p=2e-4
0.786644	S p=2e-4
0.822869	S p=2e-4
0.43453	S p=2e-4
0.42209	S p=2e-4
0.786735	S p=2e-4
0.780514	S p=2e-4
0.773103	S p=2e-4
0.764565	S p=2e-4
0.947994	S p=2e-4
0.965288	S p=2e-4
0.765445	S p=2e-4
0.75817	S p=2e-4
0.719254	S p=2e-4
0.750682	S p=2e-4
0.743499	S p=2e-4
0.735334	S p=2e-4
0.705503	S p=2e-4
0.694005	S p=2e-4
0.681851	S p=2e-4
0.677663	S p=2e-4
0.975313	S p=2e-4
0.840122	S p=2e-4
0.655602	S p=2e-4
0.569283	S p=2e-4
0.585634	S p=2e-4
0.6021	S p=2e-4
0.469098	S p=2e-4
0.598974	S p=2e-4
0.81703	S p=2e-4
0.807223	S p=2e-4
0.857087	S p=2e-4
0.91048	S p=2e-4
0.617727	S p=2e-4
0.616582	S p=2e-4
0.605574	S p=2e-4
0.582229	S p=2e-4
0.570911	S p=2e-4
0.571089	S p=2e-4
0.559879	S p=2e-4
0.722382	S p=2e-4
0.503116	S p=2e-4
0.800541	S p=2e-4
0.781181	S p=2e-4
0.814072	S p=2e-4
0.683311	S p=2e-4
0.816117	S p=2e-4
0.923244	S p=2e-4
0.684176	S p=2e-4
0.759337	S p=2e-4
0.744322	S p=2e-4
0.759796	S p=2e-4
0.74482	S p=2e-4
0.791057	S p=2e-4
0.748045	S p=2e-4
0.884512	S p=2e-4
0.933963	S p=2e-4
0.950463	S p=2e-4
0.769635	S p=2e-4
0.754854	S p=2e-4
0.883811	S p=2e-4
0.900042	S p=2e-4
0.909099	S p=2e-4
0.910629	S p=2e-4
0.913337	S p=2e-4
0.958062	S p=2e-4
0.946406	S p=2e-4
0.933448	S p=2e-4
0.966716	S p=2e-4
0.725708	S p=2e-4
0.553538	S p=2e-4
0.631933	S p=2e-4
0.63146	S p=2e-4
0.630902	S p=2e-4
0.649437	S p=2e-4
0.648999	S p=2e-4
0.838296	S p=2e-4
0.854247	S p=2e-4
0.847332	S p=2e-4
0.89214	S p=2e-4
0.894735	S p=2e-4
0.912276	S p=2e-4
0.910795	S p=2e-4
0.961469	S p=2e-4
0.975464	S p=2e-4
0.975699	S p=2e-4
0.966081	S p=2e-4
0.982824	S p=2e-4
0.904207	S p=2e-4
0.871131	S p=2e-4
0.89602	S p=2e-4
0.801656	S p=2e-4
0.765671	S p=2e-4
0.794616	S p=2e-4
0.759295	S p=2e-4
0.701326	S p=2e-4
0.694744	S p=2e-4
0.89331	S p=2e-4
0.631552	S p=2e-4
0.642199	S p=2e-4
0.684987	S p=2e-4
0.678366	S p=2e-4
0.58152	S p=2e-4
0.549523	S p=2e-4
0.533655	S p=2e-4
0.715922	S p=2e-4
0.73079	S p=2e-4
0.542885	S p=2e-4
0.609041	S p=2e-4
0.825927	S p=2e-4
0.585859	S p=2e-4
0.619651	S p=2e-4
0.630624	S p=2e-4
0.658774	S p=2e-4
0.670233	S p=2e-4
0.747399	S p=2e-4
0.759707	S p=2e-4
0.778618	S p=2e-4
0.78404	S p=2e-4
0.806247	S p=2e-4
0.811222	S p=2e-4
0.868732	S p=2e-4
0.772705	S p=2e-4
0.579436	S p=2e-4
0.972966	S p=2e-4
0.981048	S p=2e-4
0.931414	S p=2e-4
0.919706	S p=2e-4
0.941994	S p=2e-4
0.906012	S p=2e-4
0.889641	S p=2e-4
0.617728	S p=2e-4
0.953863	S p=2e-4
0.592331	S p=2e-4
0.605416	S p=2e-4
0.908002	S p=2e-4
0.919027	S p=2e-4
0.862456	S p=2e-4
0.873907	S p=2e-4
0.851414	S p=2e-4
0.941222	S p=2e-4
0.926975	S p=2e-4
0.911989	S p=2e-4
0.934953	S p=2e-4
0.918728	S p=2e-4
0.905006	S p=2e-4
0.89055	S p=2e-4
0.875618	S p=2e-4
0.888914	S p=2e-4
0.916942	S p=2e-4
0.900932	S p=2e-4
0.884863	S p=2e-4
0.817913	S p=2e-4
0.768328	S p=2e-4
0.626693	S p=2e-4
0.636726	S p=2e-4
0.621768	S p=2e-4
0.377972	S p=2e-4
0.581685	S p=2e-4
0.559089	S p=2e-4
0.572253	S p=2e-4
0.762305	S p=2e-4
0.85946	S p=2e-4
0.926877	S p=2e-4
0.880363	S p=2e-4
0.872464	S p=2e-4
0.982935	S p=2e-4
0.827266	S p=2e-4
0.817204	S p=2e-4
0.842625	S p=2e-4
0.857597	S p=2e-4
0.978066	S p=2e-4
0.965251	S p=2e-4
0.920271	S p=2e-4
0.956267	S p=2e-4
0.944116	S p=2e-4
0.904771	S p=2e-4
0.930614	S p=2e-4
0.916426	S p=2e-4
0.922395	S p=2e-4
0.895936	S p=2e-4
0.901866	S p=2e-4
0.788968	S p=2e-4
0.773446	S p=2e-4
0.807496	S p=2e-4
0.889495	S p=2e-4
0.881117	S p=2e-4
0.792935	S p=2e-4
0.867118	S p=2e-4
0.928834	S p=2e-4
0.858621	S p=2e-4
0.846788	S p=2e-4
0.83511	S p=2e-4
0.823403	S p=2e-4
0.811248	S p=2e-4
0.798788	S p=2e-4
0.811618	S p=2e-4
0.800026	S p=2e-4
0.788065	S p=2e-4
0.764878	S p=2e-4
0.752885	S p=2e-4
0.743092	S p=2e-4
0.734808	S p=2e-4
0.759838	S p=2e-4
0.570706	S p=2e-4
0.574253	S p=2e-4
0.609066	S p=2e-4
0.621017	S p=2e-4
0.657831	S p=2e-4
0.610306	S p=2e-4
0.560621	S p=2e-4
0.554291	S p=2e-4
0.666452	S p=2e-4
0.653091	S p=2e-4
0.61812	S p=2e-4
0.603297	S p=2e-4
0.588374	S p=2e-4
0.605914	S p=2e-4
0.590634	S p=2e-4
0.705239	S p=2e-4
0.726065	S p=2e-4
0.709967	S p=2e-4
0.964092	S p=2e-4
0.942585	S p=2e-4
0.959441	S p=2e-4
0.974423	S p=2e-4
0.982098	S p=2e-4
0.72762	S p=2e-4
0.729531	S p=2e-4
0.711943	S p=2e-4
0.731515	S p=2e-4
0.7141	S p=2e-4
0.666643	S p=2e-4
0.856383	S p=2e-4
0.821486	S p=2e-4
0.691878	S p=2e-4
0.702612	S p=2e-4
0.687779	S p=2e-4
0.672724	S p=2e-4
0.795863	S p=2e-4
0.379624	S p=2e-4
0.391812	S p=2e-4
0.407126	S p=2e-4
0.423207	S p=2e-4
0.42278	S p=2e-4
0.442773	S p=2e-4
0.438446	S p=2e-4
0.441471	S p=2e-4
0.632105	S p=2e-4
0.644048	S p=2e-4
0.65502	S p=2e-4
0.499027	S p=2e-4
0.504044	S p=2e-4
0.70173	S p=2e-4
0.715449	S p=2e-4
0.50019	S p=2e-4
0.724041	S p=2e-4
0.520086	S p=2e-4
0.517734	S p=2e-4
0.515414	S p=2e-4
0.516863	S p=2e-4
0.519353	S p=2e-4
0.723722	S p=2e-4
0.734217	S p=2e-4
0.746577	S p=2e-4
0.533124	S p=2e-4
0.530564	S p=2e-4
0.638829	S p=2e-4
0.647625	S p=2e-4
0.781892	S p=2e-4
0.793462	S p=2e-4
0.673228	S p=2e-4
0.739407	S p=2e-4
0.753389	S p=2e-4
0.761377	S p=2e-4
0.767156	S p=2e-4
0.77549	S p=2e-4
0.797493	S p=2e-4
0.830139	S p=2e-4
0.83668	S p=2e-4
0.842755	S p=2e-4
0.852626	S p=2e-4
0.864573	S p=2e-4
0.875114	S p=2e-4
0.874997	S p=2e-4
0.886291	S p=2e-4
0.896685	S p=2e-4
0.885141	S p=2e-4
0.897405	S p=2e-4
0.908933	S p=2e-4
0.907057	S p=2e-4
0.919809	S p=2e-4
0.928693	S p=2e-4
0.954373	S p=2e-4
0.949604	S p=2e-4
0.964097	S p=2e-4
0.964347	S p=2e-4
0.96822	S p=2e-4
0.95507	S p=2e-4
0.964373	S p=2e-4
0.984082	S p=2e-4
0.957546	S p=2e-4
0.945712	S p=2e-4
0.806552	S p=2e-4
0.796172	S p=2e-4
0.866069	S p=2e-4
0.882057	S p=2e-4
0.724041	S p=2e-4
0.663434	S p=2e-4
0.808243	S p=2e-4
0.793922	S p=2e-4
0.966839	S p=2e-4
0.800918	S p=2e-4
0.786938	S p=2e-4
0.627059	S p=2e-4
0.612564	S p=2e-4
0.655162	S p=2e-4
0.449069	S p=2e-4
0.475814	S p=2e-4
0.489512	S p=2e-4
0.57435	S p=2e-4
0.588643	S p=2e-4
0.617063	S p=2e-4
0.536186	S p=2e-4
0.550437	S p=2e-4
0.442431	S p=2e-4
0.456127	S p=2e-4
0.483993	S p=2e-4
0.474175	S p=2e-4
0.402355	S p=2e-4
0.657048	S p=2e-4
0.637938	S p=2e-4
0.655956	S p=2e-4
0.489818	S p=2e-4
0.506691	S p=2e-4
0.982063	S p=2e-4
0.805992	S p=2e-4
0.873314	S p=2e-4
0.960056	S p=2e-4
0.835299	S p=2e-4
0.852756	S p=2e-4
0.831433	S p=2e-4
0.497809	S p=2e-4
0.709468	S p=2e-4
0.728638	S p=2e-4
0.74535	S p=2e-4
0.747057	S p=2e-4
0.961474	S p=2e-4
0.982653	S p=2e-4
0.969768	S p=2e-4
0.978131	S p=2e-4
0.95592	S p=2e-4
0.96488	S p=2e-4
0.850664	S p=2e-4
0.856046	S p=2e-4
0.862525	S p=2e-4
0.836498	S p=2e-4
0.842565	S p=2e-4
0.8484	S p=2e-4
0.826979	S p=2e-4
0.740561	S p=2e-4
0.725542	S p=2e-4
0.965591	S p=2e-4
0.94515	S p=2e-4
0.938822	S p=2e-4
0.625703	S p=2e-4
0.932183	S p=2e-4
0.923917	S p=2e-4
0.921637	S p=2e-4
0.637269	S p=2e-4
0.94535	S p=2e-4
0.906976	S p=2e-4
0.902524	S p=2e-4
0.627156	S p=2e-4
0.8883	S p=2e-4
0.882404	S p=2e-4
0.607695	S p=2e-4
0.659936	S p=2e-4
0.667709	S p=2e-4
0.572142	S p=2e-4
0.568793	S p=2e-4
0.593079	S p=2e-4
0.599919	S p=2e-4
0.93828	S p=2e-4
0.799195	S p=2e-4
0.811246	S p=2e-4
0.92553	S p=2e-4
0.919242	S p=2e-4
0.912038	S p=2e-4
0.835801	S p=2e-4
0.847339	S p=2e-4
0.532682	S p=2e-4
0.629575	S p=2e-4
0.875229	S p=2e-4
0.857717	S p=2e-4
0.457937	S p=2e-4
0.47157	S p=2e-4
0.637426	S p=2e-4
0.647452	S p=2e-4
0.636163	S p=2e-4
0.670331	S p=2e-4
0.769539	S p=2e-4
0.755711	S p=2e-4
0.741659	S p=2e-4
0.779215	S p=2e-4
0.765003	S p=2e-4
0.825842	S p=2e-4
0.766738	S p=2e-4
0.776017	S p=2e-4
0.948115	S p=2e-4
0.920034	S p=2e-4
0.92655	S p=2e-4
0.943533	S p=2e-4
0.946811	S p=2e-4
0.982338	S p=2e-4
0.946693	S p=2e-4
0.946551	S p=2e-4
0.92894	S p=2e-4
0.928748	S p=2e-4
0.910951	S p=2e-4
0.910735	S p=2e-4
0.875738	S p=2e-4
0.875381	S p=2e-4
0.875067	S p=2e-4
0.879385	S p=2e-4
0.858024	S p=2e-4
0.857608	S p=2e-4
0.857241	S p=2e-4
0.862854	S p=2e-4
0.867854	S p=2e-4
0.840854	S p=2e-4
0.840322	S p=2e-4
0.839844	S p=2e-4
0.840259	S p=2e-4
0.845958	S p=2e-4
0.770475	S p=2e-4
0.937379	S p=2e-4
0.724879	S p=2e-4
0.723299	S p=2e-4
0.913136	S p=2e-4
0.926172	S p=2e-4
0.707995	S p=2e-4
0.706281	S p=2e-4
0.689309	S p=2e-4
0.687554	S p=2e-4
0.851756	S p=2e-4
0.864287	S p=2e-4
0.876962	S p=2e-4
0.912691	S p=2e-4
0.794394	S p=2e-4
0.800736	S p=2e-4
0.811038	S p=2e-4
0.820456	S p=2e-4
0.828808	S p=2e-4
0.839795	S p=2e-4
0.852361	S p=2e-4
0.902467	S p=2e-4
0.648108	S p=2e-4
0.778345	S p=2e-4
0.786707	S p=2e-4
0.796488	S p=2e-4
0.805404	S p=2e-4
0.630737	S p=2e-4
0.755415	S p=2e-4
0.772352	S p=2e-4
0.681328	S p=2e-4
0.578839	S p=2e-4
0.579742	S p=2e-4
0.442572	S p=2e-4
0.425667	S p=2e-4
0.375432	S p=2e-4
0.358894	S p=2e-4
0.931914	S p=2e-4
0.92422	S p=2e-4
0.925087	S p=2e-4
0.914835	S p=2e-4
0.902965	S p=2e-4
0.890434	S p=2e-4
0.877262	S p=2e-4
0.863632	S p=2e-4
0.945335	S p=2e-4
0.935335	S p=2e-4
0.910608	S p=2e-4
0.896991	S p=2e-4
0.956498	S p=2e-4
0.944365	S p=2e-4
0.965213	S p=2e-4
0.741542	S p=2e-4
0.75842	S p=2e-4
0.788761	S p=2e-4
0.934903	S p=2e-4
0.951176	S p=2e-4
0.934901	S p=2e-4
0.918627	S p=2e-4
0.536395	S p=2e-4
0.490346	S p=2e-4
0.499015	S p=2e-4
0.485787	S p=2e-4
0.983242	S p=2e-4
0.850207	S p=2e-4
0.814618	S p=2e-4
0.491925	S p=2e-4
0.832157	S p=2e-4
0.815509	S p=2e-4
0.502007	S p=2e-4
0.882827	S p=2e-4
0.512223	S p=2e-4
0.933224	S p=2e-4
0.819931	S p=2e-4
0.522529	S p=2e-4
0.508709	S p=2e-4
0.976915	S p=2e-4
0.933559	S p=2e-4
0.917017	S p=2e-4
0.842678	S p=2e-4
0.828092	S p=2e-4
0.953666	S p=2e-4
0.963586	S p=2e-4
0.967808	S p=2e-4
0.950387	S p=2e-4
0.933907	S p=2e-4
0.906174	S p=2e-4
0.893452	S p=2e-4
0.879747	S p=2e-4
0.570831	S p=2e-4
0.98372	S p=2e-4
0.953345	S p=2e-4
0.940365	S p=2e-4
0.597704	S p=2e-4
0.962521	S p=2e-4
0.596871	S p=2e-4
0.589749	S p=2e-4
0.794904	S p=2e-4
0.909682	S p=2e-4
0.881223	S p=2e-4
0.645223	S p=2e-4
0.787539	S p=2e-4
0.802357	S p=2e-4
0.845625	S p=2e-4
0.859354	S p=2e-4
0.930945	S p=2e-4
0.916243	S p=2e-4
0.868036	S p=2e-4
0.518881	S p=2e-4
0.875425	S p=2e-4
0.890207	S p=2e-4
0.904564	S p=2e-4
0.893503	S p=2e-4
0.89667	S p=2e-4
0.892922	S p=2e-4
0.700852	S p=2e-4
0.770412	S p=2e-4
0.780923	S p=2e-4
0.795758	S p=2e-4
0.840039	S p=2e-4
0.854545	S p=2e-4
0.608739	S p=2e-4
0.61429	S p=2e-4
0.734079	S p=2e-4
0.746595	S p=2e-4
0.793123	S p=2e-4
0.831408	S p=2e-4
0.861428	S p=2e-4
0.647995	S p=2e-4
0.651453	S p=2e-4
0.805037	S p=2e-4
0.815813	S p=2e-4
0.607885	S p=2e-4
0.792279	S p=2e-4
0.827877	S p=2e-4
0.861445	S p=2e-4
0.625616	S p=2e-4
0.802228	S p=2e-4
0.861061	S p=2e-4
0.870293	S p=2e-4
0.883873	S p=2e-4
0.684366	S p=2e-4
0.883559	S p=2e-4
0.700827	S p=2e-4
0.716829	S p=2e-4
0.723204	S p=2e-4
0.728932	S p=2e-4
0.741682	S p=2e-4
0.724582	S p=2e-4
0.725778	S p=2e-4
0.732988	S p=2e-4
0.73958	S p=2e-4
0.745471	S p=2e-4
0.75059	S p=2e-4
0.754877	S p=2e-4
0.758291	S p=2e-4
0.741514	S p=2e-4
0.749034	S p=2e-4
0.755894	S p=2e-4
0.761997	S p=2e-4
0.767259	S p=2e-4
0.771607	S p=2e-4
0.984065	S p=2e-4
0.770318	S p=2e-4
0.778485	S p=2e-4
0.783941	S p=2e-4
0.788391	S p=2e-4
0.791772	S p=2e-4
0.792468	S p=2e-4
0.794903	S p=2e-4
0.800614	S p=2e-4
0.805216	S p=2e-4
0.928079	S p=2e-4
0.885555	S p=2e-4
0.827361	S p=2e-4
0.81066	S p=2e-4
0.853302	S p=2e-4
0.84178	S p=2e-4
0.833813	S p=2e-4
0.842542	S p=2e-4
0.84458	S p=2e-4
0.963815	S p=2e-4
0.855759	S p=2e-4
0.981854	S p=2e-4
0.97428	S p=2e-4
0.876649	S p=2e-4
0.878663	S p=2e-4
0.889179	S p=2e-4
0.893735	S p=2e-4
0.895812	S p=2e-4
0.932548	S p=2e-4
0.913027	S p=2e-4
0.947259	S p=2e-4
0.965295	S p=2e-4
0.98262	S p=2e-4
0.982747	S p=2e-4
0.900691	S p=2e-4
0.943215	S p=2e-4
0.932889	S p=2e-4
0.920716	S p=2e-4
0.898596	S p=2e-4
0.876486	S p=2e-4
0.846465	S p=2e-4
0.863694	S p=2e-4
0.909782	S p=2e-4
0.965768	S p=2e-4
0.982747	S p=2e-4
0.961324	S p=2e-4
0.975421	S p=2e-4
0.832241	S p=2e-4
0.965432	S p=2e-4
0.839907	S p=2e-4
0.899343	S p=2e-4
0.887537	S p=2e-4
0.877026	S p=2e-4
0.892696	S p=2e-4
0.852461	S p=2e-4
0.86406	S p=2e-4
0.898274	S p=2e-4
0.884303	S p=2e-4
0.839543	S p=2e-4
0.905579	S p=2e-4
0.891599	S p=2e-4
0.877265	S p=2e-4
0.7425	S p=2e-4
0.753247	S p=2e-4
0.580688	S p=2e-4
0.566506	S p=2e-4
0.830386	S p=2e-4
0.530831	S p=2e-4
0.913477	S p=2e-4
0.508015	S p=2e-4
0.581207	S p=2e-4
0.52155	S p=2e-4
0.503743	S p=2e-4
0.49479	S p=2e-4
0.556759	S p=2e-4
0.567746	S p=2e-4
0.578657	S p=2e-4
0.490522	S p=2e-4
0.481558	S p=2e-4
0.543279	S p=2e-4
0.554193	S p=2e-4
0.565025	S p=2e-4
0.606528	S p=2e-4
0.518823	S p=2e-4
0.899735	S p=2e-4
0.861355	S p=2e-4
0.641898	S p=2e-4
0.626741	S p=2e-4
0.792185	S p=2e-4
0.948092	S p=2e-4
0.868198	S p=2e-4
0.852163	S p=2e-4
0.770208	S p=2e-4
0.899905	S p=2e-4
0.914322	S p=2e-4
0.775021	S p=2e-4
0.772979	S p=2e-4
0.913322	S p=2e-4
0.947902	S p=2e-4
0.826485	S p=2e-4
0.755237	S p=2e-4
0.87775	S p=2e-4
0.860345	S p=2e-4
0.894462	S p=2e-4
0.876906	S p=2e-4
0.94611	S p=2e-4
0.963964	S p=2e-4
0.704993	S p=2e-4
0.723606	S p=2e-4
0.485343	S p=2e-4
0.804155	S p=2e-4
0.786359	S p=2e-4
0.501962	S p=2e-4
0.484223	S p=2e-4
0.466492	S p=2e-4
0.448768	S p=2e-4
0.803974	S p=2e-4
0.786157	S p=2e-4
0.447857	S p=2e-4
0.430074	S p=2e-4
0.482831	S p=2e-4
0.465018	S p=2e-4
0.447205	S p=2e-4
0.429392	S p=2e-4
0.429369	S p=2e-4
0.411537	S p=2e-4
0.581386	S p=2e-4
0.615471	S p=2e-4
0.929289	S p=2e-4
0.613519	S p=2e-4
0.630628	S p=2e-4
0.927457	S p=2e-4
0.793103	S p=2e-4
0.669252	S p=2e-4
0.848924	S p=2e-4
0.670835	S p=2e-4
0.689512	S p=2e-4
0.672537	S p=2e-4
0.655606	S p=2e-4
0.638721	S p=2e-4
0.839901	S p=2e-4
0.857395	S p=2e-4
0.874877	S p=2e-4
0.89233	S p=2e-4
0.691193	S p=2e-4
0.674351	S p=2e-4
0.640819	S p=2e-4
0.647265	S p=2e-4
0.897274	S p=2e-4
0.653656	S p=2e-4
0.921052	S p=2e-4
0.65968	S p=2e-4
0.473592	S p=2e-4
0.645628	S p=2e-4
0.700474	S p=2e-4
0.713399	S p=2e-4
0.498438	S p=2e-4
0.656169	S p=2e-4
0.670435	S p=2e-4
0.712049	S p=2e-4
0.787223	S p=2e-4
0.771582	S p=2e-4
0.681947	S p=2e-4
0.511955	S p=2e-4
0.523326	S p=2e-4
0.666383	S p=2e-4
0.723328	S p=2e-4
0.929551	S p=2e-4
0.824439	S p=2e-4
0.808612	S p=2e-4
0.792781	S p=2e-4
0.776971	S p=2e-4
0.829312	S p=2e-4
0.813296	S p=2e-4
0.573205	S p=2e-4
0.584828	S p=2e-4
0.773108	S p=2e-4
0.598188	S p=2e-4
0.609886	S p=2e-4
0.621998	S p=2e-4
0.769216	S p=2e-4
0.783761	S p=2e-4
0.93302	S p=2e-4
0.91647	S p=2e-4
0.611341	S p=2e-4
0.623196	S p=2e-4
0.634959	S p=2e-4
0.93359	S p=2e-4
0.91719	S p=2e-4
0.648225	S p=2e-4
0.726809	S p=2e-4
0.68237	S p=2e-4
0.672516	S p=2e-4
0.750523	S p=2e-4
0.911406	S p=2e-4
0.774233	S p=2e-4
0.761685	S p=2e-4
0.617788	S p=2e-4
0.920877	S p=2e-4
0.960408	S p=2e-4
0.974948	S p=2e-4
0.641149	S p=2e-4
0.964825	S p=2e-4
0.982346	S p=2e-4
0.655183	S p=2e-4
0.873573	S p=2e-4
0.925169	S p=2e-4
0.936528	S p=2e-4
0.85587	S p=2e-4
0.845311	S p=2e-4
0.678021	S p=2e-4
0.66904	S p=2e-4
0.885631	S p=2e-4
0.898858	S p=2e-4
0.910671	S p=2e-4
0.950111	S p=2e-4
0.868967	S p=2e-4
0.857603	S p=2e-4
0.573059	S p=2e-4
0.568861	S p=2e-4
0.736424	S p=2e-4
0.910709	S p=2e-4
0.924143	S p=2e-4
0.587523	S p=2e-4
0.773469	S p=2e-4
0.924202	S p=2e-4
0.935634	S p=2e-4
0.718184	S p=2e-4
0.731343	S p=2e-4
0.758502	S p=2e-4
0.649385	S p=2e-4
0.72805	S p=2e-4
0.739671	S p=2e-4
0.779151	S p=2e-4
0.740125	S p=2e-4
0.921532	S p=2e-4
0.928255	S p=2e-4
0.944595	S p=2e-4
0.764389	S p=2e-4
0.931244	S p=2e-4
0.9651	S p=2e-4
0.722445	S p=2e-4
0.716702	S p=2e-4
0.776619	S p=2e-4
0.737496	S p=2e-4
0.73144	S p=2e-4
0.727826	S p=2e-4
0.750489	S p=2e-4
0.746102	S p=2e-4
0.742244	S p=2e-4
0.760684	S p=2e-4
0.756555	S p=2e-4
0.810674	S p=2e-4
0.803589	S p=2e-4
0.811351	S p=2e-4
0.909685	S p=2e-4
0.815969	S p=2e-4
0.824302	S p=2e-4
0.832115	S p=2e-4
0.836752	S p=2e-4
0.942602	S p=2e-4
0.954709	S p=2e-4
0.933537	S p=2e-4
0.984091	S p=2e-4
0.919691	S p=2e-4
0.921391	S p=2e-4
0.937089	S p=2e-4
0.984365	S p=2e-4
0.984424	S p=2e-4
0.984487	S p=2e-4
0.847876	S p=2e-4
0.568796	S p=2e-4
0.567108	S p=2e-4
0.552969	S p=2e-4
0.551235	S p=2e-4
0.535371	S p=2e-4
0.963193	S p=2e-4
0.94816	S p=2e-4
0.906054	S p=2e-4
0.868629	S p=2e-4
0.854994	S p=2e-4
0.848312	S p=2e-4
0.903598	S p=2e-4
0.923904	S p=2e-4
0.942924	S p=2e-4
0.775839	S p=2e-4
0.904752	S p=2e-4
0.923798	S p=2e-4
0.942847	S p=2e-4
0.752144	S p=2e-4
0.770593	S p=2e-4
0.749774	S p=2e-4
0.728403	S p=2e-4
0.722343	S p=2e-4
0.731365	S p=2e-4
0.746383	S p=2e-4
0.208492	S p=2e-4
0.709261	S p=2e-4
0.7241	S p=2e-4
0.219852	S p=2e-4
0.137784	S p=2e-4
0.137217	S p=2e-4
0.527696	S p=2e-4
0.672749	S p=2e-4
0.687763	S p=2e-4
0.702423	S p=2e-4
0.193826	S p=2e-4
0.152228	S p=2e-4
0.590397	S p=2e-4
0.652105	S p=2e-4
0.666907	S p=2e-4
0.681384	S p=2e-4
0.230877	S p=2e-4
0.166896	S p=2e-4
0.586971	S p=2e-4
0.602238	S p=2e-4
0.646729	S p=2e-4
0.661014	S p=2e-4
0.658379	S p=2e-4
0.611841	S p=2e-4
0.626546	S p=2e-4
0.390487	S p=2e-4
0.377073	S p=2e-4
0.318443	S p=2e-4
0.400571	S p=2e-4
0.320471	S p=2e-4
0.423782	S p=2e-4
0.410416	S p=2e-4
0.419988	S p=2e-4
0.373576	S p=2e-4
0.534071	S p=2e-4
0.519952	S p=2e-4
0.389127	S p=2e-4
0.563238	S p=2e-4
0.549468	S p=2e-4
0.536001	S p=2e-4
0.59229	S p=2e-4
0.57847	S p=2e-4
0.59909	S p=2e-4
0.585414	S p=2e-4
0.645358	S p=2e-4
0.605405	S p=2e-4
0.667293	S p=2e-4
0.624857	S p=2e-4
0.507776	S p=2e-4
0.523677	S p=2e-4
0.523654	S p=2e-4
0.945914	S p=2e-4
0.680193	S p=2e-4
0.667676	S p=2e-4
0.539553	S p=2e-4
0.887247	S p=2e-4
0.965931	S p=2e-4
0.982908	S p=2e-4
0.728049	S p=2e-4
0.555652	S p=2e-4
0.55543	S p=2e-4
0.966279	S p=2e-4
0.983081	S p=2e-4
0.892972	S p=2e-4
0.750686	S p=2e-4
0.737685	S p=2e-4
0.724669	S p=2e-4
0.913985	S p=2e-4
0.897833	S p=2e-4
0.721195	S p=2e-4
0.734706	S p=2e-4
0.635277	S p=2e-4
0.855957	S p=2e-4
0.842145	S p=2e-4
0.773928	S p=2e-4
0.864081	S p=2e-4
0.85264	S p=2e-4
0.772284	S p=2e-4
0.765136	S p=2e-4
0.864538	S p=2e-4
0.799348	S p=2e-4
0.748817	S p=2e-4
0.887082	S p=2e-4
0.820608	S p=2e-4
0.814124	S p=2e-4
0.834451	S p=2e-4
0.828813	S p=2e-4
0.766848	S p=2e-4
0.770902	S p=2e-4
0.782208	S p=2e-4
0.78645	S p=2e-4
0.791787	S p=2e-4
0.801965	S p=2e-4
0.80658	S p=2e-4
0.85531	S p=2e-4
0.85214	S p=2e-4
0.781069	S p=2e-4
0.821174	S p=2e-4
0.872713	S p=2e-4
0.867644	S p=2e-4
0.862698	S p=2e-4
0.856365	S p=2e-4
0.836814	S p=2e-4
0.842285	S p=2e-4
0.892615	S p=2e-4
0.950019	S p=2e-4
0.960764	S p=2e-4
0.929345	S p=2e-4
0.847082	S p=2e-4
0.839142	S p=2e-4
0.835911	S p=2e-4
0.797427	S p=2e-4
0.779588	S p=2e-4
0.780734	S p=2e-4
0.739403	S p=2e-4
0.710003	S p=2e-4
0.855493	S p=2e-4
0.651231	S p=2e-4
0.499705	S p=2e-4
0.481425	S p=2e-4
0.553505	S p=2e-4
0.563399	S p=2e-4
0.573759	S p=2e-4
0.527487	S p=2e-4
0.505289	S p=2e-4
0.518865	S p=2e-4
0.533266	S p=2e-4
0.888682	S p=2e-4
0.498835	S p=2e-4
0.513242	S p=2e-4
0.883702	S p=2e-4
0.567365	S p=2e-4
0.583305	S p=2e-4
0.470944	S p=2e-4
0.550284	S p=2e-4
0.945326	S p=2e-4
0.963506	S p=2e-4
0.981753	S p=2e-4
0.766674	S p=2e-4
0.766793	S p=2e-4
0.751249	S p=2e-4
0.519038	S p=2e-4
0.503856	S p=2e-4
0.539787	S p=2e-4
0.524577	S p=2e-4
0.50928	S p=2e-4
0.740435	S p=2e-4
0.725863	S p=2e-4
0.819675	S p=2e-4
0.746872	S p=2e-4
0.731965	S p=2e-4
0.716898	S p=2e-4
0.702008	S p=2e-4
0.811797	S p=2e-4
0.737985	S p=2e-4
0.708452	S p=2e-4
0.818776	S p=2e-4
0.714526	S p=2e-4
0.473445	S p=2e-4
0.494047	S p=2e-4
0.510284	S p=2e-4
0.45118	S p=2e-4
0.46002	S p=2e-4
0.527401	S p=2e-4
0.549438	S p=2e-4
0.56378	S p=2e-4
0.668267	S p=2e-4
0.657028	S p=2e-4
0.915287	S p=2e-4
0.702551	S p=2e-4
0.716212	S p=2e-4
0.775678	S p=2e-4
0.817934	S p=2e-4
0.828948	S p=2e-4
0.840691	S p=2e-4
0.87434	S p=2e-4
0.884165	S p=2e-4
0.896979	S p=2e-4
0.871707	S p=2e-4
0.96694	S p=2e-4
0.931897	S p=2e-4
0.926474	S p=2e-4
0.92486	S p=2e-4
0.874989	S p=2e-4
0.868551	S p=2e-4
0.859214	S p=2e-4
0.883893	S p=2e-4
0.842637	S p=2e-4
0.868102	S p=2e-4
0.874975	S p=2e-4
0.845244	S p=2e-4
0.851991	S p=2e-4
0.764982	S p=2e-4
0.78141	S p=2e-4
0.790453	S p=2e-4
0.749776	S p=2e-4
0.758186	S p=2e-4
0.743995	S p=2e-4
0.703468	S p=2e-4
0.712318	S p=2e-4
0.729421	S p=2e-4
0.653415	S p=2e-4
0.689719	S p=2e-4
0.69819	S p=2e-4
0.714523	S p=2e-4
0.667374	S p=2e-4
0.610285	S p=2e-4
0.616158	S p=2e-4
0.623547	S p=2e-4
0.602118	S p=2e-4
0.609432	S p=2e-4
0.858395	S p=2e-4
0.910182	S p=2e-4
0.94305	S p=2e-4
0.859066	S p=2e-4
0.919369	S p=2e-4
0.934985	S p=2e-4
0.879068	S p=2e-4
0.894846	S p=2e-4
0.869985	S p=2e-4
0.884675	S p=2e-4
0.519276	S p=2e-4
0.505737	S p=2e-4
0.507976	S p=2e-4
0.942921	S p=2e-4
0.759154	S p=2e-4
0.909433	S p=2e-4
0.843422	S p=2e-4
0.540158	S p=2e-4
0.560878	S p=2e-4
0.576604	S p=2e-4
0.572606	S p=2e-4
0.808727	S p=2e-4
0.792818	S p=2e-4
0.776914	S p=2e-4
0.904485	S p=2e-4
0.809161	S p=2e-4
0.793297	S p=2e-4
0.678074	S p=2e-4
0.903518	S p=2e-4
0.887842	S p=2e-4
0.793354	S p=2e-4
0.700491	S p=2e-4
0.714505	S p=2e-4
0.728131	S p=2e-4
0.74131	S p=2e-4
0.456533	S p=2e-4
0.723125	S p=2e-4
0.737164	S p=2e-4
0.750785	S p=2e-4
0.763921	S p=2e-4
0.46247	S p=2e-4
0.864618	S p=2e-4
0.849599	S p=2e-4
0.834426	S p=2e-4
0.853745	S p=2e-4
0.838242	S p=2e-4
0.461716	S p=2e-4
0.856535	S p=2e-4
0.657596	S p=2e-4
0.67385	S p=2e-4
0.815205	S p=2e-4
0.801169	S p=2e-4
0.890637	S p=2e-4
0.915335	S p=2e-4
0.928402	S p=2e-4
0.658354	S p=2e-4
0.672489	S p=2e-4
0.70504	S p=2e-4
0.884775	S p=2e-4
0.899963	S p=2e-4
0.696068	S p=2e-4
0.709931	S p=2e-4
0.725353	S p=2e-4
0.976003	S p=2e-4
0.705529	S p=2e-4
0.733586	S p=2e-4
0.74709	S p=2e-4
0.761526	S p=2e-4
0.983003	S p=2e-4
0.757309	S p=2e-4
0.952268	S p=2e-4
0.962459	S p=2e-4
0.633414	S p=2e-4
0.96217	S p=2e-4
0.976103	S p=2e-4
0.912945	S p=2e-4
0.929464	S p=2e-4
0.94581	S p=2e-4
0.961643	S p=2e-4
0.915253	S p=2e-4
0.932028	S p=2e-4
0.948895	S p=2e-4
0.902594	S p=2e-4
0.754348	S p=2e-4
0.740459	S p=2e-4
0.736007	S p=2e-4
0.667403	S p=2e-4
0.773322	S p=2e-4
0.697783	S p=2e-4
0.689277	S p=2e-4
0.683575	S p=2e-4
0.796199	S p=2e-4
0.781359	S p=2e-4
0.721197	S p=2e-4
0.712004	S p=2e-4
0.704574	S p=2e-4
0.818578	S p=2e-4
0.803348	S p=2e-4
0.715868	S p=2e-4
0.711407	S p=2e-4
0.709899	S p=2e-4
0.827448	S p=2e-4
0.785564	S p=2e-4
0.817784	S p=2e-4
0.80681	S p=2e-4
0.801576	S p=2e-4
0.840313	S p=2e-4
0.83339	S p=2e-4
0.827444	S p=2e-4
0.823039	S p=2e-4
0.848757	S p=2e-4
0.680825	S p=2e-4
0.678368	S p=2e-4
0.867587	S p=2e-4
0.863522	S p=2e-4
0.851864	S p=2e-4
0.847947	S p=2e-4
0.835854	S p=2e-4
0.828535	S p=2e-4
0.82348	S p=2e-4
0.767238	S p=2e-4
0.763897	S p=2e-4
0.874123	S p=2e-4
0.424127	S p=2e-4
0.40158	S p=2e-4
0.849918	S p=2e-4
0.814571	S p=2e-4
0.800882	S p=2e-4
0.235551	S p=2e-4
0.22031	S p=2e-4
0.228748	S p=2e-4
0.213174	S p=2e-4
0.207215	S p=2e-4
0.447029	S p=2e-4
0.515105	S p=2e-4
0.501741	S p=2e-4
0.623876	S p=2e-4
0.628035	S p=2e-4
0.645384	S p=2e-4
0.680143	S p=2e-4
0.68931	S p=2e-4
0.698482	S p=2e-4
0.767795	S p=2e-4
0.778876	S p=2e-4
0.778128	S p=2e-4
0.655959	S p=2e-4
0.644187	S p=2e-4
0.692385	S p=2e-4
0.679263	S p=2e-4
0.655842	S p=2e-4
0.857837	S p=2e-4
0.84498	S p=2e-4
0.881239	S p=2e-4
0.868371	S p=2e-4
0.939474	S p=2e-4
0.952176	S p=2e-4
0.976039	S p=2e-4
0.962045	S p=2e-4
0.672011	S p=2e-4
0.687085	S p=2e-4
0.925445	S p=2e-4
0.664202	S p=2e-4
0.679287	S p=2e-4
0.694449	S p=2e-4
0.670917	S p=2e-4
0.686027	S p=2e-4
0.668755	S p=2e-4
0.680617	S p=2e-4
0.692191	S p=2e-4
0.668011	S p=2e-4
0.680315	S p=2e-4
0.69241	S p=2e-4
0.704236	S p=2e-4
0.628165	S p=2e-4
0.691619	S p=2e-4
0.703965	S p=2e-4
0.716066	S p=2e-4
0.751469	S p=2e-4
0.76338	S p=2e-4
0.940099	S p=2e-4
0.953018	S p=2e-4
0.883271	S p=2e-4
0.933983	S p=2e-4
0.951653	S p=2e-4
0.965851	S p=2e-4
0.76982	S p=2e-4
0.767137	S p=2e-4
0.750634	S p=2e-4
0.715204	S p=2e-4
0.69975	S p=2e-4
0.683333	S p=2e-4
0.685044	S p=2e-4
0.930113	S p=2e-4
0.967038	S p=2e-4
0.983451	S p=2e-4
0.665221	S p=2e-4
0.917737	S p=2e-4
0.962889	S p=2e-4
0.976505	S p=2e-4
0.940119	S p=2e-4
0.953014	S p=2e-4
0.953122	S p=2e-4
0.593837	S p=2e-4
0.910371	S p=2e-4
0.567447	S p=2e-4
0.932257	S p=2e-4
0.551287	S p=2e-4
0.551649	S p=2e-4
0.938808	S p=2e-4
0.936657	S p=2e-4
0.81869	S p=2e-4
0.954047	S p=2e-4
0.969332	S p=2e-4
0.661095	S p=2e-4
0.557387	S p=2e-4
0.535698	S p=2e-4
0.566396	S p=2e-4
0.581768	S p=2e-4
0.24555	S p=2e-4
0.230509	S p=2e-4
0.215398	S p=2e-4
0.200231	S p=2e-4
0.185118	S p=2e-4
0.597129	S p=2e-4
0.230558	S p=2e-4
0.21507	S p=2e-4
0.615376	S p=2e-4
0.601116	S p=2e-4
0.586729	S p=2e-4
0.605213	S p=2e-4
0.59059	S p=2e-4
0.57489	S p=2e-4
0.578165	S p=2e-4
0.565558	S p=2e-4
0.348255	S p=2e-4
0.909646	S p=2e-4
0.371332	S p=2e-4
0.35841	S p=2e-4
0.846817	S p=2e-4
0.862062	S p=2e-4
0.919645	S p=2e-4
0.968291	S p=2e-4
0.819823	S p=2e-4
0.927851	S p=2e-4
0.941915	S p=2e-4
0.977466	S p=2e-4
0.984203	S p=2e-4
0.826247	S p=2e-4
0.4356	S p=2e-4
0.4254	S p=2e-4
0.415428	S p=2e-4
0.722198	S p=2e-4
0.458425	S p=2e-4
0.448073	S p=2e-4
0.437913	S p=2e-4
0.428863	S p=2e-4
0.450647	S p=2e-4
0.443197	S p=2e-4
0.782862	S p=2e-4
0.650001	S p=2e-4
0.63952	S p=2e-4
0.734612	S p=2e-4
0.65193	S p=2e-4
0.62882	S p=2e-4
0.691815	S p=2e-4
0.645187	S p=2e-4
0.720408	S p=2e-4
0.741732	S p=2e-4
0.700809	S p=2e-4
0.756352	S p=2e-4
0.766584	S p=2e-4
0.781352	S p=2e-4
0.799228	S p=2e-4
0.814526	S p=2e-4
0.830871	S p=2e-4
0.886517	S p=2e-4
0.88524	S p=2e-4
0.85304	S p=2e-4
0.976817	S p=2e-4
0.889954	S p=2e-4
0.627452	S p=2e-4
0.518746	S p=2e-4
0.493811	S p=2e-4
0.507588	S p=2e-4
0.368444	S p=2e-4
0.380049	S p=2e-4
0.885634	S p=2e-4
0.880602	S p=2e-4
0.895779	S p=2e-4
0.573624	S p=2e-4
0.6107	S p=2e-4
0.90731	S p=2e-4
0.573499	S p=2e-4
0.592011	S p=2e-4
0.592345	S p=2e-4
0.608707	S p=2e-4
0.666123	S p=2e-4
0.659431	S p=2e-4
0.653629	S p=2e-4
0.646377	S p=2e-4
0.613311	S p=2e-4
0.668701	S p=2e-4
0.686807	S p=2e-4
0.710922	S p=2e-4
0.703185	S p=2e-4
0.701216	S p=2e-4
0.837043	S p=2e-4
0.718732	S p=2e-4
0.882518	S p=2e-4
0.885937	S p=2e-4
0.901929	S p=2e-4
0.91576	S p=2e-4
0.947523	S p=2e-4
0.962841	S p=2e-4
0.97509	S p=2e-4
0.982394	S p=2e-4
0.886359	S p=2e-4
0.901381	S p=2e-4
0.982809	S p=2e-4
0.949359	S p=2e-4
0.966206	S p=2e-4
0.966019	S p=2e-4
0.982995	S p=2e-4
0.822596	S p=2e-4
0.78856	S p=2e-4
0.758163	S p=2e-4
0.733659	S p=2e-4
0.709471	S p=2e-4
0.672138	S p=2e-4
0.875615	S p=2e-4
0.893923	S p=2e-4
0.980298	S p=2e-4
0.929434	S p=2e-4
0.911937	S p=2e-4
[truncated: 376,481+ more rows]

## Sheet: SourceDataEDFig6c
distances	label
0.911581	S p=2e-4
0.89972	S p=2e-4
0.812135	S p=2e-4
0.824627	S p=2e-4
0.927627	S p=2e-4
0.941594	S p=2e-4
0.919003	S p=2e-4
0.908478	S p=2e-4
0.847593	S p=2e-4
0.835315	S p=2e-4
0.805168	S p=2e-4
0.81724	S p=2e-4
0.378861	S p=2e-4
0.36986	S p=2e-4
0.362313	S p=2e-4
0.366323	S p=2e-4
0.35626	S p=2e-4
0.348319	S p=2e-4
0.282904	S p=2e-4
0.281418	S p=2e-4
0.302817	S p=2e-4
0.310644	S p=2e-4
0.197296	S p=2e-4
0.197149	S p=2e-4
0.214842	S p=2e-4
0.182335	S p=2e-4
0.180548	S p=2e-4
0.180007	S p=2e-4
0.180813	S p=2e-4
0.198033	S p=2e-4
0.188794	S p=2e-4
0.181116	S p=2e-4
0.174793	S p=2e-4
0.169738	S p=2e-4
0.166145	S p=2e-4
0.16377	S p=2e-4
0.162792	S p=2e-4
0.163342	S p=2e-4
0.280174	S p=2e-4
0.266868	S p=2e-4
0.254136	S p=2e-4
0.242012	S p=2e-4
0.167087	S p=2e-4
0.159974	S p=2e-4
0.154425	S p=2e-4
0.150037	S p=2e-4
0.14699	S p=2e-4
0.145517	S p=2e-4
0.145794	S p=2e-4
0.258967	S p=2e-4
0.232706	S p=2e-4
0.2203	S p=2e-4
0.207947	S p=2e-4
0.195719	S p=2e-4
0.162682	S p=2e-4
0.153605	S p=2e-4
0.145827	S p=2e-4
0.139387	S p=2e-4
0.134081	S p=2e-4
0.130245	S p=2e-4
0.128195	S p=2e-4
0.224321	S p=2e-4
0.211402	S p=2e-4
0.198691	S p=2e-4
0.186041	S p=2e-4
0.150714	S p=2e-4
0.140826	S p=2e-4
0.132303	S p=2e-4
0.12476	S p=2e-4
0.118377	S p=2e-4
0.113592	S p=2e-4
0.110843	S p=2e-4
0.377193	S p=2e-4
0.2178	S p=2e-4
0.203411	S p=2e-4
0.19028	S p=2e-4
0.177235	S p=2e-4
0.139721	S p=2e-4
0.129005	S p=2e-4
0.119534	S p=2e-4
0.110742	S p=2e-4
0.374829	S p=2e-4
0.256513	S p=2e-4
0.241756	S p=2e-4
0.227011	S p=2e-4
0.212297	S p=2e-4
0.198785	S p=2e-4
0.185282	S p=2e-4
0.171702	S p=2e-4
0.1581	S p=2e-4
0.118483	S p=2e-4
0.107809	S p=2e-4
0.0976301	S p=2e-4
0.252162	S p=2e-4
0.238903	S p=2e-4
0.225406	S p=2e-4
0.211688	S p=2e-4
0.169417	S p=2e-4
0.155061	S p=2e-4
0.126293	S p=2e-4
0.112163	S p=2e-4
0.24012	S p=2e-4
0.226224	S p=2e-4
0.168216	S p=2e-4
0.153197	S p=2e-4
0.138027	S p=2e-4
0.122853	S p=2e-4
0.0924867	S p=2e-4
0.33024	S p=2e-4
0.168257	S p=2e-4
0.303265	S p=2e-4
0.259243	S p=2e-4
0.104845	S p=2e-4
0.0879699	S p=2e-4
0.0708274	S p=2e-4
0.307071	S p=2e-4
0.449435	S p=2e-4
0.263223	S p=2e-4
0.248835	S p=2e-4
0.234146	S p=2e-4
0.123957	S p=2e-4
0.0246223	S p=2e-4
0.0261259	S p=2e-4
0.238742	S p=2e-4
0.22366	S p=2e-4
0.20831	S p=2e-4
0.192708	S p=2e-4
0.176969	S p=2e-4
0.488405	S p=2e-4
0.259171	S p=2e-4
0.244333	S p=2e-4
0.229241	S p=2e-4
0.213914	S p=2e-4
0.198417	S p=2e-4
0.182908	S p=2e-4
0.167222	S p=2e-4
0.151412	S p=2e-4
0.220668	S p=2e-4
0.205506	S p=2e-4
0.190243	S p=2e-4
0.159538	S p=2e-4
0.183952	S p=2e-4
0.194228	S p=2e-4
0.784428	S p=2e-4
0.800189	S p=2e-4
0.804063	S p=2e-4
0.820036	S p=2e-4
0.836396	S p=2e-4
0.865607	S p=2e-4
0.878194	S p=2e-4
0.869841	S p=2e-4
0.813656	S p=2e-4
0.470627	S p=2e-4
0.94671	S p=2e-4
0.949097	S p=2e-4
0.227819	S p=2e-4
0.233244	S p=2e-4
0.211891	S p=2e-4
0.142782	S p=2e-4
0.145084	S p=2e-4
0.152186	S p=2e-4
0.161371	S p=2e-4
0.171887	S p=2e-4
0.125967	S p=2e-4
0.125052	S p=2e-4
0.126223	S p=2e-4
0.131102	S p=2e-4
0.139432	S p=2e-4
0.149422	S p=2e-4
0.111826	S p=2e-4
0.108581	S p=2e-4
0.107893	S p=2e-4
0.11029	S p=2e-4
0.117337	S p=2e-4
0.126526	S p=2e-4
0.137504	S p=2e-4
0.132415	S p=2e-4
0.120312	S p=2e-4
0.109812	S p=2e-4
0.101071	S p=2e-4
0.0946642	S p=2e-4
0.0911065	S p=2e-4
0.0906601	S p=2e-4
0.0954428	S p=2e-4
0.103357	S p=2e-4
0.113666	S p=2e-4
0.881292	S p=2e-4
0.134486	S p=2e-4
0.120479	S p=2e-4
0.107207	S p=2e-4
0.0952282	S p=2e-4
0.0851585	S p=2e-4
0.0776507	S p=2e-4
0.073557	S p=2e-4
0.074506	S p=2e-4
0.0802441	S p=2e-4
0.0894028	S p=2e-4
0.110076	S p=2e-4
0.0955861	S p=2e-4
0.08199	S p=2e-4
0.0701451	S p=2e-4
0.0609916	S p=2e-4
0.0563282	S p=2e-4
0.10167	S p=2e-4
0.0860443	S p=2e-4
0.0708752	S p=2e-4
0.0568037	S p=2e-4
0.11461	S p=2e-4
0.0628496	S p=2e-4
0.0913815	S p=2e-4
0.110202	S p=2e-4
0.129148	S p=2e-4
0.148168	S p=2e-4
0.0506807	S p=2e-4
0.0699745	S p=2e-4
0.0892708	S p=2e-4
0.108567	S p=2e-4
0.127861	S p=2e-4
0.147152	S p=2e-4
0.11041	S p=2e-4
0.0302407	S p=2e-4
0.0182395	S p=2e-4
0.0534036	S p=2e-4
0.0719807	S p=2e-4
0.0908719	S p=2e-4
0.109915	S p=2e-4
0.129042	S p=2e-4
0.148219	S p=2e-4
0.129845	S p=2e-4
0.115207	S p=2e-4
0.100259	S p=2e-4
0.0700968	S p=2e-4
0.0557249	S p=2e-4
0.0433549	S p=2e-4
0.0375399	S p=2e-4
0.061848	S p=2e-4
0.0783885	S p=2e-4
0.136703	S p=2e-4
0.122649	S p=2e-4
0.108512	S p=2e-4
0.0945316	S p=2e-4
0.0811227	S p=2e-4
0.0690217	S p=2e-4
0.0594821	S p=2e-4
0.0548161	S p=2e-4
0.0737645	S p=2e-4
0.0880342	S p=2e-4
0.171637	S p=2e-4
0.158584	S p=2e-4
0.145357	S p=2e-4
0.132081	S p=2e-4
0.118953	S p=2e-4
0.106274	S p=2e-4
0.0945087	S p=2e-4
0.0843529	S p=2e-4
0.16283	S p=2e-4
0.119728	S p=2e-4
0.109429	S p=2e-4
0.100809	S p=2e-4
0.0945469	S p=2e-4
0.112529	S p=2e-4
0.14464	S p=2e-4
0.13441	S p=2e-4
0.125352	S p=2e-4
0.175143	S p=2e-4
0.219795	S p=2e-4
0.183652	S p=2e-4
0.174488	S p=2e-4
0.166184	S p=2e-4
0.159007	S p=2e-4
0.153235	S p=2e-4
0.149124	S p=2e-4
0.146864	S p=2e-4
0.146547	S p=2e-4
0.148287	S p=2e-4
0.18628	S p=2e-4
0.198783	S p=2e-4
0.182868	S p=2e-4
0.176395	S p=2e-4
0.171204	S p=2e-4
0.167485	S p=2e-4
0.165378	S p=2e-4
0.164944	S p=2e-4
0.166396	S p=2e-4
0.169562	S p=2e-4
0.174107	S p=2e-4
0.206787	S p=2e-4
0.199911	S p=2e-4
0.194024	S p=2e-4
0.185883	S p=2e-4
0.183878	S p=2e-4
0.183331	S p=2e-4
0.184566	S p=2e-4
0.187275	S p=2e-4
0.191215	S p=2e-4
0.223539	S p=2e-4
0.217229	S p=2e-4
0.247117	S p=2e-4
0.240583	S p=2e-4
0.23476	S p=2e-4
0.801936	S p=2e-4
0.966511	S p=2e-4
0.933184	S p=2e-4
0.938125	S p=2e-4
0.933684	S p=2e-4
0.916521	S p=2e-4
0.917643	S p=2e-4
0.917181	S p=2e-4
0.903788	S p=2e-4
0.884277	S p=2e-4
0.86788	S p=2e-4
0.811216	S p=2e-4
0.76606	S p=2e-4
0.749981	S p=2e-4
0.755932	S p=2e-4
0.884794	S p=2e-4
0.72753	S p=2e-4
0.838332	S p=2e-4
0.826535	S p=2e-4
0.894938	S p=2e-4
0.879111	S p=2e-4
0.953673	S p=2e-4
0.940744	S p=2e-4
0.160747	S p=2e-4
0.845826	S p=2e-4
0.954125	S p=2e-4
0.867718	S p=2e-4
0.852988	S p=2e-4
0.963465	S p=2e-4
0.932533	S p=2e-4
0.918035	S p=2e-4
0.940657	S p=2e-4
0.92625	S p=2e-4
0.895501	S p=2e-4
0.809058	S p=2e-4
0.845657	S p=2e-4
0.829342	S p=2e-4
0.812993	S p=2e-4
0.881739	S p=2e-4
0.865246	S p=2e-4
0.85033	S p=2e-4
0.835068	S p=2e-4
0.796148	S p=2e-4
0.902507	S p=2e-4
0.887703	S p=2e-4
0.872424	S p=2e-4
0.857676	S p=2e-4
0.674418	S p=2e-4
0.952835	S p=2e-4
0.939702	S p=2e-4
0.89402	S p=2e-4
0.962541	S p=2e-4
0.952608	S p=2e-4
0.951622	S p=2e-4
0.938197	S p=2e-4
0.913702	S p=2e-4
0.96165	S p=2e-4
0.951237	S p=2e-4
0.850709	S p=2e-4
0.836193	S p=2e-4
0.961358	S p=2e-4
0.844782	S p=2e-4
0.852944	S p=2e-4
0.437583	S p=2e-4
0.362373	S p=2e-4
0.858338	S p=2e-4
0.868443	S p=2e-4
0.852985	S p=2e-4
0.863642	S p=2e-4
0.850154	S p=2e-4
0.836212	S p=2e-4
0.844625	S p=2e-4
0.849813	S p=2e-4
0.904493	S p=2e-4
0.193394	S p=2e-4
0.18188	S p=2e-4
0.191221	S p=2e-4
0.225208	S p=2e-4
0.238139	S p=2e-4
0.169593	S p=2e-4
0.179523	S p=2e-4
0.190577	S p=2e-4
0.215468	S p=2e-4
0.257932	S p=2e-4
0.157155	S p=2e-4
0.167786	S p=2e-4
0.179575	S p=2e-4
0.205923	S p=2e-4
0.115833	S p=2e-4
0.113486	S p=2e-4
0.144688	S p=2e-4
0.15615	S p=2e-4
0.227199	S p=2e-4
0.243116	S p=2e-4
0.111826	S p=2e-4
0.0998166	S p=2e-4
0.0987198	S p=2e-4
0.100633	S p=2e-4
0.112194	S p=2e-4
0.121391	S p=2e-4
0.132391	S p=2e-4
0.20379	S p=2e-4
0.0848418	S p=2e-4
0.0834663	S p=2e-4
0.085203	S p=2e-4
0.0901592	S p=2e-4
0.108357	S p=2e-4
0.12054	S p=2e-4
0.164191	S p=2e-4
0.180202	S p=2e-4
0.196664	S p=2e-4
0.213476	S p=2e-4
0.230565	S p=2e-4
0.095886	S p=2e-4
0.1095	S p=2e-4
0.124379	S p=2e-4
0.140136	S p=2e-4
0.156515	S p=2e-4
0.173344	S p=2e-4
0.190507	S p=2e-4
0.207922	S p=2e-4
0.0993911	S p=2e-4
0.0864906	S p=2e-4
0.0745193	S p=2e-4
0.0997689	S p=2e-4
0.115996	S p=2e-4
0.13285	S p=2e-4
0.150124	S p=2e-4
0.16769	S p=2e-4
0.185466	S p=2e-4
0.203397	S p=2e-4
0.0945109	S p=2e-4
0.0806138	S p=2e-4
0.0667111	S p=2e-4
0.0533316	S p=2e-4
0.0454798	S p=2e-4
0.059247	S p=2e-4
0.0751155	S p=2e-4
0.109483	S p=2e-4
0.127279	S p=2e-4
0.145285	S p=2e-4
0.163432	S p=2e-4
0.181679	S p=2e-4
0.0922676	S p=2e-4
0.0772241	S p=2e-4
0.0617036	S p=2e-4
0.045881	S p=2e-4
0.0303815	S p=2e-4
0.018234	S p=2e-4
0.0199018	S p=2e-4
0.0339288	S p=2e-4
0.050977	S p=2e-4
0.123787	S p=2e-4
0.142259	S p=2e-4
0.160763	S p=2e-4
0.179289	S p=2e-4
0.272074	S p=2e-4
0.164343	S p=2e-4
0.148725	S p=2e-4
0.0771034	S p=2e-4
0.0608567	S p=2e-4
0.0439122	S p=2e-4
0.0262538	S p=2e-4
0.00797053	S p=2e-4
0.0113822	S p=2e-4
0.0297174	S p=2e-4
0.0482615	S p=2e-4
0.12263	S p=2e-4
0.141219	S p=2e-4
0.159805	S p=2e-4
0.164488	S p=2e-4
0.151893	S p=2e-4
0.0959898	S p=2e-4
0.0806454	S p=2e-4
0.0648632	S p=2e-4
0.0489032	S p=2e-4
0.0336138	S p=2e-4
0.0223688	S p=2e-4
0.023827	S p=2e-4
0.0364902	S p=2e-4
0.0522823	S p=2e-4
0.160593	S p=2e-4
0.169016	S p=2e-4
0.102146	S p=2e-4
0.0876741	S p=2e-4
0.0732547	S p=2e-4
0.0595071	S p=2e-4
0.0477939	S p=2e-4
0.0408213	S p=2e-4
0.0416734	S p=2e-4
0.0499726	S p=2e-4
0.10991	S p=2e-4
0.163061	S p=2e-4
0.17486	S p=2e-4
0.110822	S p=2e-4
0.097601	S p=2e-4
0.0849023	S p=2e-4
0.0734656	S p=2e-4
0.0645074	S p=2e-4
0.059679	S p=2e-4
0.076118	S p=2e-4
0.0882607	S p=2e-4
0.10158	S p=2e-4
0.116456	S p=2e-4
0.13292	S p=2e-4
0.0987315	S p=2e-4
0.0892597	S p=2e-4
0.0822326	S p=2e-4
0.0786482	S p=2e-4
0.0916991	S p=2e-4
0.101953	S p=2e-4
0.113666	S p=2e-4
0.12622	S p=2e-4
0.140025	S p=2e-4
0.837102	S p=2e-4
0.822006	S p=2e-4
0.11398	S p=2e-4
0.108416	S p=2e-4
0.127404	S p=2e-4
0.13869	S p=2e-4
0.150617	S p=2e-4
0.163264	S p=2e-4
0.840539	S p=2e-4
0.825148	S p=2e-4
0.809717	S p=2e-4
0.138339	S p=2e-4
0.812623	S p=2e-4
0.181772	S p=2e-4
0.19955	S p=2e-4
0.264637	S p=2e-4
0.334121	S p=2e-4
0.329203	S p=2e-4
0.346726	S p=2e-4
0.342339	S p=2e-4
0.359575	S p=2e-4
0.876047	S p=2e-4
0.8856	S p=2e-4
0.907534	S p=2e-4
0.893799	S p=2e-4
0.879702	S p=2e-4
0.605937	S p=2e-4
0.580484	S p=2e-4
0.304915	S p=2e-4
0.297496	S p=2e-4
0.972669	S p=2e-4
0.986334	S p=2e-4
0.34919	S p=2e-4
0.22324	S p=2e-4
0.986494	S p=2e-4
0.249528	S p=2e-4
0.30444	S p=2e-4
0.291468	S p=2e-4
0.278917	S p=2e-4
0.266164	S p=2e-4
0.253066	S p=2e-4
0.283566	S p=2e-4
0.732155	S p=2e-4
0.770829	S p=2e-4
0.847109	S p=2e-4
0.852511	S p=2e-4
0.785641	S p=2e-4
0.861752	S p=2e-4
0.79897	S p=2e-4
0.925796	S p=2e-4
0.870206	S p=2e-4
0.874891	S p=2e-4
0.94291	S p=2e-4
0.888068	S p=2e-4
0.883042	S p=2e-4
0.89122	S p=2e-4
0.964139	S p=2e-4
0.78489	S p=2e-4
0.779157	S p=2e-4
0.772708	S p=2e-4
0.771453	S p=2e-4
0.874486	S p=2e-4
0.551481	S p=2e-4
0.302935	S p=2e-4
0.542896	S p=2e-4
0.28599	S p=2e-4
0.300442	S p=2e-4
0.255688	S p=2e-4
0.284419	S p=2e-4
0.283446	S p=2e-4
0.297202	S p=2e-4
0.310794	S p=2e-4
0.228527	S p=2e-4
0.242268	S p=2e-4
0.255948	S p=2e-4
0.309608	S p=2e-4
0.323157	S p=2e-4
0.23057	S p=2e-4
0.243775	S p=2e-4
0.312093	S p=2e-4
0.326691	S p=2e-4
0.233148	S p=2e-4
0.246279	S p=2e-4
0.320835	S p=2e-4
0.334655	S p=2e-4
0.225225	S p=2e-4
0.300158	S p=2e-4
0.234802	S p=2e-4
0.246476	S p=2e-4
0.387955	S p=2e-4
0.203905	S p=2e-4
0.207504	S p=2e-4
0.211747	S p=2e-4
0.227091	S p=2e-4
0.235695	S p=2e-4
0.245715	S p=2e-4
0.256107	S p=2e-4
0.219072	S p=2e-4
0.222007	S p=2e-4
0.225563	S p=2e-4
0.229629	S p=2e-4
0.234098	S p=2e-4
0.238988	S p=2e-4
0.247346	S p=2e-4
0.257036	S p=2e-4
0.312794	S p=2e-4
0.234284	S p=2e-4
0.236607	S p=2e-4
0.239525	S p=2e-4
0.242943	S p=2e-4
0.246769	S p=2e-4
0.251548	S p=2e-4
0.259321	S p=2e-4
0.268706	S p=2e-4
0.278341	S p=2e-4
0.310297	S p=2e-4
0.32207	S p=2e-4
0.249501	S p=2e-4
0.251256	S p=2e-4
0.25358	S p=2e-4
0.256389	S p=2e-4
0.259989	S p=2e-4
0.264415	S p=2e-4
0.271561	S p=2e-4
0.280669	S p=2e-4
0.319992	S p=2e-4
0.331577	S p=2e-4
0.264692	S p=2e-4
0.265917	S p=2e-4
0.267683	S p=2e-4
0.270059	S p=2e-4
0.273561	S p=2e-4
0.277505	S p=2e-4
0.28425	S p=2e-4
0.330427	S p=2e-4
0.34127	S p=2e-4
0.281798	S p=2e-4
0.284237	S p=2e-4
0.287334	S p=2e-4
0.290777	S p=2e-4
0.297389	S p=2e-4
0.332591	S p=2e-4
0.298556	S p=2e-4
0.301232	S p=2e-4
0.344583	S p=2e-4
0.353807	S p=2e-4
0.315225	S p=2e-4
0.331415	S p=2e-4
0.356767	S p=2e-4
0.835826	S p=2e-4
0.828795	S p=2e-4
0.850779	S p=2e-4
0.845336	S p=2e-4
0.879132	S p=2e-4
0.932921	S p=2e-4
0.94597	S p=2e-4
0.957713	S p=2e-4
0.938185	S p=2e-4
0.952564	S p=2e-4
0.970064	S p=2e-4
0.944419	S p=2e-4
0.929067	S p=2e-4
0.956025	S p=2e-4
0.944119	S p=2e-4
0.936376	S p=2e-4
0.957822	S p=2e-4
0.945784	S p=2e-4
0.915979	S p=2e-4
0.84441	S p=2e-4
0.672066	S p=2e-4
0.723408	S p=2e-4
0.697326	S p=2e-4
0.704269	S p=2e-4
0.843589	S p=2e-4
0.859849	S p=2e-4
0.903758	S p=2e-4
0.91868	S p=2e-4
0.972104	S p=2e-4
0.906736	S p=2e-4
0.920288	S p=2e-4
0.880395	S p=2e-4
0.89463	S p=2e-4
0.806389	S p=2e-4
0.787943	S p=2e-4
0.803566	S p=2e-4
0.75417	S p=2e-4
0.277713	S p=2e-4
0.276502	S p=2e-4
0.266583	S p=2e-4
0.907588	S p=2e-4
0.861386	S p=2e-4
0.904978	S p=2e-4
0.859685	S p=2e-4
0.772023	S p=2e-4
0.756314	S p=2e-4
0.68751	S p=2e-4
0.218296	S p=2e-4
0.206284	S p=2e-4
0.203006	S p=2e-4
0.19029	S p=2e-4
0.174904	S p=2e-4
0.15105	S p=2e-4
0.134471	S p=2e-4
0.123852	S p=2e-4
0.104185	S p=2e-4
0.0906258	S p=2e-4
0.272242	S p=2e-4
0.257143	S p=2e-4
0.241664	S p=2e-4
0.0916073	S p=2e-4
0.076091	S p=2e-4
0.266035	S p=2e-4
0.0818779	S p=2e-4
0.0643794	S p=2e-4
0.0760133	S p=2e-4
0.0572322	S p=2e-4
0.14588	S p=2e-4
0.128576	S p=2e-4
0.110931	S p=2e-4
0.0746866	S p=2e-4
0.0561594	S p=2e-4
0.0375094	S p=2e-4
0.0193595	S p=2e-4
0.239065	S p=2e-4
0.145476	S p=2e-4
0.128784	S p=2e-4
0.111866	S p=2e-4
0.0452038	S p=2e-4
0.424497	S p=2e-4
0.146905	S p=2e-4
0.0572277	S p=2e-4
0.0483133	S p=2e-4
0.0456362	S p=2e-4
0.491202	S p=2e-4
0.362735	S p=2e-4
0.0706462	S p=2e-4
0.1818	S p=2e-4
0.167965	S p=2e-4
0.189358	S p=2e-4
0.163041	S p=2e-4
0.109487	S p=2e-4
0.199283	S p=2e-4
0.186596	S p=2e-4
0.174267	S p=2e-4
0.162854	S p=2e-4
0.151924	S p=2e-4
0.186598	S p=2e-4
0.17592	S p=2e-4
0.165796	S p=2e-4
0.430992	S p=2e-4
0.315688	S p=2e-4
0.3043	S p=2e-4
0.226791	S p=2e-4
0.220144	S p=2e-4
0.214312	S p=2e-4
0.327701	S p=2e-4
0.316651	S p=2e-4
0.242938	S p=2e-4
0.236703	S p=2e-4
0.265839	S p=2e-4
0.259298	S p=2e-4
0.253416	S p=2e-4
0.275831	S p=2e-4
0.512969	S p=2e-4
0.389661	S p=2e-4
0.405678	S p=2e-4
0.399186	S p=2e-4
0.392841	S p=2e-4
0.421832	S p=2e-4
0.415509	S p=2e-4
0.409309	S p=2e-4
0.800773	S p=2e-4
0.438103	S p=2e-4
0.431923	S p=2e-4
0.425956	S p=2e-4
0.420918	S p=2e-4
0.407904	S p=2e-4
0.40471	S p=2e-4
0.404324	S p=2e-4
0.404185	S p=2e-4
0.880854	S p=2e-4
0.903594	S p=2e-4
0.889062	S p=2e-4
0.783163	S p=2e-4
0.799106	S p=2e-4
0.926041	S p=2e-4
0.910978	S p=2e-4
0.895543	S p=2e-4
0.906545	S p=2e-4
0.806678	S p=2e-4
0.829844	S p=2e-4
0.821866	S p=2e-4
0.798074	S p=2e-4
0.961937	S p=2e-4
0.819487	S p=2e-4
0.815115	S p=2e-4
0.836757	S p=2e-4
0.857456	S p=2e-4
0.853965	S p=2e-4
0.92093	S p=2e-4
0.912048	S p=2e-4
0.944001	S p=2e-4
0.936367	S p=2e-4
0.950253	S p=2e-4
0.964912	S p=2e-4
0.964772	S p=2e-4
0.982163	S p=2e-4
0.982379	S p=2e-4
0.964539	S p=2e-4
0.955331	S p=2e-4
0.455766	S p=2e-4
0.442384	S p=2e-4
0.224939	S p=2e-4
0.22847	S p=2e-4
0.234037	S p=2e-4
0.222824	S p=2e-4
0.211566	S p=2e-4
0.209713	S p=2e-4
0.210597	S p=2e-4
0.207891	S p=2e-4
0.202688	S p=2e-4
0.194038	S p=2e-4
0.193906	S p=2e-4
0.198055	S p=2e-4
0.203361	S p=2e-4
0.209813	S p=2e-4
0.193057	S p=2e-4
0.187576	S p=2e-4
0.183227	S p=2e-4
0.180972	S p=2e-4
0.190486	S p=2e-4
0.205009	S p=2e-4
0.214011	S p=2e-4
0.268825	S p=2e-4
0.20296	S p=2e-4
0.194007	S p=2e-4
0.167761	S p=2e-4
0.164589	S p=2e-4
0.167618	S p=2e-4
0.177244	S p=2e-4
0.184164	S p=2e-4
0.192404	S p=2e-4
0.201866	S p=2e-4
0.200175	S p=2e-4
0.190157	S p=2e-4
0.180719	S p=2e-4
0.152502	S p=2e-4
0.15038	S p=2e-4
0.151331	S p=2e-4
0.179599	S p=2e-4
0.177796	S p=2e-4
0.137797	S p=2e-4
0.136723	S p=2e-4
0.137253	S p=2e-4
0.139548	S p=2e-4
0.157349	S p=2e-4
0.177302	S p=2e-4
0.215992	S p=2e-4
0.202684	S p=2e-4
0.165998	S p=2e-4
0.145471	S p=2e-4
0.124446	S p=2e-4
0.122643	S p=2e-4
0.122673	S p=2e-4
0.124752	S p=2e-4
0.128973	S p=2e-4
0.143565	S p=2e-4
0.153557	S p=2e-4
0.165024	S p=2e-4
0.177726	S p=2e-4
0.14362	S p=2e-4
0.132963	S p=2e-4
0.108163	S p=2e-4
0.107583	S p=2e-4
0.109428	S p=2e-4
0.120641	S p=2e-4
0.140548	S p=2e-4
0.152957	S p=2e-4
0.16659	S p=2e-4
0.200456	S p=2e-4
0.145491	S p=2e-4
0.132684	S p=2e-4
0.12121	S p=2e-4
0.0919816	S p=2e-4
0.105811	S p=2e-4
0.115837	S p=2e-4
0.127833	S p=2e-4
0.14135	S p=2e-4
0.196057	S p=2e-4
0.181153	S p=2e-4
0.16641	S p=2e-4
0.123872	S p=2e-4
0.11066	S p=2e-4
0.099375	S p=2e-4
0.10239	S p=2e-4
0.208629	S p=2e-4
0.193136	S p=2e-4
0.177707	S p=2e-4
0.162372	S p=2e-4
0.147173	S p=2e-4
0.0908135	S p=2e-4
0.0796814	S p=2e-4
0.0703859	S p=2e-4
0.059274	S p=2e-4
0.175249	S p=2e-4
0.159416	S p=2e-4
0.143643	S p=2e-4
0.0986417	S p=2e-4
0.0843267	S p=2e-4
0.070367	S p=2e-4
0.0584022	S p=2e-4
0.0483706	S p=2e-4
0.0422652	S p=2e-4
0.0429571	S p=2e-4
0.095586	S p=2e-4
0.0800113	S p=2e-4
0.0643525	S p=2e-4
0.0489368	S p=2e-4
0.0353907	S p=2e-4
0.0251664	S p=2e-4
0.0254827	S p=2e-4
0.0370691	S p=2e-4
0.831478	S p=2e-4
0.0786631	S p=2e-4
0.0619512	S p=2e-4
0.0448909	S p=2e-4
0.027729	S p=2e-4
0.0107379	S p=2e-4
0.0105617	S p=2e-4
0.834755	S p=2e-4
0.0972456	S p=2e-4
0.0808146	S p=2e-4
0.0641059	S p=2e-4
0.0472483	S p=2e-4
0.0306587	S p=2e-4
0.0167271	S p=2e-4
0.0168035	S p=2e-4
0.948747	S p=2e-4
0.194322	S p=2e-4
0.17885	S p=2e-4
0.102345	S p=2e-4
0.0864861	S p=2e-4
0.0707519	S p=2e-4
0.0556162	S p=2e-4
0.0422087	S p=2e-4
0.0332519	S p=2e-4
0.0335103	S p=2e-4
0.199411	S p=2e-4
0.110068	S p=2e-4
0.0952229	S p=2e-4
0.0809655	S p=2e-4
0.0505063	S p=2e-4
0.0572022	S p=2e-4
0.10636	S p=2e-4
0.0936519	S p=2e-4
0.0682958	S p=2e-4
0.0723615	S p=2e-4
0.117931	S p=2e-4
0.676407	S p=2e-4
0.662572	S p=2e-4
0.64853	S p=2e-4
0.939611	S p=2e-4
0.501536	S p=2e-4
0.826493	S p=2e-4
0.819524	S p=2e-4
0.849504	S p=2e-4
0.843562	S p=2e-4
0.836059	S p=2e-4
0.889131	S p=2e-4
0.927186	S p=2e-4
0.913898	S p=2e-4
0.970419	S p=2e-4
0.9107	S p=2e-4
0.948789	S p=2e-4
0.951221	S p=2e-4
0.89589	S p=2e-4
0.940933	S p=2e-4
0.869748	S p=2e-4
0.885879	S p=2e-4
0.892741	S p=2e-4
0.898046	S p=2e-4
0.901388	S p=2e-4
0.856532	S p=2e-4
0.865862	S p=2e-4
0.872131	S p=2e-4
0.878068	S p=2e-4
0.882571	S p=2e-4
0.885354	S p=2e-4
0.843106	S p=2e-4
0.851669	S p=2e-4
0.857904	S p=2e-4
0.86307	S p=2e-4
0.847844	S p=2e-4
0.81424	S p=2e-4
0.798836	S p=2e-4
0.81561	S p=2e-4
0.821562	S p=2e-4
0.798082	S p=2e-4
0.803486	S p=2e-4
0.875913	S p=2e-4
0.866795	S p=2e-4
0.866896	S p=2e-4
0.846407	S p=2e-4
0.836442	S p=2e-4
0.826008	S p=2e-4
0.815997	S p=2e-4
0.815177	S p=2e-4
0.805601	S p=2e-4
0.891251	S p=2e-4
0.877075	S p=2e-4
0.844323	S p=2e-4
0.830349	S p=2e-4
0.838837	S p=2e-4
0.825138	S p=2e-4
0.881505	S p=2e-4
0.937533	S p=2e-4
0.921989	S p=2e-4
0.875557	S p=2e-4
0.921577	S p=2e-4
0.905976	S p=2e-4
0.899882	S p=2e-4
0.653775	S p=2e-4
0.920797	S p=2e-4
0.881303	S p=2e-4
0.80258	S p=2e-4
0.782964	S p=2e-4
0.804592	S p=2e-4
0.896892	S p=2e-4
0.889975	S p=2e-4
0.873267	S p=2e-4
0.887866	S p=2e-4
0.869335	S p=2e-4
0.850911	S p=2e-4
0.878803	S p=2e-4
0.875121	S p=2e-4
0.857522	S p=2e-4
0.809543	S p=2e-4
0.797057	S p=2e-4
0.842	S p=2e-4
0.949071	S p=2e-4
0.830169	S p=2e-4
0.817893	S p=2e-4
0.807888	S p=2e-4
0.797489	S p=2e-4
0.839187	S p=2e-4
0.829161	S p=2e-4
0.81866	S p=2e-4
0.808758	S p=2e-4
0.839848	S p=2e-4
0.833212	S p=2e-4
0.955584	S p=2e-4
0.799001	S p=2e-4
0.786608	S p=2e-4
0.773206	S p=2e-4
0.91543	S p=2e-4
0.451836	S p=2e-4
0.952212	S p=2e-4
0.74967	S p=2e-4
0.766818	S p=2e-4
0.755256	S p=2e-4
0.772188	S p=2e-4
0.915546	S p=2e-4
0.935169	S p=2e-4
0.822845	S p=2e-4
0.808859	S p=2e-4
0.876508	S p=2e-4
0.866091	S p=2e-4
0.836819	S p=2e-4
0.829265	S p=2e-4
0.824359	S p=2e-4
0.888358	S p=2e-4
0.850501	S p=2e-4
0.84377	S p=2e-4
0.950078	S p=2e-4
0.543339	S p=2e-4
0.530383	S p=2e-4
0.538352	S p=2e-4
0.268477	S p=2e-4
0.247678	S p=2e-4
0.253414	S p=2e-4
0.166242	S p=2e-4
0.175013	S p=2e-4
0.212691	S p=2e-4
0.222137	S p=2e-4
0.122985	S p=2e-4
0.119515	S p=2e-4
0.143466	S p=2e-4
0.152552	S p=2e-4
0.162215	S p=2e-4
0.182389	S p=2e-4
0.202703	S p=2e-4
0.105885	S p=2e-4
0.101756	S p=2e-4
0.13972	S p=2e-4
0.16117	S p=2e-4
0.172069	S p=2e-4
0.182901	S p=2e-4
0.193575	S p=2e-4
0.235936	S p=2e-4
0.139556	S p=2e-4
0.162809	S p=2e-4
0.0730322	S p=2e-4
0.0822764	S p=2e-4
0.0932826	S p=2e-4
0.259265	S p=2e-4
0.383653	S p=2e-4
0.0578691	S p=2e-4
0.0495051	S p=2e-4
0.0496072	S p=2e-4
0.0693931	S p=2e-4
0.0821957	S p=2e-4
0.242115	S p=2e-4
0.257792	S p=2e-4
0.383426	S p=2e-4
0.399112	S p=2e-4
0.0451271	S p=2e-4
0.0333255	S p=2e-4
0.0590657	S p=2e-4
0.0736227	S p=2e-4
0.177685	S p=2e-4
0.241066	S p=2e-4
0.256931	S p=2e-4
0.272797	S p=2e-4
0.052733	S p=2e-4
0.0683598	S p=2e-4
0.16114	S p=2e-4
0.177068	S p=2e-4
0.240725	S p=2e-4
0.256708	S p=2e-4
0.0686605	S p=2e-4
0.177898	S p=2e-4
0.193851	S p=2e-4
0.209767	S p=2e-4
0.22572	S p=2e-4
0.241646	S p=2e-4
0.257542	S p=2e-4
0.0322632	S p=2e-4
0.211817	S p=2e-4
0.227723	S p=2e-4
0.243602	S p=2e-4
0.25945	S p=2e-4
0.0571243	S p=2e-4
0.0685927	S p=2e-4
0.0812322	S p=2e-4
0.198948	S p=2e-4
0.214784	S p=2e-4
0.230628	S p=2e-4
0.246471	S p=2e-4
0.262305	S p=2e-4
0.0639274	S p=2e-4
0.0658789	S p=2e-4
0.0720777	S p=2e-4
0.0811413	S p=2e-4
0.0918205	S p=2e-4
0.103265	S p=2e-4
0.202977	S p=2e-4
0.218628	S p=2e-4
0.234328	S p=2e-4
0.250062	S p=2e-4
0.265816	S p=2e-4
0.0953321	S p=2e-4
0.104231	S p=2e-4
0.114155	S p=2e-4
0.124601	S p=2e-4
0.135251	S p=2e-4
0.14885	S p=2e-4
0.207939	S p=2e-4
0.223291	S p=2e-4
0.238776	S p=2e-4
0.126382	S p=2e-4
0.135583	S p=2e-4
0.145262	S p=2e-4
0.157818	S p=2e-4
0.171205	S p=2e-4
0.184993	S p=2e-4
0.229128	S p=2e-4
0.24412	S p=2e-4
0.139574	S p=2e-4
0.147671	S p=2e-4
0.235855	S p=2e-4
0.250574	S p=2e-4
0.265417	S p=2e-4
0.137051	S p=2e-4
0.138821	S p=2e-4
0.155939	S p=2e-4
0.202333	S p=2e-4
0.90524	S p=2e-4
0.914433	S p=2e-4
0.923972	S p=2e-4
0.918235	S p=2e-4
0.926946	S p=2e-4
0.781269	S p=2e-4
0.781389	S p=2e-4
0.798202	S p=2e-4
0.814886	S p=2e-4
0.814919	S p=2e-4
0.833028	S p=2e-4
0.833863	S p=2e-4
0.849653	S p=2e-4
0.902808	S p=2e-4
0.983396	S p=2e-4
0.968264	S p=2e-4
0.968363	S p=2e-4
0.964586	S p=2e-4
0.951879	S p=2e-4
0.950895	S p=2e-4
0.950851	S p=2e-4
0.953503	S p=2e-4
0.952585	S p=2e-4
0.943	S p=2e-4
0.93687	S p=2e-4
0.936597	S p=2e-4
0.936338	S p=2e-4
0.936093	S p=2e-4
0.935862	S p=2e-4
0.934528	S p=2e-4
0.934469	S p=2e-4
0.94051	S p=2e-4
0.929201	S p=2e-4
0.921138	S p=2e-4
0.920151	S p=2e-4
0.919261	S p=2e-4
0.914693	S p=2e-4
0.907848	S p=2e-4
0.932842	S p=2e-4
0.950115	S p=2e-4
0.871934	S p=2e-4
0.879237	S p=2e-4
0.882254	S p=2e-4
0.897194	S p=2e-4
0.92115	S p=2e-4
0.869397	S p=2e-4
0.864647	S p=2e-4
0.85599	S p=2e-4
0.863135	S p=2e-4
0.865729	S p=2e-4
0.944118	S p=2e-4
0.854044	S p=2e-4
0.840062	S p=2e-4
0.849173	S p=2e-4
0.921125	S p=2e-4
0.927123	S p=2e-4
0.834593	S p=2e-4
0.829426	S p=2e-4
0.825621	S p=2e-4
0.832593	S p=2e-4
0.835382	S p=2e-4
0.814572	S p=2e-4
0.819744	S p=2e-4
0.824348	S p=2e-4
0.828835	S p=2e-4
0.932479	S p=2e-4
0.855057	S p=2e-4
0.609657	S p=2e-4
0.493326	S p=2e-4
0.480804	S p=2e-4
0.468298	S p=2e-4
0.453373	S p=2e-4
0.443452	S p=2e-4
0.27627	S p=2e-4
0.310339	S p=2e-4
0.262266	S p=2e-4
0.317802	S p=2e-4
0.305573	S p=2e-4
0.326737	S p=2e-4
0.313691	S p=2e-4
0.300849	S p=2e-4
0.288268	S p=2e-4
0.222327	S p=2e-4
0.21911	S p=2e-4
0.216226	S p=2e-4
0.309694	S p=2e-4
0.296216	S p=2e-4
0.282981	S p=2e-4
0.222902	S p=2e-4
0.212701	S p=2e-4
0.207448	S p=2e-4
0.203556	S p=2e-4
0.199832	S p=2e-4
0.199998	S p=2e-4
0.214138	S p=2e-4
0.833922	S p=2e-4
0.238248	S p=2e-4
0.232369	S p=2e-4
0.21825	S p=2e-4
0.962666	S p=2e-4
0.886111	S p=2e-4
0.895634	S p=2e-4
0.82768	S p=2e-4
0.816656	S p=2e-4
0.7786	S p=2e-4
0.978916	S p=2e-4
0.946268	S p=2e-4
0.970351	S p=2e-4
0.985171	S p=2e-4
0.98513	S p=2e-4
0.839272	S p=2e-4
0.820574	S p=2e-4
0.835388	S p=2e-4
0.833295	S p=2e-4
0.847953	S p=2e-4
0.854455	S p=2e-4
0.3219	S p=2e-4
0.794992	S p=2e-4
0.857117	S p=2e-4
0.919499	S p=2e-4
0.769843	S p=2e-4
0.800143	S p=2e-4
0.844676	S p=2e-4
0.315184	S p=2e-4
0.289382	S p=2e-4
0.288992	S p=2e-4
0.412638	S p=2e-4
0.391552	S p=2e-4
0.402189	S p=2e-4
0.349845	S p=2e-4
0.355271	S p=2e-4
0.361728	S p=2e-4
0.491209	S p=2e-4
0.770356	S p=2e-4
0.752474	S p=2e-4
0.919623	S p=2e-4
0.906116	S p=2e-4
0.856151	S p=2e-4
0.63276	S p=2e-4
0.647193	S p=2e-4
0.790021	S p=2e-4
0.802567	S p=2e-4
0.811441	S p=2e-4
0.873504	S p=2e-4
0.81511	S p=2e-4
0.888629	S p=2e-4
0.830225	S p=2e-4
0.902833	S p=2e-4
0.835783	S p=2e-4
0.867887	S p=2e-4
0.9172	S p=2e-4
0.962862	S p=2e-4
0.854576	S p=2e-4
0.850888	S p=2e-4
0.965608	S p=2e-4
0.978273	S p=2e-4
0.969459	S p=2e-4
0.984713	S p=2e-4
0.984799	S p=2e-4
0.964764	S p=2e-4
0.955805	S p=2e-4
0.977777	S p=2e-4
0.968832	S p=2e-4
0.913666	S p=2e-4
0.912871	S p=2e-4
0.895716	S p=2e-4
0.89476	S p=2e-4
0.877534	S p=2e-4
0.758026	S p=2e-4
0.760705	S p=2e-4
0.764905	S p=2e-4
0.741129	S p=2e-4
0.743137	S p=2e-4
0.846713	S p=2e-4
0.792861	S p=2e-4
0.778156	S p=2e-4
0.853828	S p=2e-4
0.916179	S p=2e-4
0.501898	S p=2e-4
0.505836	S p=2e-4
0.484157	S p=2e-4
0.48821	S p=2e-4
0.716066	S p=2e-4
0.773037	S p=2e-4
0.790282	S p=2e-4
0.113829	S p=2e-4
0.103299	S p=2e-4
0.0938042	S p=2e-4
0.113917	S p=2e-4
0.12839	S p=2e-4
0.195586	S p=2e-4
0.134303	S p=2e-4
0.118884	S p=2e-4
0.104612	S p=2e-4
0.0914327	S p=2e-4
0.0801594	S p=2e-4
0.102402	S p=2e-4
0.118608	S p=2e-4
0.129517	S p=2e-4
0.113756	S p=2e-4
0.0986422	S p=2e-4
0.0837078	S p=2e-4
0.069375	S p=2e-4
0.0578441	S p=2e-4
0.0755884	S p=2e-4
0.0924721	S p=2e-4
0.110498	S p=2e-4
0.129175	S p=2e-4
0.167548	S p=2e-4
0.127135	S p=2e-4
0.094789	S p=2e-4
0.0782769	S p=2e-4
0.0617863	S p=2e-4
0.0463919	S p=2e-4
0.0332772	S p=2e-4
0.104828	S p=2e-4
0.144704	S p=2e-4
0.184863	S p=2e-4
0.0762063	S p=2e-4
0.0582653	S p=2e-4
0.039961	S p=2e-4
0.0220831	S p=2e-4
0.143432	S p=2e-4
0.184412	S p=2e-4
0.204847	S p=2e-4
0.225241	S p=2e-4
0.0602793	S p=2e-4
0.0421468	S p=2e-4
0.024938	S p=2e-4
0.144617	S p=2e-4
0.0678074	S p=2e-4
0.0520088	S p=2e-4
0.128124	S p=2e-4
0.148253	S p=2e-4
0.0663742	S p=2e-4
0.0566048	S p=2e-4
0.0530078	S p=2e-4
0.134838	S p=2e-4
0.0829446	S p=2e-4
0.10995	S p=2e-4
0.100606	S p=2e-4
0.0941371	S p=2e-4
0.132299	S p=2e-4
0.156051	S p=2e-4
0.15142	S p=2e-4
0.148905	S p=2e-4
0.167231	S p=2e-4
0.16825	S p=2e-4
0.186373	S p=2e-4
0.934908	S p=2e-4
0.968189	S p=2e-4
0.954892	S p=2e-4
0.944355	S p=2e-4
0.936773	S p=2e-4
0.893696	S p=2e-4
0.886816	S p=2e-4
0.881074	S p=2e-4
0.257368	S p=2e-4
0.243722	S p=2e-4
0.18997	S p=2e-4
0.179422	S p=2e-4
0.141808	S p=2e-4
0.24084	S p=2e-4
0.226734	S p=2e-4
0.198266	S p=2e-4
0.184009	S p=2e-4
0.169834	S p=2e-4
0.155841	S p=2e-4
0.219563	S p=2e-4
0.205146	S p=2e-4
0.190612	S p=2e-4
0.176004	S p=2e-4
0.161382	S p=2e-4
0.146825	S p=2e-4
0.213364	S p=2e-4
0.198813	S p=2e-4
0.184086	S p=2e-4
0.169215	S p=2e-4
0.154239	S p=2e-4
0.139211	S p=2e-4
0.19359	S p=2e-4
0.178774	S p=2e-4
0.163757	S p=2e-4
0.14856	S p=2e-4
0.190489	S p=2e-4
0.17473	S p=2e-4
0.159708	S p=2e-4
0.234717	S p=2e-4
0.149883	S p=2e-4
0.136281	S p=2e-4
0.0420954	S p=2e-4
0.235928	S p=2e-4
0.167627	S p=2e-4
0.154898	S p=2e-4
0.1416	S p=2e-4
0.127745	S p=2e-4
0.254856	S p=2e-4
0.239568	S p=2e-4
0.224274	S p=2e-4
0.173857	S p=2e-4
0.161553	S p=2e-4
0.148791	S p=2e-4
0.243929	S p=2e-4
0.192785	S p=2e-4
0.18145	S p=2e-4
0.157679	S p=2e-4
0.201037	S p=2e-4
0.190294	S p=2e-4
0.299293	S p=2e-4
0.284331	S p=2e-4
0.290085	S p=2e-4
0.29658	S p=2e-4
0.28279	S p=2e-4
0.26906	S p=2e-4
0.214367	S p=2e-4
0.20587	S p=2e-4
0.189849	S p=2e-4
0.227693	S p=2e-4
0.220087	S p=2e-4
0.716265	S p=2e-4
0.915829	S p=2e-4
0.910907	S p=2e-4
0.235932	S p=2e-4
0.229084	S p=2e-4
0.28776	S p=2e-4
0.415766	S p=2e-4
0.229045	S p=2e-4
0.267963	S p=2e-4
0.283887	S p=2e-4
0.269778	S p=2e-4
0.281993	S p=2e-4
0.298214	S p=2e-4
0.297693	S p=2e-4
0.302973	S p=2e-4
0.412224	S p=2e-4
0.428544	S p=2e-4
0.412805	S p=2e-4
0.431217	S p=2e-4
0.967448	S p=2e-4
0.983723	S p=2e-4
0.9638	S p=2e-4
0.968568	S p=2e-4
0.859976	S p=2e-4
0.984528	S p=2e-4
0.978118	S p=2e-4
0.41827	S p=2e-4
0.346722	S p=2e-4
0.239446	S p=2e-4
0.337583	S p=2e-4
0.35094	S p=2e-4
0.224888	S p=2e-4
0.258211	S p=2e-4
0.265357	S p=2e-4
0.240438	S p=2e-4
0.247864	S p=2e-4
0.256512	S p=2e-4
0.213526	S p=2e-4
0.221808	S p=2e-4
0.230009	S p=2e-4
0.238069	S p=2e-4
0.25144	S p=2e-4
0.220239	S p=2e-4
0.232825	S p=2e-4
0.247243	S p=2e-4
0.261828	S p=2e-4
0.181996	S p=2e-4
0.191937	S p=2e-4
0.22852	S p=2e-4
0.243494	S p=2e-4
0.258597	S p=2e-4
0.273797	S p=2e-4
0.289068	S p=2e-4
0.350452	S p=2e-4
0.224781	S p=2e-4
0.240281	S p=2e-4
0.255871	S p=2e-4
0.271525	S p=2e-4
0.302945	S p=2e-4
0.318677	S p=2e-4
0.334406	S p=2e-4
0.365804	S p=2e-4
0.381453	S p=2e-4
0.253722	S p=2e-4
0.269787	S p=2e-4
0.28587	S p=2e-4
0.301957	S p=2e-4
0.318037	S p=2e-4
0.398	S p=2e-4
0.252218	S p=2e-4
0.26864	S p=2e-4
0.285059	S p=2e-4
0.369211	S p=2e-4
0.385884	S p=2e-4
0.370955	S p=2e-4
0.387787	S p=2e-4
0.287874	S p=2e-4
0.304962	S p=2e-4
0.290158	S p=2e-4
0.307254	S p=2e-4
0.285495	S p=2e-4
0.517285	S p=2e-4
0.529547	S p=2e-4
0.516617	S p=2e-4
0.529012	S p=2e-4
0.541312	S p=2e-4
0.471817	S p=2e-4
0.770085	S p=2e-4
0.757857	S p=2e-4
0.487347	S p=2e-4
0.723069	S p=2e-4
0.900897	S p=2e-4
0.914932	S p=2e-4
0.737358	S p=2e-4
0.908786	S p=2e-4
0.924056	S p=2e-4
0.958274	S p=2e-4
0.946777	S p=2e-4
0.937208	S p=2e-4
0.686879	S p=2e-4
0.966235	S p=2e-4
0.967004	S p=2e-4
0.907967	S p=2e-4
0.907799	S p=2e-4
0.964836	S p=2e-4
0.964861	S p=2e-4
0.975081	S p=2e-4
0.982386	S p=2e-4
0.982524	S p=2e-4
0.982531	S p=2e-4
0.9667	S p=2e-4
0.95005	S p=2e-4
0.95032	S p=2e-4
0.947306	S p=2e-4
0.940119	S p=2e-4
0.933807	S p=2e-4
0.852659	S p=2e-4
0.850201	S p=2e-4
0.974847	S p=2e-4
0.926551	S p=2e-4
0.911045	S p=2e-4
0.924314	S p=2e-4
0.899339	S p=2e-4
0.753125	S p=2e-4
0.887618	S p=2e-4
0.702154	S p=2e-4
0.690388	S p=2e-4
0.839329	S p=2e-4
0.834207	S p=2e-4
0.376469	S p=2e-4
0.361196	S p=2e-4
0.370121	S p=2e-4
0.358286	S p=2e-4
0.346771	S p=2e-4
0.360818	S p=2e-4
0.133505	S p=2e-4
0.120212	S p=2e-4
0.122839	S p=2e-4
0.0555027	S p=2e-4
0.062369	S p=2e-4
0.0731021	S p=2e-4
0.0371066	S p=2e-4
0.0383454	S p=2e-4
0.0437303	S p=2e-4
0.0254566	S p=2e-4
0.0481941	S p=2e-4
0.867433	S p=2e-4
0.871541	S p=2e-4
0.884812	S p=2e-4
0.889396	S p=2e-4
0.93462	S p=2e-4
0.919385	S p=2e-4
0.918391	S p=2e-4
0.918279	S p=2e-4
0.903304	S p=2e-4
0.903367	S p=2e-4
0.903457	S p=2e-4
0.902076	S p=2e-4
0.901939	S p=2e-4
0.887264	S p=2e-4
0.887371	S p=2e-4
0.871161	S p=2e-4
0.932081	S p=2e-4
0.852931	S p=2e-4
0.852758	S p=2e-4
0.851859	S p=2e-4
0.904097	S p=2e-4
0.911261	S p=2e-4
0.917556	S p=2e-4
0.895781	S p=2e-4
0.858598	S p=2e-4
0.863473	S p=2e-4
0.842941	S p=2e-4
0.852773	S p=2e-4
0.834136	S p=2e-4
0.837774	S p=2e-4
0.798903	S p=2e-4
0.77918	S p=2e-4
0.782711	S p=2e-4
0.785832	S p=2e-4
0.793131	S p=2e-4
0.808091	S p=2e-4
0.291788	S p=2e-4
0.838679	S p=2e-4
0.823472	S p=2e-4
0.261211	S p=2e-4
0.23412	S p=2e-4
0.935205	S p=2e-4
0.91904	S p=2e-4
0.802209	S p=2e-4
0.250805	S p=2e-4
0.255592	S p=2e-4
0.255729	S p=2e-4
0.274826	S p=2e-4
0.154562	S p=2e-4
0.147246	S p=2e-4
0.142824	S p=2e-4
0.265829	S p=2e-4
0.139836	S p=2e-4
0.131713	S p=2e-4
0.12851	S p=2e-4
0.127064	S p=2e-4
0.186578	S p=2e-4
0.173042	S p=2e-4
0.11391	S p=2e-4
0.111518	S p=2e-4
0.11157	S p=2e-4
0.177375	S p=2e-4
0.0955218	S p=2e-4
0.198893	S p=2e-4
0.0843648	S p=2e-4
0.07914	S p=2e-4
0.0977597	S p=2e-4
0.111167	S p=2e-4
0.0700198	S p=2e-4
0.0625337	S p=2e-4
0.0621581	S p=2e-4
0.0706058	S p=2e-4
0.0832975	S p=2e-4
0.0987181	S p=2e-4
0.0461976	S p=2e-4
0.0406889	S p=2e-4
0.0438848	S p=2e-4
0.0549676	S p=2e-4
0.0705278	S p=2e-4
0.0625408	S p=2e-4
0.026286	S p=2e-4
0.0611757	S p=2e-4
0.14117	S p=2e-4
0.126363	S p=2e-4
0.110953	S p=2e-4
0.224201	S p=2e-4
0.245016	S p=2e-4
0.158776	S p=2e-4
0.14448	S p=2e-4
0.129615	S p=2e-4
0.0646871	S p=2e-4
0.141813	S p=2e-4
0.224352	S p=2e-4
0.145197	S p=2e-4
0.0597078	S p=2e-4
0.0612226	S p=2e-4
0.948263	S p=2e-4
0.96353	S p=2e-4
0.152031	S p=2e-4
0.0903153	S p=2e-4
0.0957218	S p=2e-4
0.942577	S p=2e-4
0.959448	S p=2e-4
0.163108	S p=2e-4
0.935151	S p=2e-4
0.949327	S p=2e-4
0.187319	S p=2e-4
0.175575	S p=2e-4
0.924698	S p=2e-4
0.936408	S p=2e-4
0.154332	S p=2e-4
0.162343	S p=2e-4
0.224021	S p=2e-4
0.213787	S p=2e-4
0.179053	S p=2e-4
0.237799	S p=2e-4
0.181699	S p=2e-4
0.328074	S p=2e-4
0.314168	S p=2e-4
0.252293	S p=2e-4
0.39261	S p=2e-4
0.403004	S p=2e-4
0.390273	S p=2e-4
0.37956	S p=2e-4
0.417561	S p=2e-4
0.615818	S p=2e-4
0.60343	S p=2e-4
0.591079	S p=2e-4
0.565994	S p=2e-4
0.774619	S p=2e-4
0.779677	S p=2e-4
0.791693	S p=2e-4
0.79682	S p=2e-4
0.814376	S p=2e-4
0.965782	S p=2e-4
0.982988	S p=2e-4
0.96077	S p=2e-4
0.982673	S p=2e-4
0.964719	S p=2e-4
0.964733	S p=2e-4
0.965054	S p=2e-4
0.9471	S p=2e-4
0.820484	S p=2e-4
0.801467	S p=2e-4
0.798902	S p=2e-4
0.782672	S p=2e-4
0.779823	S p=2e-4
0.652739	S p=2e-4
0.884797	S p=2e-4
0.879845	S p=2e-4
0.888998	S p=2e-4
0.873435	S p=2e-4
0.213424	S p=2e-4
0.318788	S p=2e-4
0.306872	S p=2e-4
0.302334	S p=2e-4
0.290117	S p=2e-4
0.277422	S p=2e-4
0.274173	S p=2e-4
0.261303	S p=2e-4
0.247985	S p=2e-4
0.234221	S p=2e-4
0.220018	S p=2e-4
0.271754	S p=2e-4
0.259246	S p=2e-4
0.246334	S p=2e-4
0.233025	S p=2e-4
0.219334	S p=2e-4
0.796196	S p=2e-4
0.293188	S p=2e-4
0.258006	S p=2e-4
0.245553	S p=2e-4
0.232759	S p=2e-4
0.219645	S p=2e-4
0.206243	S p=2e-4
0.79077	S p=2e-4
0.777221	S p=2e-4
0.308292	S p=2e-4
0.293634	S p=2e-4
0.280482	S p=2e-4
0.269154	S p=2e-4
0.257505	S p=2e-4
0.245551	S p=2e-4
0.233314	S p=2e-4
0.220824	S p=2e-4
0.20812	S p=2e-4
0.796822	S p=2e-4
0.286109	S p=2e-4
0.259724	S p=2e-4
0.246399	S p=2e-4
0.234582	S p=2e-4
0.222741	S p=2e-4
0.293837	S p=2e-4
0.267733	S p=2e-4
0.241472	S p=2e-4
0.228391	S p=2e-4
0.250569	S p=2e-4
0.237792	S p=2e-4
0.225473	S p=2e-4
0.236684	S p=2e-4
0.226397	S p=2e-4
0.307714	S p=2e-4
0.258991	S p=2e-4
0.248636	S p=2e-4
0.317614	S p=2e-4
0.218661	S p=2e-4
0.21229	S p=2e-4
0.206663	S p=2e-4
0.315787	S p=2e-4
0.304259	S p=2e-4
0.228163	S p=2e-4
0.222951	S p=2e-4
0.626228	S p=2e-4
0.398709	S p=2e-4
0.338499	S p=2e-4
0.326842	S p=2e-4
0.244226	S p=2e-4
0.239373	S p=2e-4
0.260444	S p=2e-4
0.2559	S p=2e-4
0.527061	S p=2e-4
0.514759	S p=2e-4
0.281608	S p=2e-4
0.276789	S p=2e-4
0.536369	S p=2e-4
0.524003	S p=2e-4
0.318755	S p=2e-4
0.314069	S p=2e-4
0.309776	S p=2e-4
0.902476	S p=2e-4
0.642456	S p=2e-4
0.912441	S p=2e-4
0.874648	S p=2e-4
0.654545	S p=2e-4
0.88161	S p=2e-4
0.965469	S p=2e-4
0.943954	S p=2e-4
0.930457	S p=2e-4
0.916292	S p=2e-4
0.922381	S p=2e-4
0.956135	S p=2e-4
0.943823	S p=2e-4
0.933684	S p=2e-4
0.763448	S p=2e-4
0.777663	S p=2e-4
0.909563	S p=2e-4
0.922875	S p=2e-4
0.934287	S p=2e-4
0.927498	S p=2e-4
0.508389	S p=2e-4
0.882184	S p=2e-4
0.517801	S p=2e-4
0.503907	S p=2e-4
0.443331	S p=2e-4
0.692704	S p=2e-4
0.704109	S p=2e-4
0.72423	S p=2e-4
0.703701	S p=2e-4
0.742546	S p=2e-4
0.760325	S p=2e-4
0.76848	S p=2e-4
0.77029	S p=2e-4
0.782809	S p=2e-4
0.788971	S p=2e-4
0.793211	S p=2e-4
0.80768	S p=2e-4
0.941126	S p=2e-4
0.978948	S p=2e-4
0.980943	S p=2e-4
0.979725	S p=2e-4
0.857146	S p=2e-4
0.861065	S p=2e-4
0.873692	S p=2e-4
0.877893	S p=2e-4
0.924641	S p=2e-4
0.925023	S p=2e-4
0.923307	S p=2e-4
0.943445	S p=2e-4
0.943726	S p=2e-4
0.941173	S p=2e-4
0.927555	S p=2e-4
0.927993	S p=2e-4
0.962273	S p=2e-4
0.945612	S p=2e-4
0.945936	S p=2e-4
0.961912	S p=2e-4
0.943014	S p=2e-4
0.94247	S p=2e-4
0.938983	S p=2e-4
0.885834	S p=2e-4
0.883312	S p=2e-4
0.878085	S p=2e-4
0.864679	S p=2e-4
0.859891	S p=2e-4
0.922937	S p=2e-4
0.903932	S p=2e-4
0.91647	S p=2e-4
0.589815	S p=2e-4
0.877379	S p=2e-4
0.89063	S p=2e-4
0.903636	S p=2e-4
0.916253	S p=2e-4
0.985568	S p=2e-4
0.581439	S p=2e-4
0.871514	S p=2e-4
0.88499	S p=2e-4
0.899212	S p=2e-4
0.913482	S p=2e-4
0.869278	S p=2e-4
0.883452	S p=2e-4
0.897646	S p=2e-4
0.911843	S p=2e-4
0.926017	S p=2e-4
0.894288	S p=2e-4
0.908101	S p=2e-4
0.565162	S p=2e-4
0.64791	S p=2e-4
0.661409	S p=2e-4
0.674958	S p=2e-4
0.956656	S p=2e-4
0.951506	S p=2e-4
0.924425	S p=2e-4
0.909312	S p=2e-4
0.894199	S p=2e-4
0.957739	S p=2e-4
0.945948	S p=2e-4
0.846179	S p=2e-4
0.925478	S p=2e-4
0.912873	S p=2e-4
0.828534	S p=2e-4
0.784408	S p=2e-4
0.769591	S p=2e-4
0.127611	S p=2e-4
0.252745	S p=2e-4
[truncated: 230,206+ more rows]

## Sheet: SourceDataEDFig6d
distances	label
0.977752	S p=2e-4
0.931214	S p=2e-4
0.923269	S p=2e-4
0.913575	S p=2e-4
0.910386	S p=2e-4
0.901895	S p=2e-4
0.832869	S p=2e-4
0.779221	S p=2e-4
0.758364	S p=2e-4
0.931176	S p=2e-4
0.856273	S p=2e-4
0.840499	S p=2e-4
0.849539	S p=2e-4
0.795645	S p=2e-4
0.832463	S p=2e-4
0.929743	S p=2e-4
0.939972	S p=2e-4
0.976465	S p=2e-4
0.938757	S p=2e-4
0.951625	S p=2e-4
0.776052	S p=2e-4
0.805237	S p=2e-4
0.914003	S p=2e-4
0.828551	S p=2e-4
0.819062	S p=2e-4
0.932721	S p=2e-4
0.931072	S p=2e-4
0.842462	S p=2e-4
0.949431	S p=2e-4
0.948611	S p=2e-4
0.890173	S p=2e-4
0.883734	S p=2e-4
0.875554	S p=2e-4
0.966492	S p=2e-4
0.966216	S p=2e-4
0.906519	S p=2e-4
0.899093	S p=2e-4
0.889805	S p=2e-4
0.98321	S p=2e-4
0.922434	S p=2e-4
0.913675	S p=2e-4
0.927016	S p=2e-4
0.914745	S p=2e-4
0.952567	S p=2e-4
0.921199	S p=2e-4
0.921353	S p=2e-4
0.905449	S p=2e-4
0.905637	S p=2e-4
0.82991	S p=2e-4
0.942579	S p=2e-4
0.955005	S p=2e-4
0.917932	S p=2e-4
0.961608	S p=2e-4
0.974837	S p=2e-4
0.94968	S p=2e-4
0.960351	S p=2e-4
0.797754	S p=2e-4
0.810139	S p=2e-4
0.83558	S p=2e-4
0.861014	S p=2e-4
0.784925	S p=2e-4
0.796729	S p=2e-4
0.810424	S p=2e-4
0.823555	S p=2e-4
0.898857	S p=2e-4
0.948184	S p=2e-4
0.853571	S p=2e-4
0.885966	S p=2e-4
0.849316	S p=2e-4
0.832682	S p=2e-4
0.876908	S p=2e-4
0.807243	S p=2e-4
0.871327	S p=2e-4
0.83369	S p=2e-4
0.849111	S p=2e-4
0.865084	S p=2e-4
0.915184	S p=2e-4
0.95142	S p=2e-4
0.828291	S p=2e-4
0.828929	S p=2e-4
0.86781	S p=2e-4
0.93752	S p=2e-4
0.983067	S p=2e-4
0.944935	S p=2e-4
0.961103	S p=2e-4
0.975469	S p=2e-4
0.982825	S p=2e-4
0.965174	S p=2e-4
0.982582	S p=2e-4
0.947958	S p=2e-4
0.965293	S p=2e-4
0.928087	S p=2e-4
0.858607	S p=2e-4
0.874628	S p=2e-4
0.890645	S p=2e-4
0.937116	S p=2e-4
0.975379	S p=2e-4
0.9827	S p=2e-4
0.834024	S p=2e-4
0.984253	S p=2e-4
0.977603	S p=2e-4
0.983435	S p=2e-4
0.924712	S p=2e-4
0.930814	S p=2e-4
0.878961	S p=2e-4
0.946827	S p=2e-4
0.966495	S p=2e-4
0.925048	S p=2e-4
0.983355	S p=2e-4
0.983507	S p=2e-4
0.943786	S p=2e-4
0.962524	S p=2e-4
0.941271	S p=2e-4
0.933288	S p=2e-4
0.927004	S p=2e-4
0.918945	S p=2e-4
0.913116	S p=2e-4
0.878628	S p=2e-4
0.862501	S p=2e-4
0.84725	S p=2e-4
0.812321	S p=2e-4
0.831018	S p=2e-4
0.881131	S p=2e-4
0.811241	S p=2e-4
0.80673	S p=2e-4
0.775678	S p=2e-4
0.866943	S p=2e-4
0.790977	S p=2e-4
0.905573	S p=2e-4
0.917761	S p=2e-4
0.911281	S p=2e-4
0.895912	S p=2e-4
0.88135	S p=2e-4
0.903898	S p=2e-4
0.889427	S p=2e-4
0.874524	S p=2e-4
0.859352	S p=2e-4
0.816066	S p=2e-4
0.793794	S p=2e-4
0.78596	S p=2e-4
0.778863	S p=2e-4
0.953993	S p=2e-4
0.941206	S p=2e-4
0.927003	S p=2e-4
0.912083	S p=2e-4
0.785759	S p=2e-4
0.771055	S p=2e-4
0.948543	S p=2e-4
0.807914	S p=2e-4
0.778808	S p=2e-4
0.955107	S p=2e-4
0.942609	S p=2e-4
0.93644	S p=2e-4
0.846094	S p=2e-4
0.890771	S p=2e-4
0.875183	S p=2e-4
0.859601	S p=2e-4
0.844023	S p=2e-4
0.859325	S p=2e-4
0.843712	S p=2e-4
0.921694	S p=2e-4
0.906039	S p=2e-4
0.890386	S p=2e-4
0.920162	S p=2e-4
0.904739	S p=2e-4
0.889247	S p=2e-4
0.840429	S p=2e-4
0.825015	S p=2e-4
0.809558	S p=2e-4
0.794068	S p=2e-4
0.855663	S p=2e-4
0.824864	S p=2e-4
0.809391	S p=2e-4
0.793883	S p=2e-4
0.778348	S p=2e-4
0.900745	S p=2e-4
0.964447	S p=2e-4
0.779879	S p=2e-4
0.763369	S p=2e-4
0.815332	S p=2e-4
0.798745	S p=2e-4
0.782668	S p=2e-4
0.835344	S p=2e-4
0.858641	S p=2e-4
0.843772	S p=2e-4
0.85929	S p=2e-4
0.894873	S p=2e-4
0.899149	S p=2e-4
0.900286	S p=2e-4
0.911894	S p=2e-4
0.913596	S p=2e-4
0.913762	S p=2e-4
0.953181	S p=2e-4
0.940591	S p=2e-4
0.860014	S p=2e-4
0.962949	S p=2e-4
0.800026	S p=2e-4
0.792336	S p=2e-4
0.983375	S p=2e-4
0.976424	S p=2e-4
0.768655	S p=2e-4
0.783068	S p=2e-4
0.799754	S p=2e-4
0.81644	S p=2e-4
0.883186	S p=2e-4
0.899874	S p=2e-4
0.949936	S p=2e-4
0.782706	S p=2e-4
0.882207	S p=2e-4
0.898689	S p=2e-4
0.931372	S p=2e-4
0.879252	S p=2e-4
0.895175	S p=2e-4
0.811539	S p=2e-4
0.947998	S p=2e-4
0.733862	S p=2e-4
0.891303	S p=2e-4
0.76521	S p=2e-4
0.769728	S p=2e-4
0.777194	S p=2e-4
0.783987	S p=2e-4
0.785602	S p=2e-4
0.793083	S p=2e-4
0.800429	S p=2e-4
0.808576	S p=2e-4
0.81656	S p=2e-4
0.832292	S p=2e-4
0.942317	S p=2e-4
0.932175	S p=2e-4
0.847504	S p=2e-4
0.863402	S p=2e-4
0.869093	S p=2e-4
0.954771	S p=2e-4
0.942523	S p=2e-4
0.879843	S p=2e-4
0.886323	S p=2e-4
0.890608	S p=2e-4
0.895755	S p=2e-4
0.903278	S p=2e-4
0.908287	S p=2e-4
0.852911	S p=2e-4
0.848494	S p=2e-4
0.842835	S p=2e-4
0.8361	S p=2e-4
0.925841	S p=2e-4
0.868374	S p=2e-4
0.897444	S p=2e-4
0.85696	S p=2e-4
0.856693	S p=2e-4
0.919778	S p=2e-4
0.909669	S p=2e-4
0.902993	S p=2e-4
0.885343	S p=2e-4
0.871461	S p=2e-4
0.871893	S p=2e-4
0.942064	S p=2e-4
0.920513	S p=2e-4
0.918628	S p=2e-4
0.91401	S p=2e-4
0.899554	S p=2e-4
0.89942	S p=2e-4
0.964033	S p=2e-4
0.942584	S p=2e-4
0.936349	S p=2e-4
0.934169	S p=2e-4
0.928631	S p=2e-4
0.9145	S p=2e-4
0.907678	S p=2e-4
0.904872	S p=2e-4
0.915797	S p=2e-4
0.915707	S p=2e-4
0.97729	S p=2e-4
0.964349	S p=2e-4
0.955072	S p=2e-4
0.952217	S p=2e-4
0.949498	S p=2e-4
0.942538	S p=2e-4
0.92905	S p=2e-4
0.921003	S p=2e-4
0.920689	S p=2e-4
0.955049	S p=2e-4
0.942885	S p=2e-4
0.936769	S p=2e-4
0.968278	S p=2e-4
0.955327	S p=2e-4
0.968232	S p=2e-4
0.968119	S p=2e-4
0.984109	S p=2e-4
0.984054	S p=2e-4
0.905416	S p=2e-4
0.939184	S p=2e-4
0.856246	S p=2e-4
0.95219	S p=2e-4
0.939004	S p=2e-4
0.832302	S p=2e-4
0.928318	S p=2e-4
0.91542	S p=2e-4
0.937833	S p=2e-4
0.922756	S p=2e-4
0.753358	S p=2e-4
0.737339	S p=2e-4
0.731051	S p=2e-4
0.755854	S p=2e-4
0.739957	S p=2e-4
0.724281	S p=2e-4
0.749463	S p=2e-4
0.733944	S p=2e-4
0.882662	S p=2e-4
0.918727	S p=2e-4
0.902582	S p=2e-4
0.918816	S p=2e-4
0.90531	S p=2e-4
0.932743	S p=2e-4
0.949557	S p=2e-4
0.907632	S p=2e-4
0.917966	S p=2e-4
0.910854	S p=2e-4
0.878361	S p=2e-4
0.865348	S p=2e-4
0.827794	S p=2e-4
0.947311	S p=2e-4
0.916243	S p=2e-4
0.94119	S p=2e-4
0.923306	S p=2e-4
0.906833	S p=2e-4
0.89107	S p=2e-4
0.882405	S p=2e-4
0.928198	S p=2e-4
0.94189	S p=2e-4
0.954313	S p=2e-4
0.951076	S p=2e-4
0.977155	S p=2e-4
0.967601	S p=2e-4
0.98351	S p=2e-4
0.917326	S p=2e-4
0.896027	S p=2e-4
0.840652	S p=2e-4
0.8343	S p=2e-4
0.941307	S p=2e-4
0.874496	S p=2e-4
0.86675	S p=2e-4
0.867629	S p=2e-4
0.811533	S p=2e-4
0.799993	S p=2e-4
0.788069	S p=2e-4
0.893007	S p=2e-4
0.910301	S p=2e-4
0.894719	S p=2e-4
0.913005	S p=2e-4
0.863165	S p=2e-4
0.906112	S p=2e-4
0.913728	S p=2e-4
0.766839	S p=2e-4
0.769073	S p=2e-4
0.804293	S p=2e-4
0.94452	S p=2e-4
0.976218	S p=2e-4
0.952467	S p=2e-4
0.8638	S p=2e-4
0.727981	S p=2e-4
0.946052	S p=2e-4
0.930157	S p=2e-4
0.92083	S p=2e-4
0.902025	S p=2e-4
0.889344	S p=2e-4
0.74332	S p=2e-4
0.981938	S p=2e-4
0.981956	S p=2e-4
0.761075	S p=2e-4
0.811326	S p=2e-4
0.825116	S p=2e-4
0.819101	S p=2e-4
0.833397	S p=2e-4
0.862372	S p=2e-4
0.962604	S p=2e-4
0.966528	S p=2e-4
0.976182	S p=2e-4
0.949181	S p=2e-4
0.949076	S p=2e-4
0.946375	S p=2e-4
0.939226	S p=2e-4
0.932946	S p=2e-4
0.93284	S p=2e-4
0.962244	S p=2e-4
0.97588	S p=2e-4
0.932109	S p=2e-4
0.924453	S p=2e-4
0.916185	S p=2e-4
0.951931	S p=2e-4
0.915764	S p=2e-4
0.915534	S p=2e-4
0.901981	S p=2e-4
0.965309	S p=2e-4
0.90151	S p=2e-4
0.898661	S p=2e-4
0.930756	S p=2e-4
0.928366	S p=2e-4
0.931918	S p=2e-4
0.931387	S p=2e-4
0.915064	S p=2e-4
0.914392	S p=2e-4
0.898283	S p=2e-4
0.897466	S p=2e-4
0.895386	S p=2e-4
0.881579	S p=2e-4
0.880613	S p=2e-4
0.864954	S p=2e-4
0.863836	S p=2e-4
0.845542	S p=2e-4
0.849704	S p=2e-4
0.801941	S p=2e-4
0.833412	S p=2e-4
0.785228	S p=2e-4
0.803755	S p=2e-4
0.751669	S p=2e-4
0.866718	S p=2e-4
0.967301	S p=2e-4
0.789224	S p=2e-4
0.774676	S p=2e-4
0.77939	S p=2e-4
0.765313	S p=2e-4
0.750882	S p=2e-4
0.967561	S p=2e-4
0.983768	S p=2e-4
0.963861	S p=2e-4
0.919792	S p=2e-4
0.903546	S p=2e-4
0.919611	S p=2e-4
0.96777	S p=2e-4
0.95158	S p=2e-4
0.967718	S p=2e-4
0.901835	S p=2e-4
0.792777	S p=2e-4
0.778804	S p=2e-4
0.764561	S p=2e-4
0.76136	S p=2e-4
0.799319	S p=2e-4
0.943407	S p=2e-4
0.93566	S p=2e-4
0.960005	S p=2e-4
0.949694	S p=2e-4
0.974767	S p=2e-4
0.964514	S p=2e-4
0.967492	S p=2e-4
0.935709	S p=2e-4
0.746863	S p=2e-4
0.871692	S p=2e-4
0.859075	S p=2e-4
0.832258	S p=2e-4
0.818508	S p=2e-4
0.804732	S p=2e-4
0.725661	S p=2e-4
0.731242	S p=2e-4
0.821062	S p=2e-4
0.794689	S p=2e-4
0.796319	S p=2e-4
0.783618	S p=2e-4
0.783795	S p=2e-4
0.771646	S p=2e-4
0.781787	S p=2e-4
0.770511	S p=2e-4
0.758897	S p=2e-4
0.912988	S p=2e-4
0.815742	S p=2e-4
0.882839	S p=2e-4
0.855911	S p=2e-4
0.852396	S p=2e-4
0.864291	S p=2e-4
0.852595	S p=2e-4
0.791193	S p=2e-4
0.788461	S p=2e-4
0.741676	S p=2e-4
0.815972	S p=2e-4
0.846167	S p=2e-4
0.829106	S p=2e-4
0.946434	S p=2e-4
0.946475	S p=2e-4
0.852662	S p=2e-4
0.737548	S p=2e-4
0.774022	S p=2e-4
0.82755	S p=2e-4
0.808326	S p=2e-4
0.866645	S p=2e-4
0.85424	S p=2e-4
0.846698	S p=2e-4
0.844124	S p=2e-4
0.853986	S p=2e-4
0.870683	S p=2e-4
0.963287	S p=2e-4
0.93646	S p=2e-4
0.911769	S p=2e-4
0.967778	S p=2e-4
0.967464	S p=2e-4
0.912277	S p=2e-4
0.908574	S p=2e-4
0.908141	S p=2e-4
0.893623	S p=2e-4
0.951353	S p=2e-4
0.890363	S p=2e-4
0.889834	S p=2e-4
0.875859	S p=2e-4
0.908036	S p=2e-4
0.904658	S p=2e-4
0.894398	S p=2e-4
0.889178	S p=2e-4
0.796894	S p=2e-4
0.886273	S p=2e-4
0.880405	S p=2e-4
0.779697	S p=2e-4
0.862215	S p=2e-4
0.779586	S p=2e-4
0.773103	S p=2e-4
0.858589	S p=2e-4
0.848738	S p=2e-4
0.842512	S p=2e-4
0.763251	S p=2e-4
0.815288	S p=2e-4
0.74365	S p=2e-4
0.804752	S p=2e-4
0.84954	S p=2e-4
0.93153	S p=2e-4
0.948525	S p=2e-4
0.884429	S p=2e-4
0.877854	S p=2e-4
0.835216	S p=2e-4
0.773866	S p=2e-4
0.934062	S p=2e-4
0.984616	S p=2e-4
0.984596	S p=2e-4
0.876668	S p=2e-4
0.766361	S p=2e-4
0.760004	S p=2e-4
0.773326	S p=2e-4
0.90323	S p=2e-4
0.917589	S p=2e-4
0.944894	S p=2e-4
0.923473	S p=2e-4
0.93694	S p=2e-4
0.951611	S p=2e-4
0.965785	S p=2e-4
0.978397	S p=2e-4
0.956749	S p=2e-4
0.969461	S p=2e-4
0.984713	S p=2e-4
0.97834	S p=2e-4
0.984681	S p=2e-4
0.868557	S p=2e-4
0.8831	S p=2e-4
0.925448	S p=2e-4
0.918615	S p=2e-4
0.780569	S p=2e-4
0.788795	S p=2e-4
0.802163	S p=2e-4
0.942561	S p=2e-4
0.93421	S p=2e-4
0.802248	S p=2e-4
0.952792	S p=2e-4
0.907825	S p=2e-4
0.918099	S p=2e-4
0.926984	S p=2e-4
0.940318	S p=2e-4
0.966308	S p=2e-4
0.902283	S p=2e-4
0.902895	S p=2e-4
0.949354	S p=2e-4
0.949472	S p=2e-4
0.949749	S p=2e-4
0.883675	S p=2e-4
0.886399	S p=2e-4
0.933018	S p=2e-4
0.870904	S p=2e-4
0.87074	S p=2e-4
0.916297	S p=2e-4
0.854589	S p=2e-4
0.89928	S p=2e-4
0.899587	S p=2e-4
0.838438	S p=2e-4
0.882523	S p=2e-4
0.882888	S p=2e-4
0.822528	S p=2e-4
0.82229	S p=2e-4
0.806408	S p=2e-4
0.848206	S p=2e-4
0.8486	S p=2e-4
0.930475	S p=2e-4
0.946456	S p=2e-4
0.962009	S p=2e-4
0.938696	S p=2e-4
0.975754	S p=2e-4
0.951515	S p=2e-4
0.961794	S p=2e-4
0.904315	S p=2e-4
0.892015	S p=2e-4
0.880437	S p=2e-4
0.955034	S p=2e-4
0.968284	S p=2e-4
0.877208	S p=2e-4
0.891278	S p=2e-4
0.915891	S p=2e-4
0.879915	S p=2e-4
0.846199	S p=2e-4
0.829457	S p=2e-4
0.820603	S p=2e-4
0.845571	S p=2e-4
0.857809	S p=2e-4
0.871299	S p=2e-4
0.942242	S p=2e-4
0.948618	S p=2e-4
0.963632	S p=2e-4
0.981744	S p=2e-4
0.836424	S p=2e-4
0.823124	S p=2e-4
0.871502	S p=2e-4
0.858016	S p=2e-4
0.881168	S p=2e-4
0.879253	S p=2e-4
0.886351	S p=2e-4
0.937338	S p=2e-4
0.952851	S p=2e-4
0.968467	S p=2e-4
0.964546	S p=2e-4
0.924159	S p=2e-4
0.914529	S p=2e-4
0.980788	S p=2e-4
0.972529	S p=2e-4
0.945111	S p=2e-4
0.871631	S p=2e-4
0.864284	S p=2e-4
0.836907	S p=2e-4
0.850895	S p=2e-4
0.888175	S p=2e-4
0.871269	S p=2e-4
0.883817	S p=2e-4
0.952872	S p=2e-4
0.950011	S p=2e-4
0.934956	S p=2e-4
0.938922	S p=2e-4
0.807156	S p=2e-4
0.77768	S p=2e-4
0.792503	S p=2e-4
0.762897	S p=2e-4
0.777012	S p=2e-4
0.90895	S p=2e-4
0.784272	S p=2e-4
0.864932	S p=2e-4
0.898221	S p=2e-4
0.887054	S p=2e-4
0.909344	S p=2e-4
0.931793	S p=2e-4
0.857483	S p=2e-4
0.841019	S p=2e-4
0.827051	S p=2e-4
0.813909	S p=2e-4
0.820114	S p=2e-4
0.833016	S p=2e-4
0.867479	S p=2e-4
0.853468	S p=2e-4
0.840464	S p=2e-4
0.879858	S p=2e-4
0.867031	S p=2e-4
0.973047	S p=2e-4
0.962782	S p=2e-4
0.962742	S p=2e-4
0.944114	S p=2e-4
0.925487	S p=2e-4
0.965522	S p=2e-4
0.961263	S p=2e-4
0.951074	S p=2e-4
0.888236	S p=2e-4
0.945284	S p=2e-4
0.937537	S p=2e-4
0.869612	S p=2e-4
0.922534	S p=2e-4
0.815153	S p=2e-4
0.79671	S p=2e-4
0.795518	S p=2e-4
0.845109	S p=2e-4
0.949654	S p=2e-4
0.863187	S p=2e-4
0.856415	S p=2e-4
0.868082	S p=2e-4
0.878597	S p=2e-4
0.828845	S p=2e-4
0.832509	S p=2e-4
0.871362	S p=2e-4
0.812926	S p=2e-4
0.820495	S p=2e-4
0.929028	S p=2e-4
0.928366	S p=2e-4
0.793205	S p=2e-4
0.806909	S p=2e-4
0.822805	S p=2e-4
0.838673	S p=2e-4
0.800941	S p=2e-4
0.816544	S p=2e-4
0.83203	S p=2e-4
0.834625	S p=2e-4
0.80918	S p=2e-4
0.824198	S p=2e-4
0.770507	S p=2e-4
0.834652	S p=2e-4
0.806465	S p=2e-4
0.822777	S p=2e-4
0.838981	S p=2e-4
0.966195	S p=2e-4
0.825366	S p=2e-4
0.951887	S p=2e-4
0.77418	S p=2e-4
0.906168	S p=2e-4
0.982512	S p=2e-4
0.982429	S p=2e-4
0.802794	S p=2e-4
0.964793	S p=2e-4
0.982395	S p=2e-4
0.974803	S p=2e-4
0.982366	S p=2e-4
0.756317	S p=2e-4
0.785381	S p=2e-4
0.807981	S p=2e-4
0.794988	S p=2e-4
0.818759	S p=2e-4
0.908562	S p=2e-4
0.84274	S p=2e-4
0.810509	S p=2e-4
0.805238	S p=2e-4
0.795058	S p=2e-4
0.790194	S p=2e-4
0.923429	S p=2e-4
0.769787	S p=2e-4
0.754768	S p=2e-4
0.734563	S p=2e-4
0.97331	S p=2e-4
0.914524	S p=2e-4
0.948521	S p=2e-4
0.93137	S p=2e-4
0.914224	S p=2e-4
0.912498	S p=2e-4
0.827489	S p=2e-4
0.841895	S p=2e-4
0.825065	S p=2e-4
0.808173	S p=2e-4
0.893419	S p=2e-4
0.879616	S p=2e-4
0.92168	S p=2e-4
0.936911	S p=2e-4
0.910909	S p=2e-4
0.927872	S p=2e-4
0.94463	S p=2e-4
0.960838	S p=2e-4
0.947708	S p=2e-4
0.965081	S p=2e-4
0.926554	S p=2e-4
0.951016	S p=2e-4
0.730895	S p=2e-4
0.904502	S p=2e-4
0.920715	S p=2e-4
0.945093	S p=2e-4
0.96115	S p=2e-4
0.982791	S p=2e-4
0.962462	S p=2e-4
0.939805	S p=2e-4
0.936245	S p=2e-4
0.8563	S p=2e-4
0.827199	S p=2e-4
0.832866	S p=2e-4
0.865447	S p=2e-4
0.881648	S p=2e-4
0.9473	S p=2e-4
0.792099	S p=2e-4
0.929941	S p=2e-4
0.947443	S p=2e-4
0.803789	S p=2e-4
0.820802	S p=2e-4
0.790118	S p=2e-4
0.830174	S p=2e-4
0.798221	S p=2e-4
0.838531	S p=2e-4
0.822092	S p=2e-4
0.805396	S p=2e-4
0.935669	S p=2e-4
0.923883	S p=2e-4
0.949129	S p=2e-4
0.934962	S p=2e-4
0.959605	S p=2e-4
0.942865	S p=2e-4
0.945999	S p=2e-4
0.946372	S p=2e-4
0.949647	S p=2e-4
0.982451	S p=2e-4
0.881445	S p=2e-4
0.877392	S p=2e-4
0.864715	S p=2e-4
0.809046	S p=2e-4
0.921911	S p=2e-4
0.913318	S p=2e-4
0.908742	S p=2e-4
0.906064	S p=2e-4
0.900254	S p=2e-4
0.960242	S p=2e-4
0.964314	S p=2e-4
0.886788	S p=2e-4
0.9437	S p=2e-4
0.946472	S p=2e-4
0.949431	S p=2e-4
0.926544	S p=2e-4
0.928631	S p=2e-4
0.90447	S p=2e-4
0.909119	S p=2e-4
0.881674	S p=2e-4
0.887685	S p=2e-4
0.891555	S p=2e-4
0.812479	S p=2e-4
0.870613	S p=2e-4
0.87391	S p=2e-4
0.846325	S p=2e-4
0.851059	S p=2e-4
0.840544	S p=2e-4
0.845812	S p=2e-4
0.830865	S p=2e-4
0.766778	S p=2e-4
0.744708	S p=2e-4
0.758521	S p=2e-4
0.778564	S p=2e-4
0.822893	S p=2e-4
0.810002	S p=2e-4
0.92026	S p=2e-4
0.905584	S p=2e-4
0.921236	S p=2e-4
0.74844	S p=2e-4
0.857213	S p=2e-4
0.872952	S p=2e-4
0.786239	S p=2e-4
0.774593	S p=2e-4
0.789772	S p=2e-4
0.804783	S p=2e-4
0.77792	S p=2e-4
0.793557	S p=2e-4
0.809078	S p=2e-4
0.780516	S p=2e-4
0.812508	S p=2e-4
0.926238	S p=2e-4
0.799767	S p=2e-4
0.882383	S p=2e-4
0.898827	S p=2e-4
0.915201	S p=2e-4
0.931449	S p=2e-4
0.947451	S p=2e-4
0.80383	S p=2e-4
0.819665	S p=2e-4
0.850639	S p=2e-4
0.866516	S p=2e-4
0.883189	S p=2e-4
0.933231	S p=2e-4
0.902245	S p=2e-4
0.916407	S p=2e-4
0.933121	S p=2e-4
0.908911	S p=2e-4
0.924462	S p=2e-4
0.78935	S p=2e-4
0.791088	S p=2e-4
0.774432	S p=2e-4
0.878529	S p=2e-4
0.774652	S p=2e-4
0.8613	S p=2e-4
0.878634	S p=2e-4
0.826858	S p=2e-4
0.93072	S p=2e-4
0.827141	S p=2e-4
0.844412	S p=2e-4
0.861687	S p=2e-4
0.913533	S p=2e-4
0.930821	S p=2e-4
0.948112	S p=2e-4
0.965406	S p=2e-4
0.844715	S p=2e-4
0.948202	S p=2e-4
0.965465	S p=2e-4
0.982731	S p=2e-4
0.982765	S p=2e-4
0.982804	S p=2e-4
0.877805	S p=2e-4
0.894862	S p=2e-4
0.879356	S p=2e-4
0.896542	S p=2e-4
0.948202	S p=2e-4
0.846527	S p=2e-4
0.948405	S p=2e-4
0.869109	S p=2e-4
0.965729	S p=2e-4
0.787757	S p=2e-4
0.800802	S p=2e-4
0.768496	S p=2e-4
0.775122	S p=2e-4
0.820345	S p=2e-4
0.790022	S p=2e-4
0.796766	S p=2e-4
0.798174	S p=2e-4
0.882377	S p=2e-4
0.868689	S p=2e-4
0.855262	S p=2e-4
0.813178	S p=2e-4
0.86439	S p=2e-4
0.849706	S p=2e-4
0.834752	S p=2e-4
0.887235	S p=2e-4
0.872168	S p=2e-4
0.857644	S p=2e-4
0.87831	S p=2e-4
0.873546	S p=2e-4
0.878406	S p=2e-4
0.889505	S p=2e-4
0.894722	S p=2e-4
0.929883	S p=2e-4
0.9459	S p=2e-4
0.961544	S p=2e-4
0.965329	S p=2e-4
0.960473	S p=2e-4
0.810539	S p=2e-4
0.909147	S p=2e-4
0.920136	S p=2e-4
0.789975	S p=2e-4
0.80008	S p=2e-4
0.810932	S p=2e-4
0.823113	S p=2e-4
0.846258	S p=2e-4
0.858982	S p=2e-4
0.881111	S p=2e-4
0.891825	S p=2e-4
0.8996	S p=2e-4
0.914	S p=2e-4
0.907301	S p=2e-4
0.922981	S p=2e-4
0.912512	S p=2e-4
0.96149	S p=2e-4
0.975673	S p=2e-4
0.900563	S p=2e-4
0.982812	S p=2e-4
0.90827	S p=2e-4
0.833464	S p=2e-4
0.855773	S p=2e-4
0.893182	S p=2e-4
0.831894	S p=2e-4
0.840745	S p=2e-4
0.783736	S p=2e-4
0.778545	S p=2e-4
0.800528	S p=2e-4
0.841949	S p=2e-4
0.879148	S p=2e-4
0.890112	S p=2e-4
0.891014	S p=2e-4
0.903178	S p=2e-4
0.818019	S p=2e-4
0.83075	S p=2e-4
0.961825	S p=2e-4
0.975699	S p=2e-4
0.846297	S p=2e-4
0.9776	S p=2e-4
0.969575	S p=2e-4
0.984679	S p=2e-4
0.963743	S p=2e-4
0.951737	S p=2e-4
0.958963	S p=2e-4
0.945614	S p=2e-4
0.944628	S p=2e-4
0.941888	S p=2e-4
0.927464	S p=2e-4
0.919686	S p=2e-4
0.9109	S p=2e-4
0.923232	S p=2e-4
0.934634	S p=2e-4
0.964365	S p=2e-4
0.960065	S p=2e-4
0.949701	S p=2e-4
0.912892	S p=2e-4
0.935698	S p=2e-4
0.863635	S p=2e-4
0.933203	S p=2e-4
0.920145	S p=2e-4
0.849276	S p=2e-4
0.9167	S p=2e-4
0.833695	S p=2e-4
0.829901	S p=2e-4
0.818669	S p=2e-4
0.818012	S p=2e-4
0.807988	S p=2e-4
0.808844	S p=2e-4
0.800537	S p=2e-4
0.774561	S p=2e-4
0.767813	S p=2e-4
0.792346	S p=2e-4
0.79339	S p=2e-4
0.793519	S p=2e-4
0.782404	S p=2e-4
0.913675	S p=2e-4
0.934746	S p=2e-4
0.928812	S p=2e-4
0.914567	S p=2e-4
0.903318	S p=2e-4
0.967005	S p=2e-4
0.913559	S p=2e-4
0.934104	S p=2e-4
0.942637	S p=2e-4
0.928716	S p=2e-4
0.952684	S p=2e-4
0.936912	S p=2e-4
0.795624	S p=2e-4
0.780292	S p=2e-4
0.777157	S p=2e-4
0.762376	S p=2e-4
0.747545	S p=2e-4
0.780868	S p=2e-4
0.765925	S p=2e-4
0.965103	S p=2e-4
0.965325	S p=2e-4
0.982641	S p=2e-4
0.982475	S p=2e-4
0.982754	S p=2e-4
0.947518	S p=2e-4
0.96495	S p=2e-4
0.965219	S p=2e-4
0.834375	S p=2e-4
0.829937	S p=2e-4
0.918493	S p=2e-4
0.851898	S p=2e-4
0.955915	S p=2e-4
0.856617	S p=2e-4
0.841648	S p=2e-4
0.802447	S p=2e-4
0.790013	S p=2e-4
0.793319	S p=2e-4
0.780853	S p=2e-4
0.799093	S p=2e-4
0.785885	S p=2e-4
0.900022	S p=2e-4
0.849322	S p=2e-4
0.848975	S p=2e-4
0.772552	S p=2e-4
0.863487	S p=2e-4
0.930074	S p=2e-4
0.947774	S p=2e-4
0.94804	S p=2e-4
0.965698	S p=2e-4
0.982836	S p=2e-4
0.887862	S p=2e-4
0.903387	S p=2e-4
0.911807	S p=2e-4
0.884001	S p=2e-4
0.858836	S p=2e-4
0.867929	S p=2e-4
0.976849	S p=2e-4
0.963328	S p=2e-4
0.812177	S p=2e-4
0.917657	S p=2e-4
0.815211	S p=2e-4
0.807315	S p=2e-4
0.776251	S p=2e-4
0.786029	S p=2e-4
0.840272	S p=2e-4
0.848558	S p=2e-4
0.855586	S p=2e-4
0.887219	S p=2e-4
0.898638	S p=2e-4
0.776851	S p=2e-4
0.790083	S p=2e-4
0.854471	S p=2e-4
0.863467	S p=2e-4
0.909566	S p=2e-4
0.914785	S p=2e-4
0.835123	S p=2e-4
0.825311	S p=2e-4
0.814899	S p=2e-4
0.808484	S p=2e-4
0.802209	S p=2e-4
0.841462	S p=2e-4
0.857202	S p=2e-4
0.868076	S p=2e-4
0.880016	S p=2e-4
0.829307	S p=2e-4
0.82374	S p=2e-4
0.81956	S p=2e-4
0.818503	S p=2e-4
0.8043	S p=2e-4
0.864414	S p=2e-4
0.900022	S p=2e-4
0.895624	S p=2e-4
0.844808	S p=2e-4
0.838832	S p=2e-4
0.835783	S p=2e-4
0.834837	S p=2e-4
0.825328	S p=2e-4
0.820024	S p=2e-4
0.878842	S p=2e-4
0.841309	S p=2e-4
0.892602	S p=2e-4
0.868351	S p=2e-4
0.867619	S p=2e-4
0.890255	S p=2e-4
0.885348	S p=2e-4
0.884693	S p=2e-4
0.884063	S p=2e-4
0.799135	S p=2e-4
0.904689	S p=2e-4
0.901624	S p=2e-4
0.901071	S p=2e-4
0.900539	S p=2e-4
0.820476	S p=2e-4
0.810897	S p=2e-4
0.918407	S p=2e-4
0.917937	S p=2e-4
0.832157	S p=2e-4
0.824798	S p=2e-4
0.917326	S p=2e-4
0.886096	S p=2e-4
0.897391	S p=2e-4
0.954016	S p=2e-4
0.941174	S p=2e-4
0.930375	S p=2e-4
0.901877	S p=2e-4
0.8746	S p=2e-4
0.950047	S p=2e-4
0.952838	S p=2e-4
0.955751	S p=2e-4
0.934947	S p=2e-4
0.937238	S p=2e-4
0.94351	S p=2e-4
0.867048	S p=2e-4
0.933288	S p=2e-4
0.85047	S p=2e-4
0.921248	S p=2e-4
0.910618	S p=2e-4
0.920829	S p=2e-4
0.934359	S p=2e-4
0.899773	S p=2e-4
0.914104	S p=2e-4
0.951197	S p=2e-4
0.879151	S p=2e-4
0.952599	S p=2e-4
0.962564	S p=2e-4
0.976259	S p=2e-4
0.939594	S p=2e-4
0.952521	S p=2e-4
0.890507	S p=2e-4
0.879078	S p=2e-4
0.866617	S p=2e-4
0.863719	S p=2e-4
0.915001	S p=2e-4
0.927813	S p=2e-4
0.866432	S p=2e-4
0.854899	S p=2e-4
0.826461	S p=2e-4
0.840425	S p=2e-4
0.854082	S p=2e-4
0.903751	S p=2e-4
0.803288	S p=2e-4
0.81695	S p=2e-4
0.830331	S p=2e-4
0.843293	S p=2e-4
0.867186	S p=2e-4
0.831598	S p=2e-4
0.843208	S p=2e-4
0.795311	S p=2e-4
0.807542	S p=2e-4
0.820074	S p=2e-4
0.796204	S p=2e-4
0.810537	S p=2e-4
0.82526	S p=2e-4
0.839719	S p=2e-4
0.866958	S p=2e-4
0.852508	S p=2e-4
0.723414	S p=2e-4
0.735018	S p=2e-4
0.746149	S p=2e-4
0.759405	S p=2e-4
0.772819	S p=2e-4
0.858063	S p=2e-4
0.8443	S p=2e-4
0.71111	S p=2e-4
0.848126	S p=2e-4
0.835063	S p=2e-4
0.954582	S p=2e-4
0.941979	S p=2e-4
0.931977	S p=2e-4
0.93616	S p=2e-4
0.773052	S p=2e-4
0.764733	S p=2e-4
0.798956	S p=2e-4
0.920129	S p=2e-4
0.848474	S p=2e-4
0.893193	S p=2e-4
0.920376	S p=2e-4
0.936051	S p=2e-4
0.920093	S p=2e-4
0.855887	S p=2e-4
0.839934	S p=2e-4
0.83873	S p=2e-4
0.8228	S p=2e-4
0.836246	S p=2e-4
0.770115	S p=2e-4
0.983118	S p=2e-4
0.831766	S p=2e-4
0.815519	S p=2e-4
0.882946	S p=2e-4
0.866523	S p=2e-4
0.888182	S p=2e-4
0.872861	S p=2e-4
0.857196	S p=2e-4
0.816554	S p=2e-4
0.927592	S p=2e-4
0.944503	S p=2e-4
0.811879	S p=2e-4
0.871224	S p=2e-4
0.886043	S p=2e-4
0.899776	S p=2e-4
0.930537	S p=2e-4
0.847267	S p=2e-4
0.830478	S p=2e-4
0.879081	S p=2e-4
0.895126	S p=2e-4
0.910344	S p=2e-4
0.949355	S p=2e-4
0.932474	S p=2e-4
0.88183	S p=2e-4
0.864948	S p=2e-4
0.848067	S p=2e-4
0.831186	S p=2e-4
0.902367	S p=2e-4
0.919047	S p=2e-4
0.934891	S p=2e-4
0.949373	S p=2e-4
0.915623	S p=2e-4
0.898748	S p=2e-4
0.881873	S p=2e-4
0.864999	S p=2e-4
0.848126	S p=2e-4
0.831252	S p=2e-4
0.949405	S p=2e-4
0.898817	S p=2e-4
0.831377	S p=2e-4
0.949453	S p=2e-4
0.932607	S p=2e-4
0.865234	S p=2e-4
0.831558	S p=2e-4
0.930763	S p=2e-4
0.8978	S p=2e-4
0.925456	S p=2e-4
0.835401	S p=2e-4
0.952456	S p=2e-4
0.939192	S p=2e-4
0.924441	S p=2e-4
0.827431	S p=2e-4
0.810863	S p=2e-4
0.794271	S p=2e-4
0.801476	S p=2e-4
0.810507	S p=2e-4
0.801575	S p=2e-4
0.74784	S p=2e-4
0.807957	S p=2e-4
0.826154	S p=2e-4
0.811656	S p=2e-4
0.772036	S p=2e-4
0.822488	S p=2e-4
0.805673	S p=2e-4
0.796734	S p=2e-4
0.786654	S p=2e-4
0.811742	S p=2e-4
0.801839	S p=2e-4
0.826621	S p=2e-4
0.817701	S p=2e-4
0.842135	S p=2e-4
0.786645	S p=2e-4
0.799482	S p=2e-4
0.981717	S p=2e-4
0.854817	S p=2e-4
0.920946	S p=2e-4
0.906956	S p=2e-4
0.86635	S p=2e-4
0.757784	S p=2e-4
0.742641	S p=2e-4
0.947297	S p=2e-4
0.764845	S p=2e-4
0.749622	S p=2e-4
0.958438	S p=2e-4
0.947344	S p=2e-4
0.855751	S p=2e-4
0.899356	S p=2e-4
0.906958	S p=2e-4
0.920362	S p=2e-4
0.934122	S p=2e-4
0.907463	S p=2e-4
0.911201	S p=2e-4
0.920851	S p=2e-4
0.922712	S p=2e-4
0.922677	S p=2e-4
0.938169	S p=2e-4
0.927135	S p=2e-4
0.910204	S p=2e-4
0.893282	S p=2e-4
0.90459	S p=2e-4
0.777858	S p=2e-4
0.947619	S p=2e-4
0.962931	S p=2e-4
0.943891	S p=2e-4
0.953205	S p=2e-4
0.966943	S p=2e-4
0.949855	S p=2e-4
0.935966	S p=2e-4
0.839318	S p=2e-4
0.924859	S p=2e-4
0.81493	S p=2e-4
0.914517	S p=2e-4
0.820492	S p=2e-4
0.803082	S p=2e-4
0.90956	S p=2e-4
0.924909	S p=2e-4
0.939522	S p=2e-4
0.887377	S p=2e-4
0.916269	S p=2e-4
0.905749	S p=2e-4
0.917084	S p=2e-4
0.902584	S p=2e-4
0.916626	S p=2e-4
0.908865	S p=2e-4
0.87926	S p=2e-4
0.896073	S p=2e-4
0.912837	S p=2e-4
0.929496	S p=2e-4
0.913963	S p=2e-4
0.931125	S p=2e-4
0.965366	S p=2e-4
0.809675	S p=2e-4
0.87859	S p=2e-4
0.895877	S p=2e-4
0.965223	S p=2e-4
0.975396	S p=2e-4
0.898768	S p=2e-4
0.913427	S p=2e-4
0.775887	S p=2e-4
0.776711	S p=2e-4
0.815907	S p=2e-4
0.89021	S p=2e-4
0.90795	S p=2e-4
0.895305	S p=2e-4
0.912119	S p=2e-4
0.928857	S p=2e-4
0.931334	S p=2e-4
0.938149	S p=2e-4
0.918554	S p=2e-4
0.930921	S p=2e-4
0.892001	S p=2e-4
0.913426	S p=2e-4
0.927908	S p=2e-4
0.941769	S p=2e-4
0.954306	S p=2e-4
0.967657	S p=2e-4
0.983769	S p=2e-4
0.933875	S p=2e-4
0.949107	S p=2e-4
0.963911	S p=2e-4
0.977151	S p=2e-4
0.983934	S p=2e-4
0.967941	S p=2e-4
0.983906	S p=2e-4
0.968282	S p=2e-4
0.984076	S p=2e-4
0.796892	S p=2e-4
0.796552	S p=2e-4
0.812266	S p=2e-4
0.811682	S p=2e-4
0.81016	S p=2e-4
0.82492	S p=2e-4
0.842265	S p=2e-4
0.84193	S p=2e-4
0.839622	S p=2e-4
0.85795	S p=2e-4
0.857021	S p=2e-4
0.854235	S p=2e-4
0.873657	S p=2e-4
0.873945	S p=2e-4
0.872062	S p=2e-4
0.868717	S p=2e-4
0.889385	S p=2e-4
0.905134	S p=2e-4
0.904788	S p=2e-4
0.897007	S p=2e-4
0.941579	S p=2e-4
0.96689	S p=2e-4
0.962811	S p=2e-4
0.953032	S p=2e-4
0.950456	S p=2e-4
0.940217	S p=2e-4
0.931623	S p=2e-4
0.925629	S p=2e-4
0.910527	S p=2e-4
0.934866	S p=2e-4
0.943054	S p=2e-4
0.796067	S p=2e-4
0.919328	S p=2e-4
0.925996	S p=2e-4
0.822012	S p=2e-4
0.812274	S p=2e-4
0.853442	S p=2e-4
0.812945	S p=2e-4
0.757989	S p=2e-4
0.749185	S p=2e-4
0.936133	S p=2e-4
0.922586	S p=2e-4
0.956123	S p=2e-4
0.913484	S p=2e-4
0.901853	S p=2e-4
0.902521	S p=2e-4
0.891974	S p=2e-4
0.880398	S p=2e-4
0.868069	S p=2e-4
0.858016	S p=2e-4
0.88123	S p=2e-4
0.87052	S p=2e-4
0.858963	S p=2e-4
0.84895	S p=2e-4
0.840702	S p=2e-4
0.968	S p=2e-4
0.779024	S p=2e-4
0.853215	S p=2e-4
0.841758	S p=2e-4
0.910153	S p=2e-4
0.946534	S p=2e-4
0.862423	S p=2e-4
0.833396	S p=2e-4
0.848487	S p=2e-4
0.969621	S p=2e-4
0.969712	S p=2e-4
0.969809	S p=2e-4
0.969912	S p=2e-4
0.98495	S p=2e-4
0.863037	S p=2e-4
0.850689	S p=2e-4
0.861726	S p=2e-4
0.94227	S p=2e-4
0.9544	S p=2e-4
0.9311	S p=2e-4
0.963816	S p=2e-4
0.805983	S p=2e-4
0.717589	S p=2e-4
0.84549	S p=2e-4
0.740508	S p=2e-4
0.727095	S p=2e-4
0.749823	S p=2e-4
0.96567	S p=2e-4
0.901042	S p=2e-4
0.8389	S p=2e-4
0.835553	S p=2e-4
0.880046	S p=2e-4
0.856327	S p=2e-4
0.863296	S p=2e-4
0.880128	S p=2e-4
0.98202	S p=2e-4
0.89704	S p=2e-4
0.922798	S p=2e-4
0.928256	S p=2e-4
0.930139	S p=2e-4
0.945008	S p=2e-4
0.866269	S p=2e-4
0.845853	S p=2e-4
0.828103	S p=2e-4
0.828259	S p=2e-4
0.834542	S p=2e-4
0.950464	S p=2e-4
0.963501	S p=2e-4
0.967573	S p=2e-4
0.983721	S p=2e-4
0.95826	S p=2e-4
0.76099	S p=2e-4
0.770599	S p=2e-4
0.782357	S p=2e-4
0.954654	S p=2e-4
0.954318	S p=2e-4
0.660532	S p=2e-4
0.877639	S p=2e-4
0.874249	S p=2e-4
0.859629	S p=2e-4
0.795516	S p=2e-4
0.780867	S p=2e-4
0.832654	S p=2e-4
0.849154	S p=2e-4
0.87745	S p=2e-4
0.982993	S p=2e-4
0.816124	S p=2e-4
0.801175	S p=2e-4
0.204582	S p=2e-4
0.204	S p=2e-4
0.171591	S p=2e-4
0.254279	S p=2e-4
0.270481	S p=2e-4
0.286682	S p=2e-4
0.983901	S p=2e-4
0.734543	S p=2e-4
0.71741	S p=2e-4
0.983915	S p=2e-4
0.291039	S p=2e-4
0.307019	S p=2e-4
0.960429	S p=2e-4
0.964262	S p=2e-4
0.949695	S p=2e-4
0.211461	S p=2e-4
0.290767	S p=2e-4
0.928444	S p=2e-4
0.197028	S p=2e-4
0.27654	S p=2e-4
0.338206	S p=2e-4
0.946503	S p=2e-4
0.928699	S p=2e-4
0.228962	S p=2e-4
0.2677	S p=2e-4
0.287893	S p=2e-4
0.280326	S p=2e-4
0.872723	S p=2e-4
0.855849	S p=2e-4
0.272906	S p=2e-4
0.280954	S p=2e-4
0.288061	S p=2e-4
0.295794	S p=2e-4
0.320772	S p=2e-4
0.365351	S p=2e-4
0.783555	S p=2e-4
0.767321	S p=2e-4
0.377976	S p=2e-4
0.786147	S p=2e-4
0.799506	S p=2e-4
0.806973	S p=2e-4
0.962144	S p=2e-4
0.884269	S p=2e-4
0.901452	S p=2e-4
0.885409	S p=2e-4
0.902422	S p=2e-4
0.886548	S p=2e-4
0.919214	S p=2e-4
0.905855	S p=2e-4
0.941753	S p=2e-4
0.963897	S p=2e-4
0.94906	S p=2e-4
0.825744	S p=2e-4
0.952036	S p=2e-4
0.74571	S p=2e-4
0.839071	S p=2e-4
0.846694	S p=2e-4
0.805671	S p=2e-4
0.811931	S p=2e-4
0.909552	S p=2e-4
0.816994	S p=2e-4
0.920868	S p=2e-4
0.96486	S p=2e-4
0.833091	S p=2e-4
0.938226	S p=2e-4
0.95596	S p=2e-4
0.98452	S p=2e-4
0.867529	S p=2e-4
0.984684	S p=2e-4
0.817589	S p=2e-4
0.825174	S p=2e-4
0.83328	S p=2e-4
0.840032	S p=2e-4
0.978044	S p=2e-4
0.85786	S p=2e-4
0.866466	S p=2e-4
0.887592	S p=2e-4
0.872367	S p=2e-4
0.883156	S p=2e-4
0.983194	S p=2e-4
0.893335	S p=2e-4
0.88772	S p=2e-4
0.888263	S p=2e-4
0.909634	S p=2e-4
0.916141	S p=2e-4
0.916385	S p=2e-4
0.907405	S p=2e-4
0.903376	S p=2e-4
0.904177	S p=2e-4
0.932897	S p=2e-4
0.93309	S p=2e-4
0.918979	S p=2e-4
0.91861	S p=2e-4
0.918434	S p=2e-4
0.934878	S p=2e-4
0.934739	S p=2e-4
0.968385	S p=2e-4
0.977596	S p=2e-4
0.941382	S p=2e-4
0.948511	S p=2e-4
0.91517	S p=2e-4
0.939588	S p=2e-4
0.810547	S p=2e-4
0.791667	S p=2e-4
0.848869	S p=2e-4
0.830039	S p=2e-4
0.793274	S p=2e-4
0.774595	S p=2e-4
0.907504	S p=2e-4
0.889868	S p=2e-4
0.872237	S p=2e-4
0.910106	S p=2e-4
0.874488	S p=2e-4
0.856915	S p=2e-4
0.860787	S p=2e-4
0.877912	S p=2e-4
0.895123	S p=2e-4
0.912417	S p=2e-4
0.947239	S p=2e-4
0.87896	S p=2e-4
0.896011	S p=2e-4
0.889117	S p=2e-4
0.902229	S p=2e-4
0.816181	S p=2e-4
0.802164	S p=2e-4
0.826216	S p=2e-4
0.964866	S p=2e-4
0.947295	S p=2e-4
0.950163	S p=2e-4
0.9148	S p=2e-4
0.903957	S p=2e-4
0.90054	S p=2e-4
0.891006	S p=2e-4
0.929571	S p=2e-4
0.923373	S p=2e-4
0.891926	S p=2e-4
0.911395	S p=2e-4
0.908484	S p=2e-4
0.92549	S p=2e-4
0.939052	S p=2e-4
0.904416	S p=2e-4
0.891735	S p=2e-4
0.819511	S p=2e-4
0.806791	S p=2e-4
0.795547	S p=2e-4
0.74155	S p=2e-4
0.918742	S p=2e-4
0.918895	S p=2e-4
0.859004	S p=2e-4
0.819454	S p=2e-4
0.757685	S p=2e-4
0.931306	S p=2e-4
0.941758	S p=2e-4
0.775648	S p=2e-4
0.793494	S p=2e-4
0.823825	S p=2e-4
0.818213	S p=2e-4
0.894706	S p=2e-4
0.910697	S p=2e-4
0.909752	S p=2e-4
0.974658	S p=2e-4
0.960087	S p=2e-4
0.949686	S p=2e-4
0.916443	S p=2e-4
0.915743	S p=2e-4
0.804902	S p=2e-4
0.809214	S p=2e-4
0.938919	S p=2e-4
0.811292	S p=2e-4
0.802717	S p=2e-4
0.796076	S p=2e-4
0.788565	S p=2e-4
0.757254	S p=2e-4
0.798022	S p=2e-4
0.972792	S p=2e-4
0.945655	S p=2e-4
0.903812	S p=2e-4
0.90689	S p=2e-4
0.892433	S p=2e-4
0.868819	S p=2e-4
0.879655	S p=2e-4
0.891304	S p=2e-4
0.934641	S p=2e-4
0.944672	S p=2e-4
0.956383	S p=2e-4
0.965674	S p=2e-4
0.830363	S p=2e-4
0.866281	S p=2e-4
0.954835	S p=2e-4
0.954989	S p=2e-4
0.964413	S p=2e-4
0.977412	S p=2e-4
0.968166	S p=2e-4
0.977488	S p=2e-4
0.977373	S p=2e-4
0.984038	S p=2e-4
0.948053	S p=2e-4
0.930738	S p=2e-4
0.901653	S p=2e-4
0.868852	S p=2e-4
0.878497	S p=2e-4
0.891384	S p=2e-4
0.8677	S p=2e-4
0.823629	S p=2e-4
0.958928	S p=2e-4
0.973909	S p=2e-4
0.860393	S p=2e-4
0.947835	S p=2e-4
0.908127	S p=2e-4
0.933464	S p=2e-4
0.941812	S p=2e-4
0.860037	S p=2e-4
0.87411	S p=2e-4
0.954396	S p=2e-4
0.908898	S p=2e-4
0.792001	S p=2e-4
0.785609	S p=2e-4
0.76978	S p=2e-4
0.843358	S p=2e-4
0.860692	S p=2e-4
0.835763	S p=2e-4
0.871558	S p=2e-4
0.834807	S p=2e-4
0.886845	S p=2e-4
0.901605	S p=2e-4
0.983683	S p=2e-4
0.941483	S p=2e-4
0.948641	S p=2e-4
0.902124	S p=2e-4
0.901337	S p=2e-4
0.887217	S p=2e-4
0.961508	S p=2e-4
0.861664	S p=2e-4
0.84532	S p=2e-4
0.824971	S p=2e-4
0.876163	S p=2e-4
0.840007	S p=2e-4
0.861966	S p=2e-4
0.872494	S p=2e-4
0.884054	S p=2e-4
0.89585	S p=2e-4
0.910672	S p=2e-4
0.925322	S p=2e-4
0.825059	S p=2e-4
0.849637	S p=2e-4
0.888644	S p=2e-4
0.902608	S p=2e-4
0.916053	S p=2e-4
0.796638	S p=2e-4
0.794742	S p=2e-4
0.807668	S p=2e-4
0.820508	S p=2e-4
0.785065	S p=2e-4
0.797557	S p=2e-4
0.925364	S p=2e-4
0.931534	S p=2e-4
0.910356	S p=2e-4
0.92524	S p=2e-4
0.823051	S p=2e-4
0.809504	S p=2e-4
0.751584	S p=2e-4
0.982725	S p=2e-4
0.961224	S p=2e-4
0.975509	S p=2e-4
0.951088	S p=2e-4
0.961541	S p=2e-4
0.877237	S p=2e-4
0.938583	S p=2e-4
0.827196	S p=2e-4
0.839695	S p=2e-4
0.852909	S p=2e-4
0.8028	S p=2e-4
0.815441	S p=2e-4
0.804526	S p=2e-4
0.833969	S p=2e-4
0.814153	S p=2e-4
0.784773	S p=2e-4
0.799422	S p=2e-4
0.815891	S p=2e-4
0.879925	S p=2e-4
0.86655	S p=2e-4
0.877144	S p=2e-4
0.851878	S p=2e-4
0.858112	S p=2e-4
0.866318	S p=2e-4
0.890597	S p=2e-4
0.900704	S p=2e-4
0.867424	S p=2e-4
0.882801	S p=2e-4
0.927294	S p=2e-4
0.93832	S p=2e-4
0.938259	S p=2e-4
0.951528	S p=2e-4
0.961776	S p=2e-4
0.975794	S p=2e-4
0.961739	S p=2e-4
0.975764	S p=2e-4
0.965207	S p=2e-4
0.965628	S p=2e-4
0.975748	S p=2e-4
0.982941	S p=2e-4
0.982518	S p=2e-4
0.885851	S p=2e-4
0.965269	S p=2e-4
0.928618	S p=2e-4
0.946294	S p=2e-4
0.939762	S p=2e-4
0.957002	S p=2e-4
0.981637	S p=2e-4
0.938166	S p=2e-4
0.968734	S p=2e-4
0.949781	S p=2e-4
0.968217	S p=2e-4
0.951662	S p=2e-4
0.949664	S p=2e-4
0.934382	S p=2e-4
0.936547	S p=2e-4
0.903526	S p=2e-4
0.875778	S p=2e-4
0.884448	S p=2e-4
0.894982	S p=2e-4
0.806043	S p=2e-4
0.889767	S p=2e-4
0.78855	S p=2e-4
0.790035	S p=2e-4
0.874915	S p=2e-4
0.88073	S p=2e-4
0.859795	S p=2e-4
0.903937	S p=2e-4
0.882368	S p=2e-4
0.784504	S p=2e-4
0.833287	S p=2e-4
0.802242	S p=2e-4
0.784766	S p=2e-4
0.767252	S p=2e-4
0.786307	S p=2e-4
0.768607	S p=2e-4
0.741801	S p=2e-4
0.725001	S p=2e-4
0.798397	S p=2e-4
0.848475	S p=2e-4
0.861433	S p=2e-4
0.81865	S p=2e-4
0.838416	S p=2e-4
0.858291	S p=2e-4
0.820408	S p=2e-4
0.822197	S p=2e-4
0.824011	S p=2e-4
0.843108	S p=2e-4
0.844717	S p=2e-4
0.98041	S p=2e-4
0.980598	S p=2e-4
0.957353	S p=2e-4
0.877366	S p=2e-4
0.893273	S p=2e-4
0.840156	S p=2e-4
0.856624	S p=2e-4
0.874079	S p=2e-4
0.891679	S p=2e-4
0.909418	S p=2e-4
0.857255	S p=2e-4
0.884633	S p=2e-4
0.966511	S p=2e-4
0.966496	S p=2e-4
0.949766	S p=2e-4
0.949744	S p=2e-4
0.933023	S p=2e-4
0.965376	S p=2e-4
0.946746	S p=2e-4
0.887509	S p=2e-4
0.877267	S p=2e-4
0.872102	S p=2e-4
0.866315	S p=2e-4
0.866162	S p=2e-4
0.877583	S p=2e-4
0.885119	S p=2e-4
0.963436	S p=2e-4
0.860916	S p=2e-4
0.856352	S p=2e-4
0.850404	S p=2e-4
0.855003	S p=2e-4
0.862787	S p=2e-4
0.869369	S p=2e-4
0.905144	S p=2e-4
0.91236	S p=2e-4
0.931182	S p=2e-4
0.83502	S p=2e-4
0.840535	S p=2e-4
0.84747	S p=2e-4
0.897133	S p=2e-4
0.845036	S p=2e-4
0.860365	S p=2e-4
0.832521	S p=2e-4
0.829086	S p=2e-4
0.846653	S p=2e-4
0.947106	S p=2e-4
0.931494	S p=2e-4
0.817772	S p=2e-4
0.815902	S p=2e-4
0.808807	S p=2e-4
0.812847	S p=2e-4
0.82437	S p=2e-4
0.952231	S p=2e-4
0.939308	S p=2e-4
0.791552	S p=2e-4
0.818035	S p=2e-4
0.774803	S p=2e-4
0.849858	S p=2e-4
0.769964	S p=2e-4
0.818179	S p=2e-4
0.855846	S p=2e-4
0.776973	S p=2e-4
0.926929	S p=2e-4
0.914078	S p=2e-4
0.900168	S p=2e-4
0.870915	S p=2e-4
0.856884	S p=2e-4
0.902584	S p=2e-4
0.889963	S p=2e-4
0.847869	S p=2e-4
0.899246	S p=2e-4
0.87311	S p=2e-4
0.855605	S p=2e-4
0.919226	S p=2e-4
0.902753	S p=2e-4
0.868772	S p=2e-4
0.851558	S p=2e-4
0.880847	S p=2e-4
0.927784	S p=2e-4
0.909871	S p=2e-4
0.894741	S p=2e-4
0.909213	S p=2e-4
0.839108	S p=2e-4
0.833691	S p=2e-4
0.819853	S p=2e-4
0.77645	S p=2e-4
0.765058	S p=2e-4
0.819716	S p=2e-4
0.790178	S p=2e-4
0.774917	S p=2e-4
0.811598	S p=2e-4
0.797652	S p=2e-4
0.783264	S p=2e-4
0.768512	S p=2e-4
0.775829	S p=2e-4
0.881019	S p=2e-4
0.894542	S p=2e-4
0.889141	S p=2e-4
0.941618	S p=2e-4
0.882553	S p=2e-4
0.898776	S p=2e-4
0.982642	S p=2e-4
0.94835	S p=2e-4
0.932672	S p=2e-4
0.918261	S p=2e-4
0.838731	S p=2e-4
0.826737	S p=2e-4
0.943946	S p=2e-4
0.753195	S p=2e-4
0.856893	S p=2e-4
0.873031	S p=2e-4
0.743309	S p=2e-4
0.823252	S p=2e-4
0.834986	S p=2e-4
0.887922	S p=2e-4
0.872689	S p=2e-4
0.817047	S p=2e-4
0.781603	S p=2e-4
0.763978	S p=2e-4
0.841469	S p=2e-4
0.823402	S p=2e-4
0.787561	S p=2e-4
0.76985	S p=2e-4
0.900722	S p=2e-4
0.88627	S p=2e-4
0.893503	S p=2e-4
0.946293	S p=2e-4
0.930364	S p=2e-4
0.915918	S p=2e-4
0.904949	S p=2e-4
0.939377	S p=2e-4
0.962425	S p=2e-4
0.952454	S p=2e-4
0.963393	S p=2e-4
0.951279	S p=2e-4
0.967514	S p=2e-4
0.983576	S p=2e-4
0.936693	S p=2e-4
0.936405	S p=2e-4
0.935872	S p=2e-4
0.91988	S p=2e-4
0.903905	S p=2e-4
0.975818	S p=2e-4
0.961677	S p=2e-4
0.965763	S p=2e-4
0.97568	S p=2e-4
0.945777	S p=2e-4
0.951481	S p=2e-4
0.961467	S p=2e-4
0.975426	S p=2e-4
0.93797	S p=2e-4
0.92662	S p=2e-4
0.913242	S p=2e-4
0.964796	S p=2e-4
0.878323	S p=2e-4
0.901359	S p=2e-4
0.95032	S p=2e-4
0.846969	S p=2e-4
0.854389	S p=2e-4
0.914079	S p=2e-4
0.831331	S p=2e-4
0.841187	S p=2e-4
[truncated: 199,283+ more rows]
