# Supplementary material for: Spatial patterns of tumour growth impact clonal diversification
Source: Nat Ecol Evol. Author manuscript; Available in PMC 2022 Jan 17. (PMC8752443; doi:10.1038/s41559-021-01586-x)
Supplement: Source Data for Extended Data Figure 8 [file EMS136364-supplement-Source_Data_for_Extended_Data_Figure_8.xlsx]

## Sheet: SourceDataEDFig8ai
t	SliceSize	NumberSubclone	SimID	SliceDiameter	Condition
10	3	1	423435	1.95441	Surface
20	17	1	423435	4.65243	Surface
30	74	1	423435	9.70668	Surface
40	192	1	423435	15.6353	Surface
50	367	1	423435	21.6166	Surface
60	595	1	423435	27.5241	Surface
70	885	1	423435	33.5681	Surface
80	1264	1	423435	40.117	Surface
90	1703	2	423435	46.5653	Surface
100	2505	4	423435	56.4753	Surface
110	3842	5	423435	69.9413	Surface
120	5762	7	423435	85.6528	Surface
130	8400	6	423435	103.418	Surface
137	10880	7	423435	117.698	Surface
10	4	1	424275	2.25676	Surface
20	16	1	424275	4.51352	Surface
30	63	1	424275	8.95623	Surface
40	165	4	424275	14.4943	Surface
50	342	3	424275	20.8674	Surface
60	574	3	424275	27.034	Surface
70	866	2	424275	33.2058	Surface
80	1389	2	424275	42.0539	Surface
90	2279	8	424275	53.8675	Surface
100	3616	9	424275	67.853	Surface
110	5899	11	424275	86.6651	Surface
120	9042	11	424275	107.297	Surface
128	11810	9	424275	122.625	Surface
10	2	1	423364	1.59577	Surface
20	22	2	423364	5.29257	Surface
30	87	2	423364	10.5248	Surface
40	221	2	423364	16.7746	Surface
50	406	2	423364	22.7362	Surface
60	663	3	423364	29.0544	Surface
70	970	3	423364	35.1432	Surface
80	1340	4	423364	41.3055	Surface
90	1827	6	423364	48.2308	Surface
100	2383	8	423364	55.0829	Surface
110	3021	8	423364	62.0198	Surface
120	4173	9	423364	72.8919	Surface
130	6216	9	423364	88.9632	Surface
140	9022	9	423364	107.178	Surface
149	12424	8	423364	125.773	Surface
10	3	1	388310	1.95441	Surface
20	27	1	388310	5.86323	Surface
30	88	2	388310	10.5851	Surface
40	206	3	388310	16.1953	Surface
50	381	4	388310	22.0251	Surface
60	636	2	388310	28.4566	Surface
70	949	5	388310	34.7607	Surface
80	1608	9	388310	45.2479	Surface
90	2740	9	388310	59.065	Surface
100	4721	7	388310	77.5304	Surface
110	7547	9	388310	98.0262	Surface
120	11163	8	388310	119.219	Surface
123	12274	8	388310	125.011	Surface
10	2	1	189343	1.59577	Surface
20	10	1	189343	3.56825	Surface
30	57	1	189343	8.51908	Surface
40	171	4	189343	14.7555	Surface
50	331	4	189343	20.5291	Surface
60	600	4	189343	27.6395	Surface
70	1000	4	189343	35.6825	Surface
80	1670	6	189343	46.1119	Surface
90	2731	8	189343	58.9679	Surface
100	4417	10	189343	74.9927	Surface
110	6823	9	189343	93.2058	Surface
120	9837	9	189343	111.915	Surface
126	11893	8	189343	123.055	Surface
10	9	1	422439	3.38514	Surface
20	39	1	422439	7.04673	Surface
30	136	4	422439	13.159	Surface
40	256	2	422439	18.0541	Surface
50	455	2	422439	24.0692	Surface
60	718	2	422439	30.2355	Surface
70	1059	4	422439	36.72	Surface
80	1526	6	422439	44.0791	Surface
90	2131	8	422439	52.0891	Surface
100	3605	13	422439	67.7497	Surface
110	5761	13	422439	85.6454	Surface
120	8657	14	422439	104.988	Surface
130	12056	11	422439	123.896	Surface
131	12398	11	422439	125.641	Surface
10	1	1	223452	1.12838	Surface
20	13	1	223452	4.06843	Surface
30	63	4	223452	8.95623	Surface
40	160	3	223452	14.273	Surface
50	320	2	223452	20.1851	Surface
60	535	1	223452	26.0995	Surface
70	824	1	223452	32.3906	Surface
80	1189	3	223452	38.9086	Surface
90	1626	4	223452	45.5004	Surface
100	2243	5	223452	53.4404	Surface
110	3452	7	223452	66.2965	Surface
120	5469	8	223452	83.4467	Surface
130	8080	9	223452	101.429	Surface
140	11370	12	223452	120.319	Surface
144	13045	10	223452	128.877	Surface
10	2	1	182370	1.59577	Surface
20	14	1	182370	4.22201	Surface
30	77	4	182370	9.90149	Surface
40	188	5	182370	15.4716	Surface
50	368	4	182370	21.6461	Surface
60	616	4	182370	28.0056	Surface
70	922	4	182370	34.2626	Surface
80	1314	6	182370	40.9028	Surface
90	1983	9	182370	50.2477	Surface
100	3058	6	182370	62.3984	Surface
110	4815	10	182370	78.2985	Surface
120	7582	9	182370	98.2533	Surface
130	10954	6	182370	118.098	Surface
131	11308	6	182370	119.991	Surface
20	14	1	189814	4.22201	Surface
30	56	1	189814	8.44402	Surface
40	152	2	189814	13.9116	Surface
50	315	3	189814	20.0267	Surface
60	555	2	189814	26.5829	Surface
70	841	2	189814	32.723	Surface
80	1196	3	189814	39.023	Surface
90	1841	7	189814	48.4152	Surface
100	3041	12	189814	62.2248	Surface
110	5117	12	189814	80.7166	Surface
120	7716	11	189814	99.1177	Surface
130	11045	9	189814	118.587	Surface
131	11381	9	189814	120.377	Surface
20	3	1	178439	1.95441	Surface
30	31	1	178439	6.28255	Surface
40	101	3	178439	11.3401	Surface
50	233	3	178439	17.224	Surface
60	424	5	178439	23.2347	Surface
70	656	5	178439	28.9006	Surface
80	956	4	178439	34.8886	Surface
90	1452	6	178439	42.997	Surface
100	2303	7	178439	54.1504	Surface
110	3731	11	178439	68.9236	Surface
120	5603	10	178439	84.4628	Surface
130	8219	11	178439	102.297	Surface
140	11376	10	178439	120.351	Surface
143	12448	10	178439	125.894	Surface
30	7	1	188972	2.98541	Surface
40	53	2	188972	8.21472	Surface
50	146	1	188972	13.6343	Surface
60	274	3	188972	18.678	Surface
70	472	4	188972	24.5147	Surface
80	740	4	188972	30.6952	Surface
90	1052	4	188972	36.5985	Surface
100	1418	5	188972	42.4906	Surface
110	1918	7	188972	49.4173	Surface
120	2758	8	188972	59.2587	Surface
130	4293	9	188972	73.9325	Surface
140	6335	13	188972	89.8108	Surface
150	9364	12	188972	109.191	Surface
155	11222	11	188972	119.534	Surface
20	2	1	421875	1.59577	Surface
30	77	2	421875	9.90149	Surface
40	194	1	421875	15.7165	Surface
50	386	2	421875	22.1691	Surface
60	626	2	421875	28.232	Surface
70	942	5	421875	34.6322	Surface
80	1338	4	421875	41.2746	Surface
90	1864	8	421875	48.7167	Surface
100	2664	9	421875	58.2401	Surface
110	3685	11	421875	68.4974	Surface
120	5175	10	421875	81.1727	Surface
130	7488	11	421875	97.6423	Surface
140	10750	11	421875	116.993	Surface
144	12278	12	421875	125.031	Surface
10	2	1	222789	1.59577	Surface
20	18	1	222789	4.78731	Surface
30	89	5	222789	10.6451	Surface
40	225	2	222789	16.9257	Surface
50	418	2	222789	23.0698	Surface
60	674	4	222789	29.2944	Surface
70	1118	6	222789	37.7291	Surface
80	2082	7	222789	51.4867	Surface
90	3675	8	222789	68.4044	Surface
100	5825	7	222789	86.1198	Surface
110	8575	6	222789	104.489	Surface
120	12199	6	222789	124.628	Surface
122	12959	6	222789	128.452	Surface
10	2	1	422021	1.59577	Surface
20	11	2	422021	3.74241	Surface
30	58	3	422021	8.59348	Surface
40	177	7	422021	15.0121	Surface
50	338	5	422021	20.745	Surface
60	567	6	422021	26.8687	Surface
70	993	8	422021	35.5574	Surface
80	1860	10	422021	48.6644	Surface
90	3292	11	422021	64.7418	Surface
100	5292	12	422021	82.0852	Surface
110	8192	10	422021	102.129	Surface
120	11403	7	422021	120.494	Surface
122	12089	6	422021	124.065	Surface
20	16	1	182480	4.51352	Surface
30	59	2	182480	8.66724	Surface
40	155	2	182480	14.0482	Surface
50	315	3	182480	20.0267	Surface
60	552	5	182480	26.5109	Surface
70	1003	6	182480	35.736	Surface
80	1778	9	182480	47.5796	Surface
90	2964	10	182480	61.4319	Surface
100	4785	10	182480	78.0542	Surface
110	7348	6	182480	96.7252	Surface
120	10606	5	182480	116.207	Surface
123	11582	5	182480	121.436	Surface
10	3	1	220117	1.95441	Surface
20	20	1	220117	5.04627	Surface
30	73	1	220117	9.64088	Surface
40	197	2	220117	15.8376	Surface
50	372	2	220117	21.7634	Surface
60	580	3	220117	27.175	Surface
70	885	2	220117	33.5681	Surface
80	1271	3	220117	40.2279	Surface
90	1726	4	220117	46.8787	Surface
100	2418	4	220117	55.486	Surface
110	3460	6	220117	66.3733	Surface
120	5290	9	220117	82.0697	Surface
130	7824	8	220117	99.8089	Surface
140	11400	7	220117	120.478	Surface
142	12285	8	220117	125.067	Surface
10	9	1	190105	3.38514	Surface
20	49	2	190105	7.89865	Surface
30	142	5	190105	13.4462	Surface
40	313	7	190105	19.9631	Surface
50	523	7	190105	25.8051	Surface
60	918	10	190105	34.1882	Surface
70	1870	15	190105	48.7951	Surface
80	3316	12	190105	64.9774	Surface
90	5313	10	190105	82.2479	Surface
100	8162	9	190105	101.942	Surface
110	11435	8	190105	120.663	Surface
113	12568	8	190105	126.499	Surface
10	3	1	402319	1.95441	Surface
20	6	1	402319	2.76395	Surface
30	49	2	402319	7.89865	Surface
40	142	3	402319	13.4462	Surface
50	291	3	402319	19.2487	Surface
60	508	3	402319	25.4324	Surface
70	766	3	402319	31.2298	Surface
80	1125	4	402319	37.847	Surface
90	1535	6	402319	44.2089	Surface
100	2075	6	402319	51.4001	Surface
110	2837	7	402319	60.1014	Surface
120	3990	8	402319	71.2757	Surface
130	5851	11	402319	86.3118	Surface
140	8873	9	402319	106.289	Surface
143	10070	8	402319	113.232	Surface
10	5	1	219346	2.52313	Surface
20	33	2	219346	6.48204	Surface
30	115	2	219346	12.1005	Surface
40	243	2	219346	17.5897	Surface
50	438	1	219346	23.6152	Surface
60	684	2	219346	29.5109	Surface
70	996	3	219346	35.611	Surface
80	1621	6	219346	45.4304	Surface
90	2600	12	219346	57.5363	Surface
100	4052	10	219346	71.8273	Surface
110	6231	14	219346	89.0705	Surface
120	9218	12	219346	108.336	Surface
128	12242	12	219346	124.848	Surface
10	7	1	243911	2.98541	Surface
20	34	1	243911	6.57952	Surface
30	114	1	243911	12.0478	Surface
40	235	1	243911	17.2977	Surface
50	423	1	243911	23.2073	Surface
60	776	4	243911	31.433	Surface
70	1458	6	243911	43.0858	Surface
80	2443	6	243911	55.7721	Surface
90	3976	5	243911	71.1505	Surface
100	6446	5	243911	90.5942	Surface
110	9626	3	243911	110.708	Surface
115	11400	3	243911	120.478	Surface
10	13	1	177882	4.06843	Surface
20	45	1	177882	7.5694	Surface
30	135	2	177882	13.1106	Surface
40	271	3	177882	18.5755	Surface
50	463	4	177882	24.2798	Surface
60	726	5	177882	30.4035	Surface
70	1066	7	177882	36.8412	Surface
80	1581	10	177882	44.8664	Surface
90	2387	13	177882	55.1291	Surface
100	3635	11	177882	68.0311	Surface
110	5382	10	177882	82.7803	Surface
120	7720	10	177882	99.1434	Surface
130	10781	9	177882	117.161	Surface
135	12614	9	177882	126.731	Surface
20	7	1	425255	2.98541	Surface
30	33	1	425255	6.48204	Surface
40	102	1	425255	11.3961	Surface
50	228	1	425255	17.0382	Surface
60	399	2	425255	22.5394	Surface
70	646	2	425255	28.6795	Surface
80	953	3	425255	34.8339	Surface
90	1573	6	425255	44.7527	Surface
100	2861	7	425255	60.3551	Surface
110	4789	9	425255	78.0868	Surface
120	7573	7	425255	98.1949	Surface
130	11131	7	425255	119.048	Surface
132	11888	8	425255	123.03	Surface
10	1	1	401731	1.12838	Surface
20	7	2	401731	2.98541	Surface
30	41	2	401731	7.22515	Surface
40	118	2	401731	12.2573	Surface
50	264	6	401731	18.334	Surface
60	486	5	401731	24.8756	Surface
70	806	6	401731	32.0348	Surface
80	1303	11	401731	40.7312	Surface
90	2134	13	401731	52.1257	Surface
100	3503	14	401731	66.7844	Surface
110	5542	14	401731	84.0017	Surface
120	8310	12	401731	102.862	Surface
130	11755	12	401731	122.339	Surface
131	12183	11	401731	124.547	Surface
10	5	1	365618	2.52313	Surface
20	21	1	365618	5.17088	Surface
30	79	1	365618	10.0293	Surface
40	184	4	365618	15.3061	Surface
50	345	4	365618	20.9587	Surface
60	564	3	365618	26.7975	Surface
70	866	5	365618	33.2058	Surface
80	1266	6	365618	40.1487	Surface
90	1973	7	365618	50.1209	Surface
100	3103	10	365618	62.8559	Surface
110	5021	9	365618	79.9558	Surface
120	7643	11	365618	98.6477	Surface
130	10908	9	365618	117.849	Surface
136	13254	10	365618	129.906	Surface
10	5	1	423870	2.52313	Surface
20	36	1	423870	6.77028	Surface
30	130	2	423870	12.8655	Surface
40	264	2	423870	18.334	Surface
50	464	2	423870	24.306	Surface
60	713	2	423870	30.13	Surface
70	1066	3	423870	36.8412	Surface
80	1598	5	423870	45.1069	Surface
90	2868	7	423870	60.4289	Surface
100	5022	10	423870	79.9638	Surface
110	7693	9	423870	98.9699	Surface
120	11138	7	423870	119.085	Surface
121	11495	7	423870	120.979	Surface
20	2	1	222555	1.59577	Surface
30	11	1	222555	3.74241	Surface
40	53	2	222555	8.21472	Surface
50	153	2	222555	13.9573	Surface
60	305	3	222555	19.7063	Surface
70	515	4	222555	25.607	Surface
80	790	5	222555	31.7153	Surface
90	1123	5	222555	37.8133	Surface
100	1547	7	222555	44.3813	Surface
110	2322	10	222555	54.3734	Surface
120	3887	9	222555	70.3497	Surface
130	6582	8	222555	91.5449	Surface
140	9910	6	222555	112.329	Surface
144	11350	5	222555	120.213	Surface
10	1	1	359710	1.12838	Surface
20	10	1	359710	3.56825	Surface
30	67	3	359710	9.23618	Surface
40	175	4	359710	14.9271	Surface
50	415	6	359710	22.9868	Surface
60	1017	10	359710	35.9845	Surface
70	2058	8	359710	51.1891	Surface
80	3623	10	359710	67.9187	Surface
90	5888	9	359710	86.5843	Surface
100	8791	7	359710	105.797	Surface
110	12358	7	359710	125.438	Surface
20	5	1	177892	2.52313	Surface
30	51	3	177892	8.05824	Surface
40	134	3	177892	13.0619	Surface
50	284	4	177892	19.0158	Surface
60	501	3	177892	25.2565	Surface
70	773	3	177892	31.3722	Surface
80	1121	2	177892	37.7796	Surface
90	1609	6	177892	45.2619	Surface
100	2493	7	177892	56.3399	Surface
110	4295	12	177892	73.9497	Surface
120	6990	13	177892	94.3395	Surface
130	10195	10	177892	113.933	Surface
134	11752	9	177892	122.324	Surface
20	10	1	424938	3.56825	Surface
30	37	1	424938	6.86366	Surface
40	128	1	424938	12.7662	Surface
50	265	1	424938	18.3687	Surface
60	472	1	424938	24.5147	Surface
70	750	2	424938	30.9019	Surface
80	1182	4	424938	38.7939	Surface
90	2179	6	424938	52.6725	Surface
100	3728	6	424938	68.8958	Surface
110	5902	7	424938	86.6871	Surface
120	8867	7	424938	106.254	Surface
130	12609	6	424938	126.705	Surface
10	2	1	189113	1.59577	Surface
20	36	1	189113	6.77028	Surface
30	116	2	189113	12.153	Surface
40	234	2	189113	17.2609	Surface
50	424	2	189113	23.2347	Surface
60	670	2	189113	29.2074	Surface
70	983	3	189113	35.3779	Surface
80	1357	4	189113	41.5666	Surface
90	1891	6	189113	49.0683	Surface
100	2895	7	189113	60.7127	Surface
110	4489	6	189113	75.6014	Surface
120	7184	11	189113	95.6397	Surface
130	10470	10	189113	115.459	Surface
132	11125	10	189113	119.016	Surface
10	11	1	219845	3.74241	Surface
20	40	1	219845	7.1365	Surface
30	132	1	219845	12.9641	Surface
40	273	2	219845	18.6439	Surface
50	483	3	219845	24.7987	Surface
60	804	3	219845	31.9951	Surface
70	1321	3	219845	41.0116	Surface
80	2152	5	219845	52.3451	Surface
90	3443	5	219845	66.21	Surface
100	5383	5	219845	82.788	Surface
110	7858	5	219845	100.026	Surface
120	11152	7	219845	119.16	Surface
123	12288	7	219845	125.082	Surface
20	9	2	177896	3.38514	Surface
30	47	2	177896	7.73578	Surface
40	135	3	177896	13.1106	Surface
50	283	4	177896	18.9823	Surface
60	497	3	177896	25.1555	Surface
70	764	3	177896	31.189	Surface
80	1125	2	177896	37.847	Surface
90	1534	3	177896	44.1945	Surface
100	2104	5	177896	51.7581	Surface
110	3066	8	177896	62.48	Surface
120	4969	8	177896	79.5407	Surface
130	7641	10	177896	98.6348	Surface
140	10923	10	177896	117.93	Surface
143	12114	10	177896	124.193	Surface
10	1	1	220679	1.12838	Surface
20	13	1	220679	4.06843	Surface
30	69	4	220679	9.37302	Surface
40	192	3	220679	15.6353	Surface
50	368	3	220679	21.6461	Surface
60	615	2	220679	27.9829	Surface
70	944	4	220679	34.669	Surface
80	1308	3	220679	40.8093	Surface
90	1763	7	220679	47.3785	Surface
100	2477	8	220679	56.1588	Surface
110	3668	11	220679	68.3392	Surface
120	5857	15	220679	86.356	Surface
130	8856	14	220679	106.188	Surface
140	12375	11	220679	125.524	Surface
10	4	1	388104	2.25676	Surface
20	18	2	388104	4.78731	Surface
30	75	3	388104	9.77205	Surface
40	197	4	388104	15.8376	Surface
50	394	3	388104	22.3977	Surface
60	613	4	388104	27.9374	Surface
70	930	3	388104	34.4109	Surface
80	1527	6	388104	44.0935	Surface
90	2514	10	388104	56.5767	Surface
100	4189	12	388104	73.0315	Surface
110	6733	9	388104	92.589	Surface
120	9894	12	388104	112.238	Surface
127	12426	11	388104	125.783	Surface
20	16	1	182768	4.51352	Surface
30	77	2	182768	9.90149	Surface
40	198	3	182768	15.8777	Surface
50	376	6	182768	21.8801	Surface
60	586	6	182768	27.3152	Surface
70	888	6	182768	33.6249	Surface
80	1253	5	182768	39.9421	Surface
90	1712	7	182768	46.6882	Surface
100	2449	9	182768	55.8405	Surface
110	4111	11	182768	72.3484	Surface
120	6360	8	182768	89.9878	Surface
130	10053	10	182768	113.137	Surface
131	10349	10	182768	114.79	Surface
10	14	1	402770	4.22201	Surface
20	41	2	402770	7.22515	Surface
30	108	2	402770	11.7265	Surface
40	234	4	402770	17.2609	Surface
50	438	5	402770	23.6152	Surface
60	922	4	402770	34.2626	Surface
70	1735	6	402770	47.0008	Surface
80	2995	7	402770	61.7523	Surface
90	4703	7	402770	77.3825	Surface
100	7114	7	402770	95.1726	Surface
110	10356	7	402770	114.829	Surface
114	11824	6	402770	122.698	Surface
20	6	1	360145	2.76395	Surface
30	31	1	360145	6.28255	Surface
40	103	1	360145	11.4518	Surface
50	241	2	360145	17.5172	Surface
60	400	3	360145	22.5676	Surface
70	667	2	360145	29.1419	Surface
80	1021	3	360145	36.0552	Surface
90	1530	4	360145	44.1368	Surface
100	2354	4	360145	54.7467	Surface
110	3882	6	360145	70.3045	Surface
120	6332	8	360145	89.7895	Surface
130	9432	7	360145	109.586	Surface
139	12796	6	360145	127.642	Surface
10	3	1	360363	1.95441	Surface
20	19	1	360363	4.91849	Surface
30	77	1	360363	9.90149	Surface
40	180	1	360363	15.1388	Surface
50	346	1	360363	20.9891	Surface
60	559	2	360363	26.6785	Surface
70	872	4	360363	33.3206	Surface
80	1591	7	360363	45.008	Surface
90	3047	9	360363	62.2861	Surface
100	5197	10	360363	81.3451	Surface
110	8050	7	360363	101.24	Surface
120	11577	8	360363	121.41	Surface
121	11899	8	360363	123.086	Surface
10	5	1	425999	2.52313	Surface
20	28	1	425999	5.97082	Surface
30	102	1	425999	11.3961	Surface
40	232	3	425999	17.187	Surface
50	432	5	425999	23.4529	Surface
60	743	6	425999	30.7574	Surface
70	1348	10	425999	41.4286	Surface
80	2305	10	425999	54.174	Surface
90	3818	11	425999	69.7225	Surface
100	6160	12	425999	88.5616	Surface
110	9194	10	425999	108.195	Surface
120	12788	11	425999	127.602	Surface
10	7	1	423024	2.98541	Surface
20	36	2	423024	6.77028	Surface
30	104	3	423024	11.5073	Surface
40	244	3	423024	17.6258	Surface
50	422	2	423024	23.1799	Surface
60	683	3	423024	29.4894	Surface
70	1158	6	423024	38.3981	Surface
80	1850	7	423024	48.5334	Surface
90	2922	6	423024	60.9951	Surface
100	4577	7	423024	76.3388	Surface
110	6906	7	423024	93.771	Surface
120	10051	8	423024	113.125	Surface
127	12583	6	423024	126.575	Surface
10	3	1	222995	1.95441	Surface
20	18	2	222995	4.78731	Surface
30	77	2	222995	9.90149	Surface
40	186	4	222995	15.389	Surface
50	339	3	222995	20.7757	Surface
60	579	2	222995	27.1515	Surface
70	866	2	222995	33.2058	Surface
80	1256	2	222995	39.9899	Surface
90	1775	5	222995	47.5395	Surface
100	2552	7	222995	57.0027	Surface
110	3929	9	222995	70.7288	Surface
120	6172	10	222995	88.6478	Surface
130	9225	12	222995	108.377	Surface
138	12111	11	222995	124.178	Surface
10	2	1	220481	1.59577	Surface
20	28	2	220481	5.97082	Surface
30	89	3	220481	10.6451	Surface
40	207	3	220481	16.2345	Surface
50	380	4	220481	21.9962	Surface
60	611	5	220481	27.8917	Surface
70	1013	6	220481	35.9137	Surface
80	1658	9	220481	45.946	Surface
90	2625	8	220481	57.8122	Surface
100	3988	7	220481	71.2578	Surface
110	5898	8	220481	86.6578	Surface
120	8637	9	220481	104.866	Surface
129	11966	10	220481	123.433	Surface
10	3	1	359893	1.95441	Surface
20	11	1	359893	3.74241	Surface
30	62	2	359893	8.88487	Surface
40	171	4	359893	14.7555	Surface
50	349	4	359893	21.0799	Surface
60	652	9	359893	28.8124	Surface
70	1419	12	359893	42.5056	Surface
80	2770	11	359893	59.3875	Surface
90	4712	13	359893	77.4565	Surface
100	7387	10	359893	96.9815	Surface
110	10774	9	359893	117.123	Surface
112	11558	9	359893	121.31	Surface
20	23	1	223455	5.41152	Surface
30	92	4	223455	10.823	Surface
40	219	2	223455	16.6985	Surface
50	407	3	223455	22.7642	Surface
60	662	6	223455	29.0325	Surface
70	997	7	223455	35.6289	Surface
80	1591	9	223455	45.008	Surface
90	2618	9	223455	57.7351	Surface
100	4163	8	223455	72.8045	Surface
110	6514	10	223455	91.0708	Surface
120	9558	11	223455	110.316	Surface
129	12844	9	223455	127.881	Surface
20	17	2	425857	4.65243	Surface
30	77	5	425857	9.90149	Surface
40	186	6	425857	15.389	Surface
50	342	3	425857	20.8674	Surface
60	605	7	425857	27.7545	Surface
70	997	10	425857	35.6289	Surface
80	1922	13	425857	49.4688	Surface
90	3436	11	425857	66.1427	Surface
100	5601	8	425857	84.4477	Surface
110	8524	9	425857	104.178	Surface
120	12031	6	425857	123.767	Surface
121	12437	6	425857	125.838	Surface
10	8	1	386899	3.19154	Surface
20	37	2	386899	6.86366	Surface
30	130	1	386899	12.8655	Surface
40	268	1	386899	18.4724	Surface
50	455	2	386899	24.0692	Surface
60	725	3	386899	30.3825	Surface
70	1075	5	386899	36.9964	Surface
80	1494	6	386899	43.6144	Surface
90	2172	8	386899	52.5878	Surface
100	3216	8	386899	63.9901	Surface
110	5164	15	386899	81.0864	Surface
120	7962	10	386899	100.685	Surface
130	11412	11	386899	120.541	Surface
131	11762	10	386899	122.376	Surface
10	2	1	422668	1.59577	Surface
20	21	1	422668	5.17088	Surface
30	92	3	422668	10.823	Surface
40	205	1	422668	16.1559	Surface
50	368	2	422668	21.6461	Surface
60	603	2	422668	27.7085	Surface
70	928	4	422668	34.3739	Surface
80	1276	4	422668	40.307	Surface
90	1681	6	422668	46.2635	Surface
100	2201	7	422668	52.9377	Surface
110	2928	8	422668	61.0577	Surface
120	4291	10	422668	73.9153	Surface
130	6251	10	422668	89.2133	Surface
140	8789	10	422668	105.785	Surface
148	11548	11	422668	121.257	Surface
10	2	1	423522	1.59577	Surface
20	19	1	423522	4.91849	Surface
30	103	2	423522	11.4518	Surface
40	225	2	423522	16.9257	Surface
50	402	2	423522	22.6239	Surface
60	664	2	423522	29.0763	Surface
70	1058	3	423522	36.7027	Surface
80	1713	3	423522	46.7018	Surface
90	2851	6	423522	60.2495	Surface
100	4449	7	423522	75.2638	Surface
110	6784	7	423522	92.939	Surface
120	10158	6	423522	113.726	Surface
124	11435	6	423522	120.663	Surface
20	16	2	183213	4.51352	Surface
30	85	2	183213	10.4031	Surface
40	216	1	183213	16.5837	Surface
50	399	1	183213	22.5394	Surface
60	647	1	183213	28.7017	Surface
70	975	2	183213	35.2336	Surface
80	1341	5	183213	41.3209	Surface
90	1971	6	183213	50.0955	Surface
100	2979	7	183213	61.5872	Surface
110	4591	7	183213	76.4555	Surface
120	7079	10	183213	94.9382	Surface
130	10358	8	183213	114.84	Surface
135	12260	7	183213	124.94	Surface
10	4	1	177897	2.25676	Surface
20	23	1	177897	5.41152	Surface
30	77	4	177897	9.90149	Surface
40	184	3	177897	15.3061	Surface
50	359	3	177897	21.3797	Surface
60	587	3	177897	27.3385	Surface
70	879	3	177897	33.4541	Surface
80	1245	3	177897	39.8144	Surface
90	1792	3	177897	47.7666	Surface
100	2557	3	177897	57.0585	Surface
110	3583	3	177897	67.5427	Surface
120	4957	4	177897	79.4446	Surface
130	7181	6	177897	95.6197	Surface
140	10134	8	177897	113.591	Surface
146	12353	8	177897	125.413	Surface
10	1	1	252069	1.12838	Volume
15	5	1	252069	2.52313	Volume
20	11	2	252069	3.74241	Volume
25	20	2	252069	5.04627	Volume
30	47	2	252069	7.73578	Volume
35	98	3	252069	11.1704	Volume
40	218	2	252069	16.6603	Volume
45	486	2	252069	24.8756	Volume
50	1037	3	252069	36.3366	Volume
55	2180	3	252069	52.6846	Volume
60	4029	3	252069	71.6232	Volume
65	6529	3	252069	91.1756	Volume
70	9888	4	252069	112.204	Volume
73	12691	5	252069	127.117	Volume
5	2	1	231304	1.59577	Volume
10	5	1	231304	2.52313	Volume
15	10	1	231304	3.56825	Volume
20	24	1	231304	5.52791	Volume
25	48	1	231304	7.81764	Volume
30	87	1	231304	10.5248	Volume
35	170	1	231304	14.7123	Volume
40	351	2	231304	21.1402	Volume
45	748	2	231304	30.8607	Volume
50	1595	3	231304	45.0646	Volume
55	3223	3	231304	64.0597	Volume
60	7303	4	231304	96.4286	Volume
62	11396	6	231304	120.457	Volume
20	1	1	424869	1.12838	Volume
25	10	1	424869	3.56825	Volume
30	38	2	424869	6.9558	Volume
35	112	1	424869	11.9416	Volume
40	242	1	424869	17.5535	Volume
45	525	1	424869	25.8544	Volume
50	1097	1	424869	37.373	Volume
55	2255	2	424869	53.5832	Volume
60	4188	3	424869	73.0228	Volume
65	7004	3	424869	94.4339	Volume
69	10721	3	424869	116.835	Volume
5	3	1	432428	1.95441	Volume
10	6	1	432428	2.76395	Volume
15	13	1	432428	4.06843	Volume
20	30	3	432428	6.18039	Volume
25	62	3	432428	8.88487	Volume
30	115	3	432428	12.1005	Volume
35	261	3	432428	18.2295	Volume
40	535	3	432428	26.0995	Volume
45	1150	3	432428	38.2652	Volume
50	2395	4	432428	55.2215	Volume
55	4320	4	432428	74.1646	Volume
60	7091	4	432428	95.0186	Volume
64	11438	4	432428	120.679	Volume
5	2	1	433610	1.59577	Volume
10	5	2	433610	2.52313	Volume
15	13	2	433610	4.06843	Volume
20	31	2	433610	6.28255	Volume
25	78	4	433610	9.96557	Volume
30	160	4	433610	14.273	Volume
35	350	3	433610	21.11	Volume
40	750	3	433610	30.9019	Volume
45	1589	4	433610	44.9797	Volume
50	3135	4	433610	63.1792	Volume
55	5327	4	433610	82.3562	Volume
60	8335	3	433610	103.017	Volume
64	11830	6	433610	122.729	Volume
10	1	1	228190	1.12838	Volume
15	3	1	228190	1.95441	Volume
20	8	1	228190	3.19154	Volume
25	13	1	228190	4.06843	Volume
30	38	2	228190	6.9558	Volume
35	78	4	228190	9.96557	Volume
40	173	4	228190	14.8415	Volume
45	374	3	228190	21.8218	Volume
50	793	3	228190	31.7754	Volume
55	1677	4	228190	46.2085	Volume
60	3294	4	228190	64.7615	Volume
65	6661	4	228190	92.0926	Volume
68	11634	4	228190	121.708	Volume
15	5	2	416915	2.52313	Volume
20	13	2	416915	4.06843	Volume
25	33	3	416915	6.48204	Volume
30	70	5	416915	9.4407	Volume
35	154	6	416915	14.0028	Volume
40	312	4	416915	19.9311	Volume
45	669	4	416915	29.1856	Volume
50	1465	5	416915	43.1891	Volume
55	3181	7	416915	63.641	Volume
60	7711	5	416915	99.0856	Volume
63	13864	7	416915	132.862	Volume
5	2	1	197684	1.59577	Volume
10	4	1	197684	2.25676	Volume
15	8	1	197684	3.19154	Volume
20	17	1	197684	4.65243	Volume
25	27	2	197684	5.86323	Volume
30	56	2	197684	8.44402	Volume
35	119	3	197684	12.3092	Volume
40	246	3	197684	17.6979	Volume
45	523	3	197684	25.8051	Volume
50	1109	4	197684	37.5769	Volume
55	2266	3	197684	53.7137	Volume
60	4149	4	197684	72.682	Volume
65	6691	2	197684	92.2998	Volume
70	9918	2	197684	112.374	Volume
73	12262	3	197684	124.95	Volume
5	1	1	228192	1.12838	Volume
10	4	1	228192	2.25676	Volume
15	8	1	228192	3.19154	Volume
20	15	1	228192	4.37019	Volume
25	40	2	228192	7.1365	Volume
30	101	2	228192	11.3401	Volume
35	209	2	228192	16.3128	Volume
40	431	3	228192	23.4258	Volume
45	895	3	228192	33.7572	Volume
50	1887	3	228192	49.0164	Volume
55	3593	3	228192	67.6369	Volume
60	5949	3	228192	87.0316	Volume
65	9009	3	228192	107.101	Volume
69	12091	3	228192	124.076	Volume
10	3	1	434126	1.95441	Volume
15	3	1	434126	1.95441	Volume
20	18	2	434126	4.78731	Volume
25	47	3	434126	7.73578	Volume
30	104	2	434126	11.5073	Volume
35	230	3	434126	17.1127	Volume
40	482	3	434126	24.773	Volume
45	1020	2	434126	36.0375	Volume
50	2122	4	434126	51.979	Volume
55	3968	4	434126	71.0789	Volume
60	6439	5	434126	90.545	Volume
65	9781	5	434126	111.596	Volume
67	11378	4	434126	120.362	Volume
10	2	1	416724	1.59577	Volume
15	8	1	416724	3.19154	Volume
20	30	1	416724	6.18039	Volume
25	81	5	416724	10.1554	Volume
30	181	2	416724	15.1808	Volume
35	408	2	416724	22.7921	Volume
40	886	2	416724	33.5871	Volume
45	1881	3	416724	48.9384	Volume
50	3578	3	416724	67.4956	Volume
55	6154	4	416724	88.5185	Volume
60	10314	4	416724	114.596	Volume
63	14473	4	416724	135.748	Volume
5	1	1	191950	1.12838	Volume
10	3	1	191950	1.95441	Volume
15	5	1	191950	2.52313	Volume
20	19	2	191950	4.91849	Volume
25	49	3	191950	7.89865	Volume
30	101	2	191950	11.3401	Volume
35	219	3	191950	16.6985	Volume
40	495	4	191950	25.1049	Volume
45	1035	4	191950	36.3016	Volume
50	2174	6	191950	52.612	Volume
55	4269	6	191950	73.7256	Volume
60	8598	6	191950	104.629	Volume
63	13804	4	191950	132.574	Volume
5	3	1	432573	1.95441	Volume
10	11	1	432573	3.74241	Volume
15	18	1	432573	4.78731	Volume
20	45	2	432573	7.5694	Volume
25	103	1	432573	11.4518	Volume
30	199	2	432573	15.9177	Volume
35	418	3	432573	23.0698	Volume
40	898	2	432573	33.8137	Volume
45	1903	2	432573	49.2237	Volume
50	3616	2	432573	67.853	Volume
55	6038	2	432573	87.6802	Volume
59	9850	3	432573	111.988	Volume
15	5	1	186475	2.52313	Volume
20	9	1	186475	3.38514	Volume
25	21	2	186475	5.17088	Volume
30	40	3	186475	7.1365	Volume
35	105	3	186475	11.5624	Volume
40	229	3	186475	17.0755	Volume
45	755	4	186475	31.0048	Volume
50	6363	3	186475	90.009	Volume
52	12717	3	186475	127.247	Volume
5	1	1	425387	1.12838	Volume
10	5	1	425387	2.52313	Volume
15	5	1	425387	2.52313	Volume
20	19	2	425387	4.91849	Volume
25	46	2	425387	7.65304	Volume
30	95	3	425387	10.9981	Volume
35	230	3	425387	17.1127	Volume
40	510	3	425387	25.4824	Volume
45	1127	4	425387	37.8806	Volume
50	2513	6	425387	56.5655	Volume
55	7115	4	425387	95.1793	Volume
58	14198	5	425387	134.452	Volume
5	1	1	394826	1.12838	Volume
10	2	1	394826	1.59577	Volume
15	11	1	394826	3.74241	Volume
20	23	2	394826	5.41152	Volume
25	47	2	394826	7.73578	Volume
30	104	2	394826	11.5073	Volume
35	215	3	394826	16.5453	Volume
40	451	2	394826	23.9631	Volume
45	917	2	394826	34.1696	Volume
50	1962	3	394826	49.981	Volume
55	3726	3	394826	68.8774	Volume
60	6129	3	394826	88.3385	Volume
65	9178	3	394826	108.101	Volume
69	12186	3	394826	124.562	Volume
5	3	1	198223	1.95441	Volume
10	10	1	198223	3.56825	Volume
15	21	1	198223	5.17088	Volume
20	44	1	198223	7.48482	Volume
25	100	3	198223	11.2838	Volume
30	207	1	198223	16.2345	Volume
35	428	1	198223	23.3441	Volume
40	912	1	198223	34.0763	Volume
45	1927	3	198223	49.5331	Volume
50	3697	3	198223	68.6088	Volume
55	6195	4	198223	88.8128	Volume
60	9647	3	198223	110.828	Volume
63	12498	3	198223	126.147	Volume
15	1	1	192305	1.12838	Volume
20	3	1	192305	1.95441	Volume
25	14	1	192305	4.22201	Volume
30	38	1	192305	6.9558	Volume
35	68	2	192305	9.30485	Volume
40	142	3	192305	13.4462	Volume
45	313	1	192305	19.9631	Volume
50	697	2	192305	29.7901	Volume
55	1412	2	192305	42.4006	Volume
60	2826	2	192305	59.9848	Volume
65	4986	2	192305	79.6767	Volume
70	8331	3	192305	102.992	Volume
72	11032	3	192305	118.517	Volume
5	2	1	425546	1.59577	Volume
10	9	1	425546	3.38514	Volume
15	15	1	425546	4.37019	Volume
20	28	3	425546	5.97082	Volume
25	59	4	425546	8.66724	Volume
30	129	4	425546	12.8159	Volume
35	267	5	425546	18.4379	Volume
40	563	4	425546	26.7738	Volume
45	1165	3	425546	38.5139	Volume
50	2405	4	425546	55.3366	Volume
55	4323	3	425546	74.1904	Volume
60	6922	3	425546	93.8795	Volume
65	10132	3	425546	113.58	Volume
5	1	1	424713	1.12838	Volume
10	1	1	424713	1.12838	Volume
15	5	1	424713	2.52313	Volume
20	19	1	424713	4.91849	Volume
25	35	1	424713	6.67558	Volume
30	82	3	424713	10.2179	Volume
35	189	4	424713	15.5126	Volume
40	398	3	424713	22.5111	Volume
45	858	3	424713	33.0521	Volume
50	1806	4	424713	47.9528	Volume
55	3524	5	424713	66.9843	Volume
60	6277	4	424713	89.3987	Volume
65	11596	5	424713	121.509	Volume
15	2	1	424722	1.59577	Volume
20	9	1	424722	3.38514	Volume
25	22	1	424722	5.29257	Volume
30	40	1	424722	7.1365	Volume
35	91	2	424722	10.7641	Volume
40	196	1	424722	15.7973	Volume
45	417	1	424722	23.0422	Volume
50	890	1	424722	33.6628	Volume
55	1893	3	424722	49.0942	Volume
60	4476	6	424722	75.4919	Volume
65	12765	7	424722	127.487	Volume
10	1	1	228597	1.12838	Volume
15	5	1	228597	2.52313	Volume
20	10	1	228597	3.56825	Volume
25	25	1	228597	5.6419	Volume
30	53	2	228597	8.21472	Volume
35	117	3	228597	12.2053	Volume
40	259	3	228597	18.1595	Volume
45	557	1	228597	26.6307	Volume
50	1142	1	228597	38.1319	Volume
55	2388	2	228597	55.1407	Volume
60	4366	2	228597	74.5585	Volume
65	7482	3	228597	97.6032	Volume
68	10619	3	228597	116.278	Volume
25	5	1	430905	2.52313	Volume
30	18	1	430905	4.78731	Volume
35	54	2	430905	8.29186	Volume
40	131	1	430905	12.9149	Volume
45	286	2	430905	19.0826	Volume
50	596	1	430905	27.5472	Volume
55	1319	1	430905	40.9805	Volume
60	2732	2	430905	58.9787	Volume
65	4901	2	430905	78.9946	Volume
70	8067	3	430905	101.347	Volume
74	12073	5	430905	123.983	Volume
5	2	1	416764	1.59577	Volume
10	4	1	416764	2.25676	Volume
15	8	1	416764	3.19154	Volume
20	21	2	416764	5.17088	Volume
25	72	2	416764	9.57461	Volume
30	147	2	416764	13.6809	Volume
35	315	3	416764	20.0267	Volume
40	641	2	416764	28.5683	Volume
45	1363	3	416764	41.6584	Volume
50	2755	3	416764	59.2265	Volume
55	4780	3	416764	78.0134	Volume
60	7532	3	416764	97.9288	Volume
65	10930	3	416764	117.968	Volume
67	12564	3	416764	126.479	Volume
5	1	1	431807	1.12838	Volume
10	8	1	431807	3.19154	Volume
15	17	1	431807	4.65243	Volume
20	46	2	431807	7.65304	Volume
25	86	2	431807	10.4642	Volume
30	176	2	431807	14.9696	Volume
35	372	2	431807	21.7634	Volume
40	813	2	431807	32.1736	Volume
45	2748	4	431807	59.1512	Volume
49	11386	5	431807	120.404	Volume
5	2	1	197495	1.59577	Volume
10	5	1	197495	2.52313	Volume
15	11	1	197495	3.74241	Volume
20	21	1	197495	5.17088	Volume
25	45	1	197495	7.5694	Volume
30	109	2	197495	11.7806	Volume
35	227	2	197495	17.0007	Volume
40	483	2	197495	24.7987	Volume
45	1022	2	197495	36.0729	Volume
50	2138	3	197495	52.1746	Volume
55	3968	3	197495	71.0789	Volume
60	6444	3	197495	90.5801	Volume
65	9725	3	197495	111.276	Volume
66	10472	4	197495	115.47	Volume
5	1	1	424714	1.12838	Volume
10	4	1	424714	2.25676	Volume
15	9	1	424714	3.38514	Volume
20	22	1	424714	5.29257	Volume
25	39	1	424714	7.04673	Volume
30	92	3	424714	10.823	Volume
35	182	2	424714	15.2227	Volume
40	382	2	424714	22.054	Volume
45	835	2	424714	32.6061	Volume
50	1730	3	424714	46.933	Volume
55	3342	3	424714	65.2316	Volume
60	5674	3	424714	84.9962	Volume
65	8931	4	424714	106.636	Volume
69	13040	4	424714	128.853	Volume
10	4	1	187317	2.25676	Volume
15	9	1	187317	3.38514	Volume
20	27	1	187317	5.86323	Volume
25	52	1	187317	8.13686	Volume
30	109	1	187317	11.7806	Volume
35	242	1	187317	17.5535	Volume
40	506	1	187317	25.3823	Volume
45	1071	2	187317	36.9275	Volume
50	2295	4	187317	54.0563	Volume
55	4846	3	187317	78.5501	Volume
60	11070	3	187317	118.721	Volume
61	13206	4	187317	129.67	Volume
5	1	1	430746	1.12838	Volume
10	4	1	430746	2.25676	Volume
15	17	1	430746	4.65243	Volume
20	40	1	430746	7.1365	Volume
25	90	5	430746	10.7047	Volume
30	178	2	430746	15.0545	Volume
35	398	1	430746	22.5111	Volume
40	831	1	430746	32.5279	Volume
45	1746	2	430746	47.1495	Volume
50	3414	3	430746	65.9306	Volume
55	6192	3	430746	88.7913	Volume
60	12141	4	430746	124.332	Volume
61	14129	4	430746	134.125	Volume
15	2	1	431650	1.59577	Volume
20	10	1	431650	3.56825	Volume
25	24	2	431650	5.52791	Volume
30	54	5	431650	8.29186	Volume
35	112	6	431650	11.9416	Volume
40	257	6	431650	18.0893	Volume
45	537	6	431650	26.1482	Volume
50	1395	7	431650	42.1446	Volume
55	6131	7	431650	88.3529	Volume
57	11222	7	431650	119.534	Volume
5	1	1	425280	1.12838	Volume
10	7	1	425280	2.98541	Volume
15	19	2	425280	4.91849	Volume
20	39	3	425280	7.04673	Volume
25	81	3	425280	10.1554	Volume
30	176	3	425280	14.9696	Volume
35	390	4	425280	22.2837	Volume
40	813	4	425280	32.1736	Volume
45	1694	6	425280	46.4421	Volume
50	3269	5	425280	64.5153	Volume
55	5524	4	425280	83.8652	Volume
60	8503	5	425280	104.05	Volume
65	12805	5	425280	127.686	Volume
10	1	1	228198	1.12838	Volume
15	6	1	228198	2.76395	Volume
20	24	1	228198	5.52791	Volume
25	44	1	228198	7.48482	Volume
30	100	3	228198	11.2838	Volume
35	225	1	228198	16.9257	Volume
40	470	1	228198	24.4627	Volume
45	1019	1	228198	36.0199	Volume
50	2132	2	228198	52.1013	Volume
55	3924	2	228198	70.6837	Volume
60	6477	2	228198	90.8117	Volume
65	9791	3	228198	111.653	Volume
68	12470	4	228198	126.005	Volume
10	2	1	186465	1.59577	Volume
15	4	1	186465	2.25676	Volume
20	14	2	186465	4.22201	Volume
25	30	2	186465	6.18039	Volume
30	69	2	186465	9.37302	Volume
35	142	3	186465	13.4462	Volume
40	318	1	186465	20.1219	Volume
45	673	3	186465	29.2727	Volume
50	1401	4	186465	42.2352	Volume
55	2818	4	186465	59.8998	Volume
60	4908	4	186465	79.051	Volume
65	7684	4	186465	98.9119	Volume
70	11321	4	186465	120.06	Volume
15	1	1	433338	1.12838	Volume
20	4	1	433338	2.25676	Volume
25	8	1	433338	3.19154	Volume
30	29	2	433338	6.07651	Volume
35	76	3	433338	9.83698	Volume
40	180	2	433338	15.1388	Volume
45	409	2	433338	22.8201	Volume
50	896	3	433338	33.7761	Volume
55	2247	4	433338	53.488	Volume
60	7062	5	433338	94.8241	Volume
63	14384	4	433338	135.33	Volume
10	2	1	192307	1.59577	Volume
15	7	1	192307	2.98541	Volume
20	17	1	192307	4.65243	Volume
25	41	1	192307	7.22515	Volume
30	117	3	192307	12.2053	Volume
35	244	6	192307	17.6258	Volume
40	544	5	192307	26.3181	Volume
45	1127	5	192307	37.8806	Volume
50	2503	6	192307	56.4528	Volume
55	5784	6	192307	85.8162	Volume
59	12441	4	192307	125.859	Volume
10	1	1	433339	1.12838	Volume
15	2	1	433339	1.59577	Volume
20	6	1	433339	2.76395	Volume
25	32	1	433339	6.38308	Volume
30	69	1	433339	9.37302	Volume
35	147	2	433339	13.6809	Volume
40	298	3	433339	19.4788	Volume
45	620	1	433339	28.0964	Volume
50	1287	1	433339	40.4804	Volume
55	2543	2	433339	56.9021	Volume
60	4586	2	433339	76.4139	Volume
65	7276	2	433339	96.2501	Volume
70	10693	2	433339	116.682	Volume
72	12354	3	433339	125.418	Volume
5	2	1	432124	1.59577	Volume
10	3	1	432124	1.95441	Volume
15	9	1	432124	3.38514	Volume
20	27	1	432124	5.86323	Volume
25	56	1	432124	8.44402	Volume
30	134	1	432124	13.0619	Volume
35	283	2	432124	18.9823	Volume
40	618	2	432124	28.0511	Volume
45	1297	3	432124	40.6373	Volume
50	2634	3	432124	57.9113	Volume
55	4660	3	432124	77.0279	Volume
60	7358	3	432124	96.791	Volume
65	10665	3	432124	116.529	Volume
66	11440	3	432124	120.689	Volume
10	1	1	186635	1.12838	Volume
15	3	1	186635	1.95441	Volume
20	10	1	186635	3.56825	Volume
25	25	2	186635	5.6419	Volume
30	51	2	186635	8.05824	Volume
35	117	5	186635	12.2053	Volume
40	371	5	186635	21.7341	Volume
45	2504	6	186635	56.4641	Volume
50	14969	6	186635	138.055	Volume
5	1	1	187012	1.12838	Volume
10	3	1	187012	1.95441	Volume
15	6	1	187012	2.76395	Volume
20	16	1	187012	4.51352	Volume
25	43	1	187012	7.39928	Volume
30	97	2	187012	11.1132	Volume
35	192	2	187012	15.6353	Volume
40	415	1	187012	22.9868	Volume
45	875	1	187012	33.3779	Volume
50	1867	2	187012	48.7559	Volume
55	3540	2	187012	67.1362	Volume
60	6046	3	187012	87.7383	Volume
65	11066	5	187012	118.7	Volume
66	12700	5	187012	127.162	Volume
5	1	1	433564	1.12838	Volume
10	5	1	433564	2.52313	Volume
15	7	1	433564	2.98541	Volume
20	16	1	433564	4.51352	Volume
25	44	1	433564	7.48482	Volume
30	101	2	433564	11.3401	Volume
35	217	2	433564	16.6221	Volume
40	475	2	433564	24.5925	Volume
45	996	2	433564	35.611	Volume
50	2090	4	433564	51.5856	Volume
55	3907	4	433564	70.5305	Volume
60	6904	4	433564	93.7574	Volume
62	9778	4	433564	111.578	Volume
5	1	1	231396	1.12838	Volume
10	4	1	231396	2.25676	Volume
15	7	1	231396	2.98541	Volume
20	16	1	231396	4.51352	Volume
25	41	1	231396	7.22515	Volume
30	84	2	231396	10.3418	Volume
35	206	2	231396	16.1953	Volume
40	434	1	231396	23.5071	Volume
45	932	1	231396	34.4479	Volume
50	1999	3	231396	50.45	Volume
55	4277	4	231396	73.7946	Volume
60	10322	5	231396	114.64	Volume
62	15121	5	231396	138.754	Volume
15	2	1	192297	1.59577	Volume
20	12	1	192297	3.90882	Volume
25	22	1	192297	5.29257	Volume
30	54	2	192297	8.29186	Volume
35	109	2	192297	11.7806	Volume
40	253	2	192297	17.948	Volume
45	537	2	192297	26.1482	Volume
50	1134	1	192297	37.9981	Volume
55	2323	2	192297	54.3851	Volume
60	4314	3	192297	74.1131	Volume
65	7467	4	192297	97.5053	Volume
70	14350	4	192297	135.17	Volume
5	1	1	197543	1.12838	Volume
10	2	1	197543	1.59577	Volume
15	6	1	197543	2.76395	Volume
20	16	1	197543	4.51352	Volume
25	33	1	197543	6.48204	Volume
30	62	2	197543	8.88487	Volume
35	131	3	197543	12.9149	Volume
40	310	2	197543	19.8672	Volume
45	664	2	197543	29.0763	Volume
50	1396	2	197543	42.1597	Volume
55	2827	2	197543	59.9954	Volume
60	5244	3	197543	81.7121	Volume
65	12046	4	197543	123.844	Volume
5	2	1	198083	1.59577	Volume
10	5	1	198083	2.52313	Volume
15	10	1	198083	3.56825	Volume
20	23	2	198083	5.41152	Volume
25	73	3	198083	9.64088	Volume
30	143	3	198083	13.4935	Volume
35	322	2	198083	20.248	Volume
40	715	1	198083	30.1723	Volume
45	1496	3	198083	43.6436	Volume
50	3000	3	198083	61.8039	Volume
55	5155	2	198083	81.0157	Volume
60	8035	2	198083	101.146	Volume
65	12377	3	198083	125.534	Volume
5	1	1	192693	1.12838	Volume
10	4	1	192693	2.25676	Volume
15	12	1	192693	3.90882	Volume
20	29	1	192693	6.07651	Volume
25	78	2	192693	9.96557	Volume
30	165	1	192693	14.4943	Volume
35	359	1	192693	21.3797	Volume
40	809	1	192693	32.0944	Volume
45	1664	2	192693	46.029	Volume
50	3274	3	192693	64.5646	Volume
55	5529	2	192693	83.9032	Volume
60	8611	3	192693	104.708	Volume
64	11994	3	192693	123.577	Volume
5	1	1	186473	1.12838	Volume
10	6	1	186473	2.76395	Volume
15	12	3	186473	3.90882	Volume
20	34	3	186473	6.57952	Volume
25	72	3	186473	9.57461	Volume
30	166	2	186473	14.5381	Volume
35	363	2	186473	21.4985	Volume
40	748	3	186473	30.8607	Volume
45	1570	3	186473	44.71	Volume
50	3083	2	186473	62.653	Volume
55	5255	2	186473	81.7978	Volume
60	8210	3	186473	102.241	Volume
65	12364	3	186473	125.468	Volume
5	1	1	395245	1.12838	Volume
10	1	1	395245	1.12838	Volume
15	6	1	395245	2.76395	Volume
20	13	1	395245	4.06843	Volume
25	35	1	395245	6.67558	Volume
30	92	1	395245	10.823	Volume
35	202	2	395245	16.0373	Volume
40	417	1	395245	23.0422	Volume
45	902	1	395245	33.889	Volume
50	1920	2	395245	49.4431	Volume
55	3691	3	395245	68.5531	Volume
60	6568	4	395245	91.4475	Volume
65	12411	4	395245	125.707	Volume
66	14294	4	395245	134.906	Volume
5	6	1	433981	2.76395	Volume
10	11	1	433981	3.74241	Volume
15	19	1	433981	4.91849	Volume
20	50	4	433981	7.97885	Volume
25	122	4	433981	12.4634	Volume
30	256	3	433981	18.0541	Volume
35	540	3	433981	26.2212	Volume
40	1159	3	433981	38.4146	Volume
45	2349	4	433981	54.6886	Volume
50	4380	5	433981	74.6779	Volume
55	7447	6	433981	97.3746	Volume
60	13685	9	433981	132.001	Volume
5	1	1	432269	1.12838	Volume
10	7	1	432269	2.98541	Volume
15	18	1	432269	4.78731	Volume
20	39	1	432269	7.04673	Volume
25	84	5	432269	10.3418	Volume
30	164	2	432269	14.4503	Volume
35	365	1	432269	21.5577	Volume
40	769	2	432269	31.2909	Volume
45	1607	2	432269	45.2338	Volume
50	3182	2	432269	63.651	Volume
55	5896	3	432269	86.6431	Volume
59	11499	3	432269	121	Volume
5	1	1	187311	1.12838	Volume
10	1	1	187311	1.12838	Volume
15	8	1	187311	3.19154	Volume
20	22	1	187311	5.29257	Volume
25	55	1	187311	8.36828	Volume
30	115	2	187311	12.1005	Volume
35	255	2	187311	18.0188	Volume
40	552	2	187311	26.5109	Volume
45	1174	2	187311	38.6624	Volume
50	2405	3	187311	55.3366	Volume
55	4337	3	187311	74.3104	Volume
60	7080	5	187311	94.9449	Volume
65	11211	4	187311	119.475	Volume
67	13756	4	187311	132.343	Volume

## Sheet: SourceDataEDFig8aii
t	SliceSize	NumberSubclone	SimID	SliceDiameter	Condition
20	12	1	117860	3.90882	Surface
30	56	3	117860	8.44402	Surface
40	158	2	117860	14.1835	Surface
50	298	2	117860	19.4788	Surface
60	546	4	117860	26.3664	Surface
70	853	9	117860	32.9556	Surface
80	1324	12	117860	41.0581	Surface
90	1997	14	117860	50.4248	Surface
100	2955	15	117860	61.3386	Surface
110	4282	18	117860	73.8377	Surface
120	5882	21	117860	86.5401	Surface
130	7998	21	117860	100.913	Surface
140	10504	20	117860	115.646	Surface
145	12005	19	117860	123.633	Surface
20	11	1	37637	3.74241	Surface
30	51	1	37637	8.05824	Surface
40	139	1	37637	13.3034	Surface
50	313	5	37637	19.9631	Surface
60	554	8	37637	26.5589	Surface
70	923	10	37637	34.2812	Surface
80	1467	13	37637	43.2185	Surface
90	2166	14	37637	52.5151	Surface
100	3100	15	37637	62.8255	Surface
110	4286	18	37637	73.8722	Surface
120	5804	18	37637	85.9644	Surface
130	7880	19	37637	100.166	Surface
140	10324	21	37637	114.651	Surface
147	12411	24	37637	125.707	Surface
20	1	1	158215	1.12838	Surface
30	28	1	158215	5.97082	Surface
40	100	5	158215	11.2838	Surface
50	244	6	158215	17.6258	Surface
60	474	9	158215	24.5666	Surface
70	893	12	158215	33.7195	Surface
80	1506	12	158215	43.7893	Surface
90	2378	14	158215	55.0251	Surface
100	3485	12	158215	66.6126	Surface
110	4950	15	158215	79.3885	Surface
120	6828	19	158215	93.2399	Surface
130	9117	21	158215	107.741	Surface
140	11962	20	158215	123.412	Surface
142	12596	20	158215	126.64	Surface
10	1	1	10123	1.12838	Surface
20	21	2	10123	5.17088	Surface
30	81	4	10123	10.1554	Surface
40	201	3	10123	15.9975	Surface
50	407	4	10123	22.7642	Surface
60	683	8	10123	29.4894	Surface
70	1062	11	10123	36.772	Surface
80	1589	10	10123	44.9797	Surface
90	2324	17	10123	54.3968	Surface
100	3192	22	10123	63.7509	Surface
110	4441	21	10123	75.1961	Surface
120	6043	21	10123	87.7165	Surface
130	7997	22	10123	100.906	Surface
140	10535	22	10123	115.817	Surface
142	11125	22	10123	119.016	Surface
20	2	1	35651	1.59577	Surface
30	13	2	35651	4.06843	Surface
40	65	5	35651	9.09728	Surface
50	174	6	35651	14.8843	Surface
60	370	8	35651	21.7048	Surface
70	650	7	35651	28.7681	Surface
80	1039	8	35651	36.3716	Surface
90	1594	13	35651	45.0505	Surface
100	2381	18	35651	55.0598	Surface
110	3550	22	35651	67.2309	Surface
120	4956	23	35651	79.4366	Surface
130	6724	26	35651	92.5271	Surface
140	8967	30	35651	106.851	Surface
150	11777	30	35651	122.454	Surface
152	12345	29	35651	125.372	Surface
10	6	1	307953	2.76395	Surface
20	35	3	307953	6.67558	Surface
30	122	3	307953	12.4634	Surface
40	271	4	307953	18.5755	Surface
50	497	6	307953	25.1555	Surface
60	849	8	307953	32.8783	Surface
70	1403	11	307953	42.2653	Surface
80	2227	21	307953	53.2495	Surface
90	3354	22	307953	65.3486	Surface
100	4702	23	307953	77.3742	Surface
110	6536	22	307953	91.2244	Surface
120	8819	21	307953	105.966	Surface
130	11693	20	307953	122.016	Surface
132	12382	20	307953	125.56	Surface
10	3	1	36690	1.95441	Surface
20	26	4	36690	5.75363	Surface
30	87	6	36690	10.5248	Surface
40	237	3	36690	17.3712	Surface
50	520	7	36690	25.731	Surface
60	1027	11	36690	36.161	Surface
70	1645	14	36690	45.7655	Surface
80	2463	14	36690	55.9999	Surface
90	3633	16	36690	68.0123	Surface
100	5074	19	36690	80.3767	Surface
110	6888	19	36690	93.6487	Surface
120	9081	17	36690	107.528	Surface
130	11709	20	36690	122.1	Surface
132	12350	20	36690	125.397	Surface
10	3	1	38967	1.95441	Surface
20	24	1	38967	5.52791	Surface
30	84	2	38967	10.3418	Surface
40	198	2	38967	15.8777	Surface
50	395	3	38967	22.4261	Surface
60	661	6	38967	29.0105	Surface
70	1135	8	38967	38.0148	Surface
80	1781	10	38967	47.6197	Surface
90	2646	14	38967	58.043	Surface
100	3853	17	38967	70.0414	Surface
110	5406	16	38967	82.9646	Surface
120	7147	18	38967	95.3931	Surface
130	9488	19	38967	109.911	Surface
138	11671	17	38967	121.902	Surface
10	3	1	188074	1.95441	Surface
20	19	2	188074	4.91849	Surface
30	68	3	188074	9.30485	Surface
40	178	4	188074	15.0545	Surface
50	371	5	188074	21.7341	Surface
60	626	8	188074	28.232	Surface
70	1036	10	188074	36.3191	Surface
80	1601	14	188074	45.1493	Surface
90	2350	16	188074	54.7002	Surface
100	3309	17	188074	64.9088	Surface
110	4641	17	188074	76.8707	Surface
120	6350	26	188074	89.917	Surface
130	8302	28	188074	102.813	Surface
140	10716	26	188074	116.808	Surface
144	11937	27	188074	123.283	Surface
20	1	1	36985	1.12838	Surface
30	4	1	36985	2.25676	Surface
40	19	2	36985	4.91849	Surface
50	75	5	36985	9.77205	Surface
60	219	7	36985	16.6985	Surface
70	420	7	36985	23.1249	Surface
80	718	10	36985	30.2355	Surface
90	1210	15	36985	39.2507	Surface
100	1934	18	36985	49.623	Surface
110	2980	19	36985	61.5975	Surface
120	4320	18	36985	74.1646	Surface
130	6046	22	36985	87.7383	Surface
140	8123	19	36985	101.698	Surface
150	10624	19	36985	116.305	Surface
158	12961	18	36985	128.462	Surface
20	3	1	307958	1.95441	Surface
30	16	2	307958	4.51352	Surface
40	123	4	307958	12.5143	Surface
50	292	6	307958	19.2818	Surface
60	558	6	307958	26.6546	Surface
70	974	10	307958	35.2156	Surface
80	1489	11	307958	43.5414	Surface
90	2284	15	307958	53.9266	Surface
100	3301	17	307958	64.8303	Surface
110	4690	20	307958	77.2754	Surface
120	6288	23	307958	89.477	Surface
130	8567	21	307958	104.441	Surface
140	11310	19	307958	120.001	Surface
142	11932	19	307958	123.257	Surface
10	6	1	36986	2.76395	Surface
20	44	2	36986	7.48482	Surface
30	139	3	36986	13.3034	Surface
40	282	3	36986	18.9487	Surface
50	496	3	36986	25.1302	Surface
60	811	6	36986	32.1341	Surface
70	1309	11	36986	40.8249	Surface
80	1932	16	36986	49.5974	Surface
90	2873	19	36986	60.4815	Surface
100	4097	21	36986	72.2251	Surface
110	5718	18	36986	85.3252	Surface
120	7668	21	36986	98.8089	Surface
130	10221	24	36986	114.078	Surface
138	12649	24	36986	126.906	Surface
10	9	1	118608	3.38514	Surface
20	47	1	118608	7.73578	Surface
30	136	1	118608	13.159	Surface
40	270	2	118608	18.5412	Surface
50	489	4	118608	24.9522	Surface
60	777	5	118608	31.4533	Surface
70	1194	6	118608	38.9904	Surface
80	1822	10	118608	48.1647	Surface
90	2676	18	118608	58.3711	Surface
100	3888	19	118608	70.3588	Surface
110	5511	23	118608	83.7665	Surface
120	7511	24	118608	97.7921	Surface
130	10163	20	118608	113.754	Surface
134	11339	20	118608	120.155	Surface
10	2	1	188924	1.59577	Surface
20	6	1	188924	2.76395	Surface
30	41	1	188924	7.22515	Surface
40	136	4	188924	13.159	Surface
50	302	6	188924	19.6091	Surface
60	552	9	188924	26.5109	Surface
70	941	11	188924	34.6138	Surface
80	1473	17	188924	43.3068	Surface
90	2264	18	188924	53.69	Surface
100	3286	21	188924	64.6828	Surface
110	4668	22	188924	77.094	Surface
120	6493	22	188924	90.9238	Surface
130	8804	23	188924	105.875	Surface
140	11629	23	188924	121.682	Surface
144	12820	22	188924	127.761	Surface
10	5	1	159263	2.52313	Surface
20	34	2	159263	6.57952	Surface
30	107	3	159263	11.672	Surface
40	273	3	159263	18.6439	Surface
50	477	3	159263	24.6442	Surface
60	800	5	159263	31.9154	Surface
70	1249	9	159263	39.8783	Surface
80	1822	13	159263	48.1647	Surface
90	2680	15	159263	58.4147	Surface
100	3846	19	159263	69.9777	Surface
110	5330	21	159263	82.3794	Surface
120	7181	23	159263	95.6197	Surface
130	9489	24	159263	109.917	Surface
138	11797	21	159263	122.558	Surface
10	10	1	118248	3.56825	Surface
20	36	2	118248	6.77028	Surface
30	137	3	118248	13.2073	Surface
40	282	4	118248	18.9487	Surface
50	505	4	118248	25.3572	Surface
60	869	5	118248	33.2633	Surface
70	1327	8	118248	41.1046	Surface
80	1991	11	118248	50.349	Surface
90	2856	16	118248	60.3023	Surface
100	3986	14	118248	71.24	Surface
110	5381	19	118248	82.7726	Surface
120	7260	19	118248	96.1443	Surface
130	9892	17	118248	112.227	Surface
136	11596	19	118248	121.509	Surface
10	2	1	158743	1.59577	Surface
20	7	1	158743	2.98541	Surface
30	38	2	158743	6.9558	Surface
40	122	2	158743	12.4634	Surface
50	274	5	158743	18.678	Surface
60	532	6	158743	26.0262	Surface
70	920	7	158743	34.2254	Surface
80	1551	13	158743	44.4387	Surface
90	2375	13	158743	54.9904	Surface
100	3489	16	158743	66.6508	Surface
110	4991	21	158743	79.7166	Surface
120	6925	19	158743	93.8999	Surface
130	9358	23	158743	109.156	Surface
138	11835	21	158743	122.755	Surface
10	5	1	35586	2.52313	Surface
20	28	2	35586	5.97082	Surface
30	108	3	35586	11.7265	Surface
40	250	5	35586	17.8412	Surface
50	480	5	35586	24.7215	Surface
60	803	6	35586	31.9752	Surface
70	1309	9	35586	40.8249	Surface
80	1970	15	35586	50.0828	Surface
90	2936	14	35586	61.1411	Surface
100	4253	17	35586	73.5873	Surface
110	5819	23	35586	86.0754	Surface
120	7928	26	35586	100.47	Surface
130	10502	25	35586	115.635	Surface
137	12591	25	35586	126.615	Surface
10	4	1	189729	2.25676	Surface
20	30	2	189729	6.18039	Surface
30	96	2	189729	11.0558	Surface
40	231	2	189729	17.1499	Surface
50	428	4	189729	23.3441	Surface
60	724	8	189729	30.3616	Surface
70	1207	11	189729	39.202	Surface
80	1855	14	189729	48.599	Surface
90	2774	16	189729	59.4303	Surface
100	3912	18	189729	70.5756	Surface
110	5440	22	189729	83.2251	Surface
120	7395	23	189729	97.034	Surface
130	9760	25	189729	111.476	Surface
140	12463	23	189729	125.97	Surface
10	2	1	37634	1.59577	Surface
20	10	1	37634	3.56825	Surface
30	45	2	37634	7.5694	Surface
40	130	4	37634	12.8655	Surface
50	279	6	37634	18.8476	Surface
60	557	6	37634	26.6307	Surface
70	965	6	37634	35.0525	Surface
80	1531	7	37634	44.1512	Surface
90	2297	10	37634	54.0799	Surface
100	3363	13	37634	65.4363	Surface
110	4758	17	37634	77.8336	Surface
120	6537	21	37634	91.2314	Surface
130	8779	23	37634	105.725	Surface
140	11617	22	37634	121.619	Surface
141	11899	22	37634	123.086	Surface
20	4	1	8222	2.25676	Surface
30	33	2	8222	6.48204	Surface
40	131	1	8222	12.9149	Surface
50	273	2	8222	18.6439	Surface
60	482	6	8222	24.773	Surface
70	820	6	8222	32.3119	Surface
80	1315	11	8222	40.9183	Surface
90	1938	13	8222	49.6743	Surface
100	2813	16	8222	59.8467	Surface
110	3911	18	8222	70.5666	Surface
120	5315	22	8222	82.2634	Surface
130	7153	24	8222	95.4331	Surface
140	9436	26	8222	109.61	Surface
148	11537	28	8222	121.2	Surface
10	1	1	119360	1.12838	Surface
20	6	1	119360	2.76395	Surface
30	51	2	119360	8.05824	Surface
40	147	3	119360	13.6809	Surface
50	316	6	119360	20.0585	Surface
60	569	6	119360	26.916	Surface
70	969	8	119360	35.125	Surface
80	1521	12	119360	44.0068	Surface
90	2277	18	119360	53.8439	Surface
100	3256	17	119360	64.3869	Surface
110	4574	23	119360	76.3138	Surface
120	6275	26	119360	89.3844	Surface
130	8622	29	119360	104.775	Surface
140	11799	20	119360	122.568	Surface
141	12107	20	119360	124.158	Surface
20	13	1	308459	4.06843	Surface
30	69	1	308459	9.37302	Surface
40	171	1	308459	14.7555	Surface
50	356	4	308459	21.2902	Surface
60	610	7	308459	27.8689	Surface
70	1064	9	308459	36.8066	Surface
80	1641	15	308459	45.7098	Surface
90	2428	17	308459	55.6006	Surface
100	3592	20	308459	67.6275	Surface
110	5222	22	308459	81.5405	Surface
120	7219	25	308459	95.8724	Surface
130	9612	24	308459	110.627	Surface
140	12632	20	308459	126.821	Surface
142	13295	19	308459	130.107	Surface
10	5	1	159780	2.52313	Surface
20	31	2	159780	6.28255	Surface
30	100	6	159780	11.2838	Surface
40	210	5	159780	16.3518	Surface
50	391	8	159780	22.3123	Surface
60	683	9	159780	29.4894	Surface
70	1096	8	159780	37.356	Surface
80	1638	11	159780	45.668	Surface
90	2335	16	159780	54.5254	Surface
100	3284	18	159780	64.6631	Surface
110	4513	18	159780	75.8032	Surface
120	5999	21	159780	87.3966	Surface
130	7889	25	159780	100.223	Surface
140	10304	24	159780	114.54	Surface
144	11410	25	159780	120.531	Surface
10	4	1	188455	2.25676	Surface
20	26	1	188455	5.75363	Surface
30	109	1	188455	11.7806	Surface
40	247	3	188455	17.7339	Surface
50	468	4	188455	24.4106	Surface
60	771	6	188455	31.3316	Surface
70	1210	9	188455	39.2507	Surface
80	1858	13	188455	48.6382	Surface
90	2705	18	188455	58.6866	Surface
100	3899	21	188455	70.4582	Surface
110	5333	22	188455	82.4026	Surface
120	7113	25	188455	95.1659	Surface
130	9264	23	188455	108.606	Surface
140	11920	20	188455	123.195	Surface
141	12252	20	188455	124.899	Surface
10	1	1	8583	1.12838	Surface
20	4	1	8583	2.25676	Surface
30	55	2	8583	8.36828	Surface
40	156	5	8583	14.0935	Surface
50	328	7	8583	20.4358	Surface
60	618	12	8583	28.0511	Surface
70	1039	14	8583	36.3716	Surface
80	1624	21	8583	45.4724	Surface
90	2425	23	8583	55.5662	Surface
100	3545	24	8583	67.1836	Surface
110	5117	27	8583	80.7166	Surface
120	7121	27	8583	95.2194	Surface
130	9445	25	8583	109.662	Surface
140	12450	21	8583	125.904	Surface
141	12763	20	8583	127.477	Surface
10	1	1	38300	1.12838	Surface
20	15	2	38300	4.37019	Surface
30	90	4	38300	10.7047	Surface
40	226	3	38300	16.9633	Surface
50	470	4	38300	24.4627	Surface
60	877	13	38300	33.416	Surface
70	1428	13	38300	42.6402	Surface
80	2168	15	38300	52.5394	Surface
90	3236	16	38300	64.1888	Surface
100	4563	21	38300	76.222	Surface
110	6245	21	38300	89.1705	Surface
120	8353	22	38300	103.128	Surface
130	10957	19	38300	118.114	Surface
134	12035	18	38300	123.788	Surface
10	4	1	159778	2.25676	Surface
20	20	1	159778	5.04627	Surface
30	84	4	159778	10.3418	Surface
40	238	3	159778	17.4078	Surface
50	558	7	159778	26.6546	Surface
60	1055	8	159778	36.6506	Surface
70	1850	11	159778	48.5334	Surface
80	2851	12	159778	60.2495	Surface
90	4163	15	159778	72.8045	Surface
100	5771	16	159778	85.7197	Surface
110	7785	22	159778	99.5599	Surface
120	10361	23	159778	114.857	Surface
127	12359	25	159778	125.443	Surface
10	2	1	35652	1.59577	Surface
20	20	1	35652	5.04627	Surface
30	73	1	35652	9.64088	Surface
40	171	2	35652	14.7555	Surface
50	330	2	35652	20.498	Surface
60	587	5	35652	27.3385	Surface
70	906	6	35652	33.964	Surface
80	1411	11	35652	42.3856	Surface
90	2077	15	35652	51.4249	Surface
100	2980	16	35652	61.5975	Surface
110	4318	16	35652	74.1475	Surface
120	5987	17	35652	87.3091	Surface
130	8156	19	35652	101.905	Surface
140	10980	22	35652	118.238	Surface
10	2	1	308454	1.59577	Surface
20	24	1	308454	5.52791	Surface
30	84	4	308454	10.3418	Surface
40	210	4	308454	16.3518	Surface
50	420	8	308454	23.1249	Surface
60	760	11	308454	31.1073	Surface
70	1268	14	308454	40.1804	Surface
80	1902	15	308454	49.2108	Surface
90	2792	16	308454	59.6229	Surface
100	4064	22	308454	71.9336	Surface
110	5606	23	308454	84.4854	Surface
120	7706	19	308454	99.0534	Surface
130	10235	24	308454	114.156	Surface
138	12788	21	308454	127.602	Surface
10	8	2	9766	3.19154	Surface
20	50	4	9766	7.97885	Surface
30	147	3	9766	13.6809	Surface
40	291	4	9766	19.2487	Surface
50	517	4	9766	25.6567	Surface
60	842	9	9766	32.7424	Surface
70	1267	14	9766	40.1646	Surface
80	1859	14	9766	48.6513	Surface
90	2745	19	9766	59.1189	Surface
100	3921	20	9766	70.6567	Surface
110	5449	20	9766	83.294	Surface
120	7395	21	9766	97.034	Surface
130	9483	20	9766	109.882	Surface
138	11673	20	9766	121.912	Surface
10	2	1	307058	1.59577	Surface
20	5	1	307058	2.52313	Surface
30	49	4	307058	7.89865	Surface
40	132	4	307058	12.9641	Surface
50	303	6	307058	19.6416	Surface
60	595	10	307058	27.5241	Surface
70	1059	11	307058	36.72	Surface
80	1714	16	307058	46.7154	Surface
90	2608	21	307058	57.6247	Surface
100	3856	24	307058	70.0686	Surface
110	5570	24	307058	84.2137	Surface
120	7834	26	307058	99.8727	Surface
130	10328	25	307058	114.674	Surface
136	12177	26	307058	124.516	Surface
10	1	1	37635	1.12838	Surface
20	20	1	37635	5.04627	Surface
30	73	3	37635	9.64088	Surface
40	189	4	37635	15.5126	Surface
50	351	3	37635	21.1402	Surface
60	585	4	37635	27.2919	Surface
70	919	7	37635	34.2068	Surface
80	1396	8	37635	42.1597	Surface
90	2064	14	37635	51.2637	Surface
100	2942	16	37635	61.2035	Surface
110	4076	18	37635	72.0397	Surface
120	5455	19	37635	83.3398	Surface
130	7175	22	37635	95.5798	Surface
140	9482	20	37635	109.877	Surface
147	11630	22	37635	121.687	Surface
10	2	1	117518	1.59577	Surface
20	3	1	117518	1.95441	Surface
30	28	1	117518	5.97082	Surface
40	100	3	117518	11.2838	Surface
50	219	3	117518	16.6985	Surface
60	423	4	117518	23.2073	Surface
70	685	5	117518	29.5325	Surface
80	1052	8	117518	36.5985	Surface
90	1601	11	117518	45.1493	Surface
100	2335	16	117518	54.5254	Surface
110	3370	20	117518	65.5043	Surface
120	4795	23	117518	78.1357	Surface
130	6677	20	117518	92.2031	Surface
140	9079	20	117518	107.516	Surface
150	12079	21	117518	124.014	Surface
10	2	1	36364	1.59577	Surface
20	16	1	36364	4.51352	Surface
30	76	4	36364	9.83698	Surface
40	187	4	36364	15.4304	Surface
50	360	4	36364	21.4095	Surface
60	629	4	36364	28.2996	Surface
70	992	7	36364	35.5395	Surface
80	1498	13	36364	43.6728	Surface
90	2217	17	36364	53.1298	Surface
100	3344	21	36364	65.2512	Surface
110	4725	21	36364	77.5632	Surface
120	6524	23	36364	91.1406	Surface
130	8895	23	36364	106.421	Surface
140	11811	23	36364	122.63	Surface
141	12103	24	36364	124.137	Surface
10	2	1	159256	1.59577	Surface
20	16	2	159256	4.51352	Surface
30	77	3	159256	9.90149	Surface
40	177	3	159256	15.0121	Surface
50	337	2	159256	20.7143	Surface
60	574	6	159256	27.034	Surface
70	945	7	159256	34.6873	Surface
80	1464	11	159256	43.1743	Surface
90	2109	17	159256	51.8195	Surface
100	3023	19	159256	62.0403	Surface
110	4144	23	159256	72.6382	Surface
120	5733	21	159256	85.437	Surface
130	7848	19	159256	99.9619	Surface
140	10502	19	159256	115.635	Surface
145	12039	22	159256	123.808	Surface
20	13	1	189301	4.06843	Surface
30	73	2	189301	9.64088	Surface
40	197	5	189301	15.8376	Surface
50	368	5	189301	21.6461	Surface
60	644	7	189301	28.6351	Surface
70	1052	10	189301	36.5985	Surface
80	1566	12	189301	44.653	Surface
90	2257	14	189301	53.6069	Surface
100	3113	20	189301	62.9571	Surface
110	4194	21	189301	73.0751	Surface
120	5541	23	189301	83.9942	Surface
130	7327	24	189301	96.5869	Surface
140	9566	24	189301	110.362	Surface
146	11287	25	189301	119.879	Surface
10	4	1	9380	2.25676	Surface
20	22	1	9380	5.29257	Surface
30	88	5	9380	10.5851	Surface
40	225	4	9380	16.9257	Surface
50	443	6	9380	23.7496	Surface
60	746	8	9380	30.8194	Surface
70	1243	9	9380	39.7824	Surface
80	1920	14	9380	49.4431	Surface
90	2808	17	9380	59.7934	Surface
100	3922	22	9380	70.6657	Surface
110	5333	23	9380	82.4026	Surface
120	7247	24	9380	96.0581	Surface
130	9693	28	9380	111.092	Surface
139	12329	29	9380	125.291	Surface
10	1	1	158738	1.12838	Surface
20	24	1	158738	5.52791	Surface
30	94	4	158738	10.94	Surface
40	226	3	158738	16.9633	Surface
50	441	6	158738	23.696	Surface
60	777	7	158738	31.4533	Surface
70	1234	13	158738	39.6381	Surface
80	1893	15	158738	49.0942	Surface
90	2704	17	158738	58.6757	Surface
100	3798	22	158738	69.5397	Surface
110	5257	21	158738	81.8133	Surface
120	7189	22	158738	95.673	Surface
130	9657	23	158738	110.886	Surface
138	12085	22	158738	124.045	Surface
10	4	1	308968	2.25676	Surface
20	37	2	308968	6.86366	Surface
30	104	4	308968	11.5073	Surface
40	238	5	308968	17.4078	Surface
50	447	8	308968	23.8566	Surface
60	719	9	308968	30.2566	Surface
70	1173	11	308968	38.646	Surface
80	1726	16	308968	46.8787	Surface
90	2474	20	308968	56.1248	Surface
100	3512	19	308968	66.8702	Surface
110	4878	22	308968	78.809	Surface
120	6661	25	308968	92.0926	Surface
130	8876	23	308968	106.307	Surface
140	11700	19	308968	122.053	Surface
10	2	1	158221	1.59577	Surface
20	8	1	158221	3.19154	Surface
30	48	3	158221	7.81764	Surface
40	151	3	158221	13.8658	Surface
50	302	4	158221	19.6091	Surface
60	539	5	158221	26.1969	Surface
70	884	8	158221	33.5491	Surface
80	1404	15	158221	42.2804	Surface
90	2208	15	158221	53.0218	Surface
100	3264	17	158221	64.4659	Surface
110	4705	20	158221	77.3989	Surface
120	6581	24	158221	91.5379	Surface
130	9130	19	158221	107.818	Surface
140	12216	18	158221	124.715	Surface
142	12889	18	158221	128.105	Surface
30	4	1	308969	2.25676	Surface
40	48	3	308969	7.81764	Surface
50	145	3	308969	13.5875	Surface
60	352	5	308969	21.1703	Surface
70	661	6	308969	29.0105	Surface
80	1080	6	308969	37.0823	Surface
90	1601	9	308969	45.1493	Surface
100	2368	13	308969	54.9093	Surface
110	3363	16	308969	65.4363	Surface
120	4672	19	308969	77.127	Surface
130	6444	23	308969	90.5801	Surface
140	8679	22	308969	105.121	Surface
150	11405	23	308969	120.504	Surface
154	12760	21	308969	127.462	Surface
10	6	1	8959	2.76395	Surface
20	29	1	8959	6.07651	Surface
30	97	4	8959	11.1132	Surface
40	224	5	8959	16.888	Surface
50	384	6	8959	22.1116	Surface
60	646	9	8959	28.6795	Surface
70	1022	9	8959	36.0729	Surface
80	1541	11	8959	44.2952	Surface
90	2249	13	8959	53.5118	Surface
100	3227	16	8959	64.0995	Surface
110	4601	20	8959	76.5387	Surface
120	6416	19	8959	90.3831	Surface
130	8634	21	8959	104.848	Surface
138	10740	23	8959	116.938	Surface
10	4	1	38301	2.25676	Surface
20	30	3	38301	6.18039	Surface
30	107	3	38301	11.672	Surface
40	248	4	38301	17.7697	Surface
50	477	7	38301	24.6442	Surface
60	842	11	38301	32.7424	Surface
70	1355	16	38301	41.536	Surface
80	2092	16	38301	51.6102	Surface
90	3051	20	38301	62.327	Surface
100	4404	23	38301	74.8822	Surface
110	6278	27	38301	89.4058	Surface
120	8524	28	38301	104.178	Surface
130	11156	26	38301	119.182	Surface
135	12774	23	38301	127.532	Surface
10	1	1	36092	1.12838	Surface
20	12	1	36092	3.90882	Surface
30	44	2	36092	7.48482	Surface
40	129	4	36092	12.8159	Surface
50	289	8	36092	19.1824	Surface
60	538	8	36092	26.1726	Surface
70	917	11	36092	34.1696	Surface
80	1483	13	36092	43.4536	Surface
90	2169	14	36092	52.5515	Surface
100	3184	15	36092	63.671	Surface
110	4360	18	36092	74.5072	Surface
120	5950	24	36092	87.0389	Surface
130	7973	23	36092	100.755	Surface
140	10475	24	36092	115.487	Surface
147	12448	20	36092	125.894	Surface
10	3	1	307063	1.95441	Surface
20	32	3	307063	6.38308	Surface
30	117	3	307063	12.2053	Surface
40	235	4	307063	17.2977	Surface
50	427	5	307063	23.3168	Surface
60	718	8	307063	30.2355	Surface
70	1109	12	307063	37.5769	Surface
80	1660	13	307063	45.9737	Surface
90	2454	15	307063	55.8975	Surface
100	3580	19	307063	67.5144	Surface
110	5126	20	307063	80.7875	Surface
120	7015	22	307063	94.5081	Surface
130	9517	21	307063	110.079	Surface
140	12626	20	307063	126.791	Surface
141	12953	22	307063	128.422	Surface
10	3	1	118985	1.95441	Surface
20	18	1	118985	4.78731	Surface
30	75	2	118985	9.77205	Surface
40	181	5	118985	15.1808	Surface
50	346	4	118985	20.9891	Surface
60	633	4	118985	28.3894	Surface
70	1054	7	118985	36.6332	Surface
80	1656	11	118985	45.9182	Surface
90	2378	12	118985	55.0251	Surface
100	3401	15	118985	65.8049	Surface
110	4614	20	118985	76.6468	Surface
120	6174	23	118985	88.6622	Surface
130	8164	23	118985	101.955	Surface
140	10631	23	118985	116.343	Surface
144	11755	23	118985	122.339	Surface
10	1	1	187603	1.12838	Surface
20	5	1	187603	2.52313	Surface
30	30	3	187603	6.18039	Surface
40	118	4	187603	12.2573	Surface
50	251	5	187603	17.8769	Surface
60	473	7	187603	24.5406	Surface
70	840	10	187603	32.7035	Surface
80	1333	14	187603	41.1974	Surface
90	2047	20	187603	51.0521	Surface
100	3149	20	187603	63.3201	Surface
110	4619	24	187603	76.6883	Surface
120	6503	28	187603	90.9938	Surface
130	9039	28	187603	107.279	Surface
140	12198	24	187603	124.623	Surface
10	1	1	38213	1.12838	Surface
20	7	1	38213	2.98541	Surface
30	27	1	38213	5.86323	Surface
40	101	2	38213	11.3401	Surface
50	231	2	38213	17.1499	Surface
60	461	7	38213	24.2273	Surface
70	756	8	38213	31.0253	Surface
80	1186	10	38213	38.8595	Surface
90	1813	10	38213	48.0456	Surface
100	2580	11	38213	57.3146	Surface
110	3593	15	38213	67.6369	Surface
120	4981	19	38213	79.6367	Surface
130	6706	20	38213	92.4032	Surface
140	8814	22	38213	105.936	Surface
150	11442	21	38213	120.7	Surface
154	12632	21	38213	126.821	Surface
10	3	1	36367	1.95441	Surface
20	30	1	36367	6.18039	Surface
30	108	1	36367	11.7265	Surface
40	236	3	36367	17.3345	Surface
50	462	5	36367	24.2536	Surface
60	780	7	36367	31.5139	Surface
70	1247	8	36367	39.8463	Surface
80	1860	10	36367	48.6644	Surface
90	2774	17	36367	59.4303	Surface
100	3988	19	36367	71.2578	Surface
110	5626	19	36367	84.636	Surface
120	7655	21	36367	98.7251	Surface
130	10152	20	36367	113.692	Surface
135	11766	18	36367	122.397	Surface
5	1	1	57871	1.12838	Volume
10	2	1	57871	1.59577	Volume
15	4	1	57871	2.25676	Volume
20	7	1	57871	2.98541	Volume
25	19	2	57871	4.91849	Volume
30	45	2	57871	7.5694	Volume
35	101	3	57871	11.3401	Volume
40	226	3	57871	16.9633	Volume
45	490	4	57871	24.9777	Volume
50	1071	4	57871	36.9275	Volume
55	2352	5	57871	54.7235	Volume
60	5215	6	57871	81.4859	Volume
65	11639	5	57871	121.734	Volume
66	13725	6	57871	132.194	Volume
5	2	1	72021	1.59577	Volume
10	2	1	72021	1.59577	Volume
15	9	1	72021	3.38514	Volume
20	25	2	72021	5.6419	Volume
25	55	3	72021	8.36828	Volume
30	123	3	72021	12.5143	Volume
35	265	3	72021	18.3687	Volume
40	606	3	72021	27.7774	Volume
45	1298	4	72021	40.653	Volume
50	2881	6	72021	60.5657	Volume
55	6462	7	72021	90.7065	Volume
59	12428	7	72021	125.793	Volume
5	1	1	278793	1.12838	Volume
10	1	1	278793	1.12838	Volume
15	2	1	278793	1.59577	Volume
20	11	2	278793	3.74241	Volume
25	27	2	278793	5.86323	Volume
30	60	3	278793	8.74039	Volume
35	139	5	278793	13.3034	Volume
40	323	4	278793	20.2795	Volume
45	751	4	278793	30.9225	Volume
50	1846	5	278793	48.4809	Volume
55	4702	5	278793	77.3742	Volume
60	13070	5	278793	129.001	Volume
5	1	1	253072	1.12838	Volume
10	6	1	253072	2.76395	Volume
15	19	2	253072	4.91849	Volume
20	36	2	253072	6.77028	Volume
25	81	2	253072	10.1554	Volume
30	188	2	253072	15.4716	Volume
35	444	2	253072	23.7764	Volume
40	1038	2	253072	36.3541	Volume
45	2504	2	253072	56.4641	Volume
50	6195	2	253072	88.8128	Volume
54	13091	3	253072	129.105	Volume
30	1	1	215485	1.12838	Volume
35	4	1	215485	2.25676	Volume
40	11	1	215485	3.74241	Volume
45	24	2	215485	5.52791	Volume
50	55	2	215485	8.36828	Volume
55	113	2	215485	11.9948	Volume
60	252	2	215485	17.9125	Volume
65	529	3	215485	25.9527	Volume
70	1145	4	215485	38.1819	Volume
75	2539	4	215485	56.8573	Volume
80	5663	5	215485	84.9138	Volume
85	12918	5	215485	128.249	Volume
10	5	1	314136	2.52313	Volume
15	13	1	314136	4.06843	Volume
20	29	1	314136	6.07651	Volume
25	52	2	314136	8.13686	Volume
30	125	4	314136	12.6157	Volume
35	281	5	314136	18.9151	Volume
40	599	5	314136	27.6165	Volume
45	1339	5	314136	41.29	Volume
50	2992	6	314136	61.7214	Volume
55	7094	6	314136	95.0387	Volume
58	12295	8	314136	125.118	Volume
15	3	1	86100	1.95441	Volume
20	5	1	86100	2.52313	Volume
25	8	1	86100	3.19154	Volume
30	17	2	86100	4.65243	Volume
35	57	2	86100	8.51908	Volume
40	145	4	86100	13.5875	Volume
45	336	4	86100	20.6835	Volume
50	730	5	86100	30.4871	Volume
55	1588	5	86100	44.9656	Volume
60	3479	5	86100	66.5552	Volume
65	7813	6	86100	99.7388	Volume
68	12788	7	86100	127.602	Volume
5	2	1	290801	1.59577	Volume
10	2	1	290801	1.59577	Volume
15	5	1	290801	2.52313	Volume
20	18	2	290801	4.78731	Volume
25	39	3	290801	7.04673	Volume
30	79	4	290801	10.0293	Volume
35	167	3	290801	14.5819	Volume
40	354	4	290801	21.2303	Volume
45	790	4	290801	31.7153	Volume
50	1714	7	290801	46.7154	Volume
55	3799	9	290801	69.5488	Volume
60	8512	8	290801	104.105	Volume
63	13908	9	290801	133.072	Volume
5	1	1	57863	1.12838	Volume
10	1	1	57863	1.12838	Volume
15	2	1	57863	1.59577	Volume
20	5	1	57863	2.52313	Volume
25	8	1	57863	3.19154	Volume
30	28	2	57863	5.97082	Volume
35	63	2	57863	8.95623	Volume
40	130	4	57863	12.8655	Volume
45	278	3	57863	18.8138	Volume
50	570	3	57863	26.9397	Volume
55	1328	4	57863	41.1201	Volume
60	3024	4	57863	62.0506	Volume
65	7012	5	57863	94.4879	Volume
68	11882	5	57863	122.999	Volume
5	1	1	278791	1.12838	Volume
10	1	1	278791	1.12838	Volume
15	5	1	278791	2.52313	Volume
20	14	2	278791	4.22201	Volume
25	32	3	278791	6.38308	Volume
30	65	5	278791	9.09728	Volume
35	149	5	278791	13.7736	Volume
40	351	6	278791	21.1402	Volume
45	770	7	278791	31.3113	Volume
50	1686	8	278791	46.3323	Volume
55	3830	7	278791	69.832	Volume
60	8880	8	278791	106.331	Volume
62	12461	8	278791	125.96	Volume
5	3	1	338852	1.95441	Volume
10	10	2	338852	3.56825	Volume
15	24	2	338852	5.52791	Volume
20	52	2	338852	8.13686	Volume
25	124	2	338852	12.5651	Volume
30	270	4	338852	18.5412	Volume
35	664	3	338852	29.0763	Volume
40	1701	3	338852	46.5379	Volume
45	4660	3	338852	77.0279	Volume
50	13063	3	338852	128.966	Volume
5	3	1	290811	1.95441	Volume
10	7	1	290811	2.98541	Volume
15	18	1	290811	4.78731	Volume
20	52	2	290811	8.13686	Volume
25	104	1	290811	11.5073	Volume
30	220	2	290811	16.7366	Volume
35	482	6	290811	24.773	Volume
40	984	5	290811	35.3959	Volume
45	2216	5	290811	53.1178	Volume
50	5030	5	290811	80.0275	Volume
55	11477	5	290811	120.884	Volume
56	13629	5	290811	131.731	Volume
5	3	1	215487	1.95441	Volume
10	11	1	215487	3.74241	Volume
15	25	1	215487	5.6419	Volume
20	45	2	215487	7.5694	Volume
25	103	2	215487	11.4518	Volume
30	217	2	215487	16.6221	Volume
35	463	3	215487	24.2798	Volume
40	982	4	215487	35.3599	Volume
45	2153	3	215487	52.3573	Volume
50	4674	5	215487	77.1435	Volume
55	10356	3	215487	114.829	Volume
56	12190	3	215487	124.582	Volume
5	2	1	253014	1.59577	Volume
10	4	1	253014	2.25676	Volume
15	7	1	253014	2.98541	Volume
20	13	1	253014	4.06843	Volume
25	26	1	253014	5.75363	Volume
30	71	4	253014	9.50789	Volume
35	151	6	253014	13.8658	Volume
40	349	4	253014	21.0799	Volume
45	817	5	253014	32.2527	Volume
50	1879	4	253014	48.9123	Volume
55	4471	4	253014	75.4497	Volume
60	11003	4	253014	118.362	Volume
61	13240	4	253014	129.837	Volume
15	1	1	102875	1.12838	Volume
20	5	1	102875	2.52313	Volume
25	15	1	102875	4.37019	Volume
30	36	3	102875	6.77028	Volume
35	80	7	102875	10.0925	Volume
40	178	6	102875	15.0545	Volume
45	401	7	102875	22.5958	Volume
50	879	7	102875	33.4541	Volume
55	1889	9	102875	49.0423	Volume
60	4279	8	102875	73.8119	Volume
65	9783	7	102875	111.607	Volume
67	13664	8	102875	131.9	Volume
10	1	1	86110	1.12838	Volume
15	5	1	86110	2.52313	Volume
20	25	1	86110	5.6419	Volume
25	49	3	86110	7.89865	Volume
30	144	2	86110	13.5406	Volume
35	343	2	86110	20.8979	Volume
40	753	2	86110	30.9637	Volume
45	1663	3	86110	46.0152	Volume
50	3691	2	86110	68.5531	Volume
55	8189	3	86110	102.111	Volume
58	13303	2	86110	130.146	Volume
5	2	1	71984	1.59577	Volume
10	9	1	71984	3.38514	Volume
15	20	2	71984	5.04627	Volume
20	42	2	71984	7.31273	Volume
25	107	3	71984	11.672	Volume
30	197	4	71984	15.8376	Volume
35	457	6	71984	24.122	Volume
40	983	5	71984	35.3779	Volume
45	2229	4	71984	53.2734	Volume
50	5186	9	71984	81.259	Volume
55	12462	8	71984	125.965	Volume
5	1	1	399338	1.12838	Volume
10	2	1	399338	1.59577	Volume
15	7	2	399338	2.98541	Volume
20	20	2	399338	5.04627	Volume
25	58	3	399338	8.59348	Volume
30	136	3	399338	13.159	Volume
35	318	3	399338	20.1219	Volume
40	711	4	399338	30.0878	Volume
45	1696	4	399338	46.4695	Volume
50	4227	4	399338	73.362	Volume
55	10786	4	399338	117.189	Volume
56	13047	5	399338	128.887	Volume
5	1	1	399337	1.12838	Volume
10	3	1	399337	1.95441	Volume
15	8	1	399337	3.19154	Volume
20	19	1	399337	4.91849	Volume
25	37	2	399337	6.86366	Volume
30	94	2	399337	10.94	Volume
35	191	2	399337	15.5945	Volume
40	417	2	399337	23.0422	Volume
45	892	2	399337	33.7006	Volume
50	1985	4	399337	50.2731	Volume
55	4410	5	399337	74.9332	Volume
60	10077	5	399337	113.272	Volume
62	14060	5	399337	133.797	Volume
10	2	1	279924	1.59577	Volume
15	9	1	279924	3.38514	Volume
20	30	2	279924	6.18039	Volume
25	77	3	279924	9.90149	Volume
30	172	3	279924	14.7986	Volume
35	402	3	279924	22.6239	Volume
40	954	3	279924	34.8521	Volume
45	2290	3	279924	53.9974	Volume
50	5765	3	279924	85.6751	Volume
54	12373	3	279924	125.514	Volume
5	1	1	224309	1.12838	Volume
10	3	1	224309	1.95441	Volume
15	14	2	224309	4.22201	Volume
20	31	3	224309	6.28255	Volume
25	59	3	224309	8.66724	Volume
30	125	3	224309	12.6157	Volume
35	267	3	224309	18.4379	Volume
40	607	5	224309	27.8003	Volume
45	1371	5	224309	41.7805	Volume
50	3077	5	224309	62.592	Volume
55	7079	6	224309	94.9382	Volume
59	13914	6	224309	133.101	Volume
5	3	1	278781	1.95441	Volume
10	6	1	278781	2.76395	Volume
15	9	1	278781	3.38514	Volume
20	22	1	278781	5.29257	Volume
25	47	1	278781	7.73578	Volume
30	98	1	278781	11.1704	Volume
35	214	2	278781	16.5068	Volume
40	476	3	278781	24.6183	Volume
45	1011	2	278781	35.8782	Volume
50	2220	3	278781	53.1657	Volume
55	4866	5	278781	78.712	Volume
60	10878	5	278781	117.687	Volume
61	12797	5	278781	127.647	Volume
5	2	1	338864	1.59577	Volume
10	6	1	338864	2.76395	Volume
15	16	3	338864	4.51352	Volume
20	44	3	338864	7.48482	Volume
25	110	4	338864	11.8345	Volume
30	242	10	338864	17.5535	Volume
35	566	9	338864	26.845	Volume
40	1418	12	338864	42.4906	Volume
45	3718	10	338864	68.8034	Volume
50	10662	11	338864	116.513	Volume
51	13197	11	338864	129.626	Volume
5	1	1	345315	1.12838	Volume
10	1	1	345315	1.12838	Volume
15	5	1	345315	2.52313	Volume
20	19	1	345315	4.91849	Volume
25	36	1	345315	6.77028	Volume
30	77	1	345315	9.90149	Volume
35	157	1	345315	14.1386	Volume
40	326	1	345315	20.3734	Volume
45	679	2	345315	29.4029	Volume
50	1512	3	345315	43.8764	Volume
55	3472	4	345315	66.4883	Volume
60	8339	6	345315	103.041	Volume
62	12178	6	345315	124.521	Volume
5	4	1	314139	2.25676	Volume
10	8	1	314139	3.19154	Volume
15	18	1	314139	4.78731	Volume
20	34	1	314139	6.57952	Volume
25	67	3	314139	9.23618	Volume
30	129	3	314139	12.8159	Volume
35	289	4	314139	19.1824	Volume
40	649	4	314139	28.746	Volume
45	1394	4	314139	42.1295	Volume
50	3112	5	314139	62.947	Volume
55	7013	5	314139	94.4946	Volume
59	13566	5	314139	131.426	Volume
5	1	1	57874	1.12838	Volume
10	3	1	57874	1.95441	Volume
15	4	1	57874	2.25676	Volume
20	11	3	57874	3.74241	Volume
25	22	3	57874	5.29257	Volume
30	64	4	57874	9.02703	Volume
35	145	4	57874	13.5875	Volume
40	352	5	57874	21.1703	Volume
45	848	5	57874	32.8589	Volume
50	2081	5	57874	51.4744	Volume
55	5238	5	57874	81.6653	Volume
60	13694	5	57874	132.044	Volume
15	1	1	338797	1.12838	Volume
20	3	1	338797	1.95441	Volume
25	6	1	338797	2.76395	Volume
30	16	1	338797	4.51352	Volume
35	47	2	338797	7.73578	Volume
40	105	2	338797	11.5624	Volume
45	239	2	338797	17.4443	Volume
50	584	3	338797	27.2685	Volume
55	1448	3	338797	42.9378	Volume
60	3610	3	338797	67.7967	Volume
65	9499	4	338797	109.975	Volume
67	14090	5	338797	133.94	Volume
5	2	1	314137	1.59577	Volume
10	7	2	314137	2.98541	Volume
15	26	2	314137	5.75363	Volume
20	66	4	314137	9.167	Volume
25	159	4	314137	14.2283	Volume
30	361	3	314137	21.4392	Volume
35	863	5	314137	33.1482	Volume
40	2029	5	314137	50.8272	Volume
45	5066	5	314137	80.3133	Volume
50	12759	5	314137	127.457	Volume
5	1	1	290813	1.12838	Volume
10	4	1	290813	2.25676	Volume
15	12	1	290813	3.90882	Volume
20	30	2	290813	6.18039	Volume
25	74	3	290813	9.70668	Volume
30	160	3	290813	14.273	Volume
35	371	5	290813	21.7341	Volume
40	833	3	290813	32.567	Volume
45	1885	6	290813	48.9904	Volume
50	4406	8	290813	74.8992	Volume
55	10696	9	290813	116.699	Volume
56	12836	8	290813	127.841	Volume
5	3	1	215489	1.95441	Volume
10	4	1	215489	2.25676	Volume
15	6	1	215489	2.76395	Volume
20	14	1	215489	4.22201	Volume
25	32	2	215489	6.38308	Volume
30	72	4	215489	9.57461	Volume
35	180	4	215489	15.1388	Volume
40	390	3	215489	22.2837	Volume
45	833	3	215489	32.567	Volume
50	1816	5	215489	48.0854	Volume
55	4071	6	215489	71.9955	Volume
60	9022	5	215489	107.178	Volume
62	12493	5	215489	126.121	Volume
25	1	1	224318	1.12838	Volume
30	12	2	224318	3.90882	Volume
35	39	4	224318	7.04673	Volume
40	81	4	224318	10.1554	Volume
45	174	4	224318	14.8843	Volume
50	388	4	224318	22.2265	Volume
55	876	5	224318	33.397	Volume
60	1932	5	224318	49.5974	Volume
65	4353	5	224318	74.4474	Volume
70	9957	5	224318	112.595	Volume
72	13952	5	224318	133.283	Volume
15	4	1	102863	2.25676	Volume
20	8	1	102863	3.19154	Volume
25	17	1	102863	4.65243	Volume
30	48	1	102863	7.81764	Volume
35	102	2	102863	11.3961	Volume
40	207	4	102863	16.2345	Volume
45	438	6	102863	23.6152	Volume
50	942	6	102863	34.6322	Volume
55	2052	6	102863	51.1145	Volume
60	4457	6	102863	75.3315	Volume
65	9908	7	102863	112.318	Volume
67	13680	5	102863	131.977	Volume
5	1	1	72015	1.12838	Volume
10	5	1	72015	2.52313	Volume
15	7	1	72015	2.98541	Volume
20	24	2	72015	5.52791	Volume
25	56	3	72015	8.44402	Volume
30	119	2	72015	12.3092	Volume
35	271	3	72015	18.5755	Volume
40	618	3	72015	28.0511	Volume
45	1394	4	72015	42.1295	Volume
50	3296	5	72015	64.7812	Volume
55	7972	6	72015	100.749	Volume
58	13997	6	72015	133.497	Volume
5	1	1	102874	1.12838	Volume
10	3	1	102874	1.95441	Volume
15	12	1	102874	3.90882	Volume
20	26	1	102874	5.75363	Volume
25	63	4	102874	8.95623	Volume
30	123	4	102874	12.5143	Volume
35	252	3	102874	17.9125	Volume
40	522	3	102874	25.7804	Volume
45	1132	4	102874	37.9646	Volume
50	2441	4	102874	55.7492	Volume
55	5315	4	102874	82.2634	Volume
60	11689	3	102874	121.995	Volume
61	13658	3	102874	131.871	Volume
10	3	1	253031	1.95441	Volume
15	13	1	253031	4.06843	Volume
20	38	1	253031	6.9558	Volume
25	82	3	253031	10.2179	Volume
30	189	3	253031	15.5126	Volume
35	384	3	253031	22.1116	Volume
40	845	2	253031	32.8007	Volume
45	1829	4	253031	48.2572	Volume
50	4035	5	253031	71.6765	Volume
55	9126	5	253031	107.794	Volume
57	12713	6	253031	127.227	Volume
5	1	1	345349	1.12838	Volume
10	6	1	345349	2.76395	Volume
15	19	1	345349	4.91849	Volume
20	34	2	345349	6.57952	Volume
25	78	5	345349	9.96557	Volume
30	166	6	345349	14.5381	Volume
35	381	6	345349	22.0251	Volume
40	864	7	345349	33.1674	Volume
45	2011	8	345349	50.6012	Volume
50	4750	8	345349	77.7682	Volume
55	11653	8	345349	121.807	Volume
56	13999	8	345349	133.507	Volume
15	8	1	102867	3.19154	Volume
20	24	1	102867	5.52791	Volume
25	60	2	102867	8.74039	Volume
30	150	1	102867	13.8198	Volume
35	323	2	102867	20.2795	Volume
40	702	3	102867	29.8967	Volume
45	1527	4	102867	44.0935	Volume
50	3299	4	102867	64.8106	Volume
55	7336	5	102867	96.6462	Volume
59	13866	6	102867	132.871	Volume
5	3	1	338865	1.95441	Volume
10	8	1	338865	3.19154	Volume
15	19	1	338865	4.91849	Volume
20	38	1	338865	6.9558	Volume
25	87	5	338865	10.5248	Volume
30	207	3	338865	16.2345	Volume
35	512	4	338865	25.5323	Volume
40	1428	3	338865	42.6402	Volume
45	4346	4	338865	74.3875	Volume
50	14373	3	338865	135.278	Volume
5	2	1	224319	1.59577	Volume
10	5	1	224319	2.52313	Volume
15	11	1	224319	3.74241	Volume
20	27	1	224319	5.86323	Volume
25	65	3	224319	9.09728	Volume
30	136	3	224319	13.159	Volume
35	304	2	224319	19.674	Volume
40	652	3	224319	28.8124	Volume
45	1371	3	224319	41.7805	Volume
50	2995	3	224319	61.7523	Volume
55	6589	5	224319	91.5935	Volume
59	12520	5	224319	126.258	Volume
5	1	1	314133	1.12838	Volume
10	3	1	314133	1.95441	Volume
15	9	1	314133	3.38514	Volume
20	21	1	314133	5.17088	Volume
25	48	1	314133	7.81764	Volume
30	102	1	314133	11.3961	Volume
35	222	2	314133	16.8125	Volume
40	484	2	314133	24.8243	Volume
45	1044	4	314133	36.459	Volume
50	2252	3	314133	53.5475	Volume
55	4943	4	314133	79.3324	Volume
60	10905	4	314133	117.833	Volume
61	12822	4	314133	127.771	Volume
5	1	1	399276	1.12838	Volume
10	3	1	399276	1.95441	Volume
15	4	1	399276	2.25676	Volume
20	9	1	399276	3.38514	Volume
25	26	2	399276	5.75363	Volume
30	53	4	399276	8.21472	Volume
35	112	4	399276	11.9416	Volume
40	268	5	399276	18.4724	Volume
45	573	4	399276	27.0105	Volume
50	1300	4	399276	40.6843	Volume
55	3045	4	399276	62.2657	Volume
60	7509	4	399276	97.7791	Volume
63	12986	5	399276	128.586	Volume
20	2	2	279931	1.59577	Volume
25	11	2	279931	3.74241	Volume
30	43	3	279931	7.39928	Volume
35	96	5	279931	11.0558	Volume
40	215	4	279931	16.5453	Volume
45	473	5	279931	24.5406	Volume
50	1079	4	279931	37.0652	Volume
55	2483	7	279931	56.2268	Volume
60	6051	6	279931	87.7746	Volume
64	12631	10	279931	126.816	Volume
10	1	1	71987	1.12838	Volume
15	5	1	71987	2.52313	Volume
20	18	1	71987	4.78731	Volume
25	44	2	71987	7.48482	Volume
30	97	4	71987	11.1132	Volume
35	201	3	71987	15.9975	Volume
40	437	4	71987	23.5883	Volume
45	981	6	71987	35.3419	Volume
50	2213	5	71987	53.0818	Volume
55	5033	5	71987	80.0513	Volume
60	11724	5	71987	122.178	Volume
61	13978	5	71987	133.407	Volume
5	1	1	86042	1.12838	Volume
10	5	1	86042	2.52313	Volume
15	12	1	86042	3.90882	Volume
20	27	1	86042	5.86323	Volume
25	57	1	86042	8.51908	Volume
30	151	3	86042	13.8658	Volume
35	319	4	86042	20.1535	Volume
40	699	5	86042	29.8328	Volume
45	1547	6	86042	44.3813	Volume
50	3492	6	86042	66.6795	Volume
55	7879	6	86042	100.159	Volume
58	13033	6	86042	128.818	Volume
5	2	1	224298	1.59577	Volume
10	5	1	224298	2.52313	Volume
15	7	1	224298	2.98541	Volume
20	16	1	224298	4.51352	Volume
25	38	2	224298	6.9558	Volume
30	81	3	224298	10.1554	Volume
35	187	3	224298	15.4304	Volume
40	435	4	224298	23.5342	Volume
45	1045	4	224298	36.4765	Volume
50	2573	3	224298	57.2367	Volume
55	6736	3	224298	92.6096	Volume
58	12205	4	224298	124.659	Volume
5	1	1	345344	1.12838	Volume
10	4	1	345344	2.25676	Volume
15	8	1	345344	3.19154	Volume
20	16	1	345344	4.51352	Volume
25	50	3	345344	7.97885	Volume
30	111	4	345344	11.8882	Volume
35	255	4	345344	18.0188	Volume
40	576	6	345344	27.0811	Volume
45	1271	8	345344	40.2279	Volume
50	2840	8	345344	60.1332	Volume
55	6608	11	345344	91.7255	Volume
59	13339	9	345344	130.322	Volume
15	3	1	86109	1.95441	Volume
20	5	1	86109	2.52313	Volume
25	12	1	86109	3.90882	Volume
30	26	3	86109	5.75363	Volume
35	69	6	86109	9.37302	Volume
40	151	6	86109	13.8658	Volume
45	316	5	86109	20.0585	Volume
50	735	6	86109	30.5914	Volume
55	1697	8	86109	46.4832	Volume
60	4291	8	86109	73.9153	Volume
65	11349	10	86109	120.208	Volume
66	13788	10	86109	132.497	Volume
5	2	1	253074	1.59577	Volume
10	3	1	253074	1.95441	Volume
15	7	1	253074	2.98541	Volume
20	15	1	253074	4.37019	Volume
25	42	1	253074	7.31273	Volume
30	97	1	253074	11.1132	Volume
35	231	1	253074	17.1499	Volume
40	513	2	253074	25.5572	Volume
45	1124	2	253074	37.8302	Volume
50	2438	2	253074	55.715	Volume
55	5372	3	253074	82.7033	Volume
60	11823	3	253074	122.693	Volume
61	13821	3	253074	132.655	Volume
5	1	1	345337	1.12838	Volume
10	4	1	345337	2.25676	Volume
15	8	1	345337	3.19154	Volume
20	28	1	345337	5.97082	Volume
25	69	2	345337	9.37302	Volume
30	154	2	345337	14.0028	Volume
35	332	3	345337	20.56	Volume
40	712	4	345337	30.1089	Volume
45	1564	6	345337	44.6245	Volume
50	3485	7	345337	66.6126	Volume
55	7862	6	345337	100.051	Volume
58	12986	6	345337	128.586	Volume
10	1	1	215491	1.12838	Volume
15	3	1	215491	1.95441	Volume
20	9	1	215491	3.38514	Volume
25	20	1	215491	5.04627	Volume
30	50	2	215491	7.97885	Volume
35	104	2	215491	11.5073	Volume
40	250	3	215491	17.8412	Volume
45	568	3	215491	26.8924	Volume
50	1270	4	215491	40.2121	Volume
55	2858	4	215491	60.3234	Volume
60	6445	5	215491	90.5871	Volume
64	12647	7	215491	126.896	Volume

## Sheet: SourceDataEDFig8aiii
t	SliceSize	NumberSubclone	SimID	SliceDiameter	Condition
20	8	1	181635	3.19154	Surface
30	51	2	181635	8.05824	Surface
40	137	4	181635	13.2073	Surface
50	285	6	181635	19.0492	Surface
60	533	5	181635	26.0507	Surface
70	915	8	181635	34.1323	Surface
80	1412	13	181635	42.4006	Surface
90	2042	14	181635	50.9898	Surface
100	2918	16	181635	60.9534	Surface
110	4093	20	181635	72.1898	Surface
120	5537	21	181635	83.9638	Surface
130	7414	15	181635	97.1586	Surface
140	9576	12	181635	110.42	Surface
150	12389	12	181635	125.595	Surface
20	19	4	392557	4.91849	Surface
30	95	6	392557	10.9981	Surface
40	283	7	392557	18.9823	Surface
50	587	5	392557	27.3385	Surface
60	1144	9	392557	38.1652	Surface
70	1935	10	392557	49.6359	Surface
80	2973	14	392557	61.5251	Surface
90	4288	14	392557	73.8895	Surface
100	5883	14	392557	86.5475	Surface
110	7851	15	392557	99.981	Surface
120	10312	14	392557	114.585	Surface
125	11823	15	392557	122.693	Surface
10	3	1	269989	1.95441	Surface
20	15	1	269989	4.37019	Surface
30	53	2	269989	8.21472	Surface
40	171	2	269989	14.7555	Surface
50	343	1	269989	20.8979	Surface
60	595	3	269989	27.5241	Surface
70	941	8	269989	34.6138	Surface
80	1468	13	269989	43.2333	Surface
90	2210	19	269989	53.0458	Surface
100	3186	20	269989	63.691	Surface
110	4520	22	269989	75.862	Surface
120	6213	21	269989	88.9418	Surface
130	8230	15	269989	102.366	Surface
140	10682	15	269989	116.622	Surface
145	12087	13	269989	124.055	Surface
10	2	1	74776	1.59577	Surface
20	16	1	74776	4.51352	Surface
30	77	2	74776	9.90149	Surface
40	204	5	74776	16.1165	Surface
50	421	6	74776	23.1524	Surface
60	769	11	74776	31.2909	Surface
70	1259	11	74776	40.0376	Surface
80	1907	12	74776	49.2754	Surface
90	2813	17	74776	59.8467	Surface
100	4049	19	74776	71.8007	Surface
110	5609	15	74776	84.508	Surface
120	7802	15	74776	99.6685	Surface
130	10547	10	74776	115.883	Surface
136	12414	7	74776	125.722	Surface
20	5	2	378029	2.52313	Surface
30	46	3	378029	7.65304	Surface
40	131	4	378029	12.9149	Surface
50	274	7	378029	18.678	Surface
60	517	8	378029	25.6567	Surface
70	886	11	378029	33.5871	Surface
80	1420	14	378029	42.5206	Surface
90	2137	16	378029	52.1624	Surface
100	3225	21	378029	64.0796	Surface
110	4590	19	378029	76.4472	Surface
120	6435	20	378029	90.5168	Surface
130	8797	15	378029	105.833	Surface
140	11905	13	378029	123.117	Surface
141	12177	13	378029	124.516	Surface
10	3	1	397025	1.95441	Surface
20	22	1	397025	5.29257	Surface
30	86	3	397025	10.4642	Surface
40	215	2	397025	16.5453	Surface
50	388	4	397025	22.2265	Surface
60	661	7	397025	29.0105	Surface
70	1012	8	397025	35.8959	Surface
80	1509	12	397025	43.8328	Surface
90	2175	15	397025	52.6241	Surface
100	3174	17	397025	63.5709	Surface
110	4334	20	397025	74.2847	Surface
120	5890	17	397025	86.599	Surface
130	8001	14	397025	100.932	Surface
140	10508	9	397025	115.668	Surface
145	11963	9	397025	123.417	Surface
10	6	1	236048	2.76395	Surface
20	44	1	236048	7.48482	Surface
30	129	1	236048	12.8159	Surface
40	279	2	236048	18.8476	Surface
50	496	4	236048	25.1302	Surface
60	848	7	236048	32.8589	Surface
70	1353	15	236048	41.5053	Surface
80	2013	17	236048	50.6264	Surface
90	3011	20	236048	61.9171	Surface
100	4308	19	236048	74.0616	Surface
110	6003	17	236048	87.4257	Surface
120	8157	13	236048	101.911	Surface
130	10775	11	236048	117.129	Surface
132	11425	11	236048	120.61	Surface
10	3	1	125247	1.95441	Surface
20	27	2	125247	5.86323	Surface
30	96	5	125247	11.0558	Surface
40	243	6	125247	17.5897	Surface
50	481	8	125247	24.7473	Surface
60	821	10	125247	32.3316	Surface
70	1340	16	125247	41.3055	Surface
80	2066	17	125247	51.2885	Surface
90	3012	20	125247	61.9274	Surface
100	4288	22	125247	73.8895	Surface
110	6003	19	125247	87.4257	Surface
120	8142	14	125247	101.817	Surface
130	11105	13	125247	118.909	Surface
136	13044	10	125247	128.873	Surface
10	1	1	3099	1.12838	Surface
20	12	1	3099	3.90882	Surface
30	63	3	3099	8.95623	Surface
40	183	6	3099	15.2644	Surface
50	367	4	3099	21.6166	Surface
60	643	6	3099	28.6128	Surface
70	1048	8	3099	36.5288	Surface
80	1598	14	3099	45.1069	Surface
90	2334	15	3099	54.5137	Surface
100	3297	17	3099	64.791	Surface
110	4656	19	3099	76.9948	Surface
120	6588	19	3099	91.5866	Surface
130	8823	16	3099	105.99	Surface
138	11121	14	3099	118.995	Surface
10	2	1	36148	1.59577	Surface
20	13	2	36148	4.06843	Surface
30	50	4	36148	7.97885	Surface
40	159	5	36148	14.2283	Surface
50	334	4	36148	20.6219	Surface
60	628	7	36148	28.2771	Surface
70	1044	13	36148	36.459	Surface
80	1701	16	36148	46.5379	Surface
90	2585	19	36148	57.3701	Surface
100	3882	20	36148	70.3045	Surface
110	5690	16	36148	85.116	Surface
120	8000	13	36148	100.925	Surface
130	11056	9	36148	118.646	Surface
133	12075	7	36148	123.993	Surface
10	8	1	35949	3.19154	Surface
20	44	1	35949	7.48482	Surface
30	139	2	35949	13.3034	Surface
40	287	3	35949	19.116	Surface
50	515	5	35949	25.607	Surface
60	917	8	35949	34.1696	Surface
70	1474	12	35949	43.3215	Surface
80	2276	15	35949	53.8321	Surface
90	3321	18	35949	65.0264	Surface
100	4830	19	35949	78.4203	Surface
110	6654	13	35949	92.0442	Surface
120	8851	17	35949	106.158	Surface
130	11554	13	35949	121.289	Surface
131	11891	12	35949	123.045	Surface
10	1	1	74743	1.12838	Surface
20	17	2	74743	4.65243	Surface
30	64	3	74743	9.02703	Surface
40	182	3	74743	15.2227	Surface
50	371	5	74743	21.7341	Surface
60	676	5	74743	29.3379	Surface
70	1111	7	74743	37.6108	Surface
80	1668	13	74743	46.0843	Surface
90	2486	18	74743	56.2608	Surface
100	3653	15	74743	68.1993	Surface
110	5117	17	74743	80.7166	Surface
120	7063	16	74743	94.8309	Surface
130	9463	11	74743	109.766	Surface
140	12306	9	74743	125.174	Surface
141	12621	9	74743	126.766	Surface
10	1	1	270134	1.12838	Surface
20	13	1	270134	4.06843	Surface
30	54	1	270134	8.29186	Surface
40	148	2	270134	13.7273	Surface
50	310	4	270134	19.8672	Surface
60	559	6	270134	26.6785	Surface
70	920	8	270134	34.2254	Surface
80	1415	10	270134	42.4457	Surface
90	2082	14	270134	51.4867	Surface
100	3031	18	270134	62.1224	Surface
110	4331	19	270134	74.259	Surface
120	6080	18	270134	87.9846	Surface
130	8374	12	270134	103.257	Surface
140	11236	14	270134	119.608	Surface
143	12196	8	270134	124.613	Surface
10	5	1	114103	2.52313	Surface
20	29	1	114103	6.07651	Surface
30	88	3	114103	10.5851	Surface
40	197	3	114103	15.8376	Surface
50	404	6	114103	22.6801	Surface
60	709	7	114103	30.0454	Surface
70	1142	9	114103	38.1319	Surface
80	1784	12	114103	47.6598	Surface
90	2625	16	114103	57.8122	Surface
100	3667	18	114103	68.3299	Surface
110	5011	19	114103	79.8762	Surface
120	6778	18	114103	92.8979	Surface
130	9074	15	114103	107.487	Surface
140	11999	5	114103	123.603	Surface
20	5	1	392562	2.52313	Surface
30	46	3	392562	7.65304	Surface
40	151	4	392562	13.8658	Surface
50	325	5	392562	20.3421	Surface
60	564	5	392562	26.7975	Surface
70	890	9	392562	33.6628	Surface
80	1383	10	392562	41.963	Surface
90	1994	15	392562	50.3869	Surface
100	2885	18	392562	60.6077	Surface
110	4030	20	392562	71.6321	Surface
120	5436	22	392562	83.1945	Surface
130	7203	18	392562	95.7661	Surface
140	9432	14	392562	109.586	Surface
147	11263	11	392562	119.752	Surface
20	2	1	235927	1.59577	Surface
30	23	2	235927	5.41152	Surface
40	96	4	235927	11.0558	Surface
50	229	2	235927	17.0755	Surface
60	457	4	235927	24.122	Surface
70	794	5	235927	31.7955	Surface
80	1274	7	235927	40.2754	Surface
90	1972	13	235927	50.1082	Surface
100	2870	16	235927	60.45	Surface
110	4055	20	235927	71.8539	Surface
120	5656	14	235927	84.8613	Surface
130	7783	12	235927	99.5471	Surface
140	10561	8	235927	115.96	Surface
145	12131	8	235927	124.281	Surface
10	3	1	100414	1.95441	Surface
20	26	1	100414	5.75363	Surface
30	98	2	100414	11.1704	Surface
40	207	2	100414	16.2345	Surface
50	409	3	100414	22.8201	Surface
60	694	5	100414	29.7259	Surface
70	1112	6	100414	37.6277	Surface
80	1771	16	100414	47.4859	Surface
90	2631	19	100414	57.8783	Surface
100	3765	22	100414	69.2369	Surface
110	5111	20	100414	80.6692	Surface
120	6963	13	100414	94.1571	Surface
130	9185	10	100414	108.142	Surface
139	11761	9	100414	122.371	Surface
10	3	1	62733	1.95441	Surface
20	20	1	62733	5.04627	Surface
30	93	2	62733	10.8817	Surface
40	239	2	62733	17.4443	Surface
50	485	4	62733	24.85	Surface
60	820	6	62733	32.3119	Surface
70	1339	11	62733	41.29	Surface
80	2087	16	62733	51.5485	Surface
90	3086	21	62733	62.6835	Surface
100	4329	21	62733	74.2419	Surface
110	5857	18	62733	86.356	Surface
120	7865	17	62733	100.07	Surface
130	10517	11	62733	115.718	Surface
135	12140	8	62733	124.327	Surface
20	4	1	270398	2.25676	Surface
30	49	1	270398	7.89865	Surface
40	144	2	270398	13.5406	Surface
50	297	2	270398	19.4461	Surface
60	527	4	270398	25.9036	Surface
70	881	6	270398	33.4921	Surface
80	1378	9	270398	41.887	Surface
90	2011	15	270398	50.6012	Surface
100	2921	16	270398	60.9847	Surface
110	4003	16	270398	71.3917	Surface
120	5421	17	270398	83.0797	Surface
130	7292	17	270398	96.3559	Surface
140	9632	14	270398	110.742	Surface
150	12630	11	270398	126.811	Surface
10	1	1	109451	1.12838	Surface
20	26	1	109451	5.75363	Surface
30	82	1	109451	10.2179	Surface
40	194	2	109451	15.7165	Surface
50	397	4	109451	22.4828	Surface
60	661	6	109451	29.0105	Surface
70	1087	8	109451	37.2023	Surface
80	1669	15	109451	46.0981	Surface
90	2409	19	109451	55.3826	Surface
100	3486	22	109451	66.6222	Surface
110	4750	21	109451	77.7682	Surface
120	6345	17	109451	89.8816	Surface
130	8338	14	109451	103.035	Surface
140	10826	10	109451	117.406	Surface
143	11669	7	109451	121.891	Surface
30	26	3	3290	5.75363	Surface
40	91	3	3290	10.7641	Surface
50	233	3	3290	17.224	Surface
60	444	3	3290	23.7764	Surface
70	744	4	3290	30.7781	Surface
80	1212	8	3290	39.2832	Surface
90	1855	14	3290	48.599	Surface
100	2836	19	3290	60.0908	Surface
110	4161	19	3290	72.787	Surface
120	6045	14	3290	87.731	Surface
130	8531	12	3290	104.221	Surface
140	11312	12	3290	120.012	Surface
145	12980	10	3290	128.556	Surface
10	2	1	396673	1.59577	Surface
20	25	1	396673	5.6419	Surface
30	80	1	396673	10.0925	Surface
40	184	2	396673	15.3061	Surface
50	355	3	396673	21.2603	Surface
60	619	5	396673	28.0737	Surface
70	1015	6	396673	35.9491	Surface
80	1552	15	396673	44.453	Surface
90	2294	19	396673	54.0445	Surface
100	3329	21	396673	65.1046	Surface
110	4578	19	396673	76.3472	Surface
120	6298	17	396673	89.5481	Surface
130	8497	16	396673	104.013	Surface
140	11219	9	396673	119.518	Surface
142	11754	12	396673	122.334	Surface
10	1	1	100710	1.12838	Surface
20	13	1	100710	4.06843	Surface
30	74	1	100710	9.70668	Surface
40	174	4	100710	14.8843	Surface
50	347	6	100710	21.0194	Surface
60	605	7	100710	27.7545	Surface
70	973	12	100710	35.1975	Surface
80	1537	17	100710	44.2376	Surface
90	2273	16	100710	53.7966	Surface
100	3189	17	100710	63.721	Surface
110	4515	19	100710	75.82	Surface
120	5999	18	100710	87.3966	Surface
130	8025	18	100710	101.083	Surface
140	10596	12	100710	116.152	Surface
145	12057	9	100710	123.901	Surface
10	5	1	378293	2.52313	Surface
20	23	1	378293	5.41152	Surface
30	91	6	378293	10.7641	Surface
40	204	5	378293	16.1165	Surface
50	379	7	378293	21.9672	Surface
60	689	8	378293	29.6186	Surface
70	1085	11	378293	37.1681	Surface
80	1659	14	378293	45.9598	Surface
90	2548	19	378293	56.958	Surface
100	3708	19	378293	68.7108	Surface
110	5244	16	378293	81.7121	Surface
120	7211	14	378293	95.8193	Surface
130	9675	11	378293	110.989	Surface
139	12323	14	378293	125.26	Surface
20	1	1	125646	1.12838	Surface
30	18	1	125646	4.78731	Surface
40	133	5	125646	13.0131	Surface
50	307	5	125646	19.7708	Surface
60	644	8	125646	28.6351	Surface
70	1126	10	125646	37.8638	Surface
80	1865	14	125646	48.7298	Surface
90	2922	14	125646	60.9951	Surface
100	4262	17	125646	73.6651	Surface
110	5868	13	125646	86.4371	Surface
120	7851	15	125646	99.981	Surface
130	10369	13	125646	114.901	Surface
134	11514	14	125646	121.079	Surface
10	4	1	3491	2.25676	Surface
20	28	1	3491	5.97082	Surface
30	79	2	3491	10.0293	Surface
40	190	6	3491	15.5536	Surface
50	393	8	3491	22.3692	Surface
60	677	9	3491	29.3595	Surface
70	1092	11	3491	37.2878	Surface
80	1690	16	3491	46.3872	Surface
90	2505	17	3491	56.4753	Surface
100	3618	22	3491	67.8718	Surface
110	4995	19	3491	79.7486	Surface
120	6680	12	3491	92.2239	Surface
130	9013	17	3491	107.125	Surface
140	11899	13	3491	123.086	Surface
20	3	1	181630	1.95441	Surface
30	30	3	181630	6.18039	Surface
40	108	4	181630	11.7265	Surface
50	252	4	181630	17.9125	Surface
60	516	6	181630	25.6318	Surface
70	864	8	181630	33.1674	Surface
80	1383	11	181630	41.963	Surface
90	2117	15	181630	51.9177	Surface
100	3120	16	181630	63.0278	Surface
110	4457	16	181630	75.3315	Surface
120	6258	16	181630	89.2633	Surface
130	8438	14	181630	103.651	Surface
140	10921	13	181630	117.92	Surface
144	12133	12	181630	124.291	Surface
10	5	1	396756	2.52313	Surface
20	34	1	396756	6.57952	Surface
30	105	1	396756	11.5624	Surface
40	254	2	396756	17.9834	Surface
50	459	3	396756	24.1747	Surface
60	714	3	396756	30.1512	Surface
70	1069	4	396756	36.893	Surface
80	1582	11	396756	44.8806	Surface
90	2384	15	396756	55.0945	Surface
100	3462	20	396756	66.3924	Surface
110	4916	21	396756	79.1154	Surface
120	7156	18	396756	95.4531	Surface
130	9981	11	396756	112.731	Surface
132	10595	10	396756	116.146	Surface
10	3	1	74737	1.95441	Surface
20	35	1	74737	6.67558	Surface
30	107	1	74737	11.672	Surface
40	250	5	74737	17.8412	Surface
50	470	10	74737	24.4627	Surface
60	822	8	74737	32.3512	Surface
70	1322	14	74737	41.0271	Surface
80	1954	18	74737	49.879	Surface
90	2813	23	74737	59.8467	Surface
100	4014	23	74737	71.4897	Surface
110	5519	22	74737	83.8273	Surface
120	7500	19	74737	97.7205	Surface
130	10169	11	74737	113.787	Surface
136	12041	6	74737	123.819	Surface
10	5	1	113707	2.52313	Surface
20	28	1	113707	5.97082	Surface
30	80	4	113707	10.0925	Surface
40	184	2	113707	15.3061	Surface
50	373	4	113707	21.7926	Surface
60	653	5	113707	28.8344	Surface
70	1024	10	113707	36.1081	Surface
80	1604	14	113707	45.1916	Surface
90	2419	16	113707	55.4974	Surface
100	3409	20	113707	65.8823	Surface
110	4672	17	113707	77.127	Surface
120	6319	18	113707	89.6973	Surface
130	8382	19	113707	103.307	Surface
140	11014	13	113707	118.421	Surface
144	12205	12	113707	124.659	Surface
20	14	2	100703	4.22201	Surface
30	62	4	100703	8.88487	Surface
40	170	5	100703	14.7123	Surface
50	386	5	100703	22.1691	Surface
60	666	9	100703	29.1201	Surface
70	1089	16	100703	37.2365	Surface
80	1762	24	100703	47.3651	Surface
90	2738	23	100703	59.0435	Surface
100	4053	24	100703	71.8362	Surface
110	5819	21	100703	86.0754	Surface
120	7952	14	100703	100.622	Surface
130	10752	9	100703	117.004	Surface
132	11420	7	100703	120.584	Surface
10	2	1	36183	1.59577	Surface
20	16	2	36183	4.51352	Surface
30	69	3	36183	9.37302	Surface
40	189	6	36183	15.5126	Surface
50	381	9	36183	22.0251	Surface
60	684	11	36183	29.5109	Surface
70	1089	14	36183	37.2365	Surface
80	1710	19	36183	46.6609	Surface
90	2648	22	36183	58.0649	Surface
100	3814	23	36183	69.686	Surface
110	5406	22	36183	82.9646	Surface
120	7500	16	36183	97.7205	Surface
130	10139	13	36183	113.619	Surface
138	12566	9	36183	126.489	Surface
10	3	1	3432	1.95441	Surface
20	20	2	3432	5.04627	Surface
30	78	3	3432	9.96557	Surface
40	198	5	3432	15.8777	Surface
50	406	6	3432	22.7362	Surface
60	749	6	3432	30.8813	Surface
70	1227	8	3432	39.5255	Surface
80	1867	12	3432	48.7559	Surface
90	2709	15	3432	58.7299	Surface
100	3860	18	3432	70.105	Surface
110	5373	18	3432	82.711	Surface
120	7238	17	3432	95.9985	Surface
130	9603	13	3432	110.575	Surface
139	12216	12	3432	124.715	Surface
10	4	1	100814	2.25676	Surface
20	14	1	100814	4.22201	Surface
30	54	2	100814	8.29186	Surface
40	143	4	100814	13.4935	Surface
50	337	7	100814	20.7143	Surface
60	709	13	100814	30.0454	Surface
70	1294	14	100814	40.5903	Surface
80	2204	18	100814	52.9738	Surface
90	3374	21	100814	65.5432	Surface
100	4933	19	100814	79.2521	Surface
110	7045	15	100814	94.7099	Surface
120	9438	10	100814	109.621	Surface
129	12198	10	100814	124.623	Surface
10	5	1	296117	2.52313	Surface
20	30	3	296117	6.18039	Surface
30	83	4	296117	10.28	Surface
40	195	4	296117	15.757	Surface
50	414	4	296117	22.9591	Surface
60	723	5	296117	30.3406	Surface
70	1184	8	296117	38.8267	Surface
80	1814	12	296117	48.0589	Surface
90	2671	16	296117	58.3166	Surface
100	3688	18	296117	68.5252	Surface
110	5043	19	296117	80.1308	Surface
120	6790	20	296117	92.9801	Surface
130	8957	12	296117	106.791	Surface
140	11694	11	296117	122.022	Surface
10	1	1	114066	1.12838	Surface
20	4	1	114066	2.25676	Surface
30	33	2	114066	6.48204	Surface
40	109	3	114066	11.7806	Surface
50	249	3	114066	17.8055	Surface
60	460	5	114066	24.201	Surface
70	811	6	114066	32.1341	Surface
80	1259	9	114066	40.0376	Surface
90	1878	12	114066	48.8993	Surface
100	2703	16	114066	58.6649	Surface
110	3753	18	114066	69.1265	Surface
120	5217	21	114066	81.5015	Surface
130	6940	22	114066	94.0015	Surface
140	9255	17	114066	108.553	Surface
149	11938	10	114066	123.288	Surface
10	6	1	113832	2.76395	Surface
20	33	4	113832	6.48204	Surface
30	125	3	113832	12.6157	Surface
40	259	4	113832	18.1595	Surface
50	479	4	113832	24.6958	Surface
60	771	6	113832	31.3316	Surface
70	1223	10	113832	39.461	Surface
80	1864	14	113832	48.7167	Surface
90	2816	17	113832	59.8786	Surface
100	4074	21	113832	72.0221	Surface
110	5682	19	113832	85.0561	Surface
120	7588	16	113832	98.2921	Surface
130	10027	11	113832	112.99	Surface
137	11994	9	113832	123.577	Surface
20	1	1	181433	1.12838	Surface
30	5	2	181433	2.52313	Surface
40	27	2	181433	5.86323	Surface
50	109	4	181433	11.7806	Surface
60	278	7	181433	18.8138	Surface
70	571	9	181433	26.9633	Surface
80	1037	13	181433	36.3366	Surface
90	1762	22	181433	47.3651	Surface
100	2759	23	181433	59.2695	Surface
110	4027	22	181433	71.6054	Surface
120	5836	18	181433	86.2011	Surface
130	8080	9	181433	101.429	Surface
140	10828	8	181433	117.417	Surface
146	12839	6	181433	127.856	Surface
20	11	3	62594	3.74241	Surface
30	56	3	62594	8.44402	Surface
40	171	5	62594	14.7555	Surface
50	423	6	62594	23.2073	Surface
60	783	11	62594	31.5745	Surface
70	1305	13	62594	40.7625	Surface
80	2032	14	62594	50.8647	Surface
90	2959	20	62594	61.3801	Surface
100	4240	26	62594	73.4747	Surface
110	5839	19	62594	86.2232	Surface
120	7691	17	62594	98.957	Surface
130	10002	9	62594	112.849	Surface
136	11666	10	62594	121.875	Surface
10	2	1	62459	1.59577	Surface
20	14	2	62459	4.22201	Surface
30	59	3	62459	8.66724	Surface
40	167	6	62459	14.5819	Surface
50	372	9	62459	21.7634	Surface
60	712	9	62459	30.1089	Surface
70	1207	14	62459	39.202	Surface
80	1892	17	62459	49.0813	Surface
90	2822	22	62459	59.9423	Surface
100	4094	23	62459	72.1986	Surface
110	5726	18	62459	85.3848	Surface
120	7822	18	62459	99.7962	Surface
130	10653	12	62459	116.464	Surface
133	11691	11	62459	122.006	Surface
10	7	1	378158	2.98541	Surface
20	41	2	378158	7.22515	Surface
30	117	2	378158	12.2053	Surface
40	270	3	378158	18.5412	Surface
50	468	4	378158	24.4106	Surface
60	790	7	378158	31.7153	Surface
70	1269	10	378158	40.1963	Surface
80	1891	13	378158	49.0683	Surface
90	2844	13	378158	60.1755	Surface
100	4091	15	378158	72.1722	Surface
110	5610	18	378158	84.5155	Surface
120	7638	18	378158	98.6154	Surface
130	9922	15	378158	112.397	Surface
136	11565	12	378158	121.347	Surface
30	7	1	125413	2.98541	Surface
40	44	1	125413	7.48482	Surface
50	143	3	125413	13.4935	Surface
60	313	3	125413	19.9631	Surface
70	552	3	125413	26.5109	Surface
80	929	7	125413	34.3924	Surface
90	1398	12	125413	42.1899	Surface
100	2087	18	125413	51.5485	Surface
110	3056	20	125413	62.378	Surface
120	4202	21	125413	73.1447	Surface
130	5739	19	125413	85.4817	Surface
140	7873	16	125413	100.121	Surface
150	10379	12	125413	114.956	Surface
156	12225	13	125413	124.761	Surface
10	2	1	235998	1.59577	Surface
20	16	1	235998	4.51352	Surface
30	74	3	235998	9.70668	Surface
40	189	4	235998	15.5126	Surface
50	415	7	235998	22.9868	Surface
60	781	12	235998	31.5341	Surface
70	1398	13	235998	42.1899	Surface
80	2223	15	235998	53.2016	Surface
90	3278	17	235998	64.604	Surface
100	4762	18	235998	77.8663	Surface
110	6671	17	235998	92.1617	Surface
120	8870	13	235998	106.272	Surface
130	11693	9	235998	122.016	Surface
132	12381	10	235998	125.555	Surface
10	5	1	396938	2.52313	Surface
20	27	2	396938	5.86323	Surface
30	92	6	396938	10.823	Surface
40	217	5	396938	16.6221	Surface
50	474	7	396938	24.5666	Surface
60	789	8	396938	31.6952	Surface
70	1277	12	396938	40.3228	Surface
80	1975	18	396938	50.1463	Surface
90	2953	19	396938	61.3178	Surface
100	4305	19	396938	74.0358	Surface
110	6021	15	396938	87.5567	Surface
120	8161	15	396938	101.936	Surface
130	10927	11	396938	117.952	Surface
135	12555	7	396938	126.434	Surface
10	6	1	35887	2.76395	Surface
20	32	1	35887	6.38308	Surface
30	100	3	35887	11.2838	Surface
40	235	3	35887	17.2977	Surface
50	475	4	35887	24.5925	Surface
60	804	9	35887	31.9951	Surface
70	1285	12	35887	40.4489	Surface
80	1961	16	35887	49.9682	Surface
90	2940	19	35887	61.1827	Surface
100	4149	23	35887	72.682	Surface
110	5897	22	35887	86.6504	Surface
120	8312	16	35887	102.875	Surface
130	11142	13	35887	119.107	Surface
135	12785	10	35887	127.587	Surface
10	10	1	296343	3.56825	Surface
20	50	3	296343	7.97885	Surface
30	149	4	296343	13.7736	Surface
40	336	6	296343	20.6835	Surface
50	704	10	296343	29.9393	Surface
60	1201	12	296343	39.1045	Surface
70	1876	14	296343	48.8733	Surface
80	2858	16	296343	60.3234	Surface
90	4239	20	296343	73.4661	Surface
100	5846	21	296343	86.2749	Surface
110	8034	16	296343	101.14	Surface
120	10652	11	296343	116.458	Surface
124	11965	8	296343	123.427	Surface
10	2	1	378396	1.59577	Surface
20	15	1	378396	4.37019	Surface
30	42	1	378396	7.31273	Surface
40	119	3	378396	12.3092	Surface
50	264	3	378396	18.334	Surface
60	495	4	378396	25.1049	Surface
70	781	3	378396	31.5341	Surface
80	1155	7	378396	38.3483	Surface
90	1705	10	378396	46.5926	Surface
100	2470	13	378396	56.0794	Surface
110	3430	16	378396	66.0849	Surface
120	4717	16	378396	77.4976	Surface
130	6396	17	378396	90.2421	Surface
140	8529	13	378396	104.209	Surface
150	10994	8	378396	118.313	Surface
153	11824	8	378396	122.698	Surface
10	3	1	270401	1.95441	Surface
20	21	3	270401	5.17088	Surface
30	85	5	270401	10.4031	Surface
40	225	5	270401	16.9257	Surface
50	483	8	270401	24.7987	Surface
60	864	12	270401	33.1674	Surface
70	1471	14	270401	43.2774	Surface
80	2311	15	270401	54.2444	Surface
90	3493	17	270401	66.689	Surface
100	5036	17	270401	80.0752	Surface
110	6963	18	270401	94.1571	Surface
120	9547	14	270401	110.253	Surface
129	12376	9	270401	125.529	Surface
10	6	1	74714	2.76395	Surface
20	29	1	74714	6.07651	Surface
30	109	1	74714	11.7806	Surface
40	257	5	74714	18.0893	Surface
50	478	5	74714	24.67	Surface
60	803	6	74714	31.9752	Surface
70	1250	6	74714	39.8942	Surface
80	1849	10	74714	48.5203	Surface
90	2627	11	74714	57.8342	Surface
100	3690	15	74714	68.5438	Surface
110	5091	20	74714	80.5113	Surface
120	6986	17	74714	94.3125	Surface
130	9538	9	74714	110.201	Surface
139	12408	7	74714	125.692	Surface
10	1	1	125534	1.12838	Surface
20	4	1	125534	2.25676	Surface
30	41	2	125534	7.22515	Surface
40	146	4	125534	13.6343	Surface
50	314	6	125534	19.9949	Surface
60	586	9	125534	27.3152	Surface
70	982	12	125534	35.3599	Surface
80	1577	19	125534	44.8096	Surface
90	2373	22	125534	54.9672	Surface
100	3432	22	125534	66.1041	Surface
110	4782	21	125534	78.0297	Surface
120	6474	17	125534	90.7907	Surface
130	8886	14	125534	106.367	Surface
140	11866	9	125534	122.916	Surface
142	12556	7	125534	126.439	Surface
10	4	1	103598	2.25676	Volume
20	25	2	103598	5.6419	Volume
30	120	3	103598	12.3608	Volume
40	544	5	103598	26.3181	Volume
50	2563	7	103598	57.1254	Volume
60	7933	5	103598	100.502	Volume
65	12090	5	103598	124.07	Volume
10	6	2	128230	2.76395	Volume
20	35	4	128230	6.67558	Volume
30	246	2	128230	17.6979	Volume
40	1828	4	128230	48.244	Volume
50	9132	4	128230	107.83	Volume
53	12648	4	128230	126.901	Volume
10	2	1	183916	1.59577	Volume
20	17	2	183916	4.65243	Volume
30	89	3	183916	10.6451	Volume
40	391	3	183916	22.3123	Volume
50	1811	5	183916	48.0191	Volume
60	6295	5	183916	89.5268	Volume
68	12528	5	183916	126.298	Volume
10	1	1	116302	1.12838	Volume
20	22	2	116302	5.29257	Volume
30	117	5	116302	12.2053	Volume
40	597	8	116302	27.5703	Volume
50	3001	8	116302	61.8142	Volume
60	9579	9	116302	110.437	Volume
63	12570	10	116302	126.509	Volume
20	24	1	394738	5.52791	Volume
30	134	3	394738	13.0619	Volume
40	727	6	394738	30.4244	Volume
50	3846	12	394738	69.9777	Volume
60	12325	12	394738	125.27	Volume
10	1	1	77186	1.12838	Volume
20	9	1	77186	3.38514	Volume
30	47	1	77186	7.73578	Volume
40	205	1	77186	16.1559	Volume
50	963	2	77186	35.0161	Volume
60	3938	3	77186	70.8097	Volume
70	10175	4	77186	113.821	Volume
73	12742	4	77186	127.372	Volume
10	5	1	103411	2.52313	Volume
20	21	2	103411	5.17088	Volume
30	123	5	103411	12.5143	Volume
40	695	7	103411	29.7473	Volume
50	4114	11	103411	72.3748	Volume
59	13320	10	103411	130.229	Volume
10	4	1	38744	2.25676	Volume
20	41	1	38744	7.22515	Volume
30	163	2	38744	14.4062	Volume
40	748	3	38744	30.8607	Volume
50	3199	5	38744	63.8208	Volume
60	8891	5	38744	106.397	Volume
64	12235	7	38744	124.812	Volume
20	5	1	381140	2.52313	Volume
30	57	3	381140	8.51908	Volume
40	282	5	381140	18.9487	Volume
50	1505	4	381140	43.7747	Volume
60	6162	6	381140	88.576	Volume
68	13073	6	381140	129.016	Volume
10	2	1	184110	1.59577	Volume
20	20	2	184110	5.04627	Volume
30	140	3	184110	13.3512	Volume
40	719	4	184110	30.2566	Volume
50	3531	4	184110	67.0508	Volume
60	10599	4	184110	116.168	Volume
62	12606	5	184110	126.69	Volume
10	1	1	380517	1.12838	Volume
20	38	2	380517	6.9558	Volume
30	155	2	380517	14.0482	Volume
40	697	6	380517	29.7901	Volume
50	3405	9	380517	65.8436	Volume
60	10121	9	380517	113.519	Volume
63	13037	9	380517	128.838	Volume
10	2	1	128018	1.59577	Volume
20	18	1	128018	4.78731	Volume
30	94	4	128018	10.94	Volume
40	395	4	128018	22.4261	Volume
50	1981	6	128018	50.2224	Volume
60	7294	6	128018	96.3691	Volume
66	12593	6	128018	126.625	Volume
10	5	1	103224	2.52313	Volume
20	32	2	103224	6.38308	Volume
30	177	2	103224	15.0121	Volume
40	915	4	103224	34.1323	Volume
50	4028	5	103224	71.6143	Volume
60	11085	5	103224	118.802	Volume
62	12989	5	103224	128.601	Volume
10	7	1	436304	2.98541	Volume
20	51	3	436304	8.05824	Volume
30	214	3	436304	16.5068	Volume
40	1115	6	436304	37.6784	Volume
50	4766	7	436304	77.899	Volume
60	12733	6	436304	127.327	Volume
10	15	1	298137	4.37019	Volume
20	70	2	298137	9.4407	Volume
30	315	3	298137	20.0267	Volume
40	1456	5	298137	43.0562	Volume
50	5451	6	298137	83.3092	Volume
60	13484	5	298137	131.028	Volume
10	2	1	6168	1.59577	Volume
20	12	1	6168	3.90882	Volume
30	45	2	6168	7.5694	Volume
40	239	4	6168	17.4443	Volume
50	1093	7	6168	37.3048	Volume
60	4557	8	6168	76.1719	Volume
70	12040	7	6168	123.814	Volume
71	13029	7	6168	128.798	Volume
20	3	1	5755	1.95441	Volume
30	37	3	5755	6.86366	Volume
40	171	3	5755	14.7555	Volume
50	818	3	5755	32.2724	Volume
60	3711	6	5755	68.7386	Volume
70	10675	7	5755	116.584	Volume
72	12610	7	5755	126.71	Volume
10	1	1	399658	1.12838	Volume
20	7	1	399658	2.98541	Volume
30	67	1	399658	9.23618	Volume
40	371	3	399658	21.7341	Volume
50	1645	4	399658	45.7655	Volume
60	5749	4	399658	85.5561	Volume
69	12255	4	399658	124.914	Volume
20	17	1	380815	4.65243	Volume
30	121	3	380815	12.4122	Volume
40	711	6	380815	30.0878	Volume
50	4387	8	380815	74.7376	Volume
59	13274	6	380815	130.004	Volume
10	2	1	273057	1.59577	Volume
20	14	1	273057	4.22201	Volume
30	75	3	273057	9.77205	Volume
40	367	3	273057	21.6166	Volume
50	1770	6	273057	47.4725	Volume
60	6515	8	273057	91.0777	Volume
67	12316	8	273057	125.225	Volume
10	3	1	77556	1.95441	Volume
20	14	1	77556	4.22201	Volume
30	101	3	77556	11.3401	Volume
40	473	5	77556	24.5406	Volume
50	2362	7	77556	54.8397	Volume
60	7947	7	77556	100.59	Volume
65	12350	7	77556	125.397	Volume
10	3	1	116442	1.95441	Volume
20	19	2	116442	4.91849	Volume
30	117	3	116442	12.2053	Volume
40	525	5	116442	25.8544	Volume
50	2431	7	116442	55.6349	Volume
60	7797	7	116442	99.6366	Volume
66	12868	6	116442	128	Volume
10	4	1	77334	2.25676	Volume
20	24	2	77334	5.52791	Volume
30	129	2	77334	12.8159	Volume
40	613	3	77334	27.9374	Volume
50	2711	3	77334	58.7516	Volume
60	7906	3	77334	100.331	Volume
64	10888	4	77334	117.741	Volume
30	6	1	65256	2.76395	Volume
40	47	1	65256	7.73578	Volume
50	189	4	65256	15.5126	Volume
60	884	4	65256	33.5491	Volume
70	3699	4	65256	68.6273	Volume
80	9774	4	65256	111.556	Volume
83	12329	4	65256	125.291	Volume
10	3	1	111373	1.95441	Volume
20	26	3	111373	5.75363	Volume
30	131	3	111373	12.9149	Volume
40	598	3	111373	27.5934	Volume
50	2785	4	111373	59.5481	Volume
60	8563	4	111373	104.416	Volume
63	11032	8	111373	118.517	Volume
20	12	1	38428	3.90882	Volume
30	52	1	38428	8.13686	Volume
40	260	4	38428	18.1946	Volume
50	1253	4	38428	39.9421	Volume
60	5015	5	38428	79.908	Volume
70	12798	5	38428	127.652	Volume
10	6	1	399374	2.76395	Volume
20	35	3	399374	6.67558	Volume
30	217	1	399374	16.6221	Volume
40	973	1	399374	35.1975	Volume
50	3945	3	399374	70.8726	Volume
60	10162	4	399374	113.748	Volume
63	12679	4	399374	127.057	Volume
10	1	1	380327	1.12838	Volume
20	5	1	380327	2.52313	Volume
30	26	2	380327	5.75363	Volume
40	152	4	380327	13.9116	Volume
50	763	4	380327	31.1686	Volume
60	3450	6	380327	66.2773	Volume
70	9650	8	380327	110.846	Volume
73	12275	7	380327	125.016	Volume
10	1	1	237837	1.12838	Volume
20	10	2	237837	3.56825	Volume
30	66	7	237837	9.167	Volume
40	415	6	237837	22.9868	Volume
50	2967	7	237837	61.463	Volume
60	11653	6	237837	121.807	Volume
61	12913	6	237837	128.224	Volume
20	4	1	76970	2.25676	Volume
30	21	2	76970	5.17088	Volume
40	97	5	76970	11.1132	Volume
50	460	7	76970	24.201	Volume
60	2392	8	76970	55.1869	Volume
70	8940	6	76970	106.69	Volume
74	13130	6	76970	129.297	Volume
20	3	1	127834	1.95441	Volume
30	39	1	127834	7.04673	Volume
40	185	4	127834	15.3476	Volume
50	854	3	127834	32.9749	Volume
60	3911	5	127834	70.5666	Volume
70	11074	5	127834	118.743	Volume
72	13035	5	127834	128.828	Volume
10	1	1	238221	1.12838	Volume
20	5	1	238221	2.52313	Volume
30	62	3	238221	8.88487	Volume
40	396	5	238221	22.4545	Volume
50	2624	5	238221	57.8012	Volume
60	10343	4	238221	114.757	Volume
62	12636	5	238221	126.841	Volume
10	8	1	116899	3.19154	Volume
20	32	2	116899	6.38308	Volume
30	225	3	116899	16.9257	Volume
40	1131	3	116899	37.9478	Volume
50	5251	4	116899	81.7666	Volume
58	11925	4	116899	123.221	Volume
20	22	1	38634	5.29257	Volume
30	111	1	38634	11.8882	Volume
40	502	2	38634	25.2817	Volume
50	2290	4	38634	53.9974	Volume
60	7259	4	38634	96.1376	Volume
67	12877	4	38634	128.045	Volume
10	1	1	65013	1.12838	Volume
20	24	2	65013	5.52791	Volume
30	156	3	65013	14.0935	Volume
40	756	6	65013	31.0253	Volume
50	3455	8	65013	66.3253	Volume
60	9664	7	65013	110.926	Volume
63	12328	6	65013	125.286	Volume
10	2	1	183664	1.59577	Volume
20	17	2	183664	4.65243	Volume
30	99	5	183664	11.2272	Volume
40	467	5	183664	24.3845	Volume
50	2419	7	183664	55.4974	Volume
60	8475	6	183664	103.878	Volume
64	12250	5	183664	124.889	Volume
10	6	1	65437	2.76395	Volume
20	28	1	65437	5.97082	Volume
30	145	2	65437	13.5875	Volume
40	685	3	65437	29.5325	Volume
50	3135	5	65437	63.1792	Volume
60	9220	6	65437	108.348	Volume
63	11855	6	65437	122.859	Volume
10	6	1	38902	2.76395	Volume
20	45	2	38902	7.5694	Volume
30	227	3	38902	17.0007	Volume
40	1111	4	38902	37.6108	Volume
50	4493	6	38902	75.6351	Volume
60	11348	7	38902	120.203	Volume
61	12259	7	38902	124.935	Volume
10	4	1	399287	2.25676	Volume
20	31	2	399287	6.28255	Volume
30	135	3	399287	13.1106	Volume
40	671	5	399287	29.2292	Volume
50	3507	6	399287	66.8225	Volume
60	11504	5	399287	121.026	Volume
61	12640	5	399287	126.861	Volume
10	3	1	116684	1.95441	Volume
20	23	1	116684	5.41152	Volume
30	141	3	116684	13.3988	Volume
40	683	4	116684	29.4894	Volume
50	2993	4	116684	61.7317	Volume
60	8672	5	116684	105.079	Volume
65	12775	5	116684	127.537	Volume
20	8	2	273022	3.19154	Volume
30	66	4	273022	9.167	Volume
40	411	4	273022	22.8758	Volume
50	2850	5	273022	60.239	Volume
60	11795	4	273022	122.547	Volume
20	3	1	399558	1.95441	Volume
30	30	2	399558	6.18039	Volume
40	144	3	399558	13.5406	Volume
50	624	6	399558	28.1869	Volume
60	3038	7	399558	62.1941	Volume
70	9465	7	399558	109.778	Volume
73	12241	7	399558	124.843	Volume
10	3	1	273328	1.95441	Volume
20	21	2	273328	5.17088	Volume
30	128	4	273328	12.7662	Volume
40	904	4	273328	33.9265	Volume
50	5417	4	273328	83.049	Volume
57	12264	4	273328	124.96	Volume
10	2	1	6014	1.59577	Volume
20	28	1	6014	5.97082	Volume
30	153	4	6014	13.9573	Volume
40	817	6	6014	32.2527	Volume
50	3913	10	6014	70.5846	Volume
60	11913	11	6014	123.159	Volume
61	13041	11	6014	128.858	Volume
10	6	1	5974	2.76395	Volume
20	26	1	5974	5.75363	Volume
30	134	4	5974	13.0619	Volume
40	613	4	5974	27.9374	Volume
50	2868	7	5974	60.4289	Volume
60	9037	5	5974	107.267	Volume
64	12880	5	5974	128.06	Volume
10	2	1	380642	1.59577	Volume
20	16	1	380642	4.51352	Volume
30	88	2	380642	10.5851	Volume
40	451	4	380642	23.9631	Volume
50	2096	8	380642	51.6596	Volume
60	7334	8	380642	96.633	Volume
66	12655	8	380642	126.936	Volume
20	2	1	102997	1.59577	Volume
30	19	1	102997	4.91849	Volume
40	113	2	102997	11.9948	Volume
50	513	2	102997	25.5572	Volume
60	2380	2	102997	55.0483	Volume
70	7348	5	102997	96.7252	Volume
76	12131	6	102997	124.281	Volume
10	3	1	128321	1.95441	Volume
20	26	1	128321	5.75363	Volume
30	135	1	128321	13.1106	Volume
40	633	2	128321	28.3894	Volume
50	2836	2	128321	60.0908	Volume
60	8388	7	128321	103.344	Volume
65	12544	7	128321	126.378	Volume
10	4	1	394921	2.25676	Volume
20	31	1	394921	6.28255	Volume
30	175	2	394921	14.9271	Volume
40	823	4	394921	32.3709	Volume
50	3632	5	394921	68.003	Volume
60	10011	4	394921	112.9	Volume
63	12754	4	394921	127.432	Volume
10	3	1	238052	1.95441	Volume
20	18	1	238052	4.78731	Volume
30	84	1	238052	10.3418	Volume
40	371	2	238052	21.7341	Volume
50	1731	4	238052	46.9465	Volume
60	6114	6	238052	88.2303	Volume
68	12434	6	238052	125.823	Volume

## Sheet: SourceDataEDFig8bi
t	SliceSize	MacroSubcloneNumber	SliceDiameter	SimID	Driver.Advantage.Model	Growth.Mode	Necrosis.Condition	Driver.Acquisition.Rate	DriverNumberSliceAverage
20	12	1	3.90882	117860	additive	Surface.Growth	Absent	pdriver=6e-4	2
30	56	3	8.44402	117860	additive	Surface.Growth	Absent	pdriver=6e-4	2.05357
40	158	2	14.1835	117860	additive	Surface.Growth	Absent	pdriver=6e-4	2.0443
50	298	2	19.4788	117860	additive	Surface.Growth	Absent	pdriver=6e-4	2.06711
60	546	4	26.3664	117860	additive	Surface.Growth	Absent	pdriver=6e-4	2.17033
70	853	9	32.9556	117860	additive	Surface.Growth	Absent	pdriver=6e-4	2.35756
80	1324	12	41.0581	117860	additive	Surface.Growth	Absent	pdriver=6e-4	2.65937
90	1997	14	50.4248	117860	additive	Surface.Growth	Absent	pdriver=6e-4	3.02854
100	2955	15	61.3386	117860	additive	Surface.Growth	Absent	pdriver=6e-4	3.53435
110	4282	18	73.8377	117860	additive	Surface.Growth	Absent	pdriver=6e-4	4.05652
120	5882	21	86.5401	117860	additive	Surface.Growth	Absent	pdriver=6e-4	4.59419
130	7998	21	100.913	117860	additive	Surface.Growth	Absent	pdriver=6e-4	5.16442
140	10504	20	115.646	117860	additive	Surface.Growth	Absent	pdriver=6e-4	5.70935
145	12005	19	123.633	117860	additive	Surface.Growth	Absent	pdriver=6e-4	5.98784
20	11	1	3.74241	37637	additive	Surface.Growth	Absent	pdriver=6e-4	2
30	51	1	8.05824	37637	additive	Surface.Growth	Absent	pdriver=6e-4	2
40	139	1	13.3034	37637	additive	Surface.Growth	Absent	pdriver=6e-4	2
50	313	5	19.9631	37637	additive	Surface.Growth	Absent	pdriver=6e-4	2.11502
60	554	8	26.5589	37637	additive	Surface.Growth	Absent	pdriver=6e-4	2.27617
70	923	10	34.2812	37637	additive	Surface.Growth	Absent	pdriver=6e-4	2.49079
80	1467	13	43.2185	37637	additive	Surface.Growth	Absent	pdriver=6e-4	2.72733
90	2166	14	52.5151	37637	additive	Surface.Growth	Absent	pdriver=6e-4	3.00923
100	3100	15	62.8255	37637	additive	Surface.Growth	Absent	pdriver=6e-4	3.31935
110	4286	18	73.8722	37637	additive	Surface.Growth	Absent	pdriver=6e-4	3.62086
120	5804	18	85.9644	37637	additive	Surface.Growth	Absent	pdriver=6e-4	3.99518
130	7880	19	100.166	37637	additive	Surface.Growth	Absent	pdriver=6e-4	4.47386
140	10324	21	114.651	37637	additive	Surface.Growth	Absent	pdriver=6e-4	4.98276
147	12411	24	125.707	37637	additive	Surface.Growth	Absent	pdriver=6e-4	5.3658
20	1	1	1.12838	158215	additive	Surface.Growth	Absent	pdriver=6e-4	2
30	28	1	5.97082	158215	additive	Surface.Growth	Absent	pdriver=6e-4	2
40	100	5	11.2838	158215	additive	Surface.Growth	Absent	pdriver=6e-4	2.18
50	244	6	17.6258	158215	additive	Surface.Growth	Absent	pdriver=6e-4	2.44672
60	474	9	24.5666	158215	additive	Surface.Growth	Absent	pdriver=6e-4	2.77637
70	893	12	33.7195	158215	additive	Surface.Growth	Absent	pdriver=6e-4	3.17245
80	1506	12	43.7893	158215	additive	Surface.Growth	Absent	pdriver=6e-4	3.52258
90	2378	14	55.0251	158215	additive	Surface.Growth	Absent	pdriver=6e-4	3.83347
100	3485	12	66.6126	158215	additive	Surface.Growth	Absent	pdriver=6e-4	4.17647
110	4950	15	79.3885	158215	additive	Surface.Growth	Absent	pdriver=6e-4	4.70263
120	6828	19	93.2399	158215	additive	Surface.Growth	Absent	pdriver=6e-4	5.22832
130	9117	21	107.741	158215	additive	Surface.Growth	Absent	pdriver=6e-4	5.73741
140	11962	20	123.412	158215	additive	Surface.Growth	Absent	pdriver=6e-4	6.23441
142	12596	20	126.64	158215	additive	Surface.Growth	Absent	pdriver=6e-4	6.34757
10	1	1	1.12838	10123	additive	Surface.Growth	Absent	pdriver=6e-4	2
20	21	2	5.17088	10123	additive	Surface.Growth	Absent	pdriver=6e-4	2.04762
30	81	4	10.1554	10123	additive	Surface.Growth	Absent	pdriver=6e-4	2.06173
40	201	3	15.9975	10123	additive	Surface.Growth	Absent	pdriver=6e-4	2.13433
50	407	4	22.7642	10123	additive	Surface.Growth	Absent	pdriver=6e-4	2.19902
60	683	8	29.4894	10123	additive	Surface.Growth	Absent	pdriver=6e-4	2.31332
70	1062	11	36.772	10123	additive	Surface.Growth	Absent	pdriver=6e-4	2.44727
80	1589	10	44.9797	10123	additive	Surface.Growth	Absent	pdriver=6e-4	2.65513
90	2324	17	54.3968	10123	additive	Surface.Growth	Absent	pdriver=6e-4	2.93373
100	3192	22	63.7509	10123	additive	Surface.Growth	Absent	pdriver=6e-4	3.22776
110	4441	21	75.1961	10123	additive	Surface.Growth	Absent	pdriver=6e-4	3.59514
120	6043	21	87.7165	10123	additive	Surface.Growth	Absent	pdriver=6e-4	3.97501
130	7997	22	100.906	10123	additive	Surface.Growth	Absent	pdriver=6e-4	4.38152
140	10535	22	115.817	10123	additive	Surface.Growth	Absent	pdriver=6e-4	4.88439
142	11125	22	119.016	10123	additive	Surface.Growth	Absent	pdriver=6e-4	4.99955
20	2	1	1.59577	35651	additive	Surface.Growth	Absent	pdriver=6e-4	2
30	13	2	4.06843	35651	additive	Surface.Growth	Absent	pdriver=6e-4	2.23077
40	65	5	9.09728	35651	additive	Surface.Growth	Absent	pdriver=6e-4	2.24615
50	174	6	14.8843	35651	additive	Surface.Growth	Absent	pdriver=6e-4	2.36207
60	370	8	21.7048	35651	additive	Surface.Growth	Absent	pdriver=6e-4	2.45135
70	650	7	28.7681	35651	additive	Surface.Growth	Absent	pdriver=6e-4	2.54615
80	1039	8	36.3716	35651	additive	Surface.Growth	Absent	pdriver=6e-4	2.69105
90	1594	13	45.0505	35651	additive	Surface.Growth	Absent	pdriver=6e-4	2.8946
100	2381	18	55.0598	35651	additive	Surface.Growth	Absent	pdriver=6e-4	3.25871
110	3550	22	67.2309	35651	additive	Surface.Growth	Absent	pdriver=6e-4	3.71606
120	4956	23	79.4366	35651	additive	Surface.Growth	Absent	pdriver=6e-4	4.17776
130	6724	26	92.5271	35651	additive	Surface.Growth	Absent	pdriver=6e-4	4.65065
140	8967	30	106.851	35651	additive	Surface.Growth	Absent	pdriver=6e-4	5.14241
150	11777	30	122.454	35651	additive	Surface.Growth	Absent	pdriver=6e-4	5.62851
152	12345	29	125.372	35651	additive	Surface.Growth	Absent	pdriver=6e-4	5.71203
10	6	1	2.76395	307953	additive	Surface.Growth	Absent	pdriver=6e-4	2
20	35	3	6.67558	307953	additive	Surface.Growth	Absent	pdriver=6e-4	2.05714
30	122	3	12.4634	307953	additive	Surface.Growth	Absent	pdriver=6e-4	2.18033
40	271	4	18.5755	307953	additive	Surface.Growth	Absent	pdriver=6e-4	2.24723
50	497	6	25.1555	307953	additive	Surface.Growth	Absent	pdriver=6e-4	2.38833
60	849	8	32.8783	307953	additive	Surface.Growth	Absent	pdriver=6e-4	2.66902
70	1403	11	42.2653	307953	additive	Surface.Growth	Absent	pdriver=6e-4	3.17106
80	2227	21	53.2495	307953	additive	Surface.Growth	Absent	pdriver=6e-4	3.80198
90	3354	22	65.3486	307953	additive	Surface.Growth	Absent	pdriver=6e-4	4.46929
100	4702	23	77.3742	307953	additive	Surface.Growth	Absent	pdriver=6e-4	4.98937
110	6536	22	91.2244	307953	additive	Surface.Growth	Absent	pdriver=6e-4	5.50933
120	8819	21	105.966	307953	additive	Surface.Growth	Absent	pdriver=6e-4	6.0313
130	11693	20	122.016	307953	additive	Surface.Growth	Absent	pdriver=6e-4	6.60335
132	12382	20	125.56	307953	additive	Surface.Growth	Absent	pdriver=6e-4	6.71975
10	3	1	1.95441	36690	additive	Surface.Growth	Absent	pdriver=6e-4	2
20	26	4	5.75363	36690	additive	Surface.Growth	Absent	pdriver=6e-4	2.11538
30	87	6	10.5248	36690	additive	Surface.Growth	Absent	pdriver=6e-4	2.11494
40	237	3	17.3712	36690	additive	Surface.Growth	Absent	pdriver=6e-4	2.33755
50	520	7	25.731	36690	additive	Surface.Growth	Absent	pdriver=6e-4	2.70769
60	1027	11	36.161	36690	additive	Surface.Growth	Absent	pdriver=6e-4	3.04674
70	1645	14	45.7655	36690	additive	Surface.Growth	Absent	pdriver=6e-4	3.33374
80	2463	14	55.9999	36690	additive	Surface.Growth	Absent	pdriver=6e-4	3.59846
90	3633	16	68.0123	36690	additive	Surface.Growth	Absent	pdriver=6e-4	3.91219
100	5074	19	80.3767	36690	additive	Surface.Growth	Absent	pdriver=6e-4	4.24655
110	6888	19	93.6487	36690	additive	Surface.Growth	Absent	pdriver=6e-4	4.62776
120	9081	17	107.528	36690	additive	Surface.Growth	Absent	pdriver=6e-4	5.09316
130	11709	20	122.1	36690	additive	Surface.Growth	Absent	pdriver=6e-4	5.60398
132	12350	20	125.397	36690	additive	Surface.Growth	Absent	pdriver=6e-4	5.71919
10	3	1	1.95441	38967	additive	Surface.Growth	Absent	pdriver=6e-4	2
20	24	1	5.52791	38967	additive	Surface.Growth	Absent	pdriver=6e-4	2
30	84	2	10.3418	38967	additive	Surface.Growth	Absent	pdriver=6e-4	2.0119
40	198	2	15.8777	38967	additive	Surface.Growth	Absent	pdriver=6e-4	2.0202
50	395	3	22.4261	38967	additive	Surface.Growth	Absent	pdriver=6e-4	2.04557
60	661	6	29.0105	38967	additive	Surface.Growth	Absent	pdriver=6e-4	2.18003
70	1135	8	38.0148	38967	additive	Surface.Growth	Absent	pdriver=6e-4	2.56828
80	1781	10	47.6197	38967	additive	Surface.Growth	Absent	pdriver=6e-4	2.91072
90	2646	14	58.043	38967	additive	Surface.Growth	Absent	pdriver=6e-4	3.29252
100	3853	17	70.0414	38967	additive	Surface.Growth	Absent	pdriver=6e-4	3.70646
110	5406	16	82.9646	38967	additive	Surface.Growth	Absent	pdriver=6e-4	4.16759
120	7147	18	95.3931	38967	additive	Surface.Growth	Absent	pdriver=6e-4	4.592
130	9488	19	109.911	38967	additive	Surface.Growth	Absent	pdriver=6e-4	5.09296
138	11671	17	121.902	38967	additive	Surface.Growth	Absent	pdriver=6e-4	5.50921
10	3	1	1.95441	188074	additive	Surface.Growth	Absent	pdriver=6e-4	2
20	19	2	4.91849	188074	additive	Surface.Growth	Absent	pdriver=6e-4	2.05263
30	68	3	9.30485	188074	additive	Surface.Growth	Absent	pdriver=6e-4	2.05882
40	178	4	15.0545	188074	additive	Surface.Growth	Absent	pdriver=6e-4	2.10674
50	371	5	21.7341	188074	additive	Surface.Growth	Absent	pdriver=6e-4	2.2345
60	626	8	28.232	188074	additive	Surface.Growth	Absent	pdriver=6e-4	2.46326
70	1036	10	36.3191	188074	additive	Surface.Growth	Absent	pdriver=6e-4	2.72104
80	1601	14	45.1493	188074	additive	Surface.Growth	Absent	pdriver=6e-4	3
90	2350	16	54.7002	188074	additive	Surface.Growth	Absent	pdriver=6e-4	3.33149
100	3309	17	64.9088	188074	additive	Surface.Growth	Absent	pdriver=6e-4	3.67875
110	4641	17	76.8707	188074	additive	Surface.Growth	Absent	pdriver=6e-4	4.09653
120	6350	26	89.917	188074	additive	Surface.Growth	Absent	pdriver=6e-4	4.56031
130	8302	28	102.813	188074	additive	Surface.Growth	Absent	pdriver=6e-4	5.00903
140	10716	26	116.808	188074	additive	Surface.Growth	Absent	pdriver=6e-4	5.48255
144	11937	27	123.283	188074	additive	Surface.Growth	Absent	pdriver=6e-4	5.69389
20	1	1	1.12838	36985	additive	Surface.Growth	Absent	pdriver=6e-4	2
30	4	1	2.25676	36985	additive	Surface.Growth	Absent	pdriver=6e-4	2
40	19	2	4.91849	36985	additive	Surface.Growth	Absent	pdriver=6e-4	2.05263
50	75	5	9.77205	36985	additive	Surface.Growth	Absent	pdriver=6e-4	2.17333
60	219	7	16.6985	36985	additive	Surface.Growth	Absent	pdriver=6e-4	2.36986
70	420	7	23.1249	36985	additive	Surface.Growth	Absent	pdriver=6e-4	2.47619
80	718	10	30.2355	36985	additive	Surface.Growth	Absent	pdriver=6e-4	2.73398
90	1210	15	39.2507	36985	additive	Surface.Growth	Absent	pdriver=6e-4	3.0876
100	1934	18	49.623	36985	additive	Surface.Growth	Absent	pdriver=6e-4	3.52275
110	2980	19	61.5975	36985	additive	Surface.Growth	Absent	pdriver=6e-4	4.00403
120	4320	18	74.1646	36985	additive	Surface.Growth	Absent	pdriver=6e-4	4.52477
130	6046	22	87.7383	36985	additive	Surface.Growth	Absent	pdriver=6e-4	5.03308
140	8123	19	101.698	36985	additive	Surface.Growth	Absent	pdriver=6e-4	5.51447
150	10624	19	116.305	36985	additive	Surface.Growth	Absent	pdriver=6e-4	6.01271
158	12961	18	128.462	36985	additive	Surface.Growth	Absent	pdriver=6e-4	6.4198
20	3	1	1.95441	307958	additive	Surface.Growth	Absent	pdriver=6e-4	2
30	16	2	4.51352	307958	additive	Surface.Growth	Absent	pdriver=6e-4	2.0625
40	123	4	12.5143	307958	additive	Surface.Growth	Absent	pdriver=6e-4	2.09756
50	292	6	19.2818	307958	additive	Surface.Growth	Absent	pdriver=6e-4	2.23973
60	558	6	26.6546	307958	additive	Surface.Growth	Absent	pdriver=6e-4	2.48925
70	974	10	35.2156	307958	additive	Surface.Growth	Absent	pdriver=6e-4	2.77823
80	1489	11	43.5414	307958	additive	Surface.Growth	Absent	pdriver=6e-4	3.0497
90	2284	15	53.9266	307958	additive	Surface.Growth	Absent	pdriver=6e-4	3.35552
100	3301	17	64.8303	307958	additive	Surface.Growth	Absent	pdriver=6e-4	3.68646
110	4690	20	77.2754	307958	additive	Surface.Growth	Absent	pdriver=6e-4	4.0742
120	6288	23	89.477	307958	additive	Surface.Growth	Absent	pdriver=6e-4	4.47503
130	8567	21	104.441	307958	additive	Surface.Growth	Absent	pdriver=6e-4	5.01728
140	11310	19	120.001	307958	additive	Surface.Growth	Absent	pdriver=6e-4	5.60681
142	11932	19	123.257	307958	additive	Surface.Growth	Absent	pdriver=6e-4	5.7257
10	6	1	2.76395	36986	additive	Surface.Growth	Absent	pdriver=6e-4	2
20	44	2	7.48482	36986	additive	Surface.Growth	Absent	pdriver=6e-4	2.04545
30	139	3	13.3034	36986	additive	Surface.Growth	Absent	pdriver=6e-4	2.05755
40	282	3	18.9487	36986	additive	Surface.Growth	Absent	pdriver=6e-4	2.08865
50	496	3	25.1302	36986	additive	Surface.Growth	Absent	pdriver=6e-4	2.11895
60	811	6	32.1341	36986	additive	Surface.Growth	Absent	pdriver=6e-4	2.34772
70	1309	11	40.8249	36986	additive	Surface.Growth	Absent	pdriver=6e-4	2.77082
80	1932	16	49.5974	36986	additive	Surface.Growth	Absent	pdriver=6e-4	3.16977
90	2873	19	60.4815	36986	additive	Surface.Growth	Absent	pdriver=6e-4	3.63731
100	4097	21	72.2251	36986	additive	Surface.Growth	Absent	pdriver=6e-4	4.0681
110	5718	18	85.3252	36986	additive	Surface.Growth	Absent	pdriver=6e-4	4.53725
120	7668	21	98.8089	36986	additive	Surface.Growth	Absent	pdriver=6e-4	5.07616
130	10221	24	114.078	36986	additive	Surface.Growth	Absent	pdriver=6e-4	5.65992
138	12649	24	126.906	36986	additive	Surface.Growth	Absent	pdriver=6e-4	6.13606
10	9	1	3.38514	118608	additive	Surface.Growth	Absent	pdriver=6e-4	2
20	47	1	7.73578	118608	additive	Surface.Growth	Absent	pdriver=6e-4	2
30	136	1	13.159	118608	additive	Surface.Growth	Absent	pdriver=6e-4	2
40	270	2	18.5412	118608	additive	Surface.Growth	Absent	pdriver=6e-4	2.02963
50	489	4	24.9522	118608	additive	Surface.Growth	Absent	pdriver=6e-4	2.07566
60	777	5	31.4533	118608	additive	Surface.Growth	Absent	pdriver=6e-4	2.13771
70	1194	6	38.9904	118608	additive	Surface.Growth	Absent	pdriver=6e-4	2.28894
80	1822	10	48.1647	118608	additive	Surface.Growth	Absent	pdriver=6e-4	2.61965
90	2676	18	58.3711	118608	additive	Surface.Growth	Absent	pdriver=6e-4	3.15396
100	3888	19	70.3588	118608	additive	Surface.Growth	Absent	pdriver=6e-4	3.90252
110	5511	23	83.7665	118608	additive	Surface.Growth	Absent	pdriver=6e-4	4.67066
120	7511	24	97.7921	118608	additive	Surface.Growth	Absent	pdriver=6e-4	5.3427
130	10163	20	113.754	118608	additive	Surface.Growth	Absent	pdriver=6e-4	6.05874
134	11339	20	120.155	118608	additive	Surface.Growth	Absent	pdriver=6e-4	6.31916
10	2	1	1.59577	188924	additive	Surface.Growth	Absent	pdriver=6e-4	2
20	6	1	2.76395	188924	additive	Surface.Growth	Absent	pdriver=6e-4	2
30	41	1	7.22515	188924	additive	Surface.Growth	Absent	pdriver=6e-4	2
40	136	4	13.159	188924	additive	Surface.Growth	Absent	pdriver=6e-4	2.11029
50	302	6	19.6091	188924	additive	Surface.Growth	Absent	pdriver=6e-4	2.21192
60	552	9	26.5109	188924	additive	Surface.Growth	Absent	pdriver=6e-4	2.34783
70	941	11	34.6138	188924	additive	Surface.Growth	Absent	pdriver=6e-4	2.59086
80	1473	17	43.3068	188924	additive	Surface.Growth	Absent	pdriver=6e-4	2.88187
90	2264	18	53.69	188924	additive	Surface.Growth	Absent	pdriver=6e-4	3.33657
100	3286	21	64.6828	188924	additive	Surface.Growth	Absent	pdriver=6e-4	3.78028
110	4668	22	77.094	188924	additive	Surface.Growth	Absent	pdriver=6e-4	4.27614
120	6493	22	90.9238	188924	additive	Surface.Growth	Absent	pdriver=6e-4	4.78962
130	8804	23	105.875	188924	additive	Surface.Growth	Absent	pdriver=6e-4	5.33701
140	11629	23	121.682	188924	additive	Surface.Growth	Absent	pdriver=6e-4	5.91908
144	12820	22	127.761	188924	additive	Surface.Growth	Absent	pdriver=6e-4	6.12824
10	5	1	2.52313	159263	additive	Surface.Growth	Absent	pdriver=6e-4	2
20	34	2	6.57952	159263	additive	Surface.Growth	Absent	pdriver=6e-4	2.02941
30	107	3	11.672	159263	additive	Surface.Growth	Absent	pdriver=6e-4	2.04673
40	273	3	18.6439	159263	additive	Surface.Growth	Absent	pdriver=6e-4	2.13553
50	477	3	24.6442	159263	additive	Surface.Growth	Absent	pdriver=6e-4	2.21384
60	800	5	31.9154	159263	additive	Surface.Growth	Absent	pdriver=6e-4	2.38
70	1249	9	39.8783	159263	additive	Surface.Growth	Absent	pdriver=6e-4	2.55805
80	1822	13	48.1647	159263	additive	Surface.Growth	Absent	pdriver=6e-4	2.76125
90	2680	15	58.4147	159263	additive	Surface.Growth	Absent	pdriver=6e-4	3.03358
100	3846	19	69.9777	159263	additive	Surface.Growth	Absent	pdriver=6e-4	3.39574
110	5330	21	82.3794	159263	additive	Surface.Growth	Absent	pdriver=6e-4	3.79981
120	7181	23	95.6197	159263	additive	Surface.Growth	Absent	pdriver=6e-4	4.26027
130	9489	24	109.917	159263	additive	Surface.Growth	Absent	pdriver=6e-4	4.79545
138	11797	21	122.558	159263	additive	Surface.Growth	Absent	pdriver=6e-4	5.31211
10	10	1	3.56825	118248	additive	Surface.Growth	Absent	pdriver=6e-4	2
20	36	2	6.77028	118248	additive	Surface.Growth	Absent	pdriver=6e-4	2.08333
30	137	3	13.2073	118248	additive	Surface.Growth	Absent	pdriver=6e-4	2.13139
40	282	4	18.9487	118248	additive	Surface.Growth	Absent	pdriver=6e-4	2.17376
50	505	4	25.3572	118248	additive	Surface.Growth	Absent	pdriver=6e-4	2.26733
60	869	5	33.2633	118248	additive	Surface.Growth	Absent	pdriver=6e-4	2.43613
70	1327	8	41.1046	118248	additive	Surface.Growth	Absent	pdriver=6e-4	2.57875
80	1991	11	50.349	118248	additive	Surface.Growth	Absent	pdriver=6e-4	2.79709
90	2856	16	60.3023	118248	additive	Surface.Growth	Absent	pdriver=6e-4	3.02696
100	3986	14	71.24	118248	additive	Surface.Growth	Absent	pdriver=6e-4	3.3013
110	5381	19	82.7726	118248	additive	Surface.Growth	Absent	pdriver=6e-4	3.66233
120	7260	19	96.1443	118248	additive	Surface.Growth	Absent	pdriver=6e-4	4.3354
130	9892	17	112.227	118248	additive	Surface.Growth	Absent	pdriver=6e-4	5.21138
136	11596	19	121.509	118248	additive	Surface.Growth	Absent	pdriver=6e-4	5.63979
10	2	1	1.59577	158743	additive	Surface.Growth	Absent	pdriver=6e-4	2
20	7	1	2.98541	158743	additive	Surface.Growth	Absent	pdriver=6e-4	2
30	38	2	6.9558	158743	additive	Surface.Growth	Absent	pdriver=6e-4	2.05263
40	122	2	12.4634	158743	additive	Surface.Growth	Absent	pdriver=6e-4	2.09836
50	274	5	18.678	158743	additive	Surface.Growth	Absent	pdriver=6e-4	2.27372
60	532	6	26.0262	158743	additive	Surface.Growth	Absent	pdriver=6e-4	2.48872
70	920	7	34.2254	158743	additive	Surface.Growth	Absent	pdriver=6e-4	2.81413
80	1551	13	44.4387	158743	additive	Surface.Growth	Absent	pdriver=6e-4	3.2521
90	2375	13	54.9904	158743	additive	Surface.Growth	Absent	pdriver=6e-4	3.64
100	3489	16	66.6508	158743	additive	Surface.Growth	Absent	pdriver=6e-4	4.05646
110	4991	21	79.7166	158743	additive	Surface.Growth	Absent	pdriver=6e-4	4.49189
120	6925	19	93.8999	158743	additive	Surface.Growth	Absent	pdriver=6e-4	4.97141
130	9358	23	109.156	158743	additive	Surface.Growth	Absent	pdriver=6e-4	5.49006
138	11835	21	122.755	158743	additive	Surface.Growth	Absent	pdriver=6e-4	5.95133
10	5	1	2.52313	35586	additive	Surface.Growth	Absent	pdriver=6e-4	2
20	28	2	5.97082	35586	additive	Surface.Growth	Absent	pdriver=6e-4	2.03571
30	108	3	11.7265	35586	additive	Surface.Growth	Absent	pdriver=6e-4	2.07407
40	250	5	17.8412	35586	additive	Surface.Growth	Absent	pdriver=6e-4	2.128
50	480	5	24.7215	35586	additive	Surface.Growth	Absent	pdriver=6e-4	2.24375
60	803	6	31.9752	35586	additive	Surface.Growth	Absent	pdriver=6e-4	2.41345
70	1309	9	40.8249	35586	additive	Surface.Growth	Absent	pdriver=6e-4	2.66921
80	1970	15	50.0828	35586	additive	Surface.Growth	Absent	pdriver=6e-4	3.00305
90	2936	14	61.1411	35586	additive	Surface.Growth	Absent	pdriver=6e-4	3.46424
100	4253	17	73.5873	35586	additive	Surface.Growth	Absent	pdriver=6e-4	3.99412
110	5819	23	86.0754	35586	additive	Surface.Growth	Absent	pdriver=6e-4	4.42585
120	7928	26	100.47	35586	additive	Surface.Growth	Absent	pdriver=6e-4	4.96582
130	10502	25	115.635	35586	additive	Surface.Growth	Absent	pdriver=6e-4	5.56675
137	12591	25	126.615	35586	additive	Surface.Growth	Absent	pdriver=6e-4	5.99794
10	4	1	2.25676	189729	additive	Surface.Growth	Absent	pdriver=6e-4	2
20	30	2	6.18039	189729	additive	Surface.Growth	Absent	pdriver=6e-4	2.03333
30	96	2	11.0558	189729	additive	Surface.Growth	Absent	pdriver=6e-4	2.02083
40	231	2	17.1499	189729	additive	Surface.Growth	Absent	pdriver=6e-4	2.03463
50	428	4	23.3441	189729	additive	Surface.Growth	Absent	pdriver=6e-4	2.07477
60	724	8	30.3616	189729	additive	Surface.Growth	Absent	pdriver=6e-4	2.28315
70	1207	11	39.202	189729	additive	Surface.Growth	Absent	pdriver=6e-4	2.66446
80	1855	14	48.599	189729	additive	Surface.Growth	Absent	pdriver=6e-4	3.03396
90	2774	16	59.4303	189729	additive	Surface.Growth	Absent	pdriver=6e-4	3.43764
100	3912	18	70.5756	189729	additive	Surface.Growth	Absent	pdriver=6e-4	3.85123
110	5440	22	83.2251	189729	additive	Surface.Growth	Absent	pdriver=6e-4	4.31544
120	7395	23	97.034	189729	additive	Surface.Growth	Absent	pdriver=6e-4	4.82137
130	9760	25	111.476	189729	additive	Surface.Growth	Absent	pdriver=6e-4	5.31445
140	12463	23	125.97	189729	additive	Surface.Growth	Absent	pdriver=6e-4	5.81521
10	2	1	1.59577	37634	additive	Surface.Growth	Absent	pdriver=6e-4	2
20	10	1	3.56825	37634	additive	Surface.Growth	Absent	pdriver=6e-4	2
30	45	2	7.5694	37634	additive	Surface.Growth	Absent	pdriver=6e-4	2.06667
40	130	4	12.8655	37634	additive	Surface.Growth	Absent	pdriver=6e-4	2.11538
50	279	6	18.8476	37634	additive	Surface.Growth	Absent	pdriver=6e-4	2.33692
60	557	6	26.6307	37634	additive	Surface.Growth	Absent	pdriver=6e-4	2.64093
70	965	6	35.0525	37634	additive	Surface.Growth	Absent	pdriver=6e-4	2.8456
80	1531	7	44.1512	37634	additive	Surface.Growth	Absent	pdriver=6e-4	3.06924
90	2297	10	54.0799	37634	additive	Surface.Growth	Absent	pdriver=6e-4	3.3448
100	3363	13	65.4363	37634	additive	Surface.Growth	Absent	pdriver=6e-4	3.68956
110	4758	17	77.8336	37634	additive	Surface.Growth	Absent	pdriver=6e-4	4.17591
120	6537	21	91.2314	37634	additive	Surface.Growth	Absent	pdriver=6e-4	4.72602
130	8779	23	105.725	37634	additive	Surface.Growth	Absent	pdriver=6e-4	5.31689
140	11617	22	121.619	37634	additive	Surface.Growth	Absent	pdriver=6e-4	5.927
141	11899	22	123.086	37634	additive	Surface.Growth	Absent	pdriver=6e-4	5.98235
20	4	1	2.25676	8222	additive	Surface.Growth	Absent	pdriver=6e-4	2
30	33	2	6.48204	8222	additive	Surface.Growth	Absent	pdriver=6e-4	2.0303
40	131	1	12.9149	8222	additive	Surface.Growth	Absent	pdriver=6e-4	2.01527
50	273	2	18.6439	8222	additive	Surface.Growth	Absent	pdriver=6e-4	2.05128
60	482	6	24.773	8222	additive	Surface.Growth	Absent	pdriver=6e-4	2.17842
70	820	6	32.3119	8222	additive	Surface.Growth	Absent	pdriver=6e-4	2.32439
80	1315	11	40.9183	8222	additive	Surface.Growth	Absent	pdriver=6e-4	2.55209
90	1938	13	49.6743	8222	additive	Surface.Growth	Absent	pdriver=6e-4	2.76832
100	2813	16	59.8467	8222	additive	Surface.Growth	Absent	pdriver=6e-4	3.03448
110	3911	18	70.5666	8222	additive	Surface.Growth	Absent	pdriver=6e-4	3.38993
120	5315	22	82.2634	8222	additive	Surface.Growth	Absent	pdriver=6e-4	3.78514
130	7153	24	95.4331	8222	additive	Surface.Growth	Absent	pdriver=6e-4	4.2708
140	9436	26	109.61	8222	additive	Surface.Growth	Absent	pdriver=6e-4	4.83468
148	11537	28	121.2	8222	additive	Surface.Growth	Absent	pdriver=6e-4	5.32513
10	1	1	1.12838	119360	additive	Surface.Growth	Absent	pdriver=6e-4	2
20	6	1	2.76395	119360	additive	Surface.Growth	Absent	pdriver=6e-4	2
30	51	2	8.05824	119360	additive	Surface.Growth	Absent	pdriver=6e-4	2.01961
40	147	3	13.6809	119360	additive	Surface.Growth	Absent	pdriver=6e-4	2.14286
50	316	6	20.0585	119360	additive	Surface.Growth	Absent	pdriver=6e-4	2.31962
60	569	6	26.916	119360	additive	Surface.Growth	Absent	pdriver=6e-4	2.50439
70	969	8	35.125	119360	additive	Surface.Growth	Absent	pdriver=6e-4	2.67079
80	1521	12	44.0068	119360	additive	Surface.Growth	Absent	pdriver=6e-4	2.91124
90	2277	18	53.8439	119360	additive	Surface.Growth	Absent	pdriver=6e-4	3.18489
100	3256	17	64.3869	119360	additive	Surface.Growth	Absent	pdriver=6e-4	3.54822
110	4574	23	76.3138	119360	additive	Surface.Growth	Absent	pdriver=6e-4	4.04919
120	6275	26	89.3844	119360	additive	Surface.Growth	Absent	pdriver=6e-4	4.64494
130	8622	29	104.775	119360	additive	Surface.Growth	Absent	pdriver=6e-4	5.3868
140	11799	20	122.568	119360	additive	Surface.Growth	Absent	pdriver=6e-4	6.16544
141	12107	20	124.158	119360	additive	Surface.Growth	Absent	pdriver=6e-4	6.22788
20	13	1	4.06843	308459	additive	Surface.Growth	Absent	pdriver=6e-4	2
30	69	1	9.37302	308459	additive	Surface.Growth	Absent	pdriver=6e-4	2
40	171	1	14.7555	308459	additive	Surface.Growth	Absent	pdriver=6e-4	2.01754
50	356	4	21.2902	308459	additive	Surface.Growth	Absent	pdriver=6e-4	2.09831
60	610	7	27.8689	308459	additive	Surface.Growth	Absent	pdriver=6e-4	2.29016
70	1064	9	36.8066	308459	additive	Surface.Growth	Absent	pdriver=6e-4	2.67951
80	1641	15	45.7098	308459	additive	Surface.Growth	Absent	pdriver=6e-4	3.04327
90	2428	17	55.6006	308459	additive	Surface.Growth	Absent	pdriver=6e-4	3.40568
100	3592	20	67.6275	308459	additive	Surface.Growth	Absent	pdriver=6e-4	3.89811
110	5222	22	81.5405	308459	additive	Surface.Growth	Absent	pdriver=6e-4	4.52643
120	7219	25	95.8724	308459	additive	Surface.Growth	Absent	pdriver=6e-4	5.10154
130	9612	24	110.627	308459	additive	Surface.Growth	Absent	pdriver=6e-4	5.65626
140	12632	20	126.821	308459	additive	Surface.Growth	Absent	pdriver=6e-4	6.1896
142	13295	19	130.107	308459	additive	Surface.Growth	Absent	pdriver=6e-4	6.28545
10	5	1	2.52313	159780	additive	Surface.Growth	Absent	pdriver=6e-4	2
20	31	2	6.28255	159780	additive	Surface.Growth	Absent	pdriver=6e-4	2.03226
30	100	6	11.2838	159780	additive	Surface.Growth	Absent	pdriver=6e-4	2.11
40	210	5	16.3518	159780	additive	Surface.Growth	Absent	pdriver=6e-4	2.19048
50	391	8	22.3123	159780	additive	Surface.Growth	Absent	pdriver=6e-4	2.31202
60	683	9	29.4894	159780	additive	Surface.Growth	Absent	pdriver=6e-4	2.41874
70	1096	8	37.356	159780	additive	Surface.Growth	Absent	pdriver=6e-4	2.56204
80	1638	11	45.668	159780	additive	Surface.Growth	Absent	pdriver=6e-4	2.7851
90	2335	16	54.5254	159780	additive	Surface.Growth	Absent	pdriver=6e-4	3.02227
100	3284	18	64.6631	159780	additive	Surface.Growth	Absent	pdriver=6e-4	3.30968
110	4513	18	75.8032	159780	additive	Surface.Growth	Absent	pdriver=6e-4	3.64458
120	5999	21	87.3966	159780	additive	Surface.Growth	Absent	pdriver=6e-4	3.97833
130	7889	25	100.223	159780	additive	Surface.Growth	Absent	pdriver=6e-4	4.34681
140	10304	24	114.54	159780	additive	Surface.Growth	Absent	pdriver=6e-4	4.81483
144	11410	25	120.531	159780	additive	Surface.Growth	Absent	pdriver=6e-4	5.02752
10	4	1	2.25676	188455	additive	Surface.Growth	Absent	pdriver=6e-4	2
20	26	1	5.75363	188455	additive	Surface.Growth	Absent	pdriver=6e-4	2
30	109	1	11.7806	188455	additive	Surface.Growth	Absent	pdriver=6e-4	2.02752
40	247	3	17.7339	188455	additive	Surface.Growth	Absent	pdriver=6e-4	2.10526
50	468	4	24.4106	188455	additive	Surface.Growth	Absent	pdriver=6e-4	2.21368
60	771	6	31.3316	188455	additive	Surface.Growth	Absent	pdriver=6e-4	2.3048
70	1210	9	39.2507	188455	additive	Surface.Growth	Absent	pdriver=6e-4	2.48595
80	1858	13	48.6382	188455	additive	Surface.Growth	Absent	pdriver=6e-4	2.80409
90	2705	18	58.6866	188455	additive	Surface.Growth	Absent	pdriver=6e-4	3.18743
100	3899	21	70.4582	188455	additive	Surface.Growth	Absent	pdriver=6e-4	3.60298
110	5333	22	82.4026	188455	additive	Surface.Growth	Absent	pdriver=6e-4	3.9655
120	7113	25	95.1659	188455	additive	Surface.Growth	Absent	pdriver=6e-4	4.32926
130	9264	23	108.606	188455	additive	Surface.Growth	Absent	pdriver=6e-4	4.73143
140	11920	20	123.195	188455	additive	Surface.Growth	Absent	pdriver=6e-4	5.21745
141	12252	20	124.899	188455	additive	Surface.Growth	Absent	pdriver=6e-4	5.27522
10	1	1	1.12838	8583	additive	Surface.Growth	Absent	pdriver=6e-4	2
20	4	1	2.25676	8583	additive	Surface.Growth	Absent	pdriver=6e-4	2
30	55	2	8.36828	8583	additive	Surface.Growth	Absent	pdriver=6e-4	2.03636
40	156	5	14.0935	8583	additive	Surface.Growth	Absent	pdriver=6e-4	2.12179
50	328	7	20.4358	8583	additive	Surface.Growth	Absent	pdriver=6e-4	2.32317
60	618	12	28.0511	8583	additive	Surface.Growth	Absent	pdriver=6e-4	2.61489
70	1039	14	36.3716	8583	additive	Surface.Growth	Absent	pdriver=6e-4	2.94129
80	1624	21	45.4724	8583	additive	Surface.Growth	Absent	pdriver=6e-4	3.30727
90	2425	23	55.5662	8583	additive	Surface.Growth	Absent	pdriver=6e-4	3.74474
100	3545	24	67.1836	8583	additive	Surface.Growth	Absent	pdriver=6e-4	4.23047
110	5117	27	80.7166	8583	additive	Surface.Growth	Absent	pdriver=6e-4	4.81415
120	7121	27	95.2194	8583	additive	Surface.Growth	Absent	pdriver=6e-4	5.41539
130	9445	25	109.662	8583	additive	Surface.Growth	Absent	pdriver=6e-4	5.98973
140	12450	21	125.904	8583	additive	Surface.Growth	Absent	pdriver=6e-4	6.58361
141	12763	20	127.477	8583	additive	Surface.Growth	Absent	pdriver=6e-4	6.63379
10	1	1	1.12838	38300	additive	Surface.Growth	Absent	pdriver=6e-4	2
20	15	2	4.37019	38300	additive	Surface.Growth	Absent	pdriver=6e-4	2.26667
30	90	4	10.7047	38300	additive	Surface.Growth	Absent	pdriver=6e-4	2.35556
40	226	3	16.9633	38300	additive	Surface.Growth	Absent	pdriver=6e-4	2.40708
50	470	4	24.4627	38300	additive	Surface.Growth	Absent	pdriver=6e-4	2.64468
60	877	13	33.416	38300	additive	Surface.Growth	Absent	pdriver=6e-4	3.03307
70	1428	13	42.6402	38300	additive	Surface.Growth	Absent	pdriver=6e-4	3.37115
80	2168	15	52.5394	38300	additive	Surface.Growth	Absent	pdriver=6e-4	3.68865
90	3236	16	64.1888	38300	additive	Surface.Growth	Absent	pdriver=6e-4	4.03986
100	4563	21	76.222	38300	additive	Surface.Growth	Absent	pdriver=6e-4	4.43765
110	6245	21	89.1705	38300	additive	Surface.Growth	Absent	pdriver=6e-4	4.8743
120	8353	22	103.128	38300	additive	Surface.Growth	Absent	pdriver=6e-4	5.33892
130	10957	19	118.114	38300	additive	Surface.Growth	Absent	pdriver=6e-4	5.80104
134	12035	18	123.788	38300	additive	Surface.Growth	Absent	pdriver=6e-4	5.95987
10	4	1	2.25676	159778	additive	Surface.Growth	Absent	pdriver=6e-4	2
20	20	1	5.04627	159778	additive	Surface.Growth	Absent	pdriver=6e-4	2
30	84	4	10.3418	159778	additive	Surface.Growth	Absent	pdriver=6e-4	2.09524
40	238	3	17.4078	159778	additive	Surface.Growth	Absent	pdriver=6e-4	2.35714
50	558	7	26.6546	159778	additive	Surface.Growth	Absent	pdriver=6e-4	2.96774
60	1055	8	36.6506	159778	additive	Surface.Growth	Absent	pdriver=6e-4	3.41043
70	1850	11	48.5334	159778	additive	Surface.Growth	Absent	pdriver=6e-4	3.76703
80	2851	12	60.2495	159778	additive	Surface.Growth	Absent	pdriver=6e-4	4.05051
90	4163	15	72.8045	159778	additive	Surface.Growth	Absent	pdriver=6e-4	4.35143
100	5771	16	85.7197	159778	additive	Surface.Growth	Absent	pdriver=6e-4	4.62086
110	7785	22	99.5599	159778	additive	Surface.Growth	Absent	pdriver=6e-4	4.94965
120	10361	23	114.857	159778	additive	Surface.Growth	Absent	pdriver=6e-4	5.27237
127	12359	25	125.443	159778	additive	Surface.Growth	Absent	pdriver=6e-4	5.52901
10	2	1	1.59577	35652	additive	Surface.Growth	Absent	pdriver=6e-4	2
20	20	1	5.04627	35652	additive	Surface.Growth	Absent	pdriver=6e-4	2
30	73	1	9.64088	35652	additive	Surface.Growth	Absent	pdriver=6e-4	2
40	171	2	14.7555	35652	additive	Surface.Growth	Absent	pdriver=6e-4	2.01754
50	330	2	20.498	35652	additive	Surface.Growth	Absent	pdriver=6e-4	2.10303
60	587	5	27.3385	35652	additive	Surface.Growth	Absent	pdriver=6e-4	2.18739
70	906	6	33.964	35652	additive	Surface.Growth	Absent	pdriver=6e-4	2.31788
80	1411	11	42.3856	35652	additive	Surface.Growth	Absent	pdriver=6e-4	2.5365
90	2077	15	51.4249	35652	additive	Surface.Growth	Absent	pdriver=6e-4	2.89023
100	2980	16	61.5975	35652	additive	Surface.Growth	Absent	pdriver=6e-4	3.32148
110	4318	16	74.1475	35652	additive	Surface.Growth	Absent	pdriver=6e-4	3.80153
120	5987	17	87.3091	35652	additive	Surface.Growth	Absent	pdriver=6e-4	4.28746
130	8156	19	101.905	35652	additive	Surface.Growth	Absent	pdriver=6e-4	4.89909
140	10980	22	118.238	35652	additive	Surface.Growth	Absent	pdriver=6e-4	5.62359
10	2	1	1.59577	308454	additive	Surface.Growth	Absent	pdriver=6e-4	2
20	24	1	5.52791	308454	additive	Surface.Growth	Absent	pdriver=6e-4	2
30	84	4	10.3418	308454	additive	Surface.Growth	Absent	pdriver=6e-4	2.03571
40	210	4	16.3518	308454	additive	Surface.Growth	Absent	pdriver=6e-4	2.22381
50	420	8	23.1249	308454	additive	Surface.Growth	Absent	pdriver=6e-4	2.49524
60	760	11	31.1073	308454	additive	Surface.Growth	Absent	pdriver=6e-4	2.71711
70	1268	14	40.1804	308454	additive	Surface.Growth	Absent	pdriver=6e-4	2.95584
80	1902	15	49.2108	308454	additive	Surface.Growth	Absent	pdriver=6e-4	3.19085
90	2792	16	59.6229	308454	additive	Surface.Growth	Absent	pdriver=6e-4	3.50609
100	4064	22	71.9336	308454	additive	Surface.Growth	Absent	pdriver=6e-4	3.96506
110	5606	23	84.4854	308454	additive	Surface.Growth	Absent	pdriver=6e-4	4.44256
120	7706	19	99.0534	308454	additive	Surface.Growth	Absent	pdriver=6e-4	5.03361
130	10235	24	114.156	308454	additive	Surface.Growth	Absent	pdriver=6e-4	5.66996
138	12788	21	127.602	308454	additive	Surface.Growth	Absent	pdriver=6e-4	6.19776
10	8	2	3.19154	9766	additive	Surface.Growth	Absent	pdriver=6e-4	2.125
20	50	4	7.97885	9766	additive	Surface.Growth	Absent	pdriver=6e-4	2.1
30	147	3	13.6809	9766	additive	Surface.Growth	Absent	pdriver=6e-4	2.11565
40	291	4	19.2487	9766	additive	Surface.Growth	Absent	pdriver=6e-4	2.1134
50	517	4	25.6567	9766	additive	Surface.Growth	Absent	pdriver=6e-4	2.17408
60	842	9	32.7424	9766	additive	Surface.Growth	Absent	pdriver=6e-4	2.30404
70	1267	14	40.1646	9766	additive	Surface.Growth	Absent	pdriver=6e-4	2.48224
80	1859	14	48.6513	9766	additive	Surface.Growth	Absent	pdriver=6e-4	2.8085
90	2745	19	59.1189	9766	additive	Surface.Growth	Absent	pdriver=6e-4	3.25974
100	3921	20	70.6567	9766	additive	Surface.Growth	Absent	pdriver=6e-4	3.71104
110	5449	20	83.294	9766	additive	Surface.Growth	Absent	pdriver=6e-4	4.17196
120	7395	21	97.034	9766	additive	Surface.Growth	Absent	pdriver=6e-4	4.65991
130	9483	20	109.882	9766	additive	Surface.Growth	Absent	pdriver=6e-4	5.04039
138	11673	20	121.912	9766	additive	Surface.Growth	Absent	pdriver=6e-4	5.42268
10	2	1	1.59577	307058	additive	Surface.Growth	Absent	pdriver=6e-4	2
20	5	1	2.52313	307058	additive	Surface.Growth	Absent	pdriver=6e-4	2
30	49	4	7.89865	307058	additive	Surface.Growth	Absent	pdriver=6e-4	2.22449
40	132	4	12.9641	307058	additive	Surface.Growth	Absent	pdriver=6e-4	2.37121
50	303	6	19.6416	307058	additive	Surface.Growth	Absent	pdriver=6e-4	2.67327
60	595	10	27.5241	307058	additive	Surface.Growth	Absent	pdriver=6e-4	3.07395
70	1059	11	36.72	307058	additive	Surface.Growth	Absent	pdriver=6e-4	3.4627
80	1714	16	46.7154	307058	additive	Surface.Growth	Absent	pdriver=6e-4	3.89557
90	2608	21	57.6247	307058	additive	Surface.Growth	Absent	pdriver=6e-4	4.39724
100	3856	24	70.0686	307058	additive	Surface.Growth	Absent	pdriver=6e-4	4.87241
110	5570	24	84.2137	307058	additive	Surface.Growth	Absent	pdriver=6e-4	5.43411
120	7834	26	99.8727	307058	additive	Surface.Growth	Absent	pdriver=6e-4	6.0725
130	10328	25	114.674	307058	additive	Surface.Growth	Absent	pdriver=6e-4	6.58443
136	12177	26	124.516	307058	additive	Surface.Growth	Absent	pdriver=6e-4	6.89694
10	1	1	1.12838	37635	additive	Surface.Growth	Absent	pdriver=6e-4	2
20	20	1	5.04627	37635	additive	Surface.Growth	Absent	pdriver=6e-4	2
30	73	3	9.64088	37635	additive	Surface.Growth	Absent	pdriver=6e-4	2.0274
40	189	4	15.5126	37635	additive	Surface.Growth	Absent	pdriver=6e-4	2.06349
50	351	3	21.1402	37635	additive	Surface.Growth	Absent	pdriver=6e-4	2.06553
60	585	4	27.2919	37635	additive	Surface.Growth	Absent	pdriver=6e-4	2.12308
70	919	7	34.2068	37635	additive	Surface.Growth	Absent	pdriver=6e-4	2.23395
80	1396	8	42.1597	37635	additive	Surface.Growth	Absent	pdriver=6e-4	2.38109
90	2064	14	51.2637	37635	additive	Surface.Growth	Absent	pdriver=6e-4	2.66328
100	2942	16	61.2035	37635	additive	Surface.Growth	Absent	pdriver=6e-4	3.00136
110	4076	18	72.0397	37635	additive	Surface.Growth	Absent	pdriver=6e-4	3.36874
120	5455	19	83.3398	37635	additive	Surface.Growth	Absent	pdriver=6e-4	3.75545
130	7175	22	95.5798	37635	additive	Surface.Growth	Absent	pdriver=6e-4	4.22983
140	9482	20	109.877	37635	additive	Surface.Growth	Absent	pdriver=6e-4	4.78043
147	11630	22	121.687	37635	additive	Surface.Growth	Absent	pdriver=6e-4	5.24067
10	2	1	1.59577	117518	additive	Surface.Growth	Absent	pdriver=6e-4	2
20	3	1	1.95441	117518	additive	Surface.Growth	Absent	pdriver=6e-4	2
30	28	1	5.97082	117518	additive	Surface.Growth	Absent	pdriver=6e-4	2
40	100	3	11.2838	117518	additive	Surface.Growth	Absent	pdriver=6e-4	2.03
50	219	3	16.6985	117518	additive	Surface.Growth	Absent	pdriver=6e-4	2.10046
60	423	4	23.2073	117518	additive	Surface.Growth	Absent	pdriver=6e-4	2.13239
70	685	5	29.5325	117518	additive	Surface.Growth	Absent	pdriver=6e-4	2.19124
80	1052	8	36.5985	117518	additive	Surface.Growth	Absent	pdriver=6e-4	2.37167
90	1601	11	45.1493	117518	additive	Surface.Growth	Absent	pdriver=6e-4	2.62461
100	2335	16	54.5254	117518	additive	Surface.Growth	Absent	pdriver=6e-4	2.94304
110	3370	20	65.5043	117518	additive	Surface.Growth	Absent	pdriver=6e-4	3.43264
120	4795	23	78.1357	117518	additive	Surface.Growth	Absent	pdriver=6e-4	4.04943
130	6677	20	92.2031	117518	additive	Surface.Growth	Absent	pdriver=6e-4	4.73476
140	9079	20	107.516	117518	additive	Surface.Growth	Absent	pdriver=6e-4	5.48089
150	12079	21	124.014	117518	additive	Surface.Growth	Absent	pdriver=6e-4	6.24572
10	2	1	1.59577	36364	additive	Surface.Growth	Absent	pdriver=6e-4	2
20	16	1	4.51352	36364	additive	Surface.Growth	Absent	pdriver=6e-4	2
30	76	4	9.83698	36364	additive	Surface.Growth	Absent	pdriver=6e-4	2.05263
40	187	4	15.4304	36364	additive	Surface.Growth	Absent	pdriver=6e-4	2.1123
50	360	4	21.4095	36364	additive	Surface.Growth	Absent	pdriver=6e-4	2.17778
60	629	4	28.2996	36364	additive	Surface.Growth	Absent	pdriver=6e-4	2.30207
70	992	7	35.5395	36364	additive	Surface.Growth	Absent	pdriver=6e-4	2.48891
80	1498	13	43.6728	36364	additive	Surface.Growth	Absent	pdriver=6e-4	2.72964
90	2217	17	53.1298	36364	additive	Surface.Growth	Absent	pdriver=6e-4	3.03834
100	3344	21	65.2512	36364	additive	Surface.Growth	Absent	pdriver=6e-4	3.58792
110	4725	21	77.5632	36364	additive	Surface.Growth	Absent	pdriver=6e-4	4.14899
120	6524	23	91.1406	36364	additive	Surface.Growth	Absent	pdriver=6e-4	4.73712
130	8895	23	106.421	36364	additive	Surface.Growth	Absent	pdriver=6e-4	5.37943
140	11811	23	122.63	36364	additive	Surface.Growth	Absent	pdriver=6e-4	6.06088
141	12103	24	124.137	36364	additive	Surface.Growth	Absent	pdriver=6e-4	6.1165
10	2	1	1.59577	159256	additive	Surface.Growth	Absent	pdriver=6e-4	2
20	16	2	4.51352	159256	additive	Surface.Growth	Absent	pdriver=6e-4	2.0625
30	77	3	9.90149	159256	additive	Surface.Growth	Absent	pdriver=6e-4	2.06494
40	177	3	15.0121	159256	additive	Surface.Growth	Absent	pdriver=6e-4	2.07345
50	337	2	20.7143	159256	additive	Surface.Growth	Absent	pdriver=6e-4	2.11869
60	574	6	27.034	159256	additive	Surface.Growth	Absent	pdriver=6e-4	2.23171
70	945	7	34.6873	159256	additive	Surface.Growth	Absent	pdriver=6e-4	2.43069
80	1464	11	43.1743	159256	additive	Surface.Growth	Absent	pdriver=6e-4	2.66872
90	2109	17	51.8195	159256	additive	Surface.Growth	Absent	pdriver=6e-4	2.94784
100	3023	19	62.0403	159256	additive	Surface.Growth	Absent	pdriver=6e-4	3.28118
110	4144	23	72.6382	159256	additive	Surface.Growth	Absent	pdriver=6e-4	3.63152
120	5733	21	85.437	159256	additive	Surface.Growth	Absent	pdriver=6e-4	4.09646
130	7848	19	99.9619	159256	additive	Surface.Growth	Absent	pdriver=6e-4	4.68476
140	10502	19	115.635	159256	additive	Surface.Growth	Absent	pdriver=6e-4	5.36003
145	12039	22	123.808	159256	additive	Surface.Growth	Absent	pdriver=6e-4	5.70205
20	13	1	4.06843	189301	additive	Surface.Growth	Absent	pdriver=6e-4	2
30	73	2	9.64088	189301	additive	Surface.Growth	Absent	pdriver=6e-4	2.0137
40	197	5	15.8376	189301	additive	Surface.Growth	Absent	pdriver=6e-4	2.09645
50	368	5	21.6461	189301	additive	Surface.Growth	Absent	pdriver=6e-4	2.13587
60	644	7	28.6351	189301	additive	Surface.Growth	Absent	pdriver=6e-4	2.26863
70	1052	10	36.5985	189301	additive	Surface.Growth	Absent	pdriver=6e-4	2.42586
80	1566	12	44.653	189301	additive	Surface.Growth	Absent	pdriver=6e-4	2.61814
90	2257	14	53.6069	189301	additive	Surface.Growth	Absent	pdriver=6e-4	2.85512
100	3113	20	62.9571	189301	additive	Surface.Growth	Absent	pdriver=6e-4	3.10826
110	4194	21	73.0751	189301	additive	Surface.Growth	Absent	pdriver=6e-4	3.38984
120	5541	23	83.9942	189301	additive	Surface.Growth	Absent	pdriver=6e-4	3.6802
130	7327	24	96.5869	189301	additive	Surface.Growth	Absent	pdriver=6e-4	4.06196
140	9566	24	110.362	189301	additive	Surface.Growth	Absent	pdriver=6e-4	4.60119
146	11287	25	119.879	189301	additive	Surface.Growth	Absent	pdriver=6e-4	4.99211
10	4	1	2.25676	9380	additive	Surface.Growth	Absent	pdriver=6e-4	2
20	22	1	5.29257	9380	additive	Surface.Growth	Absent	pdriver=6e-4	2
30	88	5	10.5851	9380	additive	Surface.Growth	Absent	pdriver=6e-4	2.05682
40	225	4	16.9257	9380	additive	Surface.Growth	Absent	pdriver=6e-4	2.10222
50	443	6	23.7496	9380	additive	Surface.Growth	Absent	pdriver=6e-4	2.23928
60	746	8	30.8194	9380	additive	Surface.Growth	Absent	pdriver=6e-4	2.40214
70	1243	9	39.7824	9380	additive	Surface.Growth	Absent	pdriver=6e-4	2.74256
80	1920	14	49.4431	9380	additive	Surface.Growth	Absent	pdriver=6e-4	3.04583
90	2808	17	59.7934	9380	additive	Surface.Growth	Absent	pdriver=6e-4	3.36147
100	3922	22	70.6657	9380	additive	Surface.Growth	Absent	pdriver=6e-4	3.72412
110	5333	23	82.4026	9380	additive	Surface.Growth	Absent	pdriver=6e-4	4.15095
120	7247	24	96.0581	9380	additive	Surface.Growth	Absent	pdriver=6e-4	4.64164
130	9693	28	111.092	9380	additive	Surface.Growth	Absent	pdriver=6e-4	5.16455
139	12329	29	125.291	9380	additive	Surface.Growth	Absent	pdriver=6e-4	5.6286
10	1	1	1.12838	158738	additive	Surface.Growth	Absent	pdriver=6e-4	2
20	24	1	5.52791	158738	additive	Surface.Growth	Absent	pdriver=6e-4	2
30	94	4	10.94	158738	additive	Surface.Growth	Absent	pdriver=6e-4	2.18085
40	226	3	16.9633	158738	additive	Surface.Growth	Absent	pdriver=6e-4	2.29646
50	441	6	23.696	158738	additive	Surface.Growth	Absent	pdriver=6e-4	2.4966
60	777	7	31.4533	158738	additive	Surface.Growth	Absent	pdriver=6e-4	2.79022
70	1234	13	39.6381	158738	additive	Surface.Growth	Absent	pdriver=6e-4	3.0389
80	1893	15	49.0942	158738	additive	Surface.Growth	Absent	pdriver=6e-4	3.23349
90	2704	17	58.6757	158738	additive	Surface.Growth	Absent	pdriver=6e-4	3.43417
100	3798	22	69.5397	158738	additive	Surface.Growth	Absent	pdriver=6e-4	3.73486
110	5257	21	81.8133	158738	additive	Surface.Growth	Absent	pdriver=6e-4	4.12517
120	7189	22	95.673	158738	additive	Surface.Growth	Absent	pdriver=6e-4	4.69384
130	9657	23	110.886	158738	additive	Surface.Growth	Absent	pdriver=6e-4	5.35767
138	12085	22	124.045	158738	additive	Surface.Growth	Absent	pdriver=6e-4	5.92338
10	4	1	2.25676	308968	additive	Surface.Growth	Absent	pdriver=6e-4	2
20	37	2	6.86366	308968	additive	Surface.Growth	Absent	pdriver=6e-4	2.08108
30	104	4	11.5073	308968	additive	Surface.Growth	Absent	pdriver=6e-4	2.13462
40	238	5	17.4078	308968	additive	Surface.Growth	Absent	pdriver=6e-4	2.15546
50	447	8	23.8566	308968	additive	Surface.Growth	Absent	pdriver=6e-4	2.21924
60	719	9	30.2566	308968	additive	Surface.Growth	Absent	pdriver=6e-4	2.27121
70	1173	11	38.646	308968	additive	Surface.Growth	Absent	pdriver=6e-4	2.42199
80	1726	16	46.8787	308968	additive	Surface.Growth	Absent	pdriver=6e-4	2.62746
90	2474	20	56.1248	308968	additive	Surface.Growth	Absent	pdriver=6e-4	2.99596
100	3512	19	66.8702	308968	additive	Surface.Growth	Absent	pdriver=6e-4	3.46953
110	4878	22	78.809	308968	additive	Surface.Growth	Absent	pdriver=6e-4	4.02829
120	6661	25	92.0926	308968	additive	Surface.Growth	Absent	pdriver=6e-4	4.61237
130	8876	23	106.307	308968	additive	Surface.Growth	Absent	pdriver=6e-4	5.27355
140	11700	19	122.053	308968	additive	Surface.Growth	Absent	pdriver=6e-4	5.95034
10	2	1	1.59577	158221	additive	Surface.Growth	Absent	pdriver=6e-4	2
20	8	1	3.19154	158221	additive	Surface.Growth	Absent	pdriver=6e-4	2
30	48	3	7.81764	158221	additive	Surface.Growth	Absent	pdriver=6e-4	2.0625
40	151	3	13.8658	158221	additive	Surface.Growth	Absent	pdriver=6e-4	2.13907
50	302	4	19.6091	158221	additive	Surface.Growth	Absent	pdriver=6e-4	2.19868
60	539	5	26.1969	158221	additive	Surface.Growth	Absent	pdriver=6e-4	2.28757
70	884	8	33.5491	158221	additive	Surface.Growth	Absent	pdriver=6e-4	2.54525
80	1404	15	42.2804	158221	additive	Surface.Growth	Absent	pdriver=6e-4	3.05769
90	2208	15	53.0218	158221	additive	Surface.Growth	Absent	pdriver=6e-4	3.7106
100	3264	17	64.4659	158221	additive	Surface.Growth	Absent	pdriver=6e-4	4.3079
110	4705	20	77.3989	158221	additive	Surface.Growth	Absent	pdriver=6e-4	4.95685
120	6581	24	91.5379	158221	additive	Surface.Growth	Absent	pdriver=6e-4	5.60644
130	9130	19	107.818	158221	additive	Surface.Growth	Absent	pdriver=6e-4	6.28949
140	12216	18	124.715	158221	additive	Surface.Growth	Absent	pdriver=6e-4	6.9368
142	12889	18	128.105	158221	additive	Surface.Growth	Absent	pdriver=6e-4	7.05524
30	4	1	2.25676	308969	additive	Surface.Growth	Absent	pdriver=6e-4	2
40	48	3	7.81764	308969	additive	Surface.Growth	Absent	pdriver=6e-4	2.04167
50	145	3	13.5875	308969	additive	Surface.Growth	Absent	pdriver=6e-4	2.14483
60	352	5	21.1703	308969	additive	Surface.Growth	Absent	pdriver=6e-4	2.37216
70	661	6	29.0105	308969	additive	Surface.Growth	Absent	pdriver=6e-4	2.56278
80	1080	6	37.0823	308969	additive	Surface.Growth	Absent	pdriver=6e-4	2.76389
90	1601	9	45.1493	308969	additive	Surface.Growth	Absent	pdriver=6e-4	2.95753
100	2368	13	54.9093	308969	additive	Surface.Growth	Absent	pdriver=6e-4	3.20524
110	3363	16	65.4363	308969	additive	Surface.Growth	Absent	pdriver=6e-4	3.55456
120	4672	19	77.127	308969	additive	Surface.Growth	Absent	pdriver=6e-4	4.04003
130	6444	23	90.5801	308969	additive	Surface.Growth	Absent	pdriver=6e-4	4.63532
140	8679	22	105.121	308969	additive	Surface.Growth	Absent	pdriver=6e-4	5.24542
150	11405	23	120.504	308969	additive	Surface.Growth	Absent	pdriver=6e-4	5.87383
154	12760	21	127.462	308969	additive	Surface.Growth	Absent	pdriver=6e-4	6.12821
10	6	1	2.76395	8959	additive	Surface.Growth	Absent	pdriver=6e-4	2
20	29	1	6.07651	8959	additive	Surface.Growth	Absent	pdriver=6e-4	2
30	97	4	11.1132	8959	additive	Surface.Growth	Absent	pdriver=6e-4	2.08247
40	224	5	16.888	8959	additive	Surface.Growth	Absent	pdriver=6e-4	2.24554
50	384	6	22.1116	8959	additive	Surface.Growth	Absent	pdriver=6e-4	2.3099
60	646	9	28.6795	8959	additive	Surface.Growth	Absent	pdriver=6e-4	2.38545
70	1022	9	36.0729	8959	additive	Surface.Growth	Absent	pdriver=6e-4	2.54403
80	1541	11	44.2952	8959	additive	Surface.Growth	Absent	pdriver=6e-4	2.76249
90	2249	13	53.5118	8959	additive	Surface.Growth	Absent	pdriver=6e-4	2.996
100	3227	16	64.0995	8959	additive	Surface.Growth	Absent	pdriver=6e-4	3.42485
110	4601	20	76.5387	8959	additive	Surface.Growth	Absent	pdriver=6e-4	4.09063
120	6416	19	90.3831	8959	additive	Surface.Growth	Absent	pdriver=6e-4	4.72039
130	8634	21	104.848	8959	additive	Surface.Growth	Absent	pdriver=6e-4	5.30808
138	10740	23	116.938	8959	additive	Surface.Growth	Absent	pdriver=6e-4	5.75428
10	4	1	2.25676	38301	additive	Surface.Growth	Absent	pdriver=6e-4	2
20	30	3	6.18039	38301	additive	Surface.Growth	Absent	pdriver=6e-4	2.16667
30	107	3	11.672	38301	additive	Surface.Growth	Absent	pdriver=6e-4	2.18692
40	248	4	17.7697	38301	additive	Surface.Growth	Absent	pdriver=6e-4	2.25
50	477	7	24.6442	38301	additive	Surface.Growth	Absent	pdriver=6e-4	2.40252
60	842	11	32.7424	38301	additive	Surface.Growth	Absent	pdriver=6e-4	2.72922
70	1355	16	41.536	38301	additive	Surface.Growth	Absent	pdriver=6e-4	3.09151
80	2092	16	51.6102	38301	additive	Surface.Growth	Absent	pdriver=6e-4	3.47658
90	3051	20	62.327	38301	additive	Surface.Growth	Absent	pdriver=6e-4	3.93707
100	4404	23	74.8822	38301	additive	Surface.Growth	Absent	pdriver=6e-4	4.46639
110	6278	27	89.4058	38301	additive	Surface.Growth	Absent	pdriver=6e-4	5.16996
120	8524	28	104.178	38301	additive	Surface.Growth	Absent	pdriver=6e-4	5.77299
130	11156	26	119.182	38301	additive	Surface.Growth	Absent	pdriver=6e-4	6.34224
135	12774	23	127.532	38301	additive	Surface.Growth	Absent	pdriver=6e-4	6.6406
10	1	1	1.12838	36092	additive	Surface.Growth	Absent	pdriver=6e-4	2
20	12	1	3.90882	36092	additive	Surface.Growth	Absent	pdriver=6e-4	2
30	44	2	7.48482	36092	additive	Surface.Growth	Absent	pdriver=6e-4	2.09091
40	129	4	12.8159	36092	additive	Surface.Growth	Absent	pdriver=6e-4	2.17054
50	289	8	19.1824	36092	additive	Surface.Growth	Absent	pdriver=6e-4	2.24567
60	538	8	26.1726	36092	additive	Surface.Growth	Absent	pdriver=6e-4	2.4145
70	917	11	34.1696	36092	additive	Surface.Growth	Absent	pdriver=6e-4	2.66848
80	1483	13	43.4536	36092	additive	Surface.Growth	Absent	pdriver=6e-4	2.96156
90	2169	14	52.5515	36092	additive	Surface.Growth	Absent	pdriver=6e-4	3.23144
100	3184	15	63.671	36092	additive	Surface.Growth	Absent	pdriver=6e-4	3.51727
110	4360	18	74.5072	36092	additive	Surface.Growth	Absent	pdriver=6e-4	3.82362
120	5950	24	87.0389	36092	additive	Surface.Growth	Absent	pdriver=6e-4	4.16773
130	7973	23	100.755	36092	additive	Surface.Growth	Absent	pdriver=6e-4	4.57732
140	10475	24	115.487	36092	additive	Surface.Growth	Absent	pdriver=6e-4	5.02749
147	12448	20	125.894	36092	additive	Surface.Growth	Absent	pdriver=6e-4	5.35219
10	3	1	1.95441	307063	additive	Surface.Growth	Absent	pdriver=6e-4	2
20	32	3	6.38308	307063	additive	Surface.Growth	Absent	pdriver=6e-4	2.0625
30	117	3	12.2053	307063	additive	Surface.Growth	Absent	pdriver=6e-4	2.07692
40	235	4	17.2977	307063	additive	Surface.Growth	Absent	pdriver=6e-4	2.14468
50	427	5	23.3168	307063	additive	Surface.Growth	Absent	pdriver=6e-4	2.21311
60	718	8	30.2355	307063	additive	Surface.Growth	Absent	pdriver=6e-4	2.34819
70	1109	12	37.5769	307063	additive	Surface.Growth	Absent	pdriver=6e-4	2.54554
80	1660	13	45.9737	307063	additive	Surface.Growth	Absent	pdriver=6e-4	2.79277
90	2454	15	55.8975	307063	additive	Surface.Growth	Absent	pdriver=6e-4	3.15403
100	3580	19	67.5144	307063	additive	Surface.Growth	Absent	pdriver=6e-4	3.7419
110	5126	20	80.7875	307063	additive	Surface.Growth	Absent	pdriver=6e-4	4.37729
120	7015	22	94.5081	307063	additive	Surface.Growth	Absent	pdriver=6e-4	5.02067
130	9517	21	110.079	307063	additive	Surface.Growth	Absent	pdriver=6e-4	5.70821
140	12626	20	126.791	307063	additive	Surface.Growth	Absent	pdriver=6e-4	6.39894
141	12953	22	128.422	307063	additive	Surface.Growth	Absent	pdriver=6e-4	6.46344
10	3	1	1.95441	118985	additive	Surface.Growth	Absent	pdriver=6e-4	2
20	18	1	4.78731	118985	additive	Surface.Growth	Absent	pdriver=6e-4	2
30	75	2	9.77205	118985	additive	Surface.Growth	Absent	pdriver=6e-4	2.02667
40	181	5	15.1808	118985	additive	Surface.Growth	Absent	pdriver=6e-4	2.09945
50	346	4	20.9891	118985	additive	Surface.Growth	Absent	pdriver=6e-4	2.18208
60	633	4	28.3894	118985	additive	Surface.Growth	Absent	pdriver=6e-4	2.34281
70	1054	7	36.6332	118985	additive	Surface.Growth	Absent	pdriver=6e-4	2.57685
80	1656	11	45.9182	118985	additive	Surface.Growth	Absent	pdriver=6e-4	2.83031
90	2378	12	55.0251	118985	additive	Surface.Growth	Absent	pdriver=6e-4	3.04373
100	3401	15	65.8049	118985	additive	Surface.Growth	Absent	pdriver=6e-4	3.33314
110	4614	20	76.6468	118985	additive	Surface.Growth	Absent	pdriver=6e-4	3.62419
120	6174	23	88.6622	118985	additive	Surface.Growth	Absent	pdriver=6e-4	3.98672
130	8164	23	101.955	118985	additive	Surface.Growth	Absent	pdriver=6e-4	4.39723
140	10631	23	116.343	118985	additive	Surface.Growth	Absent	pdriver=6e-4	4.84188
144	11755	23	122.339	118985	additive	Surface.Growth	Absent	pdriver=6e-4	5.03343
10	1	1	1.12838	187603	additive	Surface.Growth	Absent	pdriver=6e-4	2
20	5	1	2.52313	187603	additive	Surface.Growth	Absent	pdriver=6e-4	2
30	30	3	6.18039	187603	additive	Surface.Growth	Absent	pdriver=6e-4	2.06667
40	118	4	12.2573	187603	additive	Surface.Growth	Absent	pdriver=6e-4	2.12712
50	251	5	17.8769	187603	additive	Surface.Growth	Absent	pdriver=6e-4	2.29482
60	473	7	24.5406	187603	additive	Surface.Growth	Absent	pdriver=6e-4	2.48626
70	840	10	32.7035	187603	additive	Surface.Growth	Absent	pdriver=6e-4	2.76429
80	1333	14	41.1974	187603	additive	Surface.Growth	Absent	pdriver=6e-4	3.12678
90	2047	20	51.0521	187603	additive	Surface.Growth	Absent	pdriver=6e-4	3.55691
100	3149	20	63.3201	187603	additive	Surface.Growth	Absent	pdriver=6e-4	4.14703
110	4619	24	76.6883	187603	additive	Surface.Growth	Absent	pdriver=6e-4	4.77701
120	6503	28	90.9938	187603	additive	Surface.Growth	Absent	pdriver=6e-4	5.53852
130	9039	28	107.279	187603	additive	Surface.Growth	Absent	pdriver=6e-4	6.37913
140	12198	24	124.623	187603	additive	Surface.Growth	Absent	pdriver=6e-4	7.14568
10	1	1	1.12838	38213	additive	Surface.Growth	Absent	pdriver=6e-4	2
20	7	1	2.98541	38213	additive	Surface.Growth	Absent	pdriver=6e-4	2
30	27	1	5.86323	38213	additive	Surface.Growth	Absent	pdriver=6e-4	2
40	101	2	11.3401	38213	additive	Surface.Growth	Absent	pdriver=6e-4	2.0198
50	231	2	17.1499	38213	additive	Surface.Growth	Absent	pdriver=6e-4	2.07792
60	461	7	24.2273	38213	additive	Surface.Growth	Absent	pdriver=6e-4	2.21909
70	756	8	31.0253	38213	additive	Surface.Growth	Absent	pdriver=6e-4	2.39815
80	1186	10	38.8595	38213	additive	Surface.Growth	Absent	pdriver=6e-4	2.60034
90	1813	10	48.0456	38213	additive	Surface.Growth	Absent	pdriver=6e-4	2.83012
100	2580	11	57.3146	38213	additive	Surface.Growth	Absent	pdriver=6e-4	3.08062
110	3593	15	67.6369	38213	additive	Surface.Growth	Absent	pdriver=6e-4	3.38992
120	4981	19	79.6367	38213	additive	Surface.Growth	Absent	pdriver=6e-4	3.86107
130	6706	20	92.4032	38213	additive	Surface.Growth	Absent	pdriver=6e-4	4.3737
140	8814	22	105.936	38213	additive	Surface.Growth	Absent	pdriver=6e-4	4.91763
150	11442	21	120.7	38213	additive	Surface.Growth	Absent	pdriver=6e-4	5.4279
154	12632	21	126.821	38213	additive	Surface.Growth	Absent	pdriver=6e-4	5.63585
10	3	1	1.95441	36367	additive	Surface.Growth	Absent	pdriver=6e-4	2
20	30	1	6.18039	36367	additive	Surface.Growth	Absent	pdriver=6e-4	2
30	108	1	11.7265	36367	additive	Surface.Growth	Absent	pdriver=6e-4	2.00926
40	236	3	17.3345	36367	additive	Surface.Growth	Absent	pdriver=6e-4	2.09322
50	462	5	24.2536	36367	additive	Surface.Growth	Absent	pdriver=6e-4	2.21429
60	780	7	31.5139	36367	additive	Surface.Growth	Absent	pdriver=6e-4	2.35128
70	1247	8	39.8463	36367	additive	Surface.Growth	Absent	pdriver=6e-4	2.52205
80	1860	10	48.6644	36367	additive	Surface.Growth	Absent	pdriver=6e-4	2.73118
90	2774	17	59.4303	36367	additive	Surface.Growth	Absent	pdriver=6e-4	3.21774
100	3988	19	71.2578	36367	additive	Surface.Growth	Absent	pdriver=6e-4	3.75125
110	5626	19	84.636	36367	additive	Surface.Growth	Absent	pdriver=6e-4	4.31337
120	7655	21	98.7251	36367	additive	Surface.Growth	Absent	pdriver=6e-4	4.91666
130	10152	20	113.692	36367	additive	Surface.Growth	Absent	pdriver=6e-4	5.58836
135	11766	18	122.397	36367	additive	Surface.Growth	Absent	pdriver=6e-4	5.97476

## Sheet: SourceDataEDFig8bii
t	SliceSize	MacroSubcloneNumber	SliceDiameter	SimID	Driver.Advantage.Model	Growth.Mode	Necrosis.Condition	Driver.Acquisition.Rate	DriverNumberSliceAverage
20	8	1	3.19154	181635	additive	Surface.Growth	Present	pdriver=6e-4	2
30	51	2	8.05824	181635	additive	Surface.Growth	Present	pdriver=6e-4	2.05882
40	137	4	13.2073	181635	additive	Surface.Growth	Present	pdriver=6e-4	2.08759
50	285	6	19.0492	181635	additive	Surface.Growth	Present	pdriver=6e-4	2.14035
60	533	5	26.0507	181635	additive	Surface.Growth	Present	pdriver=6e-4	2.22889
70	915	8	34.1323	181635	additive	Surface.Growth	Present	pdriver=6e-4	2.39454
80	1412	13	42.4006	181635	additive	Surface.Growth	Present	pdriver=6e-4	2.61191
90	2042	14	50.9898	181635	additive	Surface.Growth	Present	pdriver=6e-4	2.87014
100	2918	16	60.9534	181635	additive	Surface.Growth	Present	pdriver=6e-4	3.24611
110	4093	20	72.1898	181635	additive	Surface.Growth	Present	pdriver=6e-4	3.7378
120	5537	21	83.9638	181635	additive	Surface.Growth	Present	pdriver=6e-4	4.26776
130	7414	15	97.1586	181635	additive	Surface.Growth	Present	pdriver=6e-4	4.96285
140	9576	12	110.42	181635	additive	Surface.Growth	Present	pdriver=6e-4	5.66429
150	12389	12	125.595	181635	additive	Surface.Growth	Present	pdriver=6e-4	6.4206
20	19	4	4.91849	392557	additive	Surface.Growth	Present	pdriver=6e-4	2.42105
30	95	6	10.9981	392557	additive	Surface.Growth	Present	pdriver=6e-4	2.85263
40	283	7	18.9823	392557	additive	Surface.Growth	Present	pdriver=6e-4	3.10247
50	587	5	27.3385	392557	additive	Surface.Growth	Present	pdriver=6e-4	3.30835
60	1144	9	38.1652	392557	additive	Surface.Growth	Present	pdriver=6e-4	3.55769
70	1935	10	49.6359	392557	additive	Surface.Growth	Present	pdriver=6e-4	3.87425
80	2973	14	61.5251	392557	additive	Surface.Growth	Present	pdriver=6e-4	4.23104
90	4288	14	73.8895	392557	additive	Surface.Growth	Present	pdriver=6e-4	4.64215
100	5883	14	86.5475	392557	additive	Surface.Growth	Present	pdriver=6e-4	5.03342
110	7851	15	99.981	392557	additive	Surface.Growth	Present	pdriver=6e-4	5.43103
120	10312	14	114.585	392557	additive	Surface.Growth	Present	pdriver=6e-4	5.94727
125	11823	15	122.693	392557	additive	Surface.Growth	Present	pdriver=6e-4	6.25947
10	3	1	1.95441	269989	additive	Surface.Growth	Present	pdriver=6e-4	2
20	15	1	4.37019	269989	additive	Surface.Growth	Present	pdriver=6e-4	2
30	53	2	8.21472	269989	additive	Surface.Growth	Present	pdriver=6e-4	2.01887
40	171	2	14.7555	269989	additive	Surface.Growth	Present	pdriver=6e-4	2.02339
50	343	1	20.8979	269989	additive	Surface.Growth	Present	pdriver=6e-4	2.02915
60	595	3	27.5241	269989	additive	Surface.Growth	Present	pdriver=6e-4	2.11429
70	941	8	34.6138	269989	additive	Surface.Growth	Present	pdriver=6e-4	2.30712
80	1468	13	43.2333	269989	additive	Surface.Growth	Present	pdriver=6e-4	2.6706
90	2210	19	53.0458	269989	additive	Surface.Growth	Present	pdriver=6e-4	3.18381
100	3186	20	63.691	269989	additive	Surface.Growth	Present	pdriver=6e-4	3.79256
110	4520	22	75.862	269989	additive	Surface.Growth	Present	pdriver=6e-4	4.4585
120	6213	21	88.9418	269989	additive	Surface.Growth	Present	pdriver=6e-4	5.1221
130	8230	15	102.366	269989	additive	Surface.Growth	Present	pdriver=6e-4	5.74372
140	10682	15	116.622	269989	additive	Surface.Growth	Present	pdriver=6e-4	6.31653
145	12087	13	124.055	269989	additive	Surface.Growth	Present	pdriver=6e-4	6.60195
10	2	1	1.59577	74776	additive	Surface.Growth	Present	pdriver=6e-4	2
20	16	1	4.51352	74776	additive	Surface.Growth	Present	pdriver=6e-4	2
30	77	2	9.90149	74776	additive	Surface.Growth	Present	pdriver=6e-4	2.05195
40	204	5	16.1165	74776	additive	Surface.Growth	Present	pdriver=6e-4	2.22059
50	421	6	23.1524	74776	additive	Surface.Growth	Present	pdriver=6e-4	2.44181
60	769	11	31.2909	74776	additive	Surface.Growth	Present	pdriver=6e-4	2.6528
70	1259	11	40.0376	74776	additive	Surface.Growth	Present	pdriver=6e-4	2.93884
80	1907	12	49.2754	74776	additive	Surface.Growth	Present	pdriver=6e-4	3.33003
90	2813	17	59.8467	74776	additive	Surface.Growth	Present	pdriver=6e-4	3.8205
100	4049	19	71.8007	74776	additive	Surface.Growth	Present	pdriver=6e-4	4.47485
110	5609	15	84.508	74776	additive	Surface.Growth	Present	pdriver=6e-4	5.18182
120	7802	15	99.6685	74776	additive	Surface.Growth	Present	pdriver=6e-4	6.08012
130	10547	10	115.883	74776	additive	Surface.Growth	Present	pdriver=6e-4	7.06731
136	12414	7	125.722	74776	additive	Surface.Growth	Present	pdriver=6e-4	7.5893
20	5	2	2.52313	378029	additive	Surface.Growth	Present	pdriver=6e-4	2.2
30	46	3	7.65304	378029	additive	Surface.Growth	Present	pdriver=6e-4	2.08696
40	131	4	12.9149	378029	additive	Surface.Growth	Present	pdriver=6e-4	2.1145
50	274	7	18.678	378029	additive	Surface.Growth	Present	pdriver=6e-4	2.17153
60	517	8	25.6567	378029	additive	Surface.Growth	Present	pdriver=6e-4	2.37331
70	886	11	33.5871	378029	additive	Surface.Growth	Present	pdriver=6e-4	2.61174
80	1420	14	42.5206	378029	additive	Surface.Growth	Present	pdriver=6e-4	2.93381
90	2137	16	52.1624	378029	additive	Surface.Growth	Present	pdriver=6e-4	3.46506
100	3225	21	64.0796	378029	additive	Surface.Growth	Present	pdriver=6e-4	4.23774
110	4590	19	76.4472	378029	additive	Surface.Growth	Present	pdriver=6e-4	5.092
120	6435	20	90.5168	378029	additive	Surface.Growth	Present	pdriver=6e-4	5.93852
130	8797	15	105.833	378029	additive	Surface.Growth	Present	pdriver=6e-4	6.76406
140	11905	13	123.117	378029	additive	Surface.Growth	Present	pdriver=6e-4	7.70284
141	12177	13	124.516	378029	additive	Surface.Growth	Present	pdriver=6e-4	7.7707
10	3	1	1.95441	397025	additive	Surface.Growth	Present	pdriver=6e-4	2
20	22	1	5.29257	397025	additive	Surface.Growth	Present	pdriver=6e-4	2
30	86	3	10.4642	397025	additive	Surface.Growth	Present	pdriver=6e-4	2.02326
40	215	2	16.5453	397025	additive	Surface.Growth	Present	pdriver=6e-4	2.03721
50	388	4	22.2265	397025	additive	Surface.Growth	Present	pdriver=6e-4	2.06701
60	661	7	29.0105	397025	additive	Surface.Growth	Present	pdriver=6e-4	2.14372
70	1012	8	35.8959	397025	additive	Surface.Growth	Present	pdriver=6e-4	2.25593
80	1509	12	43.8328	397025	additive	Surface.Growth	Present	pdriver=6e-4	2.47451
90	2175	15	52.6241	397025	additive	Surface.Growth	Present	pdriver=6e-4	2.82695
100	3174	17	63.5709	397025	additive	Surface.Growth	Present	pdriver=6e-4	3.34347
110	4334	20	74.2847	397025	additive	Surface.Growth	Present	pdriver=6e-4	3.86848
120	5890	17	86.599	397025	additive	Surface.Growth	Present	pdriver=6e-4	4.55253
130	8001	14	100.932	397025	additive	Surface.Growth	Present	pdriver=6e-4	5.47085
140	10508	9	115.668	397025	additive	Surface.Growth	Present	pdriver=6e-4	6.32435
145	11963	9	123.417	397025	additive	Surface.Growth	Present	pdriver=6e-4	6.72862
10	6	1	2.76395	236048	additive	Surface.Growth	Present	pdriver=6e-4	2
20	44	1	7.48482	236048	additive	Surface.Growth	Present	pdriver=6e-4	2
30	129	1	12.8159	236048	additive	Surface.Growth	Present	pdriver=6e-4	2
40	279	2	18.8476	236048	additive	Surface.Growth	Present	pdriver=6e-4	2.03584
50	496	4	25.1302	236048	additive	Surface.Growth	Present	pdriver=6e-4	2.10685
60	848	7	32.8589	236048	additive	Surface.Growth	Present	pdriver=6e-4	2.34316
70	1353	15	41.5053	236048	additive	Surface.Growth	Present	pdriver=6e-4	2.71396
80	2013	17	50.6264	236048	additive	Surface.Growth	Present	pdriver=6e-4	3.16667
90	3011	20	61.9171	236048	additive	Surface.Growth	Present	pdriver=6e-4	3.84684
100	4308	19	74.0616	236048	additive	Surface.Growth	Present	pdriver=6e-4	4.58544
110	6003	17	87.4257	236048	additive	Surface.Growth	Present	pdriver=6e-4	5.44206
120	8157	13	101.911	236048	additive	Surface.Growth	Present	pdriver=6e-4	6.35838
130	10775	11	117.129	236048	additive	Surface.Growth	Present	pdriver=6e-4	7.28314
132	11425	11	120.61	236048	additive	Surface.Growth	Present	pdriver=6e-4	7.43133
10	3	1	1.95441	125247	additive	Surface.Growth	Present	pdriver=6e-4	2
20	27	2	5.86323	125247	additive	Surface.Growth	Present	pdriver=6e-4	2.07407
30	96	5	11.0558	125247	additive	Surface.Growth	Present	pdriver=6e-4	2.14583
40	243	6	17.5897	125247	additive	Surface.Growth	Present	pdriver=6e-4	2.26749
50	481	8	24.7473	125247	additive	Surface.Growth	Present	pdriver=6e-4	2.49688
60	821	10	32.3316	125247	additive	Surface.Growth	Present	pdriver=6e-4	2.7296
70	1340	16	41.3055	125247	additive	Surface.Growth	Present	pdriver=6e-4	3.03673
80	2066	17	51.2885	125247	additive	Surface.Growth	Present	pdriver=6e-4	3.42122
90	3012	20	61.9274	125247	additive	Surface.Growth	Present	pdriver=6e-4	3.85428
100	4288	22	73.8895	125247	additive	Surface.Growth	Present	pdriver=6e-4	4.43389
110	6003	19	87.4257	125247	additive	Surface.Growth	Present	pdriver=6e-4	5.21595
120	8142	14	101.817	125247	additive	Surface.Growth	Present	pdriver=6e-4	6.21453
130	11105	13	118.909	125247	additive	Surface.Growth	Present	pdriver=6e-4	7.18398
136	13044	10	128.873	125247	additive	Surface.Growth	Present	pdriver=6e-4	7.71692
10	1	1	1.12838	3099	additive	Surface.Growth	Present	pdriver=6e-4	2
20	12	1	3.90882	3099	additive	Surface.Growth	Present	pdriver=6e-4	2
30	63	3	8.95623	3099	additive	Surface.Growth	Present	pdriver=6e-4	2.06349
40	183	6	15.2644	3099	additive	Surface.Growth	Present	pdriver=6e-4	2.15301
50	367	4	21.6166	3099	additive	Surface.Growth	Present	pdriver=6e-4	2.23433
60	643	6	28.6128	3099	additive	Surface.Growth	Present	pdriver=6e-4	2.37014
70	1048	8	36.5288	3099	additive	Surface.Growth	Present	pdriver=6e-4	2.55725
80	1598	14	45.1069	3099	additive	Surface.Growth	Present	pdriver=6e-4	2.81789
90	2334	15	54.5137	3099	additive	Surface.Growth	Present	pdriver=6e-4	3.13218
100	3297	17	64.791	3099	additive	Surface.Growth	Present	pdriver=6e-4	3.53956
110	4656	19	76.9948	3099	additive	Surface.Growth	Present	pdriver=6e-4	4.12215
120	6588	19	91.5866	3099	additive	Surface.Growth	Present	pdriver=6e-4	5.161
130	8823	16	105.99	3099	additive	Surface.Growth	Present	pdriver=6e-4	6.23059
138	11121	14	118.995	3099	additive	Surface.Growth	Present	pdriver=6e-4	7.00303
10	2	1	1.59577	36148	additive	Surface.Growth	Present	pdriver=6e-4	2
20	13	2	4.06843	36148	additive	Surface.Growth	Present	pdriver=6e-4	2.23077
30	50	4	7.97885	36148	additive	Surface.Growth	Present	pdriver=6e-4	2.28
40	159	5	14.2283	36148	additive	Surface.Growth	Present	pdriver=6e-4	2.39623
50	334	4	20.6219	36148	additive	Surface.Growth	Present	pdriver=6e-4	2.53293
60	628	7	28.2771	36148	additive	Surface.Growth	Present	pdriver=6e-4	2.75159
70	1044	13	36.459	36148	additive	Surface.Growth	Present	pdriver=6e-4	3.12739
80	1701	16	46.5379	36148	additive	Surface.Growth	Present	pdriver=6e-4	3.61435
90	2585	19	57.3701	36148	additive	Surface.Growth	Present	pdriver=6e-4	4.31502
100	3882	20	70.3045	36148	additive	Surface.Growth	Present	pdriver=6e-4	5.16166
110	5690	16	85.116	36148	additive	Surface.Growth	Present	pdriver=6e-4	6.1409
120	8000	13	100.925	36148	additive	Surface.Growth	Present	pdriver=6e-4	7.08381
130	11056	9	118.646	36148	additive	Surface.Growth	Present	pdriver=6e-4	7.93483
133	12075	7	123.993	36148	additive	Surface.Growth	Present	pdriver=6e-4	8.1431
10	8	1	3.19154	35949	additive	Surface.Growth	Present	pdriver=6e-4	2
20	44	1	7.48482	35949	additive	Surface.Growth	Present	pdriver=6e-4	2
30	139	2	13.3034	35949	additive	Surface.Growth	Present	pdriver=6e-4	2.01439
40	287	3	19.116	35949	additive	Surface.Growth	Present	pdriver=6e-4	2.0662
50	515	5	25.607	35949	additive	Surface.Growth	Present	pdriver=6e-4	2.24272
60	917	8	34.1696	35949	additive	Surface.Growth	Present	pdriver=6e-4	2.49509
70	1474	12	43.3215	35949	additive	Surface.Growth	Present	pdriver=6e-4	2.80819
80	2276	15	53.8321	35949	additive	Surface.Growth	Present	pdriver=6e-4	3.33891
90	3321	18	65.0264	35949	additive	Surface.Growth	Present	pdriver=6e-4	3.95553
100	4830	19	78.4203	35949	additive	Surface.Growth	Present	pdriver=6e-4	4.79493
110	6654	13	92.0442	35949	additive	Surface.Growth	Present	pdriver=6e-4	5.5669
120	8851	17	106.158	35949	additive	Surface.Growth	Present	pdriver=6e-4	6.23075
130	11554	13	121.289	35949	additive	Surface.Growth	Present	pdriver=6e-4	6.93762
131	11891	12	123.045	35949	additive	Surface.Growth	Present	pdriver=6e-4	6.99057
10	1	1	1.12838	74743	additive	Surface.Growth	Present	pdriver=6e-4	2
20	17	2	4.65243	74743	additive	Surface.Growth	Present	pdriver=6e-4	2.05882
30	64	3	9.02703	74743	additive	Surface.Growth	Present	pdriver=6e-4	2.07812
40	182	3	15.2227	74743	additive	Surface.Growth	Present	pdriver=6e-4	2.19231
50	371	5	21.7341	74743	additive	Surface.Growth	Present	pdriver=6e-4	2.34771
60	676	5	29.3379	74743	additive	Surface.Growth	Present	pdriver=6e-4	2.53254
70	1111	7	37.6108	74743	additive	Surface.Growth	Present	pdriver=6e-4	2.75248
80	1668	13	46.0843	74743	additive	Surface.Growth	Present	pdriver=6e-4	3.0377
90	2486	18	56.2608	74743	additive	Surface.Growth	Present	pdriver=6e-4	3.50951
100	3653	15	68.1993	74743	additive	Surface.Growth	Present	pdriver=6e-4	4.16261
110	5117	17	80.7166	74743	additive	Surface.Growth	Present	pdriver=6e-4	4.89224
120	7063	16	94.8309	74743	additive	Surface.Growth	Present	pdriver=6e-4	5.71413
130	9463	11	109.766	74743	additive	Surface.Growth	Present	pdriver=6e-4	6.49216
140	12306	9	125.174	74743	additive	Surface.Growth	Present	pdriver=6e-4	7.27433
141	12621	9	126.766	74743	additive	Surface.Growth	Present	pdriver=6e-4	7.33538
10	1	1	1.12838	270134	additive	Surface.Growth	Present	pdriver=6e-4	2
20	13	1	4.06843	270134	additive	Surface.Growth	Present	pdriver=6e-4	2
30	54	1	8.29186	270134	additive	Surface.Growth	Present	pdriver=6e-4	2
40	148	2	13.7273	270134	additive	Surface.Growth	Present	pdriver=6e-4	2.03378
50	310	4	19.8672	270134	additive	Surface.Growth	Present	pdriver=6e-4	2.09355
60	559	6	26.6785	270134	additive	Surface.Growth	Present	pdriver=6e-4	2.22719
70	920	8	34.2254	270134	additive	Surface.Growth	Present	pdriver=6e-4	2.36522
80	1415	10	42.4457	270134	additive	Surface.Growth	Present	pdriver=6e-4	2.5923
90	2082	14	51.4867	270134	additive	Surface.Growth	Present	pdriver=6e-4	2.89689
100	3031	18	62.1224	270134	additive	Surface.Growth	Present	pdriver=6e-4	3.41284
110	4331	19	74.259	270134	additive	Surface.Growth	Present	pdriver=6e-4	4.18493
120	6080	18	87.9846	270134	additive	Surface.Growth	Present	pdriver=6e-4	5.13653
130	8374	12	103.257	270134	additive	Surface.Growth	Present	pdriver=6e-4	6.15358
140	11236	14	119.608	270134	additive	Surface.Growth	Present	pdriver=6e-4	7.19273
143	12196	8	124.613	270134	additive	Surface.Growth	Present	pdriver=6e-4	7.52292
10	5	1	2.52313	114103	additive	Surface.Growth	Present	pdriver=6e-4	2
20	29	1	6.07651	114103	additive	Surface.Growth	Present	pdriver=6e-4	2
30	88	3	10.5851	114103	additive	Surface.Growth	Present	pdriver=6e-4	2.02273
40	197	3	15.8376	114103	additive	Surface.Growth	Present	pdriver=6e-4	2.03553
50	404	6	22.6801	114103	additive	Surface.Growth	Present	pdriver=6e-4	2.19802
60	709	7	30.0454	114103	additive	Surface.Growth	Present	pdriver=6e-4	2.49365
70	1142	9	38.1319	114103	additive	Surface.Growth	Present	pdriver=6e-4	2.77496
80	1784	12	47.6598	114103	additive	Surface.Growth	Present	pdriver=6e-4	3.1155
90	2625	16	57.8122	114103	additive	Surface.Growth	Present	pdriver=6e-4	3.58062
100	3667	18	68.3299	114103	additive	Surface.Growth	Present	pdriver=6e-4	4.07302
110	5011	19	79.8762	114103	additive	Surface.Growth	Present	pdriver=6e-4	4.61554
120	6778	18	92.8979	114103	additive	Surface.Growth	Present	pdriver=6e-4	5.29831
130	9074	15	107.487	114103	additive	Surface.Growth	Present	pdriver=6e-4	6.0811
140	11999	5	123.603	114103	additive	Surface.Growth	Present	pdriver=6e-4	6.98003
20	5	1	2.52313	392562	additive	Surface.Growth	Present	pdriver=6e-4	2
30	46	3	7.65304	392562	additive	Surface.Growth	Present	pdriver=6e-4	2.08696
40	151	4	13.8658	392562	additive	Surface.Growth	Present	pdriver=6e-4	2.09934
50	325	5	20.3421	392562	additive	Surface.Growth	Present	pdriver=6e-4	2.13538
60	564	5	26.7975	392562	additive	Surface.Growth	Present	pdriver=6e-4	2.22163
70	890	9	33.6628	392562	additive	Surface.Growth	Present	pdriver=6e-4	2.39326
80	1383	10	41.963	392562	additive	Surface.Growth	Present	pdriver=6e-4	2.6061
90	1994	15	50.3869	392562	additive	Surface.Growth	Present	pdriver=6e-4	2.92349
100	2885	18	60.6077	392562	additive	Surface.Growth	Present	pdriver=6e-4	3.37583
110	4030	20	71.6321	392562	additive	Surface.Growth	Present	pdriver=6e-4	3.8097
120	5436	22	83.1945	392562	additive	Surface.Growth	Present	pdriver=6e-4	4.26121
130	7203	18	95.7661	392562	additive	Surface.Growth	Present	pdriver=6e-4	4.73803
140	9432	14	109.586	392562	additive	Surface.Growth	Present	pdriver=6e-4	5.32338
147	11263	11	119.752	392562	additive	Surface.Growth	Present	pdriver=6e-4	5.81091
20	2	1	1.59577	235927	additive	Surface.Growth	Present	pdriver=6e-4	2
30	23	2	5.41152	235927	additive	Surface.Growth	Present	pdriver=6e-4	2.17391
40	96	4	11.0558	235927	additive	Surface.Growth	Present	pdriver=6e-4	2.25
50	229	2	17.0755	235927	additive	Surface.Growth	Present	pdriver=6e-4	2.27511
60	457	4	24.122	235927	additive	Surface.Growth	Present	pdriver=6e-4	2.38293
70	794	5	31.7955	235927	additive	Surface.Growth	Present	pdriver=6e-4	2.52771
80	1274	7	40.2754	235927	additive	Surface.Growth	Present	pdriver=6e-4	2.74764
90	1972	13	50.1082	235927	additive	Surface.Growth	Present	pdriver=6e-4	3.11653
100	2870	16	60.45	235927	additive	Surface.Growth	Present	pdriver=6e-4	3.56079
110	4055	20	71.8539	235927	additive	Surface.Growth	Present	pdriver=6e-4	4.19816
120	5656	14	84.8613	235927	additive	Surface.Growth	Present	pdriver=6e-4	5.01463
130	7783	12	99.5471	235927	additive	Surface.Growth	Present	pdriver=6e-4	6.04746
140	10561	8	115.96	235927	additive	Surface.Growth	Present	pdriver=6e-4	7.11597
145	12131	8	124.281	235927	additive	Surface.Growth	Present	pdriver=6e-4	7.52517
10	3	1	1.95441	100414	additive	Surface.Growth	Present	pdriver=6e-4	2
20	26	1	5.75363	100414	additive	Surface.Growth	Present	pdriver=6e-4	2
30	98	2	11.1704	100414	additive	Surface.Growth	Present	pdriver=6e-4	2.0102
40	207	2	16.2345	100414	additive	Surface.Growth	Present	pdriver=6e-4	2.02415
50	409	3	22.8201	100414	additive	Surface.Growth	Present	pdriver=6e-4	2.12958
60	694	5	29.7259	100414	additive	Surface.Growth	Present	pdriver=6e-4	2.26369
70	1112	6	37.6277	100414	additive	Surface.Growth	Present	pdriver=6e-4	2.51888
80	1771	16	47.4859	100414	additive	Surface.Growth	Present	pdriver=6e-4	2.98129
90	2631	19	57.8783	100414	additive	Surface.Growth	Present	pdriver=6e-4	3.54924
100	3765	22	69.2369	100414	additive	Surface.Growth	Present	pdriver=6e-4	4.20735
110	5111	20	80.6692	100414	additive	Surface.Growth	Present	pdriver=6e-4	4.75758
120	6963	13	94.1571	100414	additive	Surface.Growth	Present	pdriver=6e-4	5.29868
130	9185	10	108.142	100414	additive	Surface.Growth	Present	pdriver=6e-4	5.94429
139	11761	9	122.371	100414	additive	Surface.Growth	Present	pdriver=6e-4	6.63713
10	3	1	1.95441	62733	additive	Surface.Growth	Present	pdriver=6e-4	2
20	20	1	5.04627	62733	additive	Surface.Growth	Present	pdriver=6e-4	2
30	93	2	10.8817	62733	additive	Surface.Growth	Present	pdriver=6e-4	2.10753
40	239	2	17.4443	62733	additive	Surface.Growth	Present	pdriver=6e-4	2.22176
50	485	4	24.85	62733	additive	Surface.Growth	Present	pdriver=6e-4	2.38351
60	820	6	32.3119	62733	additive	Surface.Growth	Present	pdriver=6e-4	2.61098
70	1339	11	41.29	62733	additive	Surface.Growth	Present	pdriver=6e-4	2.8932
80	2087	16	51.5485	62733	additive	Surface.Growth	Present	pdriver=6e-4	3.32613
90	3086	21	62.6835	62733	additive	Surface.Growth	Present	pdriver=6e-4	3.81417
100	4329	21	74.2419	62733	additive	Surface.Growth	Present	pdriver=6e-4	4.29755
110	5857	18	86.356	62733	additive	Surface.Growth	Present	pdriver=6e-4	4.78599
120	7865	17	100.07	62733	additive	Surface.Growth	Present	pdriver=6e-4	5.49145
130	10517	11	115.718	62733	additive	Surface.Growth	Present	pdriver=6e-4	6.32788
135	12140	8	124.327	62733	additive	Surface.Growth	Present	pdriver=6e-4	6.79594
20	4	1	2.25676	270398	additive	Surface.Growth	Present	pdriver=6e-4	2
30	49	1	7.89865	270398	additive	Surface.Growth	Present	pdriver=6e-4	2
40	144	2	13.5406	270398	additive	Surface.Growth	Present	pdriver=6e-4	2.01389
50	297	2	19.4461	270398	additive	Surface.Growth	Present	pdriver=6e-4	2.02694
60	527	4	25.9036	270398	additive	Surface.Growth	Present	pdriver=6e-4	2.12144
70	881	6	33.4921	270398	additive	Surface.Growth	Present	pdriver=6e-4	2.26107
80	1378	9	41.887	270398	additive	Surface.Growth	Present	pdriver=6e-4	2.4733
90	2011	15	50.6012	270398	additive	Surface.Growth	Present	pdriver=6e-4	2.81203
100	2921	16	60.9847	270398	additive	Surface.Growth	Present	pdriver=6e-4	3.30529
110	4003	16	71.3917	270398	additive	Surface.Growth	Present	pdriver=6e-4	3.87333
120	5421	17	83.0797	270398	additive	Surface.Growth	Present	pdriver=6e-4	4.58514
130	7292	17	96.3559	270398	additive	Surface.Growth	Present	pdriver=6e-4	5.36194
140	9632	14	110.742	270398	additive	Surface.Growth	Present	pdriver=6e-4	6.16939
150	12630	11	126.811	270398	additive	Surface.Growth	Present	pdriver=6e-4	7.04265
10	1	1	1.12838	109451	additive	Surface.Growth	Present	pdriver=6e-4	2
20	26	1	5.75363	109451	additive	Surface.Growth	Present	pdriver=6e-4	2
30	82	1	10.2179	109451	additive	Surface.Growth	Present	pdriver=6e-4	2
40	194	2	15.7165	109451	additive	Surface.Growth	Present	pdriver=6e-4	2.01031
50	397	4	22.4828	109451	additive	Surface.Growth	Present	pdriver=6e-4	2.14358
60	661	6	29.0105	109451	additive	Surface.Growth	Present	pdriver=6e-4	2.2708
70	1087	8	37.2023	109451	additive	Surface.Growth	Present	pdriver=6e-4	2.4793
80	1669	15	46.0981	109451	additive	Surface.Growth	Present	pdriver=6e-4	2.88882
90	2409	19	55.3826	109451	additive	Surface.Growth	Present	pdriver=6e-4	3.32802
100	3486	22	66.6222	109451	additive	Surface.Growth	Present	pdriver=6e-4	3.81102
110	4750	21	77.7682	109451	additive	Surface.Growth	Present	pdriver=6e-4	4.27412
120	6345	17	89.8816	109451	additive	Surface.Growth	Present	pdriver=6e-4	4.74085
130	8338	14	103.035	109451	additive	Surface.Growth	Present	pdriver=6e-4	5.3501
140	10826	10	117.406	109451	additive	Surface.Growth	Present	pdriver=6e-4	6.1773
143	11669	7	121.891	109451	additive	Surface.Growth	Present	pdriver=6e-4	6.40935
30	26	3	5.75363	3290	additive	Surface.Growth	Present	pdriver=6e-4	2.15385
40	91	3	10.7641	3290	additive	Surface.Growth	Present	pdriver=6e-4	2.26374
50	233	3	17.224	3290	additive	Surface.Growth	Present	pdriver=6e-4	2.27897
60	444	3	23.7764	3290	additive	Surface.Growth	Present	pdriver=6e-4	2.35135
70	744	4	30.7781	3290	additive	Surface.Growth	Present	pdriver=6e-4	2.51747
80	1212	8	39.2832	3290	additive	Surface.Growth	Present	pdriver=6e-4	2.78465
90	1855	14	48.599	3290	additive	Surface.Growth	Present	pdriver=6e-4	3.1113
100	2836	19	60.0908	3290	additive	Surface.Growth	Present	pdriver=6e-4	3.82244
110	4161	19	72.787	3290	additive	Surface.Growth	Present	pdriver=6e-4	4.71582
120	6045	14	87.731	3290	additive	Surface.Growth	Present	pdriver=6e-4	5.7116
130	8531	12	104.221	3290	additive	Surface.Growth	Present	pdriver=6e-4	6.64054
140	11312	12	120.012	3290	additive	Surface.Growth	Present	pdriver=6e-4	7.42605
145	12980	10	128.556	3290	additive	Surface.Growth	Present	pdriver=6e-4	7.81726
10	2	1	1.59577	396673	additive	Surface.Growth	Present	pdriver=6e-4	2
20	25	1	5.6419	396673	additive	Surface.Growth	Present	pdriver=6e-4	2
30	80	1	10.0925	396673	additive	Surface.Growth	Present	pdriver=6e-4	2
40	184	2	15.3061	396673	additive	Surface.Growth	Present	pdriver=6e-4	2.02717
50	355	3	21.2603	396673	additive	Surface.Growth	Present	pdriver=6e-4	2.08451
60	619	5	28.0737	396673	additive	Surface.Growth	Present	pdriver=6e-4	2.24233
70	1015	6	35.9491	396673	additive	Surface.Growth	Present	pdriver=6e-4	2.47685
80	1552	15	44.453	396673	additive	Surface.Growth	Present	pdriver=6e-4	2.80288
90	2294	19	54.0445	396673	additive	Surface.Growth	Present	pdriver=6e-4	3.25926
100	3329	21	65.1046	396673	additive	Surface.Growth	Present	pdriver=6e-4	3.89414
110	4578	19	76.3472	396673	additive	Surface.Growth	Present	pdriver=6e-4	4.53797
120	6298	17	89.5481	396673	additive	Surface.Growth	Present	pdriver=6e-4	5.2779
130	8497	16	104.013	396673	additive	Surface.Growth	Present	pdriver=6e-4	6.11098
140	11219	9	119.518	396673	additive	Surface.Growth	Present	pdriver=6e-4	7.06775
142	11754	12	122.334	396673	additive	Surface.Growth	Present	pdriver=6e-4	7.27106
10	1	1	1.12838	100710	additive	Surface.Growth	Present	pdriver=6e-4	2
20	13	1	4.06843	100710	additive	Surface.Growth	Present	pdriver=6e-4	2
30	74	1	9.70668	100710	additive	Surface.Growth	Present	pdriver=6e-4	2
40	174	4	14.8843	100710	additive	Surface.Growth	Present	pdriver=6e-4	2.07471
50	347	6	21.0194	100710	additive	Surface.Growth	Present	pdriver=6e-4	2.24496
60	605	7	27.7545	100710	additive	Surface.Growth	Present	pdriver=6e-4	2.38678
70	973	12	35.1975	100710	additive	Surface.Growth	Present	pdriver=6e-4	2.63926
80	1537	17	44.2376	100710	additive	Surface.Growth	Present	pdriver=6e-4	2.99868
90	2273	16	53.7966	100710	additive	Surface.Growth	Present	pdriver=6e-4	3.34338
100	3189	17	63.721	100710	additive	Surface.Growth	Present	pdriver=6e-4	3.83577
110	4515	19	75.82	100710	additive	Surface.Growth	Present	pdriver=6e-4	4.42727
120	5999	18	87.3966	100710	additive	Surface.Growth	Present	pdriver=6e-4	5.09411
130	8025	18	101.083	100710	additive	Surface.Growth	Present	pdriver=6e-4	5.83186
140	10596	12	116.152	100710	additive	Surface.Growth	Present	pdriver=6e-4	6.653
145	12057	9	123.901	100710	additive	Surface.Growth	Present	pdriver=6e-4	7.11785
10	5	1	2.52313	378293	additive	Surface.Growth	Present	pdriver=6e-4	2
20	23	1	5.41152	378293	additive	Surface.Growth	Present	pdriver=6e-4	2
30	91	6	10.7641	378293	additive	Surface.Growth	Present	pdriver=6e-4	2.1
40	204	5	16.1165	378293	additive	Surface.Growth	Present	pdriver=6e-4	2.22549
50	379	7	21.9672	378293	additive	Surface.Growth	Present	pdriver=6e-4	2.33245
60	689	8	29.6186	378293	additive	Surface.Growth	Present	pdriver=6e-4	2.49782
70	1085	11	37.1681	378293	additive	Surface.Growth	Present	pdriver=6e-4	2.68756
80	1659	14	45.9598	378293	additive	Surface.Growth	Present	pdriver=6e-4	3.05857
90	2548	19	56.958	378293	additive	Surface.Growth	Present	pdriver=6e-4	3.68563
100	3708	19	68.7108	378293	additive	Surface.Growth	Present	pdriver=6e-4	4.42017
110	5244	16	81.7121	378293	additive	Surface.Growth	Present	pdriver=6e-4	5.29421
120	7211	14	95.8193	378293	additive	Surface.Growth	Present	pdriver=6e-4	6.08566
130	9675	11	110.989	378293	additive	Surface.Growth	Present	pdriver=6e-4	6.7975
139	12323	14	125.26	378293	additive	Surface.Growth	Present	pdriver=6e-4	7.32739
20	1	1	1.12838	125646	additive	Surface.Growth	Present	pdriver=6e-4	2
30	18	1	4.78731	125646	additive	Surface.Growth	Present	pdriver=6e-4	2
40	133	5	13.0131	125646	additive	Surface.Growth	Present	pdriver=6e-4	2.23308
50	307	5	19.7708	125646	additive	Surface.Growth	Present	pdriver=6e-4	2.4202
60	644	8	28.6351	125646	additive	Surface.Growth	Present	pdriver=6e-4	2.76863
70	1126	10	37.8638	125646	additive	Surface.Growth	Present	pdriver=6e-4	3.2389
80	1865	14	48.7298	125646	additive	Surface.Growth	Present	pdriver=6e-4	3.63193
90	2922	14	60.9951	125646	additive	Surface.Growth	Present	pdriver=6e-4	4.16587
100	4262	17	73.6651	125646	additive	Surface.Growth	Present	pdriver=6e-4	4.63164
110	5868	13	86.4371	125646	additive	Surface.Growth	Present	pdriver=6e-4	5.06514
120	7851	15	99.981	125646	additive	Surface.Growth	Present	pdriver=6e-4	5.59106
130	10369	13	114.901	125646	additive	Surface.Growth	Present	pdriver=6e-4	6.17199
134	11514	14	121.079	125646	additive	Surface.Growth	Present	pdriver=6e-4	6.48613
10	4	1	2.25676	3491	additive	Surface.Growth	Present	pdriver=6e-4	2
20	28	1	5.97082	3491	additive	Surface.Growth	Present	pdriver=6e-4	2
30	79	2	10.0293	3491	additive	Surface.Growth	Present	pdriver=6e-4	2.08861
40	190	6	15.5536	3491	additive	Surface.Growth	Present	pdriver=6e-4	2.16316
50	393	8	22.3692	3491	additive	Surface.Growth	Present	pdriver=6e-4	2.25954
60	677	9	29.3595	3491	additive	Surface.Growth	Present	pdriver=6e-4	2.4387
70	1092	11	37.2878	3491	additive	Surface.Growth	Present	pdriver=6e-4	2.70696
80	1690	16	46.3872	3491	additive	Surface.Growth	Present	pdriver=6e-4	3.08735
90	2505	17	56.4753	3491	additive	Surface.Growth	Present	pdriver=6e-4	3.60698
100	3618	22	67.8718	3491	additive	Surface.Growth	Present	pdriver=6e-4	4.2019
110	4995	19	79.7486	3491	additive	Surface.Growth	Present	pdriver=6e-4	4.74979
120	6680	12	92.2239	3491	additive	Surface.Growth	Present	pdriver=6e-4	5.34514
130	9013	17	107.125	3491	additive	Surface.Growth	Present	pdriver=6e-4	6.12655
140	11899	13	123.086	3491	additive	Surface.Growth	Present	pdriver=6e-4	7.0676
20	3	1	1.95441	181630	additive	Surface.Growth	Present	pdriver=6e-4	2
30	30	3	6.18039	181630	additive	Surface.Growth	Present	pdriver=6e-4	2.1
40	108	4	11.7265	181630	additive	Surface.Growth	Present	pdriver=6e-4	2.21296
50	252	4	17.9125	181630	additive	Surface.Growth	Present	pdriver=6e-4	2.29762
60	516	6	25.6318	181630	additive	Surface.Growth	Present	pdriver=6e-4	2.5
70	864	8	33.1674	181630	additive	Surface.Growth	Present	pdriver=6e-4	2.70602
80	1383	11	41.963	181630	additive	Surface.Growth	Present	pdriver=6e-4	2.98908
90	2117	15	51.9177	181630	additive	Surface.Growth	Present	pdriver=6e-4	3.35892
100	3120	16	63.0278	181630	additive	Surface.Growth	Present	pdriver=6e-4	3.83574
110	4457	16	75.3315	181630	additive	Surface.Growth	Present	pdriver=6e-4	4.45247
120	6258	16	89.2633	181630	additive	Surface.Growth	Present	pdriver=6e-4	5.16051
130	8438	14	103.651	181630	additive	Surface.Growth	Present	pdriver=6e-4	5.83791
140	10921	13	117.92	181630	additive	Surface.Growth	Present	pdriver=6e-4	6.48069
144	12133	12	124.291	181630	additive	Surface.Growth	Present	pdriver=6e-4	6.74805
10	5	1	2.52313	396756	additive	Surface.Growth	Present	pdriver=6e-4	2
20	34	1	6.57952	396756	additive	Surface.Growth	Present	pdriver=6e-4	2
30	105	1	11.5624	396756	additive	Surface.Growth	Present	pdriver=6e-4	2.01905
40	254	2	17.9834	396756	additive	Surface.Growth	Present	pdriver=6e-4	2.0315
50	459	3	24.1747	396756	additive	Surface.Growth	Present	pdriver=6e-4	2.03922
60	714	3	30.1512	396756	additive	Surface.Growth	Present	pdriver=6e-4	2.08123
70	1069	4	36.893	396756	additive	Surface.Growth	Present	pdriver=6e-4	2.14032
80	1582	11	44.8806	396756	additive	Surface.Growth	Present	pdriver=6e-4	2.37637
90	2384	15	55.0945	396756	additive	Surface.Growth	Present	pdriver=6e-4	3.01539
100	3462	20	66.3924	396756	additive	Surface.Growth	Present	pdriver=6e-4	3.74847
110	4916	21	79.1154	396756	additive	Surface.Growth	Present	pdriver=6e-4	4.68933
120	7156	18	95.4531	396756	additive	Surface.Growth	Present	pdriver=6e-4	5.92611
130	9981	11	112.731	396756	additive	Surface.Growth	Present	pdriver=6e-4	7.18027
132	10595	10	116.146	396756	additive	Surface.Growth	Present	pdriver=6e-4	7.37329
10	3	1	1.95441	74737	additive	Surface.Growth	Present	pdriver=6e-4	2
20	35	1	6.67558	74737	additive	Surface.Growth	Present	pdriver=6e-4	2
30	107	1	11.672	74737	additive	Surface.Growth	Present	pdriver=6e-4	2.00935
40	250	5	17.8412	74737	additive	Surface.Growth	Present	pdriver=6e-4	2.128
50	470	10	24.4627	74737	additive	Surface.Growth	Present	pdriver=6e-4	2.30638
60	822	8	32.3512	74737	additive	Surface.Growth	Present	pdriver=6e-4	2.57664
70	1322	14	41.0271	74737	additive	Surface.Growth	Present	pdriver=6e-4	2.82067
80	1954	18	49.879	74737	additive	Surface.Growth	Present	pdriver=6e-4	3.14857
90	2813	23	59.8467	74737	additive	Surface.Growth	Present	pdriver=6e-4	3.61106
100	4014	23	71.4897	74737	additive	Surface.Growth	Present	pdriver=6e-4	4.2482
110	5519	22	83.8273	74737	additive	Surface.Growth	Present	pdriver=6e-4	4.97949
120	7500	19	97.7205	74737	additive	Surface.Growth	Present	pdriver=6e-4	5.78432
130	10169	11	113.787	74737	additive	Surface.Growth	Present	pdriver=6e-4	6.66487
136	12041	6	123.819	74737	additive	Surface.Growth	Present	pdriver=6e-4	7.22089
10	5	1	2.52313	113707	additive	Surface.Growth	Present	pdriver=6e-4	2
20	28	1	5.97082	113707	additive	Surface.Growth	Present	pdriver=6e-4	2
30	80	4	10.0925	113707	additive	Surface.Growth	Present	pdriver=6e-4	2.0375
40	184	2	15.3061	113707	additive	Surface.Growth	Present	pdriver=6e-4	2.02717
50	373	4	21.7926	113707	additive	Surface.Growth	Present	pdriver=6e-4	2.06434
60	653	5	28.8344	113707	additive	Surface.Growth	Present	pdriver=6e-4	2.17152
70	1024	10	36.1081	113707	additive	Surface.Growth	Present	pdriver=6e-4	2.41211
80	1604	14	45.1916	113707	additive	Surface.Growth	Present	pdriver=6e-4	2.81755
90	2419	16	55.4974	113707	additive	Surface.Growth	Present	pdriver=6e-4	3.27793
100	3409	20	65.8823	113707	additive	Surface.Growth	Present	pdriver=6e-4	3.80519
110	4672	17	77.127	113707	additive	Surface.Growth	Present	pdriver=6e-4	4.3048
120	6319	18	89.6973	113707	additive	Surface.Growth	Present	pdriver=6e-4	4.84076
130	8382	19	103.307	113707	additive	Surface.Growth	Present	pdriver=6e-4	5.54369
140	11014	13	118.421	113707	additive	Surface.Growth	Present	pdriver=6e-4	6.38007
144	12205	12	124.659	113707	additive	Surface.Growth	Present	pdriver=6e-4	6.74583
20	14	2	4.22201	100703	additive	Surface.Growth	Present	pdriver=6e-4	2.14286
30	62	4	8.88487	100703	additive	Surface.Growth	Present	pdriver=6e-4	2.33871
40	170	5	14.7123	100703	additive	Surface.Growth	Present	pdriver=6e-4	2.38824
50	386	5	22.1691	100703	additive	Surface.Growth	Present	pdriver=6e-4	2.48705
60	666	9	29.1201	100703	additive	Surface.Growth	Present	pdriver=6e-4	2.68168
70	1089	16	37.2365	100703	additive	Surface.Growth	Present	pdriver=6e-4	3.03214
80	1762	24	47.3651	100703	additive	Surface.Growth	Present	pdriver=6e-4	3.55787
90	2738	23	59.0435	100703	additive	Surface.Growth	Present	pdriver=6e-4	4.23554
100	4053	24	71.8362	100703	additive	Surface.Growth	Present	pdriver=6e-4	4.9327
110	5819	21	86.0754	100703	additive	Surface.Growth	Present	pdriver=6e-4	5.57621
120	7952	14	100.622	100703	additive	Surface.Growth	Present	pdriver=6e-4	6.22499
130	10752	9	117.004	100703	additive	Surface.Growth	Present	pdriver=6e-4	6.98599
132	11420	7	120.584	100703	additive	Surface.Growth	Present	pdriver=6e-4	7.18375
10	2	1	1.59577	36183	additive	Surface.Growth	Present	pdriver=6e-4	2
20	16	2	4.51352	36183	additive	Surface.Growth	Present	pdriver=6e-4	2.25
30	69	3	9.37302	36183	additive	Surface.Growth	Present	pdriver=6e-4	2.31884
40	189	6	15.5126	36183	additive	Surface.Growth	Present	pdriver=6e-4	2.49735
50	381	9	22.0251	36183	additive	Surface.Growth	Present	pdriver=6e-4	2.65617
60	684	11	29.5109	36183	additive	Surface.Growth	Present	pdriver=6e-4	2.83187
70	1089	14	37.2365	36183	additive	Surface.Growth	Present	pdriver=6e-4	3.06152
80	1710	19	46.6609	36183	additive	Surface.Growth	Present	pdriver=6e-4	3.4503
90	2648	22	58.0649	36183	additive	Surface.Growth	Present	pdriver=6e-4	4.15789
100	3814	23	69.686	36183	additive	Surface.Growth	Present	pdriver=6e-4	4.85891
110	5406	22	82.9646	36183	additive	Surface.Growth	Present	pdriver=6e-4	5.70864
120	7500	16	97.7205	36183	additive	Surface.Growth	Present	pdriver=6e-4	6.49088
130	10139	13	113.619	36183	additive	Surface.Growth	Present	pdriver=6e-4	7.22038
138	12566	9	126.489	36183	additive	Surface.Growth	Present	pdriver=6e-4	7.78168
10	3	1	1.95441	3432	additive	Surface.Growth	Present	pdriver=6e-4	2
20	20	2	5.04627	3432	additive	Surface.Growth	Present	pdriver=6e-4	2.1
30	78	3	9.96557	3432	additive	Surface.Growth	Present	pdriver=6e-4	2.23077
40	198	5	15.8777	3432	additive	Surface.Growth	Present	pdriver=6e-4	2.35859
50	406	6	22.7362	3432	additive	Surface.Growth	Present	pdriver=6e-4	2.49507
60	749	6	30.8813	3432	additive	Surface.Growth	Present	pdriver=6e-4	2.64619
70	1227	8	39.5255	3432	additive	Surface.Growth	Present	pdriver=6e-4	2.78449
80	1867	12	48.7559	3432	additive	Surface.Growth	Present	pdriver=6e-4	3.07378
90	2709	15	58.7299	3432	additive	Surface.Growth	Present	pdriver=6e-4	3.4786
100	3860	18	70.105	3432	additive	Surface.Growth	Present	pdriver=6e-4	3.96566
110	5373	18	82.711	3432	additive	Surface.Growth	Present	pdriver=6e-4	4.5779
120	7238	17	95.9985	3432	additive	Surface.Growth	Present	pdriver=6e-4	5.2317
130	9603	13	110.575	3432	additive	Surface.Growth	Present	pdriver=6e-4	5.92084
139	12216	12	124.715	3432	additive	Surface.Growth	Present	pdriver=6e-4	6.60441
10	4	1	2.25676	100814	additive	Surface.Growth	Present	pdriver=6e-4	2
20	14	1	4.22201	100814	additive	Surface.Growth	Present	pdriver=6e-4	2
30	54	2	8.29186	100814	additive	Surface.Growth	Present	pdriver=6e-4	2.01852
40	143	4	13.4935	100814	additive	Surface.Growth	Present	pdriver=6e-4	2.1049
50	337	7	20.7143	100814	additive	Surface.Growth	Present	pdriver=6e-4	2.26409
60	709	13	30.0454	100814	additive	Surface.Growth	Present	pdriver=6e-4	3.2299
70	1294	14	40.5903	100814	additive	Surface.Growth	Present	pdriver=6e-4	3.99845
80	2204	18	52.9738	100814	additive	Surface.Growth	Present	pdriver=6e-4	4.72227
90	3374	21	65.5432	100814	additive	Surface.Growth	Present	pdriver=6e-4	5.4656
100	4933	19	79.2521	100814	additive	Surface.Growth	Present	pdriver=6e-4	6.21188
110	7045	15	94.7099	100814	additive	Surface.Growth	Present	pdriver=6e-4	6.97298
120	9438	10	109.621	100814	additive	Surface.Growth	Present	pdriver=6e-4	7.69504
129	12198	10	124.623	100814	additive	Surface.Growth	Present	pdriver=6e-4	8.26265
10	5	1	2.52313	296117	additive	Surface.Growth	Present	pdriver=6e-4	2
20	30	3	6.18039	296117	additive	Surface.Growth	Present	pdriver=6e-4	2.06667
30	83	4	10.28	296117	additive	Surface.Growth	Present	pdriver=6e-4	2.04819
40	195	4	15.757	296117	additive	Surface.Growth	Present	pdriver=6e-4	2.18974
50	414	4	22.9591	296117	additive	Surface.Growth	Present	pdriver=6e-4	2.38889
60	723	5	30.3406	296117	additive	Surface.Growth	Present	pdriver=6e-4	2.574
70	1184	8	38.8267	296117	additive	Surface.Growth	Present	pdriver=6e-4	2.81166
80	1814	12	48.0589	296117	additive	Surface.Growth	Present	pdriver=6e-4	3.11914
90	2671	16	58.3166	296117	additive	Surface.Growth	Present	pdriver=6e-4	3.5364
100	3688	18	68.5252	296117	additive	Surface.Growth	Present	pdriver=6e-4	4.01797
110	5043	19	80.1308	296117	additive	Surface.Growth	Present	pdriver=6e-4	4.63251
120	6790	20	92.9801	296117	additive	Surface.Growth	Present	pdriver=6e-4	5.3168
130	8957	12	106.791	296117	additive	Surface.Growth	Present	pdriver=6e-4	6.08935
140	11694	11	122.022	296117	additive	Surface.Growth	Present	pdriver=6e-4	6.92005
10	1	1	1.12838	114066	additive	Surface.Growth	Present	pdriver=6e-4	2
20	4	1	2.25676	114066	additive	Surface.Growth	Present	pdriver=6e-4	2
30	33	2	6.48204	114066	additive	Surface.Growth	Present	pdriver=6e-4	2.09091
40	109	3	11.7806	114066	additive	Surface.Growth	Present	pdriver=6e-4	2.07339
50	249	3	17.8055	114066	additive	Surface.Growth	Present	pdriver=6e-4	2.18072
60	460	5	24.201	114066	additive	Surface.Growth	Present	pdriver=6e-4	2.28043
70	811	6	32.1341	114066	additive	Surface.Growth	Present	pdriver=6e-4	2.45006
80	1259	9	40.0376	114066	additive	Surface.Growth	Present	pdriver=6e-4	2.71451
90	1878	12	48.8993	114066	additive	Surface.Growth	Present	pdriver=6e-4	3.02457
100	2703	16	58.6649	114066	additive	Surface.Growth	Present	pdriver=6e-4	3.39747
110	3753	18	69.1265	114066	additive	Surface.Growth	Present	pdriver=6e-4	3.89738
120	5217	21	81.5015	114066	additive	Surface.Growth	Present	pdriver=6e-4	4.48137
130	6940	22	94.0015	114066	additive	Surface.Growth	Present	pdriver=6e-4	5.07317
140	9255	17	108.553	114066	additive	Surface.Growth	Present	pdriver=6e-4	5.83479
149	11938	10	123.288	114066	additive	Surface.Growth	Present	pdriver=6e-4	6.7343
10	6	1	2.76395	113832	additive	Surface.Growth	Present	pdriver=6e-4	2
20	33	4	6.48204	113832	additive	Surface.Growth	Present	pdriver=6e-4	2.12121
30	125	3	12.6157	113832	additive	Surface.Growth	Present	pdriver=6e-4	2.144
40	259	4	18.1595	113832	additive	Surface.Growth	Present	pdriver=6e-4	2.21622
50	479	4	24.6958	113832	additive	Surface.Growth	Present	pdriver=6e-4	2.35699
60	771	6	31.3316	113832	additive	Surface.Growth	Present	pdriver=6e-4	2.53437
70	1223	10	39.461	113832	additive	Surface.Growth	Present	pdriver=6e-4	2.82416
80	1864	14	48.7167	113832	additive	Surface.Growth	Present	pdriver=6e-4	3.22476
90	2816	17	59.8786	113832	additive	Surface.Growth	Present	pdriver=6e-4	3.80058
100	4074	21	72.0221	113832	additive	Surface.Growth	Present	pdriver=6e-4	4.43843
110	5682	19	85.0561	113832	additive	Surface.Growth	Present	pdriver=6e-4	5.03515
120	7588	16	98.2921	113832	additive	Surface.Growth	Present	pdriver=6e-4	5.56083
130	10027	11	112.99	113832	additive	Surface.Growth	Present	pdriver=6e-4	6.12825
137	11994	9	123.577	113832	additive	Surface.Growth	Present	pdriver=6e-4	6.60951
20	1	1	1.12838	181433	additive	Surface.Growth	Present	pdriver=6e-4	2
30	5	2	2.52313	181433	additive	Surface.Growth	Present	pdriver=6e-4	2.2
40	27	2	5.86323	181433	additive	Surface.Growth	Present	pdriver=6e-4	2.22222
50	109	4	11.7806	181433	additive	Surface.Growth	Present	pdriver=6e-4	2.40367
60	278	7	18.8138	181433	additive	Surface.Growth	Present	pdriver=6e-4	2.61511
70	571	9	26.9633	181433	additive	Surface.Growth	Present	pdriver=6e-4	2.97023
80	1037	13	36.3366	181433	additive	Surface.Growth	Present	pdriver=6e-4	3.42334
90	1762	22	47.3651	181433	additive	Surface.Growth	Present	pdriver=6e-4	4.0297
100	2759	23	59.2695	181433	additive	Surface.Growth	Present	pdriver=6e-4	4.75042
110	4027	22	71.6054	181433	additive	Surface.Growth	Present	pdriver=6e-4	5.40258
120	5836	18	86.2011	181433	additive	Surface.Growth	Present	pdriver=6e-4	6.11874
130	8080	9	101.429	181433	additive	Surface.Growth	Present	pdriver=6e-4	7.02427
140	10828	8	117.417	181433	additive	Surface.Growth	Present	pdriver=6e-4	7.84222
146	12839	6	127.856	181433	additive	Surface.Growth	Present	pdriver=6e-4	8.23014
20	11	3	3.74241	62594	additive	Surface.Growth	Present	pdriver=6e-4	2.36364
30	56	3	8.44402	62594	additive	Surface.Growth	Present	pdriver=6e-4	2.30357
40	171	5	14.7555	62594	additive	Surface.Growth	Present	pdriver=6e-4	2.43275
50	423	6	23.2073	62594	additive	Surface.Growth	Present	pdriver=6e-4	2.66194
60	783	11	31.5745	62594	additive	Surface.Growth	Present	pdriver=6e-4	2.86079
70	1305	13	40.7625	62594	additive	Surface.Growth	Present	pdriver=6e-4	3.06765
80	2032	14	50.8647	62594	additive	Surface.Growth	Present	pdriver=6e-4	3.35376
90	2959	20	61.3801	62594	additive	Surface.Growth	Present	pdriver=6e-4	3.74949
100	4240	26	73.4747	62594	additive	Surface.Growth	Present	pdriver=6e-4	4.26829
110	5839	19	86.2232	62594	additive	Surface.Growth	Present	pdriver=6e-4	4.7977
120	7691	17	98.957	62594	additive	Surface.Growth	Present	pdriver=6e-4	5.34113
130	10002	9	112.849	62594	additive	Surface.Growth	Present	pdriver=6e-4	6.05982
136	11666	10	121.875	62594	additive	Surface.Growth	Present	pdriver=6e-4	6.49825
10	2	1	1.59577	62459	additive	Surface.Growth	Present	pdriver=6e-4	2
20	14	2	4.22201	62459	additive	Surface.Growth	Present	pdriver=6e-4	2.28571
30	59	3	8.66724	62459	additive	Surface.Growth	Present	pdriver=6e-4	2.28814
40	167	6	14.5819	62459	additive	Surface.Growth	Present	pdriver=6e-4	2.46707
50	372	9	21.7634	62459	additive	Surface.Growth	Present	pdriver=6e-4	2.64516
60	712	9	30.1089	62459	additive	Surface.Growth	Present	pdriver=6e-4	2.83287
70	1207	14	39.202	62459	additive	Surface.Growth	Present	pdriver=6e-4	3.09068
80	1892	17	49.0813	62459	additive	Surface.Growth	Present	pdriver=6e-4	3.39707
90	2822	22	59.9423	62459	additive	Surface.Growth	Present	pdriver=6e-4	3.84706
100	4094	23	72.1986	62459	additive	Surface.Growth	Present	pdriver=6e-4	4.3763
110	5726	18	85.3848	62459	additive	Surface.Growth	Present	pdriver=6e-4	5.21195
120	7822	18	99.7962	62459	additive	Surface.Growth	Present	pdriver=6e-4	6.18993
130	10653	12	116.464	62459	additive	Surface.Growth	Present	pdriver=6e-4	7.31943
133	11691	11	122.006	62459	additive	Surface.Growth	Present	pdriver=6e-4	7.59956
10	7	1	2.98541	378158	additive	Surface.Growth	Present	pdriver=6e-4	2
20	41	2	7.22515	378158	additive	Surface.Growth	Present	pdriver=6e-4	2.02439
30	117	2	12.2053	378158	additive	Surface.Growth	Present	pdriver=6e-4	2.08547
40	270	3	18.5412	378158	additive	Surface.Growth	Present	pdriver=6e-4	2.14444
50	468	4	24.4106	378158	additive	Surface.Growth	Present	pdriver=6e-4	2.28846
60	790	7	31.7153	378158	additive	Surface.Growth	Present	pdriver=6e-4	2.4962
70	1269	10	40.1963	378158	additive	Surface.Growth	Present	pdriver=6e-4	2.7295
80	1891	13	49.0683	378158	additive	Surface.Growth	Present	pdriver=6e-4	3.11217
90	2844	13	60.1755	378158	additive	Surface.Growth	Present	pdriver=6e-4	3.6139
100	4091	15	72.1722	378158	additive	Surface.Growth	Present	pdriver=6e-4	4.24898
110	5610	18	84.5155	378158	additive	Surface.Growth	Present	pdriver=6e-4	4.96203
120	7638	18	98.6154	378158	additive	Surface.Growth	Present	pdriver=6e-4	5.65128
130	9922	15	112.397	378158	additive	Surface.Growth	Present	pdriver=6e-4	6.35037
136	11565	12	121.347	378158	additive	Surface.Growth	Present	pdriver=6e-4	6.73281
30	7	1	2.98541	125413	additive	Surface.Growth	Present	pdriver=6e-4	2
40	44	1	7.48482	125413	additive	Surface.Growth	Present	pdriver=6e-4	2
50	143	3	13.4935	125413	additive	Surface.Growth	Present	pdriver=6e-4	2.11189
60	313	3	19.9631	125413	additive	Surface.Growth	Present	pdriver=6e-4	2.20128
70	552	3	26.5109	125413	additive	Surface.Growth	Present	pdriver=6e-4	2.29529
80	929	7	34.3924	125413	additive	Surface.Growth	Present	pdriver=6e-4	2.50269
90	1398	12	42.1899	125413	additive	Surface.Growth	Present	pdriver=6e-4	2.73563
100	2087	18	51.5485	125413	additive	Surface.Growth	Present	pdriver=6e-4	3.10161
110	3056	20	62.378	125413	additive	Surface.Growth	Present	pdriver=6e-4	3.62095
120	4202	21	73.1447	125413	additive	Surface.Growth	Present	pdriver=6e-4	4.11673
130	5739	19	85.4817	125413	additive	Surface.Growth	Present	pdriver=6e-4	4.72532
140	7873	16	100.121	125413	additive	Surface.Growth	Present	pdriver=6e-4	5.57188
150	10379	12	114.956	125413	additive	Surface.Growth	Present	pdriver=6e-4	6.42068
156	12225	13	124.761	125413	additive	Surface.Growth	Present	pdriver=6e-4	6.87191
10	2	1	1.59577	235998	additive	Surface.Growth	Present	pdriver=6e-4	2
20	16	1	4.51352	235998	additive	Surface.Growth	Present	pdriver=6e-4	2
30	74	3	9.70668	235998	additive	Surface.Growth	Present	pdriver=6e-4	2.02703
40	189	4	15.5126	235998	additive	Surface.Growth	Present	pdriver=6e-4	2.17989
50	415	7	22.9868	235998	additive	Surface.Growth	Present	pdriver=6e-4	2.53253
60	781	12	31.5341	235998	additive	Surface.Growth	Present	pdriver=6e-4	2.90781
70	1398	13	42.1899	235998	additive	Surface.Growth	Present	pdriver=6e-4	3.33262
80	2223	15	53.2016	235998	additive	Surface.Growth	Present	pdriver=6e-4	3.76422
90	3278	17	64.604	235998	additive	Surface.Growth	Present	pdriver=6e-4	4.18635
100	4762	18	77.8663	235998	additive	Surface.Growth	Present	pdriver=6e-4	4.75876
110	6671	17	92.1617	235998	additive	Surface.Growth	Present	pdriver=6e-4	5.48111
120	8870	13	106.272	235998	additive	Surface.Growth	Present	pdriver=6e-4	6.18612
130	11693	9	122.016	235998	additive	Surface.Growth	Present	pdriver=6e-4	6.91222
132	12381	10	125.555	235998	additive	Surface.Growth	Present	pdriver=6e-4	7.09703
10	5	1	2.52313	396938	additive	Surface.Growth	Present	pdriver=6e-4	2
20	27	2	5.86323	396938	additive	Surface.Growth	Present	pdriver=6e-4	2.11111
30	92	6	10.823	396938	additive	Surface.Growth	Present	pdriver=6e-4	2.36957
40	217	5	16.6221	396938	additive	Surface.Growth	Present	pdriver=6e-4	2.54839
50	474	7	24.5666	396938	additive	Surface.Growth	Present	pdriver=6e-4	2.68776
60	789	8	31.6952	396938	additive	Surface.Growth	Present	pdriver=6e-4	2.80228
70	1277	12	40.3228	396938	additive	Surface.Growth	Present	pdriver=6e-4	3.10443
80	1975	18	50.1463	396938	additive	Surface.Growth	Present	pdriver=6e-4	3.56881
90	2953	19	61.3178	396938	additive	Surface.Growth	Present	pdriver=6e-4	4.18805
100	4305	19	74.0358	396938	additive	Surface.Growth	Present	pdriver=6e-4	4.89753
110	6021	15	87.5567	396938	additive	Surface.Growth	Present	pdriver=6e-4	5.68147
120	8161	15	101.936	396938	additive	Surface.Growth	Present	pdriver=6e-4	6.5163
130	10927	11	117.952	396938	additive	Surface.Growth	Present	pdriver=6e-4	7.46805
135	12555	7	126.434	396938	additive	Surface.Growth	Present	pdriver=6e-4	7.90597
10	6	1	2.76395	35887	additive	Surface.Growth	Present	pdriver=6e-4	2
20	32	1	6.38308	35887	additive	Surface.Growth	Present	pdriver=6e-4	2
30	100	3	11.2838	35887	additive	Surface.Growth	Present	pdriver=6e-4	2.05
40	235	3	17.2977	35887	additive	Surface.Growth	Present	pdriver=6e-4	2.11489
50	475	4	24.5925	35887	additive	Surface.Growth	Present	pdriver=6e-4	2.25684
60	804	9	31.9951	35887	additive	Surface.Growth	Present	pdriver=6e-4	2.43657
70	1285	12	40.4489	35887	additive	Surface.Growth	Present	pdriver=6e-4	2.80391
80	1961	16	49.9682	35887	additive	Surface.Growth	Present	pdriver=6e-4	3.23388
90	2940	19	61.1827	35887	additive	Surface.Growth	Present	pdriver=6e-4	3.91086
100	4149	23	72.682	35887	additive	Surface.Growth	Present	pdriver=6e-4	4.62706
110	5897	22	86.6504	35887	additive	Surface.Growth	Present	pdriver=6e-4	5.61953
120	8312	16	102.875	35887	additive	Surface.Growth	Present	pdriver=6e-4	6.79622
130	11142	13	119.107	35887	additive	Surface.Growth	Present	pdriver=6e-4	7.80832
135	12785	10	127.587	35887	additive	Surface.Growth	Present	pdriver=6e-4	8.22275
10	10	1	3.56825	296343	additive	Surface.Growth	Present	pdriver=6e-4	2
20	50	3	7.97885	296343	additive	Surface.Growth	Present	pdriver=6e-4	2.08
30	149	4	13.7736	296343	additive	Surface.Growth	Present	pdriver=6e-4	2.1745
40	336	6	20.6835	296343	additive	Surface.Growth	Present	pdriver=6e-4	2.33929
50	704	10	29.9393	296343	additive	Surface.Growth	Present	pdriver=6e-4	2.76705
60	1201	12	39.1045	296343	additive	Surface.Growth	Present	pdriver=6e-4	3.09825
70	1876	14	48.8733	296343	additive	Surface.Growth	Present	pdriver=6e-4	3.45843
80	2858	16	60.3234	296343	additive	Surface.Growth	Present	pdriver=6e-4	3.9515
90	4239	20	73.4661	296343	additive	Surface.Growth	Present	pdriver=6e-4	4.47792
100	5846	21	86.2749	296343	additive	Surface.Growth	Present	pdriver=6e-4	5.07249
110	8034	16	101.14	296343	additive	Surface.Growth	Present	pdriver=6e-4	5.78338
120	10652	11	116.458	296343	additive	Surface.Growth	Present	pdriver=6e-4	6.57265
124	11965	8	123.427	296343	additive	Surface.Growth	Present	pdriver=6e-4	6.95428
10	2	1	1.59577	378396	additive	Surface.Growth	Present	pdriver=6e-4	2
20	15	1	4.37019	378396	additive	Surface.Growth	Present	pdriver=6e-4	2
30	42	1	7.31273	378396	additive	Surface.Growth	Present	pdriver=6e-4	2
40	119	3	12.3092	378396	additive	Surface.Growth	Present	pdriver=6e-4	2.04202
50	264	3	18.334	378396	additive	Surface.Growth	Present	pdriver=6e-4	2.07576
60	495	4	25.1049	378396	additive	Surface.Growth	Present	pdriver=6e-4	2.11919
70	781	3	31.5341	378396	additive	Surface.Growth	Present	pdriver=6e-4	2.17414
80	1155	7	38.3483	378396	additive	Surface.Growth	Present	pdriver=6e-4	2.31716
90	1705	10	46.5926	378396	additive	Surface.Growth	Present	pdriver=6e-4	2.59127
100	2470	13	56.0794	378396	additive	Surface.Growth	Present	pdriver=6e-4	3.01279
110	3430	16	66.0849	378396	additive	Surface.Growth	Present	pdriver=6e-4	3.52603
120	4717	16	77.4976	378396	additive	Surface.Growth	Present	pdriver=6e-4	4.12855
130	6396	17	90.2421	378396	additive	Surface.Growth	Present	pdriver=6e-4	4.73037
140	8529	13	104.209	378396	additive	Surface.Growth	Present	pdriver=6e-4	5.44568
150	10994	8	118.313	378396	additive	Surface.Growth	Present	pdriver=6e-4	6.22315
153	11824	8	122.698	378396	additive	Surface.Growth	Present	pdriver=6e-4	6.44455
10	3	1	1.95441	270401	additive	Surface.Growth	Present	pdriver=6e-4	2
20	21	3	5.17088	270401	additive	Surface.Growth	Present	pdriver=6e-4	2.2381
30	85	5	10.4031	270401	additive	Surface.Growth	Present	pdriver=6e-4	2.50588
40	225	5	16.9257	270401	additive	Surface.Growth	Present	pdriver=6e-4	2.67111
50	483	8	24.7987	270401	additive	Surface.Growth	Present	pdriver=6e-4	2.88406
60	864	12	33.1674	270401	additive	Surface.Growth	Present	pdriver=6e-4	3.16782
70	1471	14	43.2774	270401	additive	Surface.Growth	Present	pdriver=6e-4	3.56066
80	2311	15	54.2444	270401	additive	Surface.Growth	Present	pdriver=6e-4	4.1181
90	3493	17	66.689	270401	additive	Surface.Growth	Present	pdriver=6e-4	4.76508
100	5036	17	80.0752	270401	additive	Surface.Growth	Present	pdriver=6e-4	5.53194
110	6963	18	94.1571	270401	additive	Surface.Growth	Present	pdriver=6e-4	6.3612
120	9547	14	110.253	270401	additive	Surface.Growth	Present	pdriver=6e-4	7.16918
129	12376	9	125.529	270401	additive	Surface.Growth	Present	pdriver=6e-4	7.89786
10	6	1	2.76395	74714	additive	Surface.Growth	Present	pdriver=6e-4	2
20	29	1	6.07651	74714	additive	Surface.Growth	Present	pdriver=6e-4	2
30	109	1	11.7806	74714	additive	Surface.Growth	Present	pdriver=6e-4	2.00917
40	257	5	18.0893	74714	additive	Surface.Growth	Present	pdriver=6e-4	2.12451
50	478	5	24.67	74714	additive	Surface.Growth	Present	pdriver=6e-4	2.24895
60	803	6	31.9752	74714	additive	Surface.Growth	Present	pdriver=6e-4	2.39477
70	1250	6	39.8942	74714	additive	Surface.Growth	Present	pdriver=6e-4	2.58805
80	1849	10	48.5203	74714	additive	Surface.Growth	Present	pdriver=6e-4	2.86231
90	2627	11	57.8342	74714	additive	Surface.Growth	Present	pdriver=6e-4	3.23924
100	3690	15	68.5438	74714	additive	Surface.Growth	Present	pdriver=6e-4	3.81069
110	5091	20	80.5113	74714	additive	Surface.Growth	Present	pdriver=6e-4	4.50056
120	6986	17	94.3125	74714	additive	Surface.Growth	Present	pdriver=6e-4	5.38007
130	9538	9	110.201	74714	additive	Surface.Growth	Present	pdriver=6e-4	6.46378
139	12408	7	125.692	74714	additive	Surface.Growth	Present	pdriver=6e-4	7.42817
10	1	1	1.12838	125534	additive	Surface.Growth	Present	pdriver=6e-4	2
20	4	1	2.25676	125534	additive	Surface.Growth	Present	pdriver=6e-4	2
30	41	2	7.22515	125534	additive	Surface.Growth	Present	pdriver=6e-4	2.17073
40	146	4	13.6343	125534	additive	Surface.Growth	Present	pdriver=6e-4	2.29452
50	314	6	19.9949	125534	additive	Surface.Growth	Present	pdriver=6e-4	2.36306
60	586	9	27.3152	125534	additive	Surface.Growth	Present	pdriver=6e-4	2.47782
70	982	12	35.3599	125534	additive	Surface.Growth	Present	pdriver=6e-4	2.7943
80	1577	19	44.8096	125534	additive	Surface.Growth	Present	pdriver=6e-4	3.25147
90	2373	22	54.9672	125534	additive	Surface.Growth	Present	pdriver=6e-4	3.76484
100	3432	22	66.1041	125534	additive	Surface.Growth	Present	pdriver=6e-4	4.35491
110	4782	21	78.0297	125534	additive	Surface.Growth	Present	pdriver=6e-4	4.99735
120	6474	17	90.7907	125534	additive	Surface.Growth	Present	pdriver=6e-4	5.79637
130	8886	14	106.367	125534	additive	Surface.Growth	Present	pdriver=6e-4	6.80628
140	11866	9	122.916	125534	additive	Surface.Growth	Present	pdriver=6e-4	7.74467
142	12556	7	126.439	125534	additive	Surface.Growth	Present	pdriver=6e-4	7.92096

## Sheet: SourceDataEDFig8ci
t	area	DriverNumberMean	SimID	SliceDiameter	Condition
20	17	2.05882	425857	4.65243	Surface
30	77	2.12987	425857	9.90149	Surface
40	186	2.2043	425857	15.389	Surface
50	342	2.4269	425857	20.8674	Surface
60	605	2.75041	425857	27.7545	Surface
70	997	3.18656	425857	35.6289	Surface
80	1922	4.04423	425857	49.4688	Surface
90	3436	4.65732	425857	66.1427	Surface
100	5601	5.21819	425857	84.4477	Surface
110	8524	5.58096	425857	104.178	Surface
120	12031	5.80165	425857	123.767	Surface
121	12437	5.80156	425857	125.838	Surface
10	1	2	401731	1.12838	Surface
20	7	2.14286	401731	2.98541	Surface
30	41	2.09756	401731	7.22515	Surface
40	118	2.08475	401731	12.2573	Surface
50	264	2.15152	401731	18.334	Surface
60	486	2.27984	401731	24.8756	Surface
70	806	2.51489	401731	32.0348	Surface
80	1303	2.94091	401731	40.7312	Surface
90	2134	3.5504	401731	52.1257	Surface
100	3503	4.27201	401731	66.7844	Surface
110	5542	4.9351	401731	84.0017	Surface
120	8310	5.55706	401731	102.862	Surface
130	11755	5.96034	401731	122.339	Surface
131	12183	5.98165	401731	124.547	Surface
20	10	2	424938	3.56825	Surface
30	37	2	424938	6.86366	Surface
40	128	2.00781	424938	12.7662	Surface
50	265	2.01509	424938	18.3687	Surface
60	472	2.0339	424938	24.5147	Surface
70	750	2.07867	424938	30.9019	Surface
80	1182	2.40017	424938	38.7939	Surface
90	2179	3.21791	424938	52.6725	Surface
100	3728	3.97881	424938	68.8958	Surface
110	5902	4.46402	424938	86.6871	Surface
120	8867	4.82328	424938	106.254	Surface
130	12609	5.16351	424938	126.705	Surface
10	2	2	422021	1.59577	Surface
20	11	2.09091	422021	3.74241	Surface
30	58	2.06897	422021	8.59348	Surface
40	177	2.16949	422021	15.0121	Surface
50	338	2.23373	422021	20.745	Surface
60	567	2.37213	422021	26.8687	Surface
70	993	3.0282	422021	35.5574	Surface
80	1860	4.02193	422021	48.6644	Surface
90	3292	4.97075	422021	64.7418	Surface
100	5292	5.60919	422021	82.0852	Surface
110	8192	6.06111	422021	102.129	Surface
120	11403	6.24249	422021	120.494	Surface
122	12089	6.28672	422021	124.065	Surface
10	2	2	423364	1.59577	Surface
20	22	2.36364	423364	5.29257	Surface
30	87	2.24138	423364	10.5248	Surface
40	221	2.25339	423364	16.7746	Surface
50	406	2.26847	423364	22.7362	Surface
60	663	2.2911	423364	29.0544	Surface
70	970	2.31649	423364	35.1432	Surface
80	1340	2.36547	423364	41.3055	Surface
90	1827	2.4265	423364	48.2308	Surface
100	2383	2.47541	423364	55.0829	Surface
110	3021	2.59141	423364	62.0198	Surface
120	4173	3.20441	423364	72.8919	Surface
130	6216	4.24157	423364	88.9632	Surface
140	9022	5.11951	423364	107.178	Surface
149	12424	5.60027	423364	125.773	Surface
20	5	2	177892	2.52313	Surface
30	51	2.05882	177892	8.05824	Surface
40	134	2.05224	177892	13.0619	Surface
50	284	2.07746	177892	19.0158	Surface
60	501	2.11776	177892	25.2565	Surface
70	773	2.13972	177892	31.3722	Surface
80	1121	2.15522	177892	37.7796	Surface
90	1609	2.43112	177892	45.2619	Surface
100	2493	3.06728	177892	56.3399	Surface
110	4295	4.11442	177892	73.9497	Surface
120	6990	5.05818	177892	94.3395	Surface
130	10195	5.65909	177892	113.933	Surface
134	11752	5.75442	177892	122.324	Surface
20	16	2	182768	4.51352	Surface
30	77	2.03896	182768	9.90149	Surface
40	198	2.03535	182768	15.8777	Surface
50	376	2.09309	182768	21.8801	Surface
60	586	2.12799	182768	27.3152	Surface
70	888	2.15428	182768	33.6249	Surface
80	1253	2.1502	182768	39.9421	Surface
90	1712	2.22455	182768	46.6882	Surface
100	2449	2.62659	182768	55.8405	Surface
110	4111	3.64915	182768	72.3484	Surface
120	6360	4.17146	182768	89.9878	Surface
130	10053	4.62966	182768	113.137	Surface
131	10349	4.67104	182768	114.79	Surface
10	3	2	222995	1.95441	Surface
20	18	2.11111	222995	4.78731	Surface
30	77	2.02597	222995	9.90149	Surface
40	186	2.04301	222995	15.389	Surface
50	339	2.05015	222995	20.7757	Surface
60	579	2.06563	222995	27.1515	Surface
70	866	2.08776	222995	33.2058	Surface
80	1256	2.12061	222995	39.9899	Surface
90	1775	2.3044	222995	47.5395	Surface
100	2552	2.69477	222995	57.0027	Surface
110	3929	3.32196	222995	70.7288	Surface
120	6172	4.13549	222995	88.6478	Surface
130	9225	4.89669	222995	108.377	Surface
138	12111	5.14151	222995	124.178	Surface
20	23	2	223455	5.41152	Surface
30	92	2.03261	223455	10.823	Surface
40	219	2.0411	223455	16.6985	Surface
50	407	2.07862	223455	22.7642	Surface
60	662	2.11631	223455	29.0325	Surface
70	997	2.1986	223455	35.6289	Surface
80	1591	2.56483	223455	45.008	Surface
90	2618	3.16563	223455	57.7351	Surface
100	4163	3.93101	223455	72.8045	Surface
110	6514	4.82449	223455	91.0708	Surface
120	9558	5.34861	223455	110.316	Surface
129	12844	5.55279	223455	127.881	Surface
10	3	2	388310	1.95441	Surface
20	27	2	388310	5.86323	Surface
30	88	2.03409	388310	10.5851	Surface
40	206	2.04369	388310	16.1953	Surface
50	381	2.05249	388310	22.0251	Surface
60	636	2.08019	388310	28.4566	Surface
70	949	2.1117	388310	34.7607	Surface
80	1608	2.71357	388310	45.2479	Surface
90	2740	3.35249	388310	59.065	Surface
100	4721	4.01297	388310	77.5304	Surface
110	7547	4.57161	388310	98.0262	Surface
120	11163	5.00602	388310	119.219	Surface
123	12274	5.05246	388310	125.011	Surface
10	5	2	423870	2.52313	Surface
20	36	2	423870	6.77027	Surface
30	130	2.1	423870	12.8655	Surface
40	264	2.10985	423870	18.334	Surface
50	464	2.09914	423870	24.306	Surface
60	713	2.09397	423870	30.13	Surface
70	1066	2.16417	423870	36.8412	Surface
80	1598	2.41763	423870	45.1069	Surface
90	2868	2.9973	423870	60.4289	Surface
100	5022	3.8013	423870	79.9638	Surface
110	7693	4.24466	423870	98.9699	Surface
120	11138	4.37845	423870	119.085	Surface
121	11495	4.40154	423870	120.979	Surface
10	2	2	422668	1.59577	Surface
20	21	2	422668	5.17088	Surface
30	92	2.02174	422668	10.823	Surface
40	205	2.03902	422668	16.1559	Surface
50	368	2.05163	422668	21.6461	Surface
60	603	2.07297	422668	27.7085	Surface
70	928	2.09914	422668	34.3739	Surface
80	1276	2.12549	422668	40.307	Surface
90	1681	2.16333	422668	46.2635	Surface
100	2201	2.22527	422668	52.9377	Surface
110	2928	2.42335	422668	61.0577	Surface
120	4291	3.09358	422668	73.9153	Surface
130	6251	3.87022	422668	89.2133	Surface
140	8789	4.41589	422668	105.785	Surface
148	11548	4.84707	422668	121.257	Surface
10	3	2	402319	1.95441	Surface
20	6	2	402319	2.76395	Surface
30	49	2.08163	402319	7.89865	Surface
40	142	2.11972	402319	13.4462	Surface
50	291	2.17869	402319	19.2487	Surface
60	508	2.22638	402319	25.4324	Surface
70	766	2.26893	402319	31.2298	Surface
80	1125	2.29537	402319	37.847	Surface
90	1535	2.36475	402319	44.2089	Surface
100	2075	2.43199	402319	51.4001	Surface
110	2837	2.6135	402319	60.1014	Surface
120	3990	2.99474	402319	71.2757	Surface
130	5851	3.69438	402319	86.3118	Surface
140	8873	4.54432	402319	106.289	Surface
143	10070	4.75362	402319	113.232	Surface
20	6	2	360145	2.76395	Surface
30	31	2	360145	6.28255	Surface
40	103	2	360145	11.4518	Surface
50	241	2.04979	360145	17.5172	Surface
60	400	2.0475	360145	22.5676	Surface
70	667	2.05997	360145	29.1419	Surface
80	1021	2.1763	360145	36.0552	Surface
90	1530	2.41633	360145	44.1368	Surface
100	2354	2.81738	360145	54.7467	Surface
110	3882	3.44819	360145	70.3045	Surface
120	6332	4.24569	360145	89.7895	Surface
130	9432	4.83095	360145	109.586	Surface
139	12796	5.01579	360145	127.642	Surface
10	9	2	190105	3.38514	Surface
20	49	2.02041	190105	7.89865	Surface
30	142	2.19014	190105	13.4462	Surface
40	313	2.27796	190105	19.9631	Surface
50	523	2.36711	190105	25.8051	Surface
60	918	2.69826	190105	34.1882	Surface
70	1870	3.4305	190105	48.7951	Surface
80	3316	4.03326	190105	64.9774	Surface
90	5313	4.51569	190105	82.2479	Surface
100	8162	4.92306	190105	101.942	Surface
110	11435	5.1418	190105	120.663	Surface
113	12568	5.20132	190105	126.499	Surface
10	1	2	359710	1.12838	Surface
20	10	2	359710	3.56825	Surface
30	67	2.08955	359710	9.23618	Surface
40	175	2.08571	359710	14.9271	Surface
50	415	2.56145	359710	22.9868	Surface
60	1017	3.40905	359710	35.9845	Surface
70	2058	3.91658	359710	51.1891	Surface
80	3623	4.30171	359710	67.9187	Surface
90	5888	4.71242	359710	86.5843	Surface
100	8791	4.9784	359710	105.797	Surface
110	12358	5.11537	359710	125.438	Surface
10	3	2	359893	1.95441	Surface
20	11	2	359893	3.74241	Surface
30	62	2.03226	359893	8.88487	Surface
40	171	2.08772	359893	14.7555	Surface
50	349	2.15759	359893	21.0799	Surface
60	652	2.53681	359893	28.8124	Surface
70	1419	3.55895	359893	42.5056	Surface
80	2770	4.37176	359893	59.3875	Surface
90	4712	4.91852	359893	77.4565	Surface
100	7387	5.31381	359893	96.9815	Surface
110	10774	5.4232	359893	117.123	Surface
112	11558	5.46765	359893	121.31	Surface
10	3	2	423435	1.95441	Surface
20	17	2	423435	4.65243	Surface
30	74	2	423435	9.70668	Surface
40	192	2.00521	423435	15.6353	Surface
50	367	2.00817	423435	21.6166	Surface
60	595	2.02353	423435	27.5241	Surface
70	885	2.03503	423435	33.5681	Surface
80	1264	2.05901	423435	40.117	Surface
90	1703	2.07263	423435	46.5653	Surface
100	2505	2.59017	423435	56.4753	Surface
110	3842	3.46525	423435	69.9413	Surface
120	5762	4.21329	423435	85.6528	Surface
130	8400	4.68103	423435	103.418	Surface
137	10880	4.99196	423435	117.698	Surface
10	7	2	243911	2.98541	Surface
20	34	2	243911	6.57952	Surface
30	114	2.00877	243911	12.0478	Surface
40	235	2.01702	243911	17.2977	Surface
50	423	2.06383	243911	23.2073	Surface
60	776	2.52191	243911	31.433	Surface
70	1458	3.07962	243911	43.0858	Surface
80	2443	3.54366	243911	55.7721	Surface
90	3976	4.04266	243911	71.1505	Surface
100	6446	4.58486	243911	90.5942	Surface
110	9626	5.01338	243911	110.708	Surface
115	11400	5.04877	243911	120.478	Surface
10	2	2	189113	1.59577	Surface
20	36	2	189113	6.77027	Surface
30	116	2.0431	189113	12.153	Surface
40	234	2.04274	189113	17.2609	Surface
50	424	2.03538	189113	23.2347	Surface
60	670	2.04925	189113	29.2074	Surface
70	983	2.06409	189113	35.3779	Surface
80	1357	2.09488	189113	41.5666	Surface
90	1891	2.25838	189113	49.0683	Surface
100	2895	3.01411	189113	60.7127	Surface
110	4489	3.9056	189113	75.6014	Surface
120	7184	4.7256	189113	95.6397	Surface
130	10470	5.31066	189113	115.459	Surface
132	11125	5.35241	189113	119.016	Surface
10	2	2	182370	1.59577	Surface
20	14	2	182370	4.22201	Surface
30	77	2.03896	182370	9.90149	Surface
40	188	2.07447	182370	15.4716	Surface
50	368	2.09511	182370	21.6461	Surface
60	616	2.11851	182370	28.0056	Surface
70	922	2.13774	182370	34.2626	Surface
80	1314	2.15923	182370	40.9028	Surface
90	1983	2.54816	182370	50.2477	Surface
100	3058	3.14123	182370	62.3984	Surface
110	4815	3.76407	182370	78.2985	Surface
120	7582	4.44052	182370	98.2533	Surface
130	10954	4.90571	182370	118.098	Surface
131	11308	4.92539	182370	119.991	Surface
20	16	2.0625	183213	4.51352	Surface
30	85	2.01176	183213	10.4031	Surface
40	216	2.00463	183213	16.5837	Surface
50	399	2.00752	183213	22.5394	Surface
60	647	2.03246	183213	28.7017	Surface
70	975	2.06462	183213	35.2336	Surface
80	1341	2.14588	183213	41.3209	Surface
90	1971	2.42567	183213	50.0955	Surface
100	2979	2.9068	183213	61.5872	Surface
110	4591	3.49212	183213	76.4555	Surface
120	7079	4.1851	183213	94.9382	Surface
130	10358	4.78459	183213	114.84	Surface
135	12260	4.92433	183213	124.94	Surface
10	3	2	360363	1.95441	Surface
20	19	2	360363	4.91849	Surface
30	77	2	360363	9.90149	Surface
40	180	2	360363	15.1388	Surface
50	346	2.0289	360363	20.9891	Surface
60	559	2.06798	360363	26.6785	Surface
70	872	2.13073	360363	33.3206	Surface
80	1591	2.76097	360363	45.008	Surface
90	3047	3.61293	360363	62.2861	Surface
100	5197	4.35699	360363	81.3451	Surface
110	8050	4.78447	360363	101.24	Surface
120	11577	5.01643	360363	121.41	Surface
121	11899	5.03139	360363	123.086	Surface
20	2	2	222555	1.59577	Surface
30	11	2	222555	3.74241	Surface
40	53	2.07547	222555	8.21472	Surface
50	153	2.10458	222555	13.9573	Surface
60	305	2.1377	222555	19.7063	Surface
70	515	2.12039	222555	25.607	Surface
80	790	2.12785	222555	31.7153	Surface
90	1123	2.13214	222555	37.8133	Surface
100	1547	2.15261	222555	44.3813	Surface
110	2322	2.68013	222555	54.3734	Surface
120	3887	3.94745	222555	70.3497	Surface
130	6582	5.29247	222555	91.5449	Surface
140	9910	5.92022	222555	112.329	Surface
144	11350	6.03481	222555	120.213	Surface
10	1	2	220679	1.12838	Surface
20	13	2	220679	4.06843	Surface
30	69	2.08696	220679	9.37302	Surface
40	192	2.13021	220679	15.6353	Surface
50	368	2.15761	220679	21.6461	Surface
60	615	2.17236	220679	27.9829	Surface
70	944	2.20445	220679	34.669	Surface
80	1308	2.26446	220679	40.8093	Surface
90	1763	2.36473	220679	47.3785	Surface
100	2477	2.71147	220679	56.1588	Surface
110	3668	3.37888	220679	68.3392	Surface
120	5857	4.19761	220679	86.356	Surface
130	8856	4.8148	220679	106.188	Surface
140	12375	5.07992	220679	125.524	Surface
20	7	2	425255	2.98541	Surface
30	33	2	425255	6.48204	Surface
40	102	2.0098	425255	11.3961	Surface
50	228	2.00877	425255	17.0382	Surface
60	399	2.03008	425255	22.5394	Surface
70	646	2.07895	425255	28.6795	Surface
80	953	2.11228	425255	34.8339	Surface
90	1573	2.70007	425255	44.7527	Surface
100	2861	3.94996	425255	60.3551	Surface
110	4789	4.98329	425255	78.0868	Surface
120	7573	5.84782	425255	98.1949	Surface
130	11131	6.05447	425255	119.048	Surface
132	11888	6.09155	425255	123.03	Surface
10	7	2	423024	2.98541	Surface
20	36	2.08333	423024	6.77027	Surface
30	104	2.10577	423024	11.5073	Surface
40	244	2.13115	423024	17.6258	Surface
50	422	2.14218	423024	23.1799	Surface
60	683	2.14641	423024	29.4894	Surface
70	1158	2.31865	423024	38.3981	Surface
80	1850	2.48644	423024	48.5334	Surface
90	2922	2.72942	423024	60.9951	Surface
100	4577	3.08832	423024	76.3388	Surface
110	6906	3.54134	423024	93.771	Surface
120	10051	3.89434	423024	113.125	Surface
127	12583	4.0999	423024	126.575	Surface
10	2	2	222789	1.59577	Surface
20	18	2	222789	4.78731	Surface
30	89	2.11236	222789	10.6451	Surface
40	225	2.07111	222789	16.9257	Surface
50	418	2.08373	222789	23.0698	Surface
60	674	2.11573	222789	29.2944	Surface
70	1118	2.42665	222789	37.7291	Surface
80	2082	3.15459	222789	51.4867	Surface
90	3675	3.94244	222789	68.4044	Surface
100	5825	4.56367	222789	86.1198	Surface
110	8575	4.94475	222789	104.489	Surface
120	12199	5.16209	222789	124.628	Surface
122	12959	5.19115	222789	128.452	Surface
10	5	2	219346	2.52313	Surface
20	33	2.0303	219346	6.48204	Surface
30	115	2.02609	219346	12.1005	Surface
40	243	2.01646	219346	17.5897	Surface
50	438	2.03881	219346	23.6152	Surface
60	684	2.08626	219346	29.5109	Surface
70	996	2.1245	219346	35.611	Surface
80	1621	2.68593	219346	45.4304	Surface
90	2600	3.38661	219346	57.5363	Surface
100	4052	4.04977	219346	71.8273	Surface
110	6231	4.59224	219346	89.0705	Surface
120	9218	5.09284	219346	108.336	Surface
128	12242	5.49117	219346	124.848	Surface
30	7	2	188972	2.98541	Surface
40	53	2.01887	188972	8.21472	Surface
50	146	2.0274	188972	13.6343	Surface
60	274	2.04745	188972	18.678	Surface
70	472	2.0911	188972	24.5147	Surface
80	740	2.12973	188972	30.6952	Surface
90	1052	2.14163	188972	36.5985	Surface
100	1418	2.16175	188972	42.4906	Surface
110	1918	2.34467	188972	49.4173	Surface
120	2758	2.87686	188972	59.2587	Surface
130	4293	3.64358	188972	73.9325	Surface
140	6335	4.27868	188972	89.8108	Surface
150	9364	4.78282	188972	109.191	Surface
155	11222	4.94997	188972	119.534	Surface
20	9	2.11111	177896	3.38514	Surface
30	47	2.06383	177896	7.73578	Surface
40	135	2.05185	177896	13.1106	Surface
50	283	2.053	177896	18.9823	Surface
60	497	2.07243	177896	25.1555	Surface
70	764	2.07199	177896	31.189	Surface
80	1125	2.08711	177896	37.847	Surface
90	1534	2.12693	177896	44.1945	Surface
100	2104	2.3139	177896	51.7581	Surface
110	3066	2.81049	177896	62.48	Surface
120	4969	3.7109	177896	79.5407	Surface
130	7641	4.56413	177896	98.6348	Surface
140	10923	4.96027	177896	117.93	Surface
143	12114	5.07615	177896	124.193	Surface
10	4	2	177897	2.25676	Surface
20	23	2	177897	5.41152	Surface
30	77	2.09091	177897	9.90149	Surface
40	184	2.04891	177897	15.3061	Surface
50	359	2.0585	177897	21.3797	Surface
60	587	2.06133	177897	27.3385	Surface
70	879	2.07964	177897	33.4541	Surface
80	1245	2.12072	177897	39.8144	Surface
90	1792	2.36649	177897	47.7666	Surface
100	2557	2.75441	177897	57.0585	Surface
110	3583	3.21786	177897	67.5427	Surface
120	4957	3.82235	177897	79.4446	Surface
130	7181	4.55241	177897	95.6197	Surface
140	10134	5.2624	177897	113.591	Surface
146	12353	5.63953	177897	125.413	Surface
10	9	2	422439	3.38514	Surface
20	39	2	422439	7.04673	Surface
30	136	2.05882	422439	13.159	Surface
40	256	2.04688	422439	18.0541	Surface
50	455	2.04615	422439	24.0692	Surface
60	718	2.08496	422439	30.2355	Surface
70	1059	2.16431	422439	36.72	Surface
80	1526	2.30522	422439	44.0791	Surface
90	2131	2.59144	422439	52.0891	Surface
100	3605	3.52237	422439	67.7497	Surface
110	5761	4.45217	422439	85.6454	Surface
120	8657	5.07798	422439	104.988	Surface
130	12056	5.38336	422439	123.896	Surface
131	12398	5.39467	422439	125.641	Surface
20	16	2	182480	4.51352	Surface
30	59	2.01695	182480	8.66724	Surface
40	155	2.03226	182480	14.0482	Surface
50	315	2.08254	182480	20.0267	Surface
60	552	2.20833	182480	26.5109	Surface
70	1003	2.65703	182480	35.736	Surface
80	1778	3.12849	182480	47.5796	Surface
90	2964	3.62689	182480	61.4319	Surface
100	4785	4.14997	182480	78.0542	Surface
110	7348	4.71269	182480	96.7252	Surface
120	10606	5.04928	182480	116.207	Surface
123	11582	5.08176	182480	121.436	Surface
20	2	2	421875	1.59577	Surface
30	77	2.01299	421875	9.90149	Surface
40	194	2.01546	421875	15.7165	Surface
50	386	2.05959	421875	22.1691	Surface
60	626	2.10703	421875	28.232	Surface
70	942	2.17091	421875	34.6322	Surface
80	1338	2.25845	421875	41.2746	Surface
90	1864	2.49378	421875	48.7167	Surface
100	2664	2.88654	421875	58.2401	Surface
110	3685	3.27586	421875	68.4974	Surface
120	5175	3.75141	421875	81.1727	Surface
130	7488	4.26368	421875	97.6423	Surface
140	10750	4.76271	421875	116.993	Surface
144	12278	5.00463	421875	125.031	Surface
10	4	2	388104	2.25676	Surface
20	18	2.11111	388104	4.78731	Surface
30	75	2.04	388104	9.77205	Surface
40	197	2.05584	388104	15.8376	Surface
50	394	2.06345	388104	22.3977	Surface
60	613	2.09788	388104	27.9374	Surface
70	930	2.15269	388104	34.4109	Surface
80	1527	2.5227	388104	44.0935	Surface
90	2514	3.1371	388104	56.5767	Surface
100	4189	3.91568	388104	73.0315	Surface
110	6733	4.78624	388104	92.589	Surface
120	9894	5.31718	388104	112.238	Surface
127	12426	5.49736	388104	125.783	Surface
10	2	2	423522	1.59577	Surface
20	19	2	423522	4.91849	Surface
30	103	2.02913	423522	11.4518	Surface
40	225	2.04	423522	16.9257	Surface
50	402	2.0398	423522	22.6239	Surface
60	664	2.05271	423522	29.0763	Surface
70	1058	2.25803	423522	36.7027	Surface
80	1713	2.61899	423522	46.7018	Surface
90	2851	3.20934	423522	60.2495	Surface
100	4449	3.80523	423522	75.2638	Surface
110	6784	4.32264	423522	92.939	Surface
120	10158	4.93714	423522	113.726	Surface
124	11435	5.08751	423522	120.663	Surface
20	14	2	189814	4.22201	Surface
30	56	2	189814	8.44402	Surface
40	152	2.01974	189814	13.9116	Surface
50	315	2.04127	189814	20.0267	Surface
60	555	2.07027	189814	26.5829	Surface
70	841	2.0868	189814	32.723	Surface
80	1196	2.11242	189814	39.023	Surface
90	1841	2.56817	189814	48.4152	Surface
100	3041	3.62604	189814	62.2248	Surface
110	5117	4.6476	189814	80.7166	Surface
120	7716	5.2546	189814	99.1177	Surface
130	11045	5.52269	189814	118.587	Surface
131	11381	5.53293	189814	120.377	Surface
20	3	2	178439	1.95441	Surface
30	31	2	178439	6.28255	Surface
40	101	2.09901	178439	11.3401	Surface
50	233	2.15451	178439	17.224	Surface
60	424	2.16509	178439	23.2347	Surface
70	656	2.1875	178439	28.9006	Surface
80	956	2.21234	178439	34.8886	Surface
90	1452	2.54284	178439	42.997	Surface
100	2303	3.12611	178439	54.1504	Surface
110	3731	3.74662	178439	68.9236	Surface
120	5603	4.30312	178439	84.4628	Surface
130	8219	4.7935	178439	102.297	Surface
140	11376	5.0854	178439	120.351	Surface
143	12448	5.18476	178439	125.894	Surface
10	5	2	425999	2.52313	Surface
20	28	2	425999	5.97082	Surface
30	102	2	425999	11.3961	Surface
40	232	2.05172	425999	17.187	Surface
50	432	2.08796	425999	23.4529	Surface
60	743	2.44415	425999	30.7574	Surface
70	1348	3.11424	425999	41.4286	Surface
80	2305	3.79832	425999	54.174	Surface
90	3818	4.45854	425999	69.7225	Surface
100	6160	5.00729	425999	88.5616	Surface
110	9194	5.33568	425999	108.195	Surface
120	12788	5.48423	425999	127.602	Surface
10	5	2	365618	2.52313	Surface
20	21	2	365618	5.17088	Surface
30	79	2	365618	10.0293	Surface
40	184	2.05978	365618	15.3061	Surface
50	345	2.08116	365618	20.9587	Surface
60	564	2.09574	365618	26.7975	Surface
70	866	2.12356	365618	33.2058	Surface
80	1266	2.33758	365618	40.1487	Surface
90	1973	2.80792	365618	50.1209	Surface
100	3103	3.36102	365618	62.8559	Surface
110	5021	4.0569	365618	79.9558	Surface
120	7643	4.89771	365618	98.6477	Surface
130	10908	5.28597	365618	117.849	Surface
136	13254	5.44631	365618	129.906	Surface
10	13	2	177882	4.06843	Surface
20	45	2	177882	7.5694	Surface
30	135	2.02963	177882	13.1106	Surface
40	271	2.11439	177882	18.5755	Surface
50	463	2.16199	177882	24.2798	Surface
60	726	2.23003	177882	30.4035	Surface
70	1066	2.34053	177882	36.8412	Surface
80	1581	2.51226	177882	44.8664	Surface
90	2387	2.9845	177882	55.1291	Surface
100	3635	3.61797	177882	68.0311	Surface
110	5382	4.22239	177882	82.7803	Surface
120	7720	4.77084	177882	99.1434	Surface
130	10781	5.13081	177882	117.161	Surface
135	12614	5.25784	177882	126.731	Surface
10	11	2	219845	3.74241	Surface
20	40	2	219845	7.1365	Surface
30	132	2.00758	219845	12.9641	Surface
40	273	2.03297	219845	18.6439	Surface
50	483	2.06211	219845	24.7987	Surface
60	804	2.13557	219845	31.9951	Surface
70	1321	2.3303	219845	41.0116	Surface
80	2152	2.55429	219845	52.3451	Surface
90	3443	2.91167	219845	66.21	Surface
100	5383	3.3842	219845	82.788	Surface
110	7858	3.70265	219845	100.026	Surface
120	11152	3.96694	219845	119.16	Surface
123	12288	4.06932	219845	125.082	Surface
10	2	2	189343	1.59577	Surface
20	10	2	189343	3.56825	Surface
30	57	2	189343	8.51908	Surface
40	171	2.08772	189343	14.7555	Surface
50	331	2.20242	189343	20.5291	Surface
60	600	2.405	189343	27.6395	Surface
70	1000	2.76	189343	35.6825	Surface
80	1670	3.31857	189343	46.1119	Surface
90	2731	3.9597	189343	58.9679	Surface
100	4417	4.5625	189343	74.9927	Surface
110	6823	5.20658	189343	93.2058	Surface
120	9837	5.54563	189343	111.915	Surface
126	11893	5.66843	189343	123.055	Surface
10	2	2	220481	1.59577	Surface
20	28	2.07143	220481	5.97082	Surface
30	89	2.03371	220481	10.6451	Surface
40	207	2.07246	220481	16.2345	Surface
50	380	2.09474	220481	21.9962	Surface
60	611	2.18658	220481	27.8917	Surface
70	1013	2.45706	220481	35.9137	Surface
80	1658	2.83181	220481	45.946	Surface
90	2625	3.25427	220481	57.8122	Surface
100	3988	3.73679	220481	71.2578	Surface
110	5898	4.35408	220481	86.6578	Surface
120	8637	4.82448	220481	104.866	Surface
129	11966	5.19737	220481	123.433	Surface
10	8	2	386899	3.19154	Surface
20	37	2.02703	386899	6.86366	Surface
30	130	2.02308	386899	12.8655	Surface
40	268	2.02612	386899	18.4724	Surface
50	455	2.05495	386899	24.0692	Surface
60	725	2.10069	386899	30.3825	Surface
70	1075	2.13395	386899	36.9964	Surface
80	1494	2.22062	386899	43.6144	Surface
90	2172	2.52994	386899	52.5878	Surface
100	3216	3.09934	386899	63.9901	Surface
110	5164	3.77083	386899	81.0864	Surface
120	7962	4.40153	386899	100.685	Surface
130	11412	4.91276	386899	120.541	Surface
131	11762	4.95423	386899	122.376	Surface
10	3	2	220117	1.95441	Surface
20	20	2	220117	5.04627	Surface
30	73	2	220117	9.64088	Surface
40	197	2.03046	220117	15.8376	Surface
50	372	2.04839	220117	21.7634	Surface
60	580	2.05345	220117	27.175	Surface
70	885	2.05763	220117	33.5681	Surface
80	1271	2.08838	220117	40.2279	Surface
90	1726	2.14969	220117	46.8787	Surface
100	2418	2.3779	220117	55.486	Surface
110	3460	2.82006	220117	66.3733	Surface
120	5290	3.47701	220117	82.0697	Surface
130	7824	4.17704	220117	99.8089	Surface
140	11400	4.72819	220117	120.478	Surface
142	12285	4.77043	220117	125.067	Surface
10	4	2	424275	2.25676	Surface
20	16	2	424275	4.51352	Surface
30	63	2	424275	8.95623	Surface
40	165	2.04848	424275	14.4943	Surface
50	342	2.0731	424275	20.8674	Surface
60	574	2.06446	424275	27.034	Surface
70	866	2.06236	424275	33.2058	Surface
80	1389	2.40333	424275	42.0539	Surface
90	2279	3.10989	424275	53.8675	Surface
100	3616	3.81809	424275	67.853	Surface
110	5899	4.43315	424275	86.6651	Surface
120	9042	5.14545	424275	107.297	Surface
128	11810	5.3465	424275	122.625	Surface
10	14	2	402770	4.22201	Surface
20	41	2.02439	402770	7.22515	Surface
30	108	2.02778	402770	11.7265	Surface
40	234	2.0641	402770	17.2609	Surface
50	438	2.10959	402770	23.6152	Surface
60	922	2.77874	402770	34.2626	Surface
70	1735	3.34063	402770	47.0008	Surface
80	2995	3.84264	402770	61.7523	Surface
90	4703	4.39222	402770	77.3825	Surface
100	7114	4.92082	402770	95.1726	Surface
110	10356	5.32691	402770	114.829	Surface
114	11824	5.46422	402770	122.698	Surface
10	1	2	223452	1.12838	Surface
20	13	2	223452	4.06843	Surface
30	63	2.06349	223452	8.95623	Surface
40	160	2.0375	223452	14.273	Surface
50	320	2.03437	223452	20.1851	Surface
60	535	2.03551	223452	26.0995	Surface
70	824	2.04733	223452	32.3906	Surface
80	1189	2.06684	223452	38.9086	Surface
90	1626	2.07628	223452	45.5004	Surface
100	2243	2.24415	223452	53.4404	Surface
110	3452	2.89979	223452	66.2965	Surface
120	5469	3.79986	223452	83.4467	Surface
130	8080	4.49446	223452	101.429	Surface
140	11370	4.93861	223452	120.319	Surface
144	13045	5.07195	223452	128.877	Surface
5	1	2	394826	1.12838	Volume
10	2	2	394826	1.59577	Volume
15	11	2	394826	3.74241	Volume
20	23	2.08696	394826	5.41152	Volume
25	47	2.08511	394826	7.73578	Volume
30	104	2.06731	394826	11.5073	Volume
35	215	2.08372	394826	16.5453	Volume
40	451	2.05543	394826	23.9631	Volume
45	917	2.06979	394826	34.1696	Volume
50	1962	2.09037	394826	49.981	Volume
55	3726	2.08949	394826	68.8774	Volume
60	6129	2.10364	394826	88.3385	Volume
65	9178	2.14526	394826	108.101	Volume
69	12186	2.2063	394826	124.562	Volume
5	3	2	432573	1.95441	Volume
10	11	2	432573	3.74241	Volume
15	18	2	432573	4.78731	Volume
20	45	2.02222	432573	7.5694	Volume
25	103	2	432573	11.4518	Volume
30	199	2.02513	432573	15.9177	Volume
35	418	2.04785	432573	23.0698	Volume
40	898	2.06459	432573	33.8137	Volume
45	1903	2.06912	432573	49.2237	Volume
50	3616	2.08108	432573	67.853	Volume
55	6038	2.11156	432573	87.6802	Volume
59	9850	2.26075	432573	111.988	Volume
10	2	2	192307	1.59577	Volume
15	7	2	192307	2.98541	Volume
20	17	2	192307	4.65243	Volume
25	41	2	192307	7.22515	Volume
30	117	2.08547	192307	12.2053	Volume
35	244	2.13934	192307	17.6258	Volume
40	544	2.15993	192307	26.3181	Volume
45	1127	2.19077	192307	37.8806	Volume
50	2503	2.33874	192307	56.4528	Volume
55	5784	2.83642	192307	85.8162	Volume
59	12441	3.37936	192307	125.859	Volume
5	1	2	431807	1.12838	Volume
10	8	2	431807	3.19154	Volume
15	17	2	431807	4.65243	Volume
20	46	2.04348	431807	7.65304	Volume
25	86	2.04651	431807	10.4642	Volume
30	176	2.07955	431807	14.9696	Volume
35	372	2.10215	431807	21.7634	Volume
40	813	2.10824	431807	32.1736	Volume
45	2748	2.66868	431807	59.1512	Volume
49	11386	3.91039	431807	120.404	Volume
10	2	2	186465	1.59577	Volume
15	4	2	186465	2.25676	Volume
20	14	2.07143	186465	4.22201	Volume
25	30	2.03333	186465	6.18039	Volume
30	69	2.01449	186465	9.37302	Volume
35	142	2.06338	186465	13.4462	Volume
40	318	2.04088	186465	20.1219	Volume
45	673	2.07132	186465	29.2727	Volume
50	1401	2.0737	186465	42.2352	Volume
55	2818	2.09762	186465	59.8998	Volume
60	4908	2.11111	186465	79.051	Volume
65	7684	2.16515	186465	98.9119	Volume
70	11321	2.29741	186465	120.06	Volume
10	1	2	228198	1.12838	Volume
15	6	2	228198	2.76395	Volume
20	24	2	228198	5.52791	Volume
25	44	2	228198	7.48482	Volume
30	100	2.02	228198	11.2838	Volume
35	225	2.03111	228198	16.9257	Volume
40	470	2.03617	228198	24.4627	Volume
45	1019	2.04809	228198	36.0199	Volume
50	2132	2.05276	228198	52.1013	Volume
55	3924	2.07685	228198	70.6837	Volume
60	6477	2.10543	228198	90.8117	Volume
65	9791	2.1838	228198	111.653	Volume
68	12470	2.33935	228198	126.005	Volume
5	2	2	416764	1.59577	Volume
10	4	2	416764	2.25676	Volume
15	8	2	416764	3.19154	Volume
20	21	2.04762	416764	5.17088	Volume
25	72	2.05556	416764	9.57461	Volume
30	147	2.08844	416764	13.6809	Volume
35	315	2.12698	416764	20.0267	Volume
40	641	2.13729	416764	28.5683	Volume
45	1363	2.17295	416764	41.6584	Volume
50	2755	2.19362	416764	59.2265	Volume
55	4780	2.18677	416764	78.0134	Volume
60	7532	2.19927	416764	97.9288	Volume
65	10930	2.20663	416764	117.968	Volume
67	12564	2.20946	416764	126.479	Volume
5	2	2	433610	1.59577	Volume
10	5	2.2	433610	2.52313	Volume
15	13	2.07692	433610	4.06843	Volume
20	31	2.03226	433610	6.28255	Volume
25	78	2.05128	433610	9.96557	Volume
30	160	2.075	433610	14.273	Volume
35	350	2.08571	433610	21.11	Volume
40	750	2.11067	433610	30.9019	Volume
45	1589	2.10496	433610	44.9797	Volume
50	3135	2.13259	433610	63.1792	Volume
55	5327	2.13421	433610	82.3562	Volume
60	8335	2.16433	433610	103.017	Volume
64	11830	2.38918	433610	122.729	Volume
25	5	2	430905	2.52313	Volume
30	18	2	430905	4.78731	Volume
35	54	2.03704	430905	8.29186	Volume
40	131	2.0229	430905	12.9149	Volume
45	286	2.03147	430905	19.0826	Volume
50	596	2.04027	430905	27.5472	Volume
55	1319	2.04358	430905	40.9805	Volume
60	2732	2.06651	430905	58.9787	Volume
65	4901	2.1045	430905	78.9946	Volume
70	8067	2.28855	430905	101.347	Volume
74	12073	2.68295	430905	123.983	Volume
10	2	2	416724	1.59577	Volume
15	8	2	416724	3.19154	Volume
20	30	2	416724	6.18039	Volume
25	81	2.07407	416724	10.1554	Volume
30	181	2.04972	416724	15.1808	Volume
35	408	2.03676	416724	22.7921	Volume
40	886	2.08465	416724	33.5871	Volume
45	1881	2.0888	416724	48.9384	Volume
50	3578	2.13299	416724	67.4956	Volume
55	6154	2.28154	416724	88.5185	Volume
60	10314	2.62752	416724	114.596	Volume
63	14473	2.96507	416724	135.748	Volume
15	5	2.2	416915	2.52313	Volume
20	13	2.30769	416915	4.06843	Volume
25	33	2.33333	416915	6.48204	Volume
30	70	2.3	416915	9.4407	Volume
35	154	2.34416	416915	14.0028	Volume
40	312	2.34936	416915	19.9311	Volume
45	669	2.35277	416915	29.1856	Volume
50	1465	2.38605	416915	43.1891	Volume
55	3181	2.60035	416915	63.641	Volume
60	7711	3.16568	416915	99.0856	Volume
63	13864	3.50628	416915	132.862	Volume
5	1	2	187012	1.12838	Volume
10	3	2	187012	1.95441	Volume
15	6	2	187012	2.76395	Volume
20	16	2	187012	4.51352	Volume
25	43	2	187012	7.39928	Volume
30	97	2.01031	187012	11.1132	Volume
35	192	2.03125	187012	15.6353	Volume
40	415	2.02892	187012	22.9868	Volume
45	875	2.04686	187012	33.3779	Volume
50	1867	2.05958	187012	48.7559	Volume
55	3540	2.08897	187012	67.1362	Volume
60	6046	2.15191	187012	87.7383	Volume
65	11066	2.68389	187012	118.7	Volume
66	12700	2.83735	187012	127.162	Volume
5	2	2	425546	1.59577	Volume
10	9	2	425546	3.38514	Volume
15	15	2	425546	4.37019	Volume
20	28	2.07143	425546	5.97082	Volume
25	59	2.13559	425546	8.66724	Volume
30	129	2.15504	425546	12.8159	Volume
35	267	2.17228	425546	18.4379	Volume
40	563	2.14032	425546	26.7738	Volume
45	1165	2.16237	425546	38.5139	Volume
50	2405	2.15973	425546	55.3366	Volume
55	4323	2.17823	425546	74.1904	Volume
60	6922	2.18379	425546	93.8795	Volume
65	10132	2.19026	425546	113.58	Volume
15	2	2	424722	1.59577	Volume
20	9	2	424722	3.38514	Volume
25	22	2	424722	5.29257	Volume
30	40	2	424722	7.1365	Volume
35	91	2.01099	424722	10.7641	Volume
40	196	2.0102	424722	15.7973	Volume
45	417	2.01679	424722	23.0422	Volume
50	890	2.03596	424722	33.6628	Volume
55	1893	2.12176	424722	49.0942	Volume
60	4476	2.96055	424722	75.4919	Volume
65	12765	4.28315	424722	127.487	Volume
5	2	2	197684	1.59577	Volume
10	4	2	197684	2.25676	Volume
15	8	2	197684	3.19154	Volume
20	17	2	197684	4.65243	Volume
25	27	2.03704	197684	5.86323	Volume
30	56	2.01786	197684	8.44402	Volume
35	119	2.05882	197684	12.3092	Volume
40	246	2.06911	197684	17.6979	Volume
45	523	2.08413	197684	25.8051	Volume
50	1109	2.09739	197684	37.5769	Volume
55	2266	2.10314	197684	53.7137	Volume
60	4149	2.1234	197684	72.682	Volume
65	6691	2.12761	197684	92.2998	Volume
70	9918	2.15419	197684	112.374	Volume
73	12262	2.17794	197684	124.95	Volume
5	1	2	432269	1.12838	Volume
10	7	2	432269	2.98541	Volume
15	18	2	432269	4.78731	Volume
20	39	2	432269	7.04673	Volume
25	84	2.04762	432269	10.3418	Volume
30	164	2.02439	432269	14.4503	Volume
35	365	2.04384	432269	21.5577	Volume
40	769	2.06372	432269	31.2909	Volume
45	1607	2.06329	432269	45.2338	Volume
50	3182	2.07181	432269	63.651	Volume
55	5896	2.12223	432269	86.6431	Volume
59	11499	2.50122	432269	121	Volume
15	1	2	433338	1.12838	Volume
20	4	2	433338	2.25676	Volume
25	8	2	433338	3.19154	Volume
30	29	2.03448	433338	6.07651	Volume
35	76	2.06579	433338	9.83698	Volume
40	180	2.07778	433338	15.1388	Volume
45	409	2.08068	433338	22.8201	Volume
50	896	2.15179	433338	33.7761	Volume
55	2247	2.5098	433338	53.488	Volume
60	7062	3.28569	433338	94.8241	Volume
63	14384	3.67298	433338	135.33	Volume
5	1	2	228192	1.12838	Volume
10	4	2	228192	2.25676	Volume
15	8	2	228192	3.19154	Volume
20	15	2	228192	4.37019	Volume
25	40	2.025	228192	7.1365	Volume
30	101	2.06931	228192	11.3401	Volume
35	209	2.04785	228192	16.3128	Volume
40	431	2.06961	228192	23.4258	Volume
45	895	2.07598	228192	33.7572	Volume
50	1887	2.08568	228192	49.0164	Volume
55	3593	2.11676	228192	67.6369	Volume
60	5949	2.11543	228192	87.0316	Volume
65	9009	2.1442	228192	107.101	Volume
69	12091	2.16472	228192	124.076	Volume
5	1	2	395245	1.12838	Volume
10	1	2	395245	1.12838	Volume
15	6	2	395245	2.76395	Volume
20	13	2	395245	4.06843	Volume
25	35	2	395245	6.67558	Volume
30	92	2	395245	10.823	Volume
35	202	2.03465	395245	16.0373	Volume
40	417	2.04796	395245	23.0422	Volume
45	902	2.05211	395245	33.889	Volume
50	1920	2.07617	395245	49.4431	Volume
55	3691	2.12999	395245	68.5531	Volume
60	6568	2.39246	395245	91.4475	Volume
65	12411	2.97745	395245	125.707	Volume
66	14294	3.1297	395245	134.906	Volume
5	3	2	432428	1.95441	Volume
10	6	2	432428	2.76395	Volume
15	13	2	432428	4.06843	Volume
20	30	2.1	432428	6.18039	Volume
25	62	2.08065	432428	8.88487	Volume
30	115	2.07826	432428	12.1005	Volume
35	261	2.10728	432428	18.2295	Volume
40	535	2.11776	432428	26.0995	Volume
45	1150	2.13438	432428	38.2652	Volume
50	2395	2.13844	432428	55.2215	Volume
55	4320	2.1541	432428	74.1646	Volume
60	7091	2.21102	432428	95.0186	Volume
64	11438	2.86495	432428	120.679	Volume
5	2	2	231304	1.59577	Volume
10	5	2	231304	2.52313	Volume
15	10	2	231304	3.56825	Volume
20	24	2	231304	5.52791	Volume
25	48	2	231304	7.81764	Volume
30	87	2	231304	10.5248	Volume
35	170	2.00588	231304	14.7123	Volume
40	351	2.01709	231304	21.1402	Volume
45	748	2.03476	231304	30.8607	Volume
50	1595	2.05402	231304	45.0646	Volume
55	3223	2.09317	231304	64.0597	Volume
60	7303	2.67162	231304	96.4286	Volume
62	11396	3.11319	231304	120.457	Volume
5	1	2	192693	1.12838	Volume
10	4	2	192693	2.25676	Volume
15	12	2	192693	3.90882	Volume
20	29	2	192693	6.07651	Volume
25	78	2.01282	192693	9.96557	Volume
30	165	2.00606	192693	14.4943	Volume
35	359	2.01114	192693	21.3797	Volume
40	809	2.03956	192693	32.0944	Volume
45	1664	2.0724	192693	46.029	Volume
50	3274	2.09251	192693	64.5646	Volume
55	5529	2.10921	192693	83.9032	Volume
60	8611	2.19007	192693	104.708	Volume
64	11994	2.3604	192693	123.577	Volume
15	1	2	192305	1.12838	Volume
20	3	2	192305	1.95441	Volume
25	14	2	192305	4.22201	Volume
30	38	2	192305	6.9558	Volume
35	68	2.01471	192305	9.30485	Volume
40	142	2.05634	192305	13.4462	Volume
45	313	2.05112	192305	19.9631	Volume
50	697	2.05882	192305	29.7901	Volume
55	1412	2.06232	192305	42.4006	Volume
60	2826	2.07249	192305	59.9848	Volume
65	4986	2.10321	192305	79.6767	Volume
70	8331	2.14978	192305	102.992	Volume
72	11032	2.32998	192305	118.517	Volume
15	2	2	431650	1.59577	Volume
20	10	2	431650	3.56825	Volume
25	24	2.125	431650	5.52791	Volume
30	54	2.24074	431650	8.29186	Volume
35	112	2.26786	431650	11.9416	Volume
40	257	2.23735	431650	18.0893	Volume
45	537	2.29795	431650	26.1482	Volume
50	1395	2.62455	431650	42.1446	Volume
55	6131	3.5292	431650	88.3529	Volume
57	11222	3.77796	431650	119.534	Volume
10	1	2	433339	1.12838	Volume
15	2	2	433339	1.59577	Volume
20	6	2	433339	2.76395	Volume
25	32	2	433339	6.38308	Volume
30	69	2	433339	9.37302	Volume
35	147	2.02041	433339	13.6809	Volume
40	298	2.03691	433339	19.4788	Volume
45	620	2.03387	433339	28.0964	Volume
50	1287	2.05629	433339	40.4804	Volume
55	2543	2.05978	433339	56.9021	Volume
60	4586	2.08286	433339	76.4139	Volume
65	7276	2.091	433339	96.2501	Volume
70	10693	2.14041	433339	116.682	Volume
72	12354	2.18575	433339	125.418	Volume
5	1	2	191950	1.12838	Volume
10	3	2	191950	1.95441	Volume
15	5	2	191950	2.52313	Volume
20	19	2.05263	191950	4.91849	Volume
25	49	2.04082	191950	7.89865	Volume
30	101	2.0495	191950	11.3401	Volume
35	219	2.14155	191950	16.6985	Volume
40	495	2.12121	191950	25.1049	Volume
45	1035	2.15072	191950	36.3016	Volume
50	2174	2.22061	191950	52.612	Volume
55	4269	2.39955	191950	73.7256	Volume
60	8598	2.8044	191950	104.629	Volume
63	13804	3.17662	191950	132.574	Volume
10	4	2	187317	2.25676	Volume
15	9	2	187317	3.38514	Volume
20	27	2	187317	5.86323	Volume
25	52	2	187317	8.13686	Volume
30	109	2.0367	187317	11.7806	Volume
35	242	2.02893	187317	17.5535	Volume
40	506	2.05336	187317	25.3823	Volume
45	1071	2.10458	187317	36.9275	Volume
50	2295	2.22357	187317	54.0563	Volume
55	4846	2.55798	187317	78.5501	Volume
60	11070	3.12776	187317	118.721	Volume
61	13206	3.25703	187317	129.67	Volume
5	1	2	430746	1.12838	Volume
10	4	2	430746	2.25676	Volume
15	17	2	430746	4.65243	Volume
20	40	2	430746	7.1365	Volume
25	90	2.04444	430746	10.7047	Volume
30	178	2.03933	430746	15.0545	Volume
35	398	2.02261	430746	22.5111	Volume
40	831	2.0373	430746	32.5279	Volume
45	1746	2.04672	430746	47.1495	Volume
50	3414	2.11419	430746	65.9306	Volume
55	6192	2.35217	430746	88.7913	Volume
60	12141	2.9393	430746	124.332	Volume
61	14129	3.09372	430746	134.125	Volume
5	1	2	424714	1.12838	Volume
10	4	2	424714	2.25676	Volume
15	9	2	424714	3.38514	Volume
20	22	2	424714	5.29257	Volume
25	39	2	424714	7.04673	Volume
30	92	2.03261	424714	10.823	Volume
35	182	2.03297	424714	15.2227	Volume
40	382	2.04188	424714	22.054	Volume
45	835	2.05868	424714	32.6061	Volume
50	1730	2.0914	424714	46.933	Volume
55	3342	2.10258	424714	65.2316	Volume
60	5674	2.13005	424714	84.9962	Volume
65	8931	2.27552	424714	106.636	Volume
69	13040	2.58851	424714	128.853	Volume
5	1	2	197543	1.12838	Volume
10	2	2	197543	1.59577	Volume
15	6	2	197543	2.76395	Volume
20	16	2	197543	4.51352	Volume
25	33	2	197543	6.48204	Volume
30	62	2.03226	197543	8.88487	Volume
35	131	2.06107	197543	12.9149	Volume
40	310	2.05161	197543	19.8672	Volume
45	664	2.06175	197543	29.0763	Volume
50	1396	2.06531	197543	42.1597	Volume
55	2827	2.07869	197543	59.9954	Volume
60	5244	2.19919	197543	81.7121	Volume
65	12046	2.77145	197543	123.844	Volume
5	6	2	433981	2.76395	Volume
10	11	2	433981	3.74241	Volume
15	19	2	433981	4.91849	Volume
20	50	2.06	433981	7.97885	Volume
25	122	2.10656	433981	12.4634	Volume
30	256	2.08984	433981	18.0541	Volume
35	540	2.09444	433981	26.2212	Volume
40	1159	2.11063	433981	38.4146	Volume
45	2349	2.13814	433981	54.6886	Volume
50	4380	2.24267	433981	74.6779	Volume
55	7447	2.50807	433981	97.3746	Volume
60	13685	3.39176	433981	132.001	Volume
10	1	2	252069	1.12838	Volume
15	5	2	252069	2.52313	Volume
20	11	2.09091	252069	3.74241	Volume
25	20	2.1	252069	5.04627	Volume
30	47	2.12766	252069	7.73578	Volume
35	98	2.11224	252069	11.1704	Volume
40	218	2.09633	252069	16.6603	Volume
45	486	2.11317	252069	24.8756	Volume
50	1037	2.11958	252069	36.3366	Volume
55	2180	2.16715	252069	52.6846	Volume
60	4029	2.16962	252069	71.6232	Volume
65	6529	2.18533	252069	91.1756	Volume
70	9888	2.25145	252069	112.204	Volume
73	12691	2.43998	252069	127.117	Volume
15	2	2	192297	1.59577	Volume
20	12	2	192297	3.90882	Volume
25	22	2	192297	5.29257	Volume
30	54	2.03704	192297	8.29186	Volume
35	109	2.0367	192297	11.7806	Volume
40	253	2.02372	192297	17.948	Volume
45	537	2.04097	192297	26.1482	Volume
50	1134	2.04413	192297	37.9981	Volume
55	2323	2.06765	192297	54.3851	Volume
60	4314	2.12549	192297	74.1131	Volume
65	7467	2.38927	192297	97.5053	Volume
70	14350	2.89993	192297	135.17	Volume
10	3	2	434126	1.95441	Volume
15	3	2	434126	1.95441	Volume
20	18	2.05556	434126	4.78731	Volume
25	47	2.04255	434126	7.73578	Volume
30	104	2.03846	434126	11.5073	Volume
35	230	2.07391	434126	17.1127	Volume
40	482	2.07261	434126	24.773	Volume
45	1020	2.1	434126	36.0375	Volume
50	2122	2.11952	434126	51.979	Volume
55	3968	2.14367	434126	71.0789	Volume
60	6439	2.19398	434126	90.545	Volume
65	9781	2.26962	434126	111.596	Volume
67	11378	2.33439	434126	120.362	Volume
5	1	2	424713	1.12838	Volume
10	1	2	424713	1.12838	Volume
15	5	2	424713	2.52313	Volume
20	19	2	424713	4.91849	Volume
25	35	2	424713	6.67558	Volume
30	82	2.03659	424713	10.2179	Volume
35	189	2.03704	424713	15.5126	Volume
40	398	2.05025	424713	22.5111	Volume
45	858	2.08392	424713	33.0521	Volume
50	1806	2.11574	424713	47.9528	Volume
55	3524	2.19595	424713	66.9843	Volume
60	6277	2.34	424713	89.3987	Volume
65	11596	2.80984	424713	121.509	Volume
5	1	2	187311	1.12838	Volume
10	1	2	187311	1.12838	Volume
15	8	2	187311	3.19154	Volume
20	22	2	187311	5.29257	Volume
25	55	2	187311	8.36828	Volume
30	115	2.03478	187311	12.1005	Volume
35	255	2.03922	187311	18.0188	Volume
40	552	2.05616	187311	26.5109	Volume
45	1174	2.06309	187311	38.6624	Volume
50	2405	2.07876	187311	55.3366	Volume
55	4337	2.09656	187311	74.3104	Volume
60	7080	2.20312	187311	94.9449	Volume
65	11211	2.47423	187311	119.475	Volume
67	13756	2.70458	187311	132.343	Volume
5	3	2	198223	1.95441	Volume
10	10	2	198223	3.56825	Volume
15	21	2	198223	5.17088	Volume
20	44	2	198223	7.48482	Volume
25	100	2.04	198223	11.2838	Volume
30	207	2.03865	198223	16.2345	Volume
35	428	2.05841	198223	23.3441	Volume
40	912	2.07895	198223	34.0763	Volume
45	1927	2.1099	198223	49.5331	Volume
50	3697	2.14991	198223	68.6088	Volume
55	6195	2.23722	198223	88.8128	Volume
60	9647	2.38804	198223	110.828	Volume
63	12498	2.54555	198223	126.147	Volume
10	1	2	228190	1.12838	Volume
15	3	2	228190	1.95441	Volume
20	8	2	228190	3.19154	Volume
25	13	2	228190	4.06843	Volume
30	38	2.02632	228190	6.9558	Volume
35	78	2.0641	228190	9.96557	Volume
40	173	2.06358	228190	14.8415	Volume
45	374	2.07754	228190	21.8218	Volume
50	793	2.08827	228190	31.7754	Volume
55	1677	2.11227	228190	46.2085	Volume
60	3294	2.13122	228190	64.7615	Volume
65	6661	2.52411	228190	92.0926	Volume
68	11634	3.12949	228190	121.708	Volume
5	1	2	425387	1.12838	Volume
10	5	2	425387	2.52313	Volume
15	5	2	425387	2.52313	Volume
20	19	2.10526	425387	4.91849	Volume
25	46	2.02174	425387	7.65304	Volume
30	95	2.04211	425387	10.9981	Volume
35	230	2.05217	425387	17.1127	Volume
40	510	2.08431	425387	25.4824	Volume
45	1127	2.12156	425387	37.8806	Volume
50	2513	2.22542	425387	56.5655	Volume
55	7115	3.15423	425387	95.1793	Volume
58	14198	3.6476	425387	134.452	Volume
10	1	2	186635	1.12838	Volume
15	3	2	186635	1.95441	Volume
20	10	2	186635	3.56825	Volume
25	25	2.04	186635	5.6419	Volume
30	51	2.01961	186635	8.05824	Volume
35	117	2.21368	186635	12.2053	Volume
40	371	3.12129	186635	21.7341	Volume
45	2504	3.90192	186635	56.4641	Volume
50	14969	4.22913	186635	138.055	Volume
5	2	2	197495	1.59577	Volume
10	5	2	197495	2.52313	Volume
15	11	2	197495	3.74241	Volume
20	21	2	197495	5.17088	Volume
25	45	2	197495	7.5694	Volume
30	109	2.04587	197495	11.7806	Volume
35	227	2.06167	197495	17.0007	Volume
40	483	2.09524	197495	24.7987	Volume
45	1022	2.09491	197495	36.0729	Volume
50	2138	2.1151	197495	52.1746	Volume
55	3968	2.14451	197495	71.0789	Volume
60	6444	2.15735	197495	90.5801	Volume
65	9725	2.21985	197495	111.276	Volume
66	10472	2.2269	197495	115.47	Volume
5	1	2	231396	1.12838	Volume
10	4	2	231396	2.25676	Volume
15	7	2	231396	2.98541	Volume
20	16	2	231396	4.51352	Volume
25	41	2	231396	7.22515	Volume
30	84	2.0119	231396	10.3418	Volume
35	206	2.04369	231396	16.1953	Volume
40	434	2.04839	231396	23.5071	Volume
45	932	2.07618	231396	34.4479	Volume
50	1999	2.13705	231396	50.45	Volume
55	4277	2.51999	231396	73.7946	Volume
60	10322	3.16585	231396	114.64	Volume
62	15121	3.44381	231396	138.754	Volume
5	1	2	186473	1.12838	Volume
10	6	2	186473	2.76395	Volume
15	12	2.16667	186473	3.90882	Volume
20	34	2.11765	186473	6.57952	Volume
25	72	2.04167	186473	9.57461	Volume
30	166	2.06627	186473	14.5381	Volume
35	363	2.0551	186473	21.4985	Volume
40	748	2.09358	186473	30.8607	Volume
45	1570	2.08026	186473	44.71	Volume
50	3083	2.08457	186473	62.653	Volume
55	5255	2.12176	186473	81.7978	Volume
60	8210	2.17551	186473	102.241	Volume
65	12364	2.38569	186473	125.468	Volume
20	1	2	424869	1.12838	Volume
25	10	2	424869	3.56825	Volume
30	38	2.05263	424869	6.9558	Volume
35	112	2.00893	424869	11.9416	Volume
40	242	2.04132	424869	17.5535	Volume
45	525	2.04762	424869	25.8544	Volume
50	1097	2.05652	424869	37.373	Volume
55	2255	2.06458	424869	53.5832	Volume
60	4188	2.10011	424869	73.0228	Volume
65	7004	2.22947	424869	94.4339	Volume
69	10721	2.46401	424869	116.835	Volume
5	1	2	433564	1.12838	Volume
10	5	2	433564	2.52313	Volume
15	7	2	433564	2.98541	Volume
20	16	2	433564	4.51352	Volume
25	44	2	433564	7.48482	Volume
30	101	2.06931	433564	11.3401	Volume
35	217	2.11982	433564	16.6221	Volume
40	475	2.14105	433564	24.5925	Volume
45	996	2.15763	433564	35.611	Volume
50	2090	2.16834	433564	51.5856	Volume
55	3907	2.21882	433564	70.5305	Volume
60	6904	2.30986	433564	93.7574	Volume
62	9778	2.90597	433564	111.578	Volume
10	1	2	228597	1.12838	Volume
15	5	2	228597	2.52313	Volume
20	10	2	228597	3.56825	Volume
25	25	2	228597	5.6419	Volume
30	53	2.01887	228597	8.21472	Volume
35	117	2.03419	228597	12.2053	Volume
40	259	2.0695	228597	18.1595	Volume
45	557	2.05386	228597	26.6307	Volume
50	1142	2.04991	228597	38.1319	Volume
55	2388	2.07133	228597	55.1407	Volume
60	4366	2.11475	228597	74.5585	Volume
65	7482	2.35785	228597	97.6032	Volume
68	10619	2.6329	228597	116.278	Volume
5	1	2	425280	1.12838	Volume
10	7	2	425280	2.98541	Volume
15	19	2.15789	425280	4.91849	Volume
20	39	2.20513	425280	7.04673	Volume
25	81	2.25926	425280	10.1554	Volume
30	176	2.20455	425280	14.9696	Volume
35	390	2.22821	425280	22.2837	Volume
40	813	2.27183	425280	32.1736	Volume
45	1694	2.29109	425280	46.4421	Volume
50	3269	2.32523	425280	64.5153	Volume
55	5524	2.35622	425280	83.8652	Volume
60	8503	2.41769	425280	104.05	Volume
65	12805	2.64205	425280	127.686	Volume
5	2	2	198083	1.59577	Volume
10	5	2	198083	2.52313	Volume
15	10	2	198083	3.56825	Volume
20	23	2.04348	198083	5.41152	Volume
25	73	2.0411	198083	9.64088	Volume
30	143	2.05594	198083	13.4935	Volume
35	322	2.03416	198083	20.248	Volume
40	715	2.06014	198083	30.1723	Volume
45	1496	2.06263	198083	43.6436	Volume
50	3000	2.07196	198083	61.8039	Volume
55	5155	2.07496	198083	81.0157	Volume
60	8035	2.11542	198083	101.146	Volume
65	12377	2.38717	198083	125.534	Volume
5	2	2	432124	1.59577	Volume
10	3	2	432124	1.95441	Volume
15	9	2	432124	3.38514	Volume
20	27	2	432124	5.86323	Volume
25	56	2	432124	8.44402	Volume
30	134	2	432124	13.0619	Volume
35	283	2.04947	432124	18.9823	Volume
40	618	2.0712	432124	28.0511	Volume
45	1297	2.08534	432124	40.6373	Volume
50	2634	2.09551	432124	57.9113	Volume
55	4660	2.11332	432124	77.0279	Volume
60	7358	2.13154	432124	96.791	Volume
65	10665	2.15747	432124	116.529	Volume
66	11440	2.15735	432124	120.689	Volume
15	5	2	186475	2.52313	Volume
20	9	2	186475	3.38514	Volume
25	21	2.04762	186475	5.17088	Volume
30	40	2.1	186475	7.1365	Volume
35	105	2.08571	186475	11.5624	Volume
40	229	2.09607	186475	17.0755	Volume
45	755	2.50464	186475	31.0048	Volume
50	6363	4.02204	186475	90.009	Volume
52	12717	4.09449	186475	127.247	Volume

## Sheet: SourceDataEDFig8cii
t	area	DriverNumberMean	SimID	SliceDiameter	Condition
10	3	2	118985	1.95441	Surface
20	18	2	118985	4.78731	Surface
30	75	2.02667	118985	9.77205	Surface
40	181	2.09945	118985	15.1808	Surface
50	346	2.18208	118985	20.9891	Surface
60	633	2.34281	118985	28.3894	Surface
70	1054	2.57685	118985	36.6332	Surface
80	1656	2.83031	118985	45.9182	Surface
90	2378	3.04373	118985	55.0251	Surface
100	3401	3.33314	118985	65.8049	Surface
110	4614	3.62419	118985	76.6468	Surface
120	6174	3.98672	118985	88.6622	Surface
130	8164	4.39723	118985	101.955	Surface
140	10631	4.84188	118985	116.343	Surface
144	11755	5.03343	118985	122.339	Surface
10	6	2	36986	2.76395	Surface
20	44	2.04545	36986	7.48482	Surface
30	139	2.05755	36986	13.3034	Surface
40	282	2.08865	36986	18.9487	Surface
50	496	2.11895	36986	25.1302	Surface
60	811	2.34772	36986	32.1341	Surface
70	1309	2.77082	36986	40.8249	Surface
80	1932	3.16977	36986	49.5974	Surface
90	2873	3.63731	36986	60.4815	Surface
100	4097	4.0681	36986	72.2251	Surface
110	5718	4.53725	36986	85.3252	Surface
120	7668	5.07616	36986	98.8089	Surface
130	10221	5.65992	36986	114.078	Surface
138	12649	6.13606	36986	126.906	Surface
10	9	2	118608	3.38514	Surface
20	47	2	118608	7.73578	Surface
30	136	2	118608	13.159	Surface
40	270	2.02963	118608	18.5412	Surface
50	489	2.07566	118608	24.9522	Surface
60	777	2.13771	118608	31.4533	Surface
70	1194	2.28894	118608	38.9904	Surface
80	1822	2.61965	118608	48.1647	Surface
90	2676	3.15396	118608	58.3711	Surface
100	3888	3.90252	118608	70.3588	Surface
110	5511	4.67066	118608	83.7665	Surface
120	7511	5.3427	118608	97.7921	Surface
130	10163	6.05874	118608	113.754	Surface
134	11339	6.31916	118608	120.155	Surface
10	1	2	10123	1.12838	Surface
20	21	2.04762	10123	5.17088	Surface
30	81	2.06173	10123	10.1554	Surface
40	201	2.13433	10123	15.9975	Surface
50	407	2.19902	10123	22.7642	Surface
60	683	2.31332	10123	29.4894	Surface
70	1062	2.44727	10123	36.772	Surface
80	1589	2.65513	10123	44.9797	Surface
90	2324	2.93373	10123	54.3968	Surface
100	3192	3.22776	10123	63.7509	Surface
110	4441	3.59514	10123	75.1961	Surface
120	6043	3.97501	10123	87.7165	Surface
130	7997	4.38152	10123	100.906	Surface
140	10535	4.88439	10123	115.817	Surface
142	11125	4.99955	10123	119.016	Surface
10	1	2	119360	1.12838	Surface
20	6	2	119360	2.76395	Surface
30	51	2.01961	119360	8.05824	Surface
40	147	2.14286	119360	13.6809	Surface
50	316	2.31962	119360	20.0585	Surface
60	569	2.50439	119360	26.916	Surface
70	969	2.67079	119360	35.125	Surface
80	1521	2.91124	119360	44.0068	Surface
90	2277	3.18489	119360	53.8439	Surface
100	3256	3.54822	119360	64.3869	Surface
110	4574	4.04919	119360	76.3138	Surface
120	6275	4.64494	119360	89.3844	Surface
130	8622	5.3868	119360	104.775	Surface
140	11799	6.16544	119360	122.568	Surface
141	12107	6.22788	119360	124.158	Surface
10	2	2	308454	1.59577	Surface
20	24	2	308454	5.52791	Surface
30	84	2.03571	308454	10.3418	Surface
40	210	2.22381	308454	16.3518	Surface
50	420	2.49524	308454	23.1249	Surface
60	760	2.71711	308454	31.1073	Surface
70	1268	2.95584	308454	40.1804	Surface
80	1902	3.19085	308454	49.2108	Surface
90	2792	3.50609	308454	59.6229	Surface
100	4064	3.96506	308454	71.9336	Surface
110	5606	4.44256	308454	84.4854	Surface
120	7706	5.03361	308454	99.0534	Surface
130	10235	5.66996	308454	114.156	Surface
138	12788	6.19776	308454	127.602	Surface
10	3	2	36367	1.95441	Surface
20	30	2	36367	6.18039	Surface
30	108	2.00926	36367	11.7265	Surface
40	236	2.09322	36367	17.3345	Surface
50	462	2.21429	36367	24.2536	Surface
60	780	2.35128	36367	31.5139	Surface
70	1247	2.52205	36367	39.8463	Surface
80	1860	2.73118	36367	48.6644	Surface
90	2774	3.21774	36367	59.4303	Surface
100	3988	3.75125	36367	71.2578	Surface
110	5626	4.31337	36367	84.636	Surface
120	7655	4.91666	36367	98.7251	Surface
130	10152	5.58836	36367	113.692	Surface
135	11766	5.97476	36367	122.397	Surface
10	4	2	38301	2.25676	Surface
20	30	2.16667	38301	6.18039	Surface
30	107	2.18692	38301	11.672	Surface
40	248	2.25	38301	17.7697	Surface
50	477	2.40252	38301	24.6442	Surface
60	842	2.72922	38301	32.7424	Surface
70	1355	3.09151	38301	41.536	Surface
80	2092	3.47658	38301	51.6102	Surface
90	3051	3.93707	38301	62.327	Surface
100	4404	4.46639	38301	74.8822	Surface
110	6278	5.16996	38301	89.4058	Surface
120	8524	5.77299	38301	104.178	Surface
130	11156	6.34224	38301	119.182	Surface
135	12774	6.6406	38301	127.532	Surface
10	1	2	36092	1.12838	Surface
20	12	2	36092	3.90882	Surface
30	44	2.09091	36092	7.48482	Surface
40	129	2.17054	36092	12.8159	Surface
50	289	2.24567	36092	19.1824	Surface
60	538	2.4145	36092	26.1726	Surface
70	917	2.66848	36092	34.1696	Surface
80	1483	2.96156	36092	43.4536	Surface
90	2169	3.23144	36092	52.5515	Surface
100	3184	3.51727	36092	63.671	Surface
110	4360	3.82362	36092	74.5072	Surface
120	5950	4.16773	36092	87.0389	Surface
130	7973	4.57732	36092	100.755	Surface
140	10475	5.02749	36092	115.487	Surface
147	12448	5.35219	36092	125.894	Surface
10	1	2	38300	1.12838	Surface
20	15	2.26667	38300	4.37019	Surface
30	90	2.35556	38300	10.7047	Surface
40	226	2.40708	38300	16.9633	Surface
50	470	2.64468	38300	24.4627	Surface
60	877	3.03307	38300	33.416	Surface
70	1428	3.37115	38300	42.6402	Surface
80	2168	3.68865	38300	52.5394	Surface
90	3236	4.03986	38300	64.1888	Surface
100	4563	4.43765	38300	76.222	Surface
110	6245	4.8743	38300	89.1705	Surface
120	8353	5.33892	38300	103.128	Surface
130	10957	5.80104	38300	118.114	Surface
134	12035	5.95987	38300	123.788	Surface
10	4	2	9380	2.25676	Surface
20	22	2	9380	5.29257	Surface
30	88	2.05682	9380	10.5851	Surface
40	225	2.10222	9380	16.9257	Surface
50	443	2.23928	9380	23.7496	Surface
60	746	2.40214	9380	30.8194	Surface
70	1243	2.74256	9380	39.7824	Surface
80	1920	3.04583	9380	49.4431	Surface
90	2808	3.36147	9380	59.7934	Surface
100	3922	3.72412	9380	70.6657	Surface
110	5333	4.15095	9380	82.4026	Surface
120	7247	4.64164	9380	96.0581	Surface
130	9693	5.16455	9380	111.092	Surface
139	12329	5.6286	9380	125.291	Surface
10	3	2	36690	1.95441	Surface
20	26	2.11538	36690	5.75363	Surface
30	87	2.11494	36690	10.5248	Surface
40	237	2.33755	36690	17.3712	Surface
50	520	2.70769	36690	25.731	Surface
60	1027	3.04674	36690	36.161	Surface
70	1645	3.33374	36690	45.7655	Surface
80	2463	3.59846	36690	55.9999	Surface
90	3633	3.91219	36690	68.0123	Surface
100	5074	4.24655	36690	80.3767	Surface
110	6888	4.62776	36690	93.6487	Surface
120	9081	5.09316	36690	107.528	Surface
130	11709	5.60398	36690	122.1	Surface
132	12350	5.71919	36690	125.397	Surface
20	11	2	37637	3.74241	Surface
30	51	2	37637	8.05824	Surface
40	139	2	37637	13.3034	Surface
50	313	2.11502	37637	19.9631	Surface
60	554	2.27617	37637	26.5589	Surface
70	923	2.49079	37637	34.2812	Surface
80	1467	2.72733	37637	43.2185	Surface
90	2166	3.00923	37637	52.5151	Surface
100	3100	3.31935	37637	62.8255	Surface
110	4286	3.62086	37637	73.8722	Surface
120	5804	3.99518	37637	85.9644	Surface
130	7880	4.47386	37637	100.166	Surface
140	10324	4.98276	37637	114.651	Surface
147	12411	5.3658	37637	125.707	Surface
20	12	2	117860	3.90882	Surface
30	56	2.05357	117860	8.44402	Surface
40	158	2.0443	117860	14.1835	Surface
50	298	2.06711	117860	19.4788	Surface
60	546	2.17033	117860	26.3664	Surface
70	853	2.35756	117860	32.9556	Surface
80	1324	2.65937	117860	41.0581	Surface
90	1997	3.02854	117860	50.4248	Surface
100	2955	3.53435	117860	61.3386	Surface
110	4282	4.05652	117860	73.8377	Surface
120	5882	4.59419	117860	86.5401	Surface
130	7998	5.16442	117860	100.913	Surface
140	10504	5.70935	117860	115.646	Surface
145	12005	5.98784	117860	123.633	Surface
10	2	2	307058	1.59577	Surface
20	5	2	307058	2.52313	Surface
30	49	2.22449	307058	7.89865	Surface
40	132	2.37121	307058	12.9641	Surface
50	303	2.67327	307058	19.6416	Surface
60	595	3.07395	307058	27.5241	Surface
70	1059	3.4627	307058	36.72	Surface
80	1714	3.89557	307058	46.7154	Surface
90	2608	4.39724	307058	57.6247	Surface
100	3856	4.87241	307058	70.0686	Surface
110	5570	5.43411	307058	84.2137	Surface
120	7834	6.0725	307058	99.8727	Surface
130	10328	6.58443	307058	114.674	Surface
136	12177	6.89694	307058	124.516	Surface
10	1	2	38213	1.12838	Surface
20	7	2	38213	2.98541	Surface
30	27	2	38213	5.86323	Surface
40	101	2.0198	38213	11.3401	Surface
50	231	2.07792	38213	17.1499	Surface
60	461	2.21909	38213	24.2273	Surface
70	756	2.39815	38213	31.0253	Surface
80	1186	2.60034	38213	38.8595	Surface
90	1813	2.83012	38213	48.0456	Surface
100	2580	3.08062	38213	57.3146	Surface
110	3593	3.38992	38213	67.6369	Surface
120	4981	3.86107	38213	79.6367	Surface
130	6706	4.3737	38213	92.4032	Surface
140	8814	4.91763	38213	105.936	Surface
150	11442	5.4279	38213	120.7	Surface
154	12632	5.63585	38213	126.821	Surface
20	4	2	8222	2.25676	Surface
30	33	2.0303	8222	6.48204	Surface
40	131	2.01527	8222	12.9149	Surface
50	273	2.05128	8222	18.6439	Surface
60	482	2.17842	8222	24.773	Surface
70	820	2.32439	8222	32.3119	Surface
80	1315	2.55209	8222	40.9183	Surface
90	1938	2.76832	8222	49.6743	Surface
100	2813	3.03448	8222	59.8467	Surface
110	3911	3.38993	8222	70.5666	Surface
120	5315	3.78514	8222	82.2634	Surface
130	7153	4.2708	8222	95.4331	Surface
140	9436	4.83468	8222	109.61	Surface
148	11537	5.32513	8222	121.2	Surface
10	5	2	159263	2.52313	Surface
20	34	2.02941	159263	6.57952	Surface
30	107	2.04673	159263	11.672	Surface
40	273	2.13553	159263	18.6439	Surface
50	477	2.21384	159263	24.6442	Surface
60	800	2.38	159263	31.9154	Surface
70	1249	2.55805	159263	39.8783	Surface
80	1822	2.76125	159263	48.1647	Surface
90	2680	3.03358	159263	58.4147	Surface
100	3846	3.39574	159263	69.9777	Surface
110	5330	3.79981	159263	82.3794	Surface
120	7181	4.26027	159263	95.6197	Surface
130	9489	4.79545	159263	109.917	Surface
138	11797	5.31211	159263	122.558	Surface
20	1	2	36985	1.12838	Surface
30	4	2	36985	2.25676	Surface
40	19	2.05263	36985	4.91849	Surface
50	75	2.17333	36985	9.77205	Surface
60	219	2.36986	36985	16.6985	Surface
70	420	2.47619	36985	23.1249	Surface
80	718	2.73398	36985	30.2355	Surface
90	1210	3.0876	36985	39.2507	Surface
100	1934	3.52275	36985	49.623	Surface
110	2980	4.00403	36985	61.5975	Surface
120	4320	4.52477	36985	74.1646	Surface
130	6046	5.03308	36985	87.7383	Surface
140	8123	5.51447	36985	101.698	Surface
150	10624	6.01271	36985	116.305	Surface
158	12961	6.4198	36985	128.462	Surface
10	2	2	35652	1.59577	Surface
20	20	2	35652	5.04627	Surface
30	73	2	35652	9.64088	Surface
40	171	2.01754	35652	14.7555	Surface
50	330	2.10303	35652	20.498	Surface
60	587	2.18739	35652	27.3385	Surface
70	906	2.31788	35652	33.964	Surface
80	1411	2.5365	35652	42.3856	Surface
90	2077	2.89023	35652	51.4249	Surface
100	2980	3.32148	35652	61.5975	Surface
110	4318	3.80153	35652	74.1475	Surface
120	5987	4.28746	35652	87.3091	Surface
130	8156	4.89909	35652	101.905	Surface
140	10980	5.62359	35652	118.238	Surface
10	5	2	35586	2.52313	Surface
20	28	2.03571	35586	5.97082	Surface
30	108	2.07407	35586	11.7265	Surface
40	250	2.128	35586	17.8412	Surface
50	480	2.24375	35586	24.7215	Surface
60	803	2.41345	35586	31.9752	Surface
70	1309	2.66921	35586	40.8249	Surface
80	1970	3.00305	35586	50.0828	Surface
90	2936	3.46424	35586	61.1411	Surface
100	4253	3.99412	35586	73.5873	Surface
110	5819	4.42585	35586	86.0754	Surface
120	7928	4.96582	35586	100.47	Surface
130	10502	5.56675	35586	115.635	Surface
137	12591	5.99794	35586	126.615	Surface
10	1	2	158738	1.12838	Surface
20	24	2	158738	5.52791	Surface
30	94	2.18085	158738	10.94	Surface
40	226	2.29646	158738	16.9633	Surface
50	441	2.4966	158738	23.696	Surface
60	777	2.79022	158738	31.4533	Surface
70	1234	3.0389	158738	39.6381	Surface
80	1893	3.23349	158738	49.0942	Surface
90	2704	3.43417	158738	58.6757	Surface
100	3798	3.73486	158738	69.5397	Surface
110	5257	4.12517	158738	81.8133	Surface
120	7189	4.69384	158738	95.673	Surface
130	9657	5.35767	158738	110.886	Surface
138	12085	5.92338	158738	124.045	Surface
20	1	2	158215	1.12838	Surface
30	28	2	158215	5.97082	Surface
40	100	2.18	158215	11.2838	Surface
50	244	2.44672	158215	17.6258	Surface
60	474	2.77637	158215	24.5666	Surface
70	893	3.17245	158215	33.7195	Surface
80	1506	3.52258	158215	43.7893	Surface
90	2378	3.83347	158215	55.0251	Surface
100	3485	4.17647	158215	66.6126	Surface
110	4950	4.70263	158215	79.3885	Surface
120	6828	5.22832	158215	93.2399	Surface
130	9117	5.73741	158215	107.741	Surface
140	11962	6.23441	158215	123.412	Surface
142	12596	6.34757	158215	126.64	Surface
10	2	2	117518	1.59577	Surface
20	3	2	117518	1.95441	Surface
30	28	2	117518	5.97082	Surface
40	100	2.03	117518	11.2838	Surface
50	219	2.10046	117518	16.6985	Surface
60	423	2.13239	117518	23.2073	Surface
70	685	2.19124	117518	29.5325	Surface
80	1052	2.37167	117518	36.5985	Surface
90	1601	2.62461	117518	45.1493	Surface
100	2335	2.94304	117518	54.5254	Surface
110	3370	3.43264	117518	65.5043	Surface
120	4795	4.04943	117518	78.1357	Surface
130	6677	4.73476	117518	92.2031	Surface
140	9079	5.48089	117518	107.516	Surface
150	12079	6.24572	117518	124.014	Surface
30	4	2	308969	2.25676	Surface
40	48	2.04167	308969	7.81764	Surface
50	145	2.14483	308969	13.5875	Surface
60	352	2.37216	308969	21.1703	Surface
70	661	2.56278	308969	29.0105	Surface
80	1080	2.76389	308969	37.0823	Surface
90	1601	2.95753	308969	45.1493	Surface
100	2368	3.20524	308969	54.9093	Surface
110	3363	3.55456	308969	65.4363	Surface
120	4672	4.04003	308969	77.127	Surface
130	6444	4.63532	308969	90.5801	Surface
140	8679	5.24542	308969	105.121	Surface
150	11405	5.87383	308969	120.504	Surface
154	12760	6.12821	308969	127.462	Surface
10	4	2	189729	2.25676	Surface
20	30	2.03333	189729	6.18039	Surface
30	96	2.02083	189729	11.0558	Surface
40	231	2.03463	189729	17.1499	Surface
50	428	2.07477	189729	23.3441	Surface
60	724	2.28315	189729	30.3616	Surface
70	1207	2.66446	189729	39.202	Surface
80	1855	3.03396	189729	48.599	Surface
90	2774	3.43764	189729	59.4303	Surface
100	3912	3.85123	189729	70.5756	Surface
110	5440	4.31544	189729	83.2251	Surface
120	7395	4.82137	189729	97.034	Surface
130	9760	5.31445	189729	111.476	Surface
140	12463	5.81521	189729	125.97	Surface
10	10	2	118248	3.56825	Surface
20	36	2.08333	118248	6.77028	Surface
30	137	2.13139	118248	13.2073	Surface
40	282	2.17376	118248	18.9487	Surface
50	505	2.26733	118248	25.3572	Surface
60	869	2.43613	118248	33.2633	Surface
70	1327	2.57875	118248	41.1046	Surface
80	1991	2.79709	118248	50.349	Surface
90	2856	3.02696	118248	60.3023	Surface
100	3986	3.3013	118248	71.24	Surface
110	5381	3.66233	118248	82.7726	Surface
120	7260	4.3354	118248	96.1443	Surface
130	9892	5.21138	118248	112.227	Surface
136	11596	5.63979	118248	121.509	Surface
10	2	2	188924	1.59577	Surface
20	6	2	188924	2.76395	Surface
30	41	2	188924	7.22515	Surface
40	136	2.11029	188924	13.159	Surface
50	302	2.21192	188924	19.6091	Surface
60	552	2.34783	188924	26.5109	Surface
70	941	2.59086	188924	34.6138	Surface
80	1473	2.88187	188924	43.3068	Surface
90	2264	3.33657	188924	53.69	Surface
100	3286	3.78028	188924	64.6828	Surface
110	4668	4.27614	188924	77.094	Surface
120	6493	4.78962	188924	90.9238	Surface
130	8804	5.33701	188924	105.875	Surface
140	11629	5.91908	188924	121.682	Surface
144	12820	6.12824	188924	127.761	Surface
20	2	2	35651	1.59577	Surface
30	13	2.23077	35651	4.06843	Surface
40	65	2.24615	35651	9.09728	Surface
50	174	2.36207	35651	14.8843	Surface
60	370	2.45135	35651	21.7048	Surface
70	650	2.54615	35651	28.7681	Surface
80	1039	2.69105	35651	36.3716	Surface
90	1594	2.8946	35651	45.0505	Surface
100	2381	3.25871	35651	55.0598	Surface
110	3550	3.71606	35651	67.2309	Surface
120	4956	4.17776	35651	79.4366	Surface
130	6724	4.65065	35651	92.5271	Surface
140	8967	5.14241	35651	106.851	Surface
150	11777	5.62851	35651	122.454	Surface
152	12345	5.71203	35651	125.372	Surface
10	6	2	8959	2.76395	Surface
20	29	2	8959	6.07651	Surface
30	97	2.08247	8959	11.1132	Surface
40	224	2.24554	8959	16.888	Surface
50	384	2.3099	8959	22.1116	Surface
60	646	2.38545	8959	28.6795	Surface
70	1022	2.54403	8959	36.0729	Surface
80	1541	2.76249	8959	44.2952	Surface
90	2249	2.996	8959	53.5118	Surface
100	3227	3.42485	8959	64.0995	Surface
110	4601	4.09063	8959	76.5387	Surface
120	6416	4.72039	8959	90.3831	Surface
130	8634	5.30808	8959	104.848	Surface
138	10740	5.75428	8959	116.938	Surface
20	3	2	307958	1.95441	Surface
30	16	2.0625	307958	4.51352	Surface
40	123	2.09756	307958	12.5143	Surface
50	292	2.23973	307958	19.2818	Surface
60	558	2.48925	307958	26.6546	Surface
70	974	2.77823	307958	35.2156	Surface
80	1489	3.0497	307958	43.5414	Surface
90	2284	3.35552	307958	53.9266	Surface
100	3301	3.68646	307958	64.8303	Surface
110	4690	4.0742	307958	77.2754	Surface
120	6288	4.47503	307958	89.477	Surface
130	8567	5.01728	307958	104.441	Surface
140	11310	5.60681	307958	120.001	Surface
142	11932	5.7257	307958	123.257	Surface
10	4	2	159778	2.25676	Surface
20	20	2	159778	5.04627	Surface
30	84	2.09524	159778	10.3418	Surface
40	238	2.35714	159778	17.4078	Surface
50	558	2.96774	159778	26.6546	Surface
60	1055	3.41043	159778	36.6506	Surface
70	1850	3.76703	159778	48.5334	Surface
80	2851	4.05051	159778	60.2495	Surface
90	4163	4.35143	159778	72.8045	Surface
100	5771	4.62086	159778	85.7197	Surface
110	7785	4.94965	159778	99.5599	Surface
120	10361	5.27237	159778	114.857	Surface
127	12359	5.52901	159778	125.443	Surface
10	2	2	158743	1.59577	Surface
20	7	2	158743	2.98541	Surface
30	38	2.05263	158743	6.9558	Surface
40	122	2.09836	158743	12.4634	Surface
50	274	2.27372	158743	18.678	Surface
60	532	2.48872	158743	26.0262	Surface
70	920	2.81413	158743	34.2254	Surface
80	1551	3.2521	158743	44.4387	Surface
90	2375	3.64	158743	54.9904	Surface
100	3489	4.05646	158743	66.6508	Surface
110	4991	4.49189	158743	79.7166	Surface
120	6925	4.97141	158743	93.8999	Surface
130	9358	5.49006	158743	109.156	Surface
138	11835	5.95133	158743	122.755	Surface
20	13	2	308459	4.06843	Surface
30	69	2	308459	9.37302	Surface
40	171	2.01754	308459	14.7555	Surface
50	356	2.09831	308459	21.2902	Surface
60	610	2.29016	308459	27.8689	Surface
70	1064	2.67951	308459	36.8066	Surface
80	1641	3.04327	308459	45.7098	Surface
90	2428	3.40568	308459	55.6006	Surface
100	3592	3.89811	308459	67.6275	Surface
110	5222	4.52643	308459	81.5405	Surface
120	7219	5.10154	308459	95.8724	Surface
130	9612	5.65626	308459	110.627	Surface
140	12632	6.1896	308459	126.821	Surface
142	13295	6.28545	308459	130.107	Surface
10	3	2	38967	1.95441	Surface
20	24	2	38967	5.52791	Surface
30	84	2.0119	38967	10.3418	Surface
40	198	2.0202	38967	15.8777	Surface
50	395	2.04557	38967	22.4261	Surface
60	661	2.18003	38967	29.0105	Surface
70	1135	2.56828	38967	38.0148	Surface
80	1781	2.91072	38967	47.6197	Surface
90	2646	3.29252	38967	58.043	Surface
100	3853	3.70646	38967	70.0414	Surface
110	5406	4.16759	38967	82.9646	Surface
120	7147	4.592	38967	95.3931	Surface
130	9488	5.09296	38967	109.911	Surface
138	11671	5.50921	38967	121.902	Surface
10	5	2	159780	2.52313	Surface
20	31	2.03226	159780	6.28255	Surface
30	100	2.11	159780	11.2838	Surface
40	210	2.19048	159780	16.3518	Surface
50	391	2.31202	159780	22.3123	Surface
60	683	2.41874	159780	29.4894	Surface
70	1096	2.56204	159780	37.356	Surface
80	1638	2.7851	159780	45.668	Surface
90	2335	3.02227	159780	54.5254	Surface
100	3284	3.30968	159780	64.6631	Surface
110	4513	3.64458	159780	75.8032	Surface
120	5999	3.97833	159780	87.3966	Surface
130	7889	4.34681	159780	100.223	Surface
140	10304	4.81483	159780	114.54	Surface
144	11410	5.02752	159780	120.531	Surface
10	1	2	37635	1.12838	Surface
20	20	2	37635	5.04627	Surface
30	73	2.0274	37635	9.64088	Surface
40	189	2.06349	37635	15.5126	Surface
50	351	2.06553	37635	21.1402	Surface
60	585	2.12308	37635	27.2919	Surface
70	919	2.23395	37635	34.2068	Surface
80	1396	2.38109	37635	42.1597	Surface
90	2064	2.66328	37635	51.2637	Surface
100	2942	3.00136	37635	61.2035	Surface
110	4076	3.36874	37635	72.0397	Surface
120	5455	3.75545	37635	83.3398	Surface
130	7175	4.22983	37635	95.5798	Surface
140	9482	4.78043	37635	109.877	Surface
147	11630	5.24067	37635	121.687	Surface
10	2	2	158221	1.59577	Surface
20	8	2	158221	3.19154	Surface
30	48	2.0625	158221	7.81764	Surface
40	151	2.13907	158221	13.8658	Surface
50	302	2.19868	158221	19.6091	Surface
60	539	2.28757	158221	26.1969	Surface
70	884	2.54525	158221	33.5491	Surface
80	1404	3.05769	158221	42.2804	Surface
90	2208	3.7106	158221	53.0218	Surface
100	3264	4.3079	158221	64.4659	Surface
110	4705	4.95685	158221	77.3989	Surface
120	6581	5.60644	158221	91.5379	Surface
130	9130	6.28949	158221	107.818	Surface
140	12216	6.9368	158221	124.715	Surface
142	12889	7.05524	158221	128.105	Surface
10	4	2	188455	2.25676	Surface
20	26	2	188455	5.75363	Surface
30	109	2.02752	188455	11.7806	Surface
40	247	2.10526	188455	17.7339	Surface
50	468	2.21368	188455	24.4106	Surface
60	771	2.3048	188455	31.3316	Surface
70	1210	2.48595	188455	39.2507	Surface
80	1858	2.80409	188455	48.6382	Surface
90	2705	3.18743	188455	58.6866	Surface
100	3899	3.60298	188455	70.4582	Surface
110	5333	3.9655	188455	82.4026	Surface
120	7113	4.32926	188455	95.1659	Surface
130	9264	4.73143	188455	108.606	Surface
140	11920	5.21745	188455	123.195	Surface
141	12252	5.27522	188455	124.899	Surface
10	3	2	307063	1.95441	Surface
20	32	2.0625	307063	6.38308	Surface
30	117	2.07692	307063	12.2053	Surface
40	235	2.14468	307063	17.2977	Surface
50	427	2.21311	307063	23.3168	Surface
60	718	2.34819	307063	30.2355	Surface
70	1109	2.54554	307063	37.5769	Surface
80	1660	2.79277	307063	45.9737	Surface
90	2454	3.15403	307063	55.8975	Surface
100	3580	3.7419	307063	67.5144	Surface
110	5126	4.37729	307063	80.7875	Surface
120	7015	5.02067	307063	94.5081	Surface
130	9517	5.70821	307063	110.079	Surface
140	12626	6.39894	307063	126.791	Surface
141	12953	6.46344	307063	128.422	Surface
10	1	2	187603	1.12838	Surface
20	5	2	187603	2.52313	Surface
30	30	2.06667	187603	6.18039	Surface
40	118	2.12712	187603	12.2573	Surface
50	251	2.29482	187603	17.8769	Surface
60	473	2.48626	187603	24.5406	Surface
70	840	2.76429	187603	32.7035	Surface
80	1333	3.12678	187603	41.1974	Surface
90	2047	3.55691	187603	51.0521	Surface
100	3149	4.14703	187603	63.3201	Surface
110	4619	4.77701	187603	76.6883	Surface
120	6503	5.53852	187603	90.9938	Surface
130	9039	6.37913	187603	107.279	Surface
140	12198	7.14568	187603	124.623	Surface
10	1	2	8583	1.12838	Surface
20	4	2	8583	2.25676	Surface
30	55	2.03636	8583	8.36828	Surface
40	156	2.12179	8583	14.0935	Surface
50	328	2.32317	8583	20.4358	Surface
60	618	2.61489	8583	28.0511	Surface
70	1039	2.94129	8583	36.3716	Surface
80	1624	3.30727	8583	45.4724	Surface
90	2425	3.74474	8583	55.5662	Surface
100	3545	4.23047	8583	67.1836	Surface
110	5117	4.81415	8583	80.7166	Surface
120	7121	5.41539	8583	95.2194	Surface
130	9445	5.98973	8583	109.662	Surface
140	12450	6.58361	8583	125.904	Surface
141	12763	6.63379	8583	127.477	Surface
10	2	2	37634	1.59577	Surface
20	10	2	37634	3.56825	Surface
30	45	2.06667	37634	7.5694	Surface
40	130	2.11538	37634	12.8655	Surface
50	279	2.33692	37634	18.8476	Surface
60	557	2.64093	37634	26.6307	Surface
70	965	2.8456	37634	35.0525	Surface
80	1531	3.06924	37634	44.1512	Surface
90	2297	3.3448	37634	54.0799	Surface
100	3363	3.68956	37634	65.4363	Surface
110	4758	4.17591	37634	77.8336	Surface
120	6537	4.72602	37634	91.2314	Surface
130	8779	5.31689	37634	105.725	Surface
140	11617	5.927	37634	121.619	Surface
141	11899	5.98235	37634	123.086	Surface
10	3	2	188074	1.95441	Surface
20	19	2.05263	188074	4.91849	Surface
30	68	2.05882	188074	9.30485	Surface
40	178	2.10674	188074	15.0545	Surface
50	371	2.2345	188074	21.7341	Surface
60	626	2.46326	188074	28.232	Surface
70	1036	2.72104	188074	36.3191	Surface
80	1601	3	188074	45.1493	Surface
90	2350	3.33149	188074	54.7002	Surface
100	3309	3.67875	188074	64.9088	Surface
110	4641	4.09653	188074	76.8707	Surface
120	6350	4.56031	188074	89.917	Surface
130	8302	5.00903	188074	102.813	Surface
140	10716	5.48255	188074	116.808	Surface
144	11937	5.69389	188074	123.283	Surface
10	8	2.125	9766	3.19154	Surface
20	50	2.1	9766	7.97885	Surface
30	147	2.11565	9766	13.6809	Surface
40	291	2.1134	9766	19.2487	Surface
50	517	2.17408	9766	25.6567	Surface
60	842	2.30404	9766	32.7424	Surface
70	1267	2.48224	9766	40.1646	Surface
80	1859	2.8085	9766	48.6513	Surface
90	2745	3.25974	9766	59.1189	Surface
100	3921	3.71104	9766	70.6567	Surface
110	5449	4.17196	9766	83.294	Surface
120	7395	4.65991	9766	97.034	Surface
130	9483	5.04039	9766	109.882	Surface
138	11673	5.42268	9766	121.912	Surface
10	2	2	36364	1.59577	Surface
20	16	2	36364	4.51352	Surface
30	76	2.05263	36364	9.83698	Surface
40	187	2.1123	36364	15.4304	Surface
50	360	2.17778	36364	21.4095	Surface
60	629	2.30207	36364	28.2996	Surface
70	992	2.48891	36364	35.5395	Surface
80	1498	2.72964	36364	43.6728	Surface
90	2217	3.03834	36364	53.1298	Surface
100	3344	3.58792	36364	65.2512	Surface
110	4725	4.14899	36364	77.5632	Surface
120	6524	4.73712	36364	91.1406	Surface
130	8895	5.37943	36364	106.421	Surface
140	11811	6.06088	36364	122.63	Surface
141	12103	6.1165	36364	124.137	Surface
10	4	2	308968	2.25676	Surface
20	37	2.08108	308968	6.86366	Surface
30	104	2.13462	308968	11.5073	Surface
40	238	2.15546	308968	17.4078	Surface
50	447	2.21924	308968	23.8566	Surface
60	719	2.27121	308968	30.2566	Surface
70	1173	2.42199	308968	38.646	Surface
80	1726	2.62746	308968	46.8787	Surface
90	2474	2.99596	308968	56.1248	Surface
100	3512	3.46953	308968	66.8702	Surface
110	4878	4.02829	308968	78.809	Surface
120	6661	4.61237	308968	92.0926	Surface
130	8876	5.27355	308968	106.307	Surface
140	11700	5.95034	308968	122.053	Surface
10	6	2	307953	2.76395	Surface
20	35	2.05714	307953	6.67558	Surface
30	122	2.18033	307953	12.4634	Surface
40	271	2.24723	307953	18.5755	Surface
50	497	2.38833	307953	25.1555	Surface
60	849	2.66902	307953	32.8783	Surface
70	1403	3.17106	307953	42.2653	Surface
80	2227	3.80198	307953	53.2495	Surface
90	3354	4.46929	307953	65.3486	Surface
100	4702	4.98937	307953	77.3742	Surface
110	6536	5.50933	307953	91.2244	Surface
120	8819	6.0313	307953	105.966	Surface
130	11693	6.60335	307953	122.016	Surface
132	12382	6.71975	307953	125.56	Surface
10	2	2	159256	1.59577	Surface
20	16	2.0625	159256	4.51352	Surface
30	77	2.06494	159256	9.90149	Surface
40	177	2.07345	159256	15.0121	Surface
50	337	2.11869	159256	20.7143	Surface
60	574	2.23171	159256	27.034	Surface
70	945	2.43069	159256	34.6873	Surface
80	1464	2.66872	159256	43.1743	Surface
90	2109	2.94784	159256	51.8195	Surface
100	3023	3.28118	159256	62.0403	Surface
110	4144	3.63152	159256	72.6382	Surface
120	5733	4.09646	159256	85.437	Surface
130	7848	4.68476	159256	99.9619	Surface
140	10502	5.36003	159256	115.635	Surface
145	12039	5.70205	159256	123.808	Surface
20	13	2	189301	4.06843	Surface
30	73	2.0137	189301	9.64088	Surface
40	197	2.09645	189301	15.8376	Surface
50	368	2.13587	189301	21.6461	Surface
60	644	2.26863	189301	28.6351	Surface
70	1052	2.42586	189301	36.5985	Surface
80	1566	2.61814	189301	44.653	Surface
90	2257	2.85512	189301	53.6069	Surface
100	3113	3.10826	189301	62.9571	Surface
110	4194	3.38984	189301	73.0751	Surface
120	5541	3.6802	189301	83.9942	Surface
130	7327	4.06196	189301	96.5869	Surface
140	9566	4.60119	189301	110.362	Surface
146	11287	4.99211	189301	119.879	Surface
5	1	2	345337	1.12838	Volume
10	4	2	345337	2.25676	Volume
15	8	2	345337	3.19154	Volume
20	28	2	345337	5.97082	Volume
25	69	2.01449	345337	9.37302	Volume
30	154	2.03896	345337	14.0028	Volume
35	332	2.09036	345337	20.56	Volume
40	712	2.13202	345337	30.1089	Volume
45	1564	2.16113	345337	44.6245	Volume
50	3485	2.20488	345337	66.6126	Volume
55	7862	2.27601	345337	100.051	Volume
58	12986	2.31865	345337	128.586	Volume
5	1	2	224309	1.12838	Volume
10	3	2	224309	1.95441	Volume
15	14	2.14286	224309	4.22201	Volume
20	31	2.19355	224309	6.28255	Volume
25	59	2.10169	224309	8.66724	Volume
30	125	2.096	224309	12.6157	Volume
35	267	2.13483	224309	18.4379	Volume
40	607	2.24217	224309	27.8003	Volume
45	1371	2.29832	224309	41.7805	Volume
50	3077	2.34937	224309	62.592	Volume
55	7079	2.45458	224309	94.9382	Volume
59	13914	2.51308	224309	133.101	Volume
5	2	2	314137	1.59577	Volume
10	7	2.28571	314137	2.98541	Volume
15	26	2.23077	314137	5.75363	Volume
20	66	2.25758	314137	9.167	Volume
25	159	2.32704	314137	14.2283	Volume
30	361	2.3795	314137	21.4392	Volume
35	863	2.4832	314137	33.1482	Volume
40	2029	2.60473	314137	50.8272	Volume
45	5066	2.72503	314137	80.3133	Volume
50	12759	2.81605	314137	127.457	Volume
15	1	2	338797	1.12838	Volume
20	3	2	338797	1.95441	Volume
25	6	2	338797	2.76395	Volume
30	16	2	338797	4.51352	Volume
35	47	2.06383	338797	7.73578	Volume
40	105	2.15238	338797	11.5624	Volume
45	239	2.26778	338797	17.4443	Volume
50	584	2.46575	338797	27.2685	Volume
55	1448	2.56906	338797	42.9378	Volume
60	3610	2.70166	338797	67.7967	Volume
65	9499	2.85167	338797	109.975	Volume
67	14090	2.91008	338797	133.94	Volume
5	1	2	86042	1.12838	Volume
10	5	2	86042	2.52313	Volume
15	12	2	86042	3.90882	Volume
20	27	2	86042	5.86323	Volume
25	57	2	86042	8.51908	Volume
30	151	2.05298	86042	13.8658	Volume
35	319	2.10972	86042	20.1535	Volume
40	699	2.17454	86042	29.8328	Volume
45	1547	2.22043	86042	44.3813	Volume
50	3492	2.31128	86042	66.6795	Volume
55	7879	2.38571	86042	100.159	Volume
58	13033	2.43229	86042	128.818	Volume
30	1	2	215485	1.12838	Volume
35	4	2	215485	2.25676	Volume
40	11	2	215485	3.74241	Volume
45	24	2.04167	215485	5.52791	Volume
50	55	2.01818	215485	8.36828	Volume
55	113	2.0531	215485	11.9948	Volume
60	252	2.0873	215485	17.9125	Volume
65	529	2.12098	215485	25.9527	Volume
70	1145	2.17729	215485	38.1819	Volume
75	2539	2.24222	215485	56.8573	Volume
80	5663	2.29737	215485	84.9138	Volume
85	12918	2.36654	215485	128.249	Volume
5	2	2	224298	1.59577	Volume
10	5	2	224298	2.52313	Volume
15	7	2	224298	2.98541	Volume
20	16	2	224298	4.51352	Volume
25	38	2.05263	224298	6.9558	Volume
30	81	2.06173	224298	10.1554	Volume
35	187	2.08556	224298	15.4304	Volume
40	435	2.12874	224298	23.5342	Volume
45	1045	2.22488	224298	36.4765	Volume
50	2573	2.45394	224298	57.2367	Volume
55	6736	2.75341	224298	92.6096	Volume
58	12205	2.92151	224298	124.659	Volume
5	1	2	345344	1.12838	Volume
10	4	2	345344	2.25676	Volume
15	8	2	345344	3.19154	Volume
20	16	2	345344	4.51352	Volume
25	50	2.04	345344	7.97885	Volume
30	111	2.06306	345344	11.8882	Volume
35	255	2.09804	345344	18.0188	Volume
40	576	2.13194	345344	27.0811	Volume
45	1271	2.17703	345344	40.2279	Volume
50	2840	2.2338	345344	60.1332	Volume
55	6608	2.32778	345344	91.7255	Volume
59	13339	2.43804	345344	130.322	Volume
15	1	2	102875	1.12838	Volume
20	5	2	102875	2.52313	Volume
25	15	2	102875	4.37019	Volume
30	36	2.16667	102875	6.77028	Volume
35	80	2.1375	102875	10.0925	Volume
40	178	2.2191	102875	15.0545	Volume
45	401	2.24688	102875	22.5958	Volume
50	879	2.29579	102875	33.4541	Volume
55	1889	2.34886	102875	49.0423	Volume
60	4279	2.42183	102875	73.8119	Volume
65	9783	2.51058	102875	111.607	Volume
67	13664	2.54442	102875	131.9	Volume
5	1	2	278791	1.12838	Volume
10	1	2	278791	1.12838	Volume
15	5	2	278791	2.52313	Volume
20	14	2.14286	278791	4.22201	Volume
25	32	2.1875	278791	6.38308	Volume
30	65	2.24615	278791	9.09728	Volume
35	149	2.22819	278791	13.7736	Volume
40	351	2.24217	278791	21.1402	Volume
45	770	2.26753	278791	31.3113	Volume
50	1686	2.33452	278791	46.3323	Volume
55	3830	2.38799	278791	69.832	Volume
60	8880	2.48333	278791	106.331	Volume
62	12461	2.50036	278791	125.96	Volume
5	2	2	290801	1.59577	Volume
10	2	2	290801	1.59577	Volume
15	5	2	290801	2.52313	Volume
20	18	2.05556	290801	4.78731	Volume
25	39	2.10256	290801	7.04673	Volume
30	79	2.08861	290801	10.0293	Volume
35	167	2.08383	290801	14.5819	Volume
40	354	2.12712	290801	21.2303	Volume
45	790	2.16582	290801	31.7153	Volume
50	1714	2.22404	290801	46.7154	Volume
55	3799	2.27849	290801	69.5488	Volume
60	8512	2.35033	290801	104.105	Volume
63	13908	2.39395	290801	133.072	Volume
5	1	2	345315	1.12838	Volume
10	1	2	345315	1.12838	Volume
15	5	2	345315	2.52313	Volume
20	19	2	345315	4.91849	Volume
25	36	2	345315	6.77028	Volume
30	77	2	345315	9.90149	Volume
35	157	2.01911	345315	14.1386	Volume
40	326	2.04294	345315	20.3734	Volume
45	679	2.0972	345315	29.4029	Volume
50	1512	2.18254	345315	43.8764	Volume
55	3472	2.34332	345315	66.4883	Volume
60	8339	2.60619	345315	103.041	Volume
62	12178	2.71186	345315	124.521	Volume
5	1	2	253072	1.12838	Volume
10	6	2	253072	2.76395	Volume
15	19	2.10526	253072	4.91849	Volume
20	36	2.13889	253072	6.77028	Volume
25	81	2.16049	253072	10.1554	Volume
30	188	2.15957	253072	15.4716	Volume
35	444	2.2455	253072	23.7764	Volume
40	1038	2.3526	253072	36.3541	Volume
45	2504	2.42772	253072	56.4641	Volume
50	6195	2.55254	253072	88.8128	Volume
54	13091	2.65503	253072	129.105	Volume
15	3	2	86100	1.95441	Volume
20	5	2	86100	2.52313	Volume
25	8	2	86100	3.19154	Volume
30	17	2.05882	86100	4.65243	Volume
35	57	2.05263	86100	8.51908	Volume
40	145	2.08276	86100	13.5875	Volume
45	336	2.11905	86100	20.6835	Volume
50	730	2.13699	86100	30.4871	Volume
55	1588	2.18199	86100	44.9656	Volume
60	3479	2.22219	86100	66.5552	Volume
65	7813	2.30705	86100	99.7388	Volume
68	12788	2.34587	86100	127.602	Volume
10	5	2	314136	2.52313	Volume
15	13	2	314136	4.06843	Volume
20	29	2	314136	6.07651	Volume
25	52	2.05769	314136	8.13686	Volume
30	125	2.088	314136	12.6157	Volume
35	281	2.14591	314136	18.9151	Volume
40	599	2.19866	314136	27.6165	Volume
45	1339	2.26139	314136	41.29	Volume
50	2992	2.34826	314136	61.7214	Volume
55	7094	2.46307	314136	95.0387	Volume
58	12295	2.57747	314136	125.118	Volume
5	1	2	399276	1.12838	Volume
10	3	2	399276	1.95441	Volume
15	4	2	399276	2.25676	Volume
20	9	2	399276	3.38514	Volume
25	26	2.03846	399276	5.75363	Volume
30	53	2.0566	399276	8.21472	Volume
35	112	2.16071	399276	11.9416	Volume
40	268	2.23881	399276	18.4724	Volume
45	573	2.32635	399276	27.0105	Volume
50	1300	2.39846	399276	40.6843	Volume
55	3045	2.51133	399276	62.2657	Volume
60	7509	2.65069	399276	97.7791	Volume
63	12986	2.72694	399276	128.586	Volume
5	1	2	278793	1.12838	Volume
10	1	2	278793	1.12838	Volume
15	2	2	278793	1.59577	Volume
20	11	2.09091	278793	3.74241	Volume
25	27	2.07407	278793	5.86323	Volume
30	60	2.11667	278793	8.74039	Volume
35	139	2.22302	278793	13.3034	Volume
40	323	2.34675	278793	20.2795	Volume
45	751	2.46738	278793	30.9225	Volume
50	1846	2.64518	278793	48.4809	Volume
55	4702	2.86729	278793	77.3742	Volume
60	13070	3.1205	278793	129.001	Volume
5	1	2	399337	1.12838	Volume
10	3	2	399337	1.95441	Volume
15	8	2	399337	3.19154	Volume
20	19	2	399337	4.91849	Volume
25	37	2.02703	399337	6.86366	Volume
30	94	2.04255	399337	10.94	Volume
35	191	2.03665	399337	15.5945	Volume
40	417	2.08633	399337	23.0422	Volume
45	892	2.10762	399337	33.7006	Volume
50	1985	2.17028	399337	50.2731	Volume
55	4410	2.24399	399337	74.9332	Volume
60	10077	2.33601	399337	113.272	Volume
62	14060	2.37006	399337	133.797	Volume
5	3	2	338865	1.95441	Volume
10	8	2	338865	3.19154	Volume
15	19	2	338865	4.91849	Volume
20	38	2	338865	6.9558	Volume
25	87	2.21839	338865	10.5248	Volume
30	207	2.5314	338865	16.2345	Volume
35	512	2.85742	338865	25.5323	Volume
40	1428	3.20028	338865	42.6402	Volume
45	4346	3.52255	338865	74.3875	Volume
50	14373	3.7782	338865	135.278	Volume
5	1	2	57874	1.12838	Volume
10	3	2	57874	1.95441	Volume
15	4	2	57874	2.25676	Volume
20	11	2.27273	57874	3.74241	Volume
25	22	2.27273	57874	5.29257	Volume
30	64	2.32812	57874	9.02703	Volume
35	145	2.46207	57874	13.5875	Volume
40	352	2.58239	57874	21.1703	Volume
45	848	2.66509	57874	32.8589	Volume
50	2081	2.73138	57874	51.4744	Volume
55	5238	2.81596	57874	81.6653	Volume
60	13694	2.88856	57874	132.044	Volume
5	3	2	215487	1.95441	Volume
10	11	2	215487	3.74241	Volume
15	25	2	215487	5.6419	Volume
20	45	2.02222	215487	7.5694	Volume
25	103	2.04854	215487	11.4518	Volume
30	217	2.02765	215487	16.6221	Volume
35	463	2.06695	215487	24.2798	Volume
40	982	2.13238	215487	35.3599	Volume
45	2153	2.16163	215487	52.3573	Volume
50	4674	2.1994	215487	77.1435	Volume
55	10356	2.2528	215487	114.829	Volume
56	12190	2.2644	215487	124.582	Volume
5	3	2	215489	1.95441	Volume
10	4	2	215489	2.25676	Volume
15	6	2	215489	2.76395	Volume
20	14	2	215489	4.22201	Volume
25	32	2.03125	215489	6.38308	Volume
30	72	2.06944	215489	9.57461	Volume
35	180	2.05	215489	15.1388	Volume
40	390	2.09231	215489	22.2837	Volume
45	833	2.11285	215489	32.567	Volume
50	1816	2.16355	215489	48.0854	Volume
55	4071	2.20486	215489	71.9955	Volume
60	9022	2.2607	215489	107.178	Volume
62	12493	2.2804	215489	126.121	Volume
5	2	2	253074	1.59577	Volume
10	3	2	253074	1.95441	Volume
15	7	2	253074	2.98541	Volume
20	15	2	253074	4.37019	Volume
25	42	2	253074	7.31273	Volume
30	97	2	253074	11.1132	Volume
35	231	2.02597	253074	17.1499	Volume
40	513	2.05068	253074	25.5572	Volume
45	1124	2.08185	253074	37.8302	Volume
50	2438	2.10788	253074	55.715	Volume
55	5372	2.15208	253074	82.7033	Volume
60	11823	2.18379	253074	122.693	Volume
61	13821	2.18812	253074	132.655	Volume
5	1	2	290813	1.12838	Volume
10	4	2	290813	2.25676	Volume
15	12	2	290813	3.90882	Volume
20	30	2.03333	290813	6.18039	Volume
25	74	2.09459	290813	9.70668	Volume
30	160	2.2	290813	14.273	Volume
35	371	2.25067	290813	21.7341	Volume
40	833	2.33613	290813	32.567	Volume
45	1885	2.47958	290813	48.9904	Volume
50	4406	2.71062	290813	74.8992	Volume
55	10696	2.92923	290813	116.699	Volume
56	12836	2.98816	290813	127.841	Volume
5	2	2	338864	1.59577	Volume
10	6	2	338864	2.76395	Volume
15	16	2.25	338864	4.51352	Volume
20	44	2.22727	338864	7.48482	Volume
25	110	2.3	338864	11.8345	Volume
30	242	2.41736	338864	17.5535	Volume
35	566	2.60424	338864	26.845	Volume
40	1418	2.84626	338864	42.4906	Volume
45	3718	3.11888	338864	68.8034	Volume
50	10662	3.44204	338864	116.513	Volume
51	13197	3.51883	338864	129.626	Volume
10	1	2	86110	1.12838	Volume
15	5	2	86110	2.52313	Volume
20	25	2	86110	5.6419	Volume
25	49	2.04082	86110	7.89865	Volume
30	144	2.04167	86110	13.5406	Volume
35	343	2.03207	86110	20.8979	Volume
40	753	2.07437	86110	30.9637	Volume
45	1663	2.07998	86110	46.0152	Volume
50	3691	2.10377	86110	68.5531	Volume
55	8189	2.14116	86110	102.111	Volume
58	13303	2.15733	86110	130.146	Volume
15	4	2	102863	2.25676	Volume
20	8	2	102863	3.19154	Volume
25	17	2	102863	4.65243	Volume
30	48	2	102863	7.81764	Volume
35	102	2.03922	102863	11.3961	Volume
40	207	2.08696	102863	16.2345	Volume
45	438	2.10959	102863	23.6152	Volume
50	942	2.1603	102863	34.6322	Volume
55	2052	2.21637	102863	51.1145	Volume
60	4457	2.26385	102863	75.3315	Volume
65	9908	2.32226	102863	112.318	Volume
67	13680	2.35541	102863	131.977	Volume
5	1	2	57863	1.12838	Volume
10	1	2	57863	1.12838	Volume
15	2	2	57863	1.59577	Volume
20	5	2	57863	2.52313	Volume
25	8	2	57863	3.19154	Volume
30	28	2.03571	57863	5.97082	Volume
35	63	2.03175	57863	8.95623	Volume
40	130	2.07692	57863	12.8655	Volume
45	278	2.11511	57863	18.8138	Volume
50	570	2.17544	57863	26.9397	Volume
55	1328	2.23946	57863	41.1201	Volume
60	3024	2.30489	57863	62.0506	Volume
65	7012	2.39703	57863	94.4879	Volume
68	11882	2.44942	57863	122.999	Volume
5	1	2	72015	1.12838	Volume
10	5	2	72015	2.52313	Volume
15	7	2	72015	2.98541	Volume
20	24	2.04167	72015	5.52791	Volume
25	56	2.10714	72015	8.44402	Volume
30	119	2.08403	72015	12.3092	Volume
35	271	2.09594	72015	18.5755	Volume
40	618	2.23948	72015	28.0511	Volume
45	1394	2.33788	72015	42.1295	Volume
50	3296	2.46268	72015	64.7812	Volume
55	7972	2.60098	72015	100.749	Volume
58	13997	2.69251	72015	133.497	Volume
5	4	2	314139	2.25676	Volume
10	8	2	314139	3.19154	Volume
15	18	2	314139	4.78731	Volume
20	34	2	314139	6.57952	Volume
25	67	2.02985	314139	9.23618	Volume
30	129	2.03876	314139	12.8159	Volume
35	289	2.06574	314139	19.1824	Volume
40	649	2.09553	314139	28.746	Volume
45	1394	2.16643	314139	42.1295	Volume
50	3112	2.24036	314139	62.947	Volume
55	7013	2.31256	314139	94.4946	Volume
59	13566	2.34741	314139	131.426	Volume
15	8	2	102867	3.19154	Volume
20	24	2	102867	5.52791	Volume
25	60	2.01667	102867	8.74039	Volume
30	150	2.01333	102867	13.8198	Volume
35	323	2.04334	102867	20.2795	Volume
40	702	2.08974	102867	29.8967	Volume
45	1527	2.12312	102867	44.0935	Volume
50	3299	2.19127	102867	64.8106	Volume
55	7336	2.25068	102867	96.6462	Volume
59	13866	2.31105	102867	132.871	Volume
5	1	2	57871	1.12838	Volume
10	2	2	57871	1.59577	Volume
15	4	2	57871	2.25676	Volume
20	7	2	57871	2.98541	Volume
25	19	2.05263	57871	4.91849	Volume
30	45	2.04444	57871	7.5694	Volume
35	101	2.07921	57871	11.3401	Volume
40	226	2.06637	57871	16.9633	Volume
45	490	2.09592	57871	24.9777	Volume
50	1071	2.13725	57871	36.9275	Volume
55	2352	2.15816	57871	54.7235	Volume
60	5215	2.19885	57871	81.4859	Volume
65	11639	2.22906	57871	121.734	Volume
66	13725	2.24503	57871	132.194	Volume
10	3	2	253031	1.95441	Volume
15	13	2	253031	4.06843	Volume
20	38	2	253031	6.9558	Volume
25	82	2.03659	253031	10.2179	Volume
30	189	2.02646	253031	15.5126	Volume
35	384	2.0625	253031	22.1116	Volume
40	845	2.08639	253031	32.8007	Volume
45	1829	2.14051	253031	48.2572	Volume
50	4035	2.19653	253031	71.6765	Volume
55	9126	2.26112	253031	107.794	Volume
57	12713	2.2934	253031	127.227	Volume
5	3	2	338852	1.95441	Volume
10	10	2.1	338852	3.56825	Volume
15	24	2.125	338852	5.52791	Volume
20	52	2.13462	338852	8.13686	Volume
25	124	2.22581	338852	12.5651	Volume
30	270	2.31111	338852	18.5412	Volume
35	664	2.39307	338852	29.0763	Volume
40	1701	2.56085	338852	46.5379	Volume
45	4660	2.67232	338852	77.0279	Volume
50	13063	2.7806	338852	128.966	Volume
10	1	2	215491	1.12838	Volume
15	3	2	215491	1.95441	Volume
20	9	2	215491	3.38514	Volume
25	20	2	215491	5.04627	Volume
30	50	2.02	215491	7.97885	Volume
35	104	2.06731	215491	11.5073	Volume
40	250	2.072	215491	17.8412	Volume
45	568	2.11796	215491	26.8924	Volume
50	1270	2.13937	215491	40.2121	Volume
55	2858	2.1809	215491	60.3234	Volume
60	6445	2.26749	215491	90.5871	Volume
64	12647	2.32087	215491	126.896	Volume
20	2	2.5	279931	1.59577	Volume
25	11	2.36364	279931	3.74241	Volume
30	43	2.23256	279931	7.39928	Volume
35	96	2.28125	279931	11.0558	Volume
40	215	2.30698	279931	16.5453	Volume
45	473	2.34884	279931	24.5406	Volume
50	1079	2.4291	279931	37.0652	Volume
55	2483	2.57108	279931	56.2268	Volume
60	6051	2.78995	279931	87.7746	Volume
64	12631	2.98931	279931	126.816	Volume
5	3	2	278781	1.95441	Volume
10	6	2	278781	2.76395	Volume
15	9	2	278781	3.38514	Volume
20	22	2	278781	5.29257	Volume
25	47	2	278781	7.73578	Volume
30	98	2	278781	11.1704	Volume
35	214	2.03738	278781	16.5068	Volume
40	476	2.05252	278781	24.6183	Volume
45	1011	2.07023	278781	35.8782	Volume
50	2220	2.10991	278781	53.1657	Volume
55	4866	2.17406	278781	78.712	Volume
60	10878	2.23249	278781	117.687	Volume
61	12797	2.24553	278781	127.647	Volume
15	3	2	86109	1.95441	Volume
20	5	2	86109	2.52313	Volume
25	12	2	86109	3.90882	Volume
30	26	2.19231	86109	5.75363	Volume
35	69	2.17391	86109	9.37302	Volume
40	151	2.19868	86109	13.8658	Volume
45	316	2.25	86109	20.0585	Volume
50	735	2.3932	86109	30.5914	Volume
55	1697	2.59635	86109	46.4832	Volume
60	4291	2.83477	86109	73.9153	Volume
65	11349	3.15129	86109	120.208	Volume
66	13788	3.21432	86109	132.497	Volume
5	1	2	345349	1.12838	Volume
10	6	2	345349	2.76395	Volume
15	19	2	345349	4.91849	Volume
20	34	2.08824	345349	6.57952	Volume
25	78	2.08974	345349	9.96557	Volume
30	166	2.18072	345349	14.5381	Volume
35	381	2.25197	345349	22.0251	Volume
40	864	2.34491	345349	33.1674	Volume
45	2011	2.45102	345349	50.6012	Volume
50	4750	2.55621	345349	77.7682	Volume
55	11653	2.64241	345349	121.807	Volume
56	13999	2.66433	345349	133.507	Volume
5	2	2	224319	1.59577	Volume
10	5	2	224319	2.52313	Volume
15	11	2	224319	3.74241	Volume
20	27	2	224319	5.86323	Volume
25	65	2.03077	224319	9.09728	Volume
30	136	2.04412	224319	13.159	Volume
35	304	2.06908	224319	19.674	Volume
40	652	2.09202	224319	28.8124	Volume
45	1371	2.1291	224319	41.7805	Volume
50	2995	2.1596	224319	61.7523	Volume
55	6589	2.2014	224319	91.5935	Volume
59	12520	2.26701	224319	126.258	Volume
5	1	2	102874	1.12838	Volume
10	3	2	102874	1.95441	Volume
15	12	2	102874	3.90882	Volume
20	26	2	102874	5.75363	Volume
25	63	2.06349	102874	8.95623	Volume
30	123	2.05691	102874	12.5143	Volume
35	252	2.05556	102874	17.9125	Volume
40	522	2.07088	102874	25.7804	Volume
45	1132	2.09982	102874	37.9646	Volume
50	2441	2.12864	102874	55.7492	Volume
55	5315	2.16783	102874	82.2634	Volume
60	11689	2.19976	102874	121.995	Volume
61	13658	2.20545	102874	131.871	Volume
10	2	2	279924	1.59577	Volume
15	9	2	279924	3.38514	Volume
20	30	2.13333	279924	6.18039	Volume
25	77	2.19481	279924	9.90149	Volume
30	172	2.28488	279924	14.7986	Volume
35	402	2.33333	279924	22.6239	Volume
40	954	2.46436	279924	34.8521	Volume
45	2290	2.56157	279924	53.9974	Volume
50	5765	2.69124	279924	85.6751	Volume
54	12373	2.78679	279924	125.514	Volume
5	2	2	72021	1.59577	Volume
10	2	2	72021	1.59577	Volume
15	9	2	72021	3.38514	Volume
20	25	2.04	72021	5.6419	Volume
25	55	2.07273	72021	8.36828	Volume
30	123	2.05691	72021	12.5143	Volume
35	265	2.07547	72021	18.3687	Volume
40	606	2.08911	72021	27.7774	Volume
45	1298	2.16102	72021	40.653	Volume
50	2881	2.22874	72021	60.5657	Volume
55	6462	2.28227	72021	90.7065	Volume
59	12428	2.33408	72021	125.793	Volume
5	2	2	71984	1.59577	Volume
10	9	2	71984	3.38514	Volume
15	20	2.05	71984	5.04627	Volume
20	42	2.02381	71984	7.31273	Volume
25	107	2.04673	71984	11.672	Volume
30	197	2.11168	71984	15.8376	Volume
35	457	2.23195	71984	24.122	Volume
40	983	2.25331	71984	35.3779	Volume
45	2229	2.31494	71984	53.2734	Volume
50	5186	2.40436	71984	81.259	Volume
55	12462	2.53667	71984	125.965	Volume
5	1	2	399338	1.12838	Volume
10	2	2	399338	1.59577	Volume
15	7	2.14286	399338	2.98541	Volume
20	20	2.1	399338	5.04627	Volume
25	58	2.13793	399338	8.59348	Volume
30	136	2.27206	399338	13.159	Volume
35	318	2.34591	399338	20.1219	Volume
40	711	2.41632	399338	30.0878	Volume
45	1696	2.54481	399338	46.4695	Volume
50	4227	2.65602	399338	73.362	Volume
55	10786	2.74615	399338	117.189	Volume
56	13047	2.75443	399338	128.887	Volume
25	1	2	224318	1.12838	Volume
30	12	2.08333	224318	3.90882	Volume
35	39	2.20513	224318	7.04673	Volume
40	81	2.24691	224318	10.1554	Volume
45	174	2.24138	224318	14.8843	Volume
50	388	2.3299	224318	22.2265	Volume
55	876	2.38014	224318	33.397	Volume
60	1932	2.41304	224318	49.5974	Volume
65	4353	2.48656	224318	74.4474	Volume
70	9957	2.56302	224318	112.595	Volume
72	13952	2.60364	224318	133.283	Volume
5	3	2	290811	1.95441	Volume
10	7	2	290811	2.98541	Volume
15	18	2	290811	4.78731	Volume
20	52	2.01923	290811	8.13686	Volume
25	104	2.05769	290811	11.5073	Volume
30	220	2.07273	290811	16.7366	Volume
35	482	2.11411	290811	24.773	Volume
40	984	2.16463	290811	35.3959	Volume
45	2216	2.213	290811	53.1178	Volume
50	5030	2.3002	290811	80.0275	Volume
55	11477	2.36473	290811	120.884	Volume
56	13629	2.37926	290811	131.731	Volume
5	2	2	253014	1.59577	Volume
10	4	2	253014	2.25676	Volume
15	7	2	253014	2.98541	Volume
20	13	2	253014	4.06843	Volume
25	26	2	253014	5.75363	Volume
30	71	2.07042	253014	9.50789	Volume
35	151	2.23179	253014	13.8658	Volume
40	349	2.28653	253014	21.0799	Volume
45	817	2.35006	253014	32.2527	Volume
50	1879	2.47153	253014	48.9123	Volume
55	4471	2.56318	253014	75.4497	Volume
60	11003	2.68972	253014	118.362	Volume
61	13240	2.70325	253014	129.837	Volume
5	1	2	314133	1.12838	Volume
10	3	2	314133	1.95441	Volume
15	9	2	314133	3.38514	Volume
20	21	2	314133	5.17088	Volume
25	48	2	314133	7.81764	Volume
30	102	2.0098	314133	11.3961	Volume
35	222	2.03153	314133	16.8125	Volume
40	484	2.06818	314133	24.8243	Volume
45	1044	2.11782	314133	36.459	Volume
50	2252	2.15053	314133	53.5475	Volume
55	4943	2.20352	314133	79.3324	Volume
60	10905	2.25254	314133	117.833	Volume
61	12822	2.25675	314133	127.771	Volume
10	1	2	71987	1.12838	Volume
15	5	2	71987	2.52313	Volume
20	18	2	71987	4.78731	Volume
25	44	2.02273	71987	7.48482	Volume
30	97	2.06186	71987	11.1132	Volume
35	201	2.10448	71987	15.9975	Volume
40	437	2.16705	71987	23.5883	Volume
45	981	2.22324	71987	35.3419	Volume
50	2213	2.28965	71987	53.0818	Volume
55	5033	2.36956	71987	80.0513	Volume
60	11724	2.45556	71987	122.178	Volume
61	13978	2.47088	71987	133.407	Volume

## Sheet: SourceDataEDFig8ciii
t	area	DriverNumberMean	SimID	SliceDiameter	Condition
10	1	2	125534	1.12838	Surface
20	4	2	125534	2.25676	Surface
30	41	2.17073	125534	7.22515	Surface
40	146	2.29452	125534	13.6343	Surface
50	314	2.36306	125534	19.9949	Surface
60	586	2.47782	125534	27.3152	Surface
70	982	2.7943	125534	35.3599	Surface
80	1577	3.25147	125534	44.8096	Surface
90	2373	3.76484	125534	54.9672	Surface
100	3432	4.35491	125534	66.1041	Surface
110	4782	4.99735	125534	78.0297	Surface
120	6474	5.79637	125534	90.7907	Surface
130	8886	6.80628	125534	106.367	Surface
140	11866	7.74467	125534	122.916	Surface
142	12556	7.92096	125534	126.439	Surface
20	1	2	181433	1.12838	Surface
30	5	2.2	181433	2.52313	Surface
40	27	2.22222	181433	5.86323	Surface
50	109	2.40367	181433	11.7806	Surface
60	278	2.61511	181433	18.8138	Surface
70	571	2.97023	181433	26.9633	Surface
80	1037	3.42334	181433	36.3366	Surface
90	1762	4.0297	181433	47.3651	Surface
100	2759	4.75042	181433	59.2695	Surface
110	4027	5.40258	181433	71.6054	Surface
120	5836	6.11874	181433	86.2011	Surface
130	8080	7.02427	181433	101.429	Surface
140	10828	7.84222	181433	117.417	Surface
146	12839	8.23014	181433	127.856	Surface
10	5	2	113707	2.52313	Surface
20	28	2	113707	5.97082	Surface
30	80	2.0375	113707	10.0925	Surface
40	184	2.02717	113707	15.3061	Surface
50	373	2.06434	113707	21.7926	Surface
60	653	2.17152	113707	28.8344	Surface
70	1024	2.41211	113707	36.1081	Surface
80	1604	2.81755	113707	45.1916	Surface
90	2419	3.27793	113707	55.4974	Surface
100	3409	3.80519	113707	65.8823	Surface
110	4672	4.3048	113707	77.127	Surface
120	6319	4.84076	113707	89.6973	Surface
130	8382	5.54369	113707	103.307	Surface
140	11014	6.38007	113707	118.421	Surface
144	12205	6.74583	113707	124.659	Surface
10	6	2	74714	2.76395	Surface
20	29	2	74714	6.07651	Surface
30	109	2.00917	74714	11.7806	Surface
40	257	2.12451	74714	18.0893	Surface
50	478	2.24895	74714	24.67	Surface
60	803	2.39477	74714	31.9752	Surface
70	1250	2.58805	74714	39.8942	Surface
80	1849	2.86231	74714	48.5203	Surface
90	2627	3.23924	74714	57.8342	Surface
100	3690	3.81069	74714	68.5438	Surface
110	5091	4.50056	74714	80.5113	Surface
120	6986	5.38007	74714	94.3125	Surface
130	9538	6.46378	74714	110.201	Surface
139	12408	7.42817	74714	125.692	Surface
20	3	2	181630	1.95441	Surface
30	30	2.1	181630	6.18039	Surface
40	108	2.21296	181630	11.7265	Surface
50	252	2.29762	181630	17.9125	Surface
60	516	2.5	181630	25.6318	Surface
70	864	2.70602	181630	33.1674	Surface
80	1383	2.98908	181630	41.963	Surface
90	2117	3.35892	181630	51.9177	Surface
100	3120	3.83574	181630	63.0278	Surface
110	4457	4.45247	181630	75.3315	Surface
120	6258	5.16051	181630	89.2633	Surface
130	8438	5.83791	181630	103.651	Surface
140	10921	6.48069	181630	117.92	Surface
144	12133	6.74805	181630	124.291	Surface
10	5	2	396938	2.52313	Surface
20	27	2.11111	396938	5.86323	Surface
30	92	2.36957	396938	10.823	Surface
40	217	2.54839	396938	16.6221	Surface
50	474	2.68776	396938	24.5666	Surface
60	789	2.80228	396938	31.6952	Surface
70	1277	3.10443	396938	40.3228	Surface
80	1975	3.56881	396938	50.1463	Surface
90	2953	4.18805	396938	61.3178	Surface
100	4305	4.89753	396938	74.0358	Surface
110	6021	5.68147	396938	87.5567	Surface
120	8161	6.5163	396938	101.936	Surface
130	10927	7.46805	396938	117.952	Surface
135	12555	7.90597	396938	126.434	Surface
10	5	2	296117	2.52313	Surface
20	30	2.06667	296117	6.18039	Surface
30	83	2.04819	296117	10.28	Surface
40	195	2.18974	296117	15.757	Surface
50	414	2.38889	296117	22.9591	Surface
60	723	2.574	296117	30.3406	Surface
70	1184	2.81166	296117	38.8267	Surface
80	1814	3.11914	296117	48.0589	Surface
90	2671	3.5364	296117	58.3166	Surface
100	3688	4.01797	296117	68.5252	Surface
110	5043	4.63251	296117	80.1308	Surface
120	6790	5.3168	296117	92.9801	Surface
130	8957	6.08935	296117	106.791	Surface
140	11694	6.92005	296117	122.022	Surface
10	2	2	396673	1.59577	Surface
20	25	2	396673	5.6419	Surface
30	80	2	396673	10.0925	Surface
40	184	2.02717	396673	15.3061	Surface
50	355	2.08451	396673	21.2603	Surface
60	619	2.24233	396673	28.0737	Surface
70	1015	2.47685	396673	35.9491	Surface
80	1552	2.80288	396673	44.453	Surface
90	2294	3.25926	396673	54.0445	Surface
100	3329	3.89414	396673	65.1046	Surface
110	4578	4.53797	396673	76.3472	Surface
120	6298	5.2779	396673	89.5481	Surface
130	8497	6.11098	396673	104.013	Surface
140	11219	7.06775	396673	119.518	Surface
142	11754	7.27106	396673	122.334	Surface
20	19	2.42105	392557	4.91849	Surface
30	95	2.85263	392557	10.9981	Surface
40	283	3.10247	392557	18.9823	Surface
50	587	3.30835	392557	27.3385	Surface
60	1144	3.55769	392557	38.1652	Surface
70	1935	3.87425	392557	49.6359	Surface
80	2973	4.23104	392557	61.5251	Surface
90	4288	4.64215	392557	73.8895	Surface
100	5883	5.03342	392557	86.5475	Surface
110	7851	5.43103	392557	99.981	Surface
120	10312	5.94727	392557	114.585	Surface
125	11823	6.25947	392557	122.693	Surface
10	1	2	114066	1.12838	Surface
20	4	2	114066	2.25676	Surface
30	33	2.09091	114066	6.48204	Surface
40	109	2.07339	114066	11.7806	Surface
50	249	2.18072	114066	17.8055	Surface
60	460	2.28043	114066	24.201	Surface
70	811	2.45006	114066	32.1341	Surface
80	1259	2.71451	114066	40.0376	Surface
90	1878	3.02457	114066	48.8993	Surface
100	2703	3.39747	114066	58.6649	Surface
110	3753	3.89738	114066	69.1265	Surface
120	5217	4.48137	114066	81.5015	Surface
130	6940	5.07317	114066	94.0015	Surface
140	9255	5.83479	114066	108.553	Surface
149	11938	6.7343	114066	123.288	Surface
30	26	2.15385	3290	5.75363	Surface
40	91	2.26374	3290	10.7641	Surface
50	233	2.27897	3290	17.224	Surface
60	444	2.35135	3290	23.7764	Surface
70	744	2.51747	3290	30.7781	Surface
80	1212	2.78465	3290	39.2832	Surface
90	1855	3.1113	3290	48.599	Surface
100	2836	3.82244	3290	60.0908	Surface
110	4161	4.71582	3290	72.787	Surface
120	6045	5.7116	3290	87.731	Surface
130	8531	6.64054	3290	104.221	Surface
140	11312	7.42605	3290	120.012	Surface
145	12980	7.81726	3290	128.556	Surface
10	5	2	396756	2.52313	Surface
20	34	2	396756	6.57952	Surface
30	105	2.01905	396756	11.5624	Surface
40	254	2.0315	396756	17.9834	Surface
50	459	2.03922	396756	24.1747	Surface
60	714	2.08123	396756	30.1512	Surface
70	1069	2.14032	396756	36.893	Surface
80	1582	2.37637	396756	44.8806	Surface
90	2384	3.01539	396756	55.0945	Surface
100	3462	3.74847	396756	66.3924	Surface
110	4916	4.68933	396756	79.1154	Surface
120	7156	5.92611	396756	95.4531	Surface
130	9981	7.18027	396756	112.731	Surface
132	10595	7.37329	396756	116.146	Surface
10	5	2	114103	2.52313	Surface
20	29	2	114103	6.07651	Surface
30	88	2.02273	114103	10.5851	Surface
40	197	2.03553	114103	15.8376	Surface
50	404	2.19802	114103	22.6801	Surface
60	709	2.49365	114103	30.0454	Surface
70	1142	2.77496	114103	38.1319	Surface
80	1784	3.1155	114103	47.6598	Surface
90	2625	3.58062	114103	57.8122	Surface
100	3667	4.07302	114103	68.3299	Surface
110	5011	4.61554	114103	79.8762	Surface
120	6778	5.29831	114103	92.8979	Surface
130	9074	6.0811	114103	107.487	Surface
140	11999	6.98003	114103	123.603	Surface
10	1	2	109451	1.12838	Surface
20	26	2	109451	5.75363	Surface
30	82	2	109451	10.2179	Surface
40	194	2.01031	109451	15.7165	Surface
50	397	2.14358	109451	22.4828	Surface
60	661	2.2708	109451	29.0105	Surface
70	1087	2.4793	109451	37.2023	Surface
80	1669	2.88882	109451	46.0981	Surface
90	2409	3.32802	109451	55.3826	Surface
100	3486	3.81102	109451	66.6222	Surface
110	4750	4.27412	109451	77.7682	Surface
120	6345	4.74085	109451	89.8816	Surface
130	8338	5.3501	109451	103.035	Surface
140	10826	6.1773	109451	117.406	Surface
143	11669	6.40935	109451	121.891	Surface
10	3	2	269989	1.95441	Surface
20	15	2	269989	4.37019	Surface
30	53	2.01887	269989	8.21472	Surface
40	171	2.02339	269989	14.7555	Surface
50	343	2.02915	269989	20.8979	Surface
60	595	2.11429	269989	27.5241	Surface
70	941	2.30712	269989	34.6138	Surface
80	1468	2.6706	269989	43.2333	Surface
90	2210	3.18381	269989	53.0458	Surface
100	3186	3.79256	269989	63.691	Surface
110	4520	4.4585	269989	75.862	Surface
120	6213	5.1221	269989	88.9418	Surface
130	8230	5.74372	269989	102.366	Surface
140	10682	6.31653	269989	116.622	Surface
145	12087	6.60195	269989	124.055	Surface
10	2	2	235998	1.59577	Surface
20	16	2	235998	4.51352	Surface
30	74	2.02703	235998	9.70668	Surface
40	189	2.17989	235998	15.5126	Surface
50	415	2.53253	235998	22.9868	Surface
60	781	2.90781	235998	31.5341	Surface
70	1398	3.33262	235998	42.1899	Surface
80	2223	3.76422	235998	53.2016	Surface
90	3278	4.18635	235998	64.604	Surface
100	4762	4.75876	235998	77.8663	Surface
110	6671	5.48111	235998	92.1617	Surface
120	8870	6.18612	235998	106.272	Surface
130	11693	6.91222	235998	122.016	Surface
132	12381	7.09703	235998	125.555	Surface
10	3	2	74737	1.95441	Surface
20	35	2	74737	6.67558	Surface
30	107	2.00935	74737	11.672	Surface
40	250	2.128	74737	17.8412	Surface
50	470	2.30638	74737	24.4627	Surface
60	822	2.57664	74737	32.3512	Surface
70	1322	2.82067	74737	41.0271	Surface
80	1954	3.14857	74737	49.879	Surface
90	2813	3.61106	74737	59.8467	Surface
100	4014	4.2482	74737	71.4897	Surface
110	5519	4.97949	74737	83.8273	Surface
120	7500	5.78432	74737	97.7205	Surface
130	10169	6.66487	74737	113.787	Surface
136	12041	7.22089	74737	123.819	Surface
10	5	2	378293	2.52313	Surface
20	23	2	378293	5.41152	Surface
30	91	2.1	378293	10.7641	Surface
40	204	2.22549	378293	16.1165	Surface
50	379	2.33245	378293	21.9672	Surface
60	689	2.49782	378293	29.6186	Surface
70	1085	2.68756	378293	37.1681	Surface
80	1659	3.05857	378293	45.9598	Surface
90	2548	3.68563	378293	56.958	Surface
100	3708	4.42017	378293	68.7108	Surface
110	5244	5.29421	378293	81.7121	Surface
120	7211	6.08566	378293	95.8193	Surface
130	9675	6.7975	378293	110.989	Surface
139	12323	7.32739	378293	125.26	Surface
10	1	2	270134	1.12838	Surface
20	13	2	270134	4.06843	Surface
30	54	2	270134	8.29186	Surface
40	148	2.03378	270134	13.7273	Surface
50	310	2.09355	270134	19.8672	Surface
60	559	2.22719	270134	26.6785	Surface
70	920	2.36522	270134	34.2254	Surface
80	1415	2.5923	270134	42.4457	Surface
90	2082	2.89689	270134	51.4867	Surface
100	3031	3.41284	270134	62.1224	Surface
110	4331	4.18493	270134	74.259	Surface
120	6080	5.13653	270134	87.9846	Surface
130	8374	6.15358	270134	103.257	Surface
140	11236	7.19273	270134	119.608	Surface
143	12196	7.52292	270134	124.613	Surface
10	7	2	378158	2.98541	Surface
20	41	2.02439	378158	7.22515	Surface
30	117	2.08547	378158	12.2053	Surface
40	270	2.14444	378158	18.5412	Surface
50	468	2.28846	378158	24.4106	Surface
60	790	2.4962	378158	31.7153	Surface
70	1269	2.7295	378158	40.1963	Surface
80	1891	3.11217	378158	49.0683	Surface
90	2844	3.6139	378158	60.1755	Surface
100	4091	4.24898	378158	72.1722	Surface
110	5610	4.96203	378158	84.5155	Surface
120	7638	5.65128	378158	98.6154	Surface
130	9922	6.35037	378158	112.397	Surface
136	11565	6.73281	378158	121.347	Surface
10	6	2	35887	2.76395	Surface
20	32	2	35887	6.38308	Surface
30	100	2.05	35887	11.2838	Surface
40	235	2.11489	35887	17.2977	Surface
50	475	2.25684	35887	24.5925	Surface
60	804	2.43657	35887	31.9951	Surface
70	1285	2.80391	35887	40.4489	Surface
80	1961	3.23388	35887	49.9682	Surface
90	2940	3.91086	35887	61.1827	Surface
100	4149	4.62706	35887	72.682	Surface
110	5897	5.61953	35887	86.6504	Surface
120	8312	6.79622	35887	102.875	Surface
130	11142	7.80832	35887	119.107	Surface
135	12785	8.22275	35887	127.587	Surface
20	14	2.14286	100703	4.22201	Surface
30	62	2.33871	100703	8.88487	Surface
40	170	2.38824	100703	14.7123	Surface
50	386	2.48705	100703	22.1691	Surface
60	666	2.68168	100703	29.1201	Surface
70	1089	3.03214	100703	37.2365	Surface
80	1762	3.55787	100703	47.3651	Surface
90	2738	4.23554	100703	59.0435	Surface
100	4053	4.9327	100703	71.8362	Surface
110	5819	5.57621	100703	86.0754	Surface
120	7952	6.22499	100703	100.622	Surface
130	10752	6.98599	100703	117.004	Surface
132	11420	7.18375	100703	120.584	Surface
20	2	2	235927	1.59577	Surface
30	23	2.17391	235927	5.41152	Surface
40	96	2.25	235927	11.0558	Surface
50	229	2.27511	235927	17.0755	Surface
60	457	2.38293	235927	24.122	Surface
70	794	2.52771	235927	31.7955	Surface
80	1274	2.74764	235927	40.2754	Surface
90	1972	3.11653	235927	50.1082	Surface
100	2870	3.56079	235927	60.45	Surface
110	4055	4.19816	235927	71.8539	Surface
120	5656	5.01463	235927	84.8613	Surface
130	7783	6.04746	235927	99.5471	Surface
140	10561	7.11597	235927	115.96	Surface
145	12131	7.52517	235927	124.281	Surface
10	4	2	100814	2.25676	Surface
20	14	2	100814	4.22201	Surface
30	54	2.01852	100814	8.29186	Surface
40	143	2.1049	100814	13.4935	Surface
50	337	2.26409	100814	20.7143	Surface
60	709	3.2299	100814	30.0454	Surface
70	1294	3.99845	100814	40.5903	Surface
80	2204	4.72227	100814	52.9738	Surface
90	3374	5.4656	100814	65.5432	Surface
100	4933	6.21188	100814	79.2521	Surface
110	7045	6.97298	100814	94.7099	Surface
120	9438	7.69504	100814	109.621	Surface
129	12198	8.26265	100814	124.623	Surface
10	1	2	74743	1.12838	Surface
20	17	2.05882	74743	4.65243	Surface
30	64	2.07812	74743	9.02703	Surface
40	182	2.19231	74743	15.2227	Surface
50	371	2.34771	74743	21.7341	Surface
60	676	2.53254	74743	29.3379	Surface
70	1111	2.75248	74743	37.6108	Surface
80	1668	3.0377	74743	46.0843	Surface
90	2486	3.50951	74743	56.2608	Surface
100	3653	4.16261	74743	68.1993	Surface
110	5117	4.89224	74743	80.7166	Surface
120	7063	5.71413	74743	94.8309	Surface
130	9463	6.49216	74743	109.766	Surface
140	12306	7.27433	74743	125.174	Surface
141	12621	7.33538	74743	126.766	Surface
10	2	2	74776	1.59577	Surface
20	16	2	74776	4.51352	Surface
30	77	2.05195	74776	9.90149	Surface
40	204	2.22059	74776	16.1165	Surface
50	421	2.44181	74776	23.1524	Surface
60	769	2.6528	74776	31.2909	Surface
70	1259	2.93884	74776	40.0376	Surface
80	1907	3.33003	74776	49.2754	Surface
90	2813	3.8205	74776	59.8467	Surface
100	4049	4.47485	74776	71.8007	Surface
110	5609	5.18182	74776	84.508	Surface
120	7802	6.08012	74776	99.6685	Surface
130	10547	7.06731	74776	115.883	Surface
136	12414	7.5893	74776	125.722	Surface
10	3	2	125247	1.95441	Surface
20	27	2.07407	125247	5.86323	Surface
30	96	2.14583	125247	11.0558	Surface
40	243	2.26749	125247	17.5897	Surface
50	481	2.49688	125247	24.7473	Surface
60	821	2.7296	125247	32.3316	Surface
70	1340	3.03673	125247	41.3055	Surface
80	2066	3.42122	125247	51.2885	Surface
90	3012	3.85428	125247	61.9274	Surface
100	4288	4.43389	125247	73.8895	Surface
110	6003	5.21595	125247	87.4257	Surface
120	8142	6.21453	125247	101.817	Surface
130	11105	7.18398	125247	118.909	Surface
136	13044	7.71692	125247	128.873	Surface
10	4	2	3491	2.25676	Surface
20	28	2	3491	5.97082	Surface
30	79	2.08861	3491	10.0293	Surface
40	190	2.16316	3491	15.5536	Surface
50	393	2.25954	3491	22.3692	Surface
60	677	2.4387	3491	29.3595	Surface
70	1092	2.70696	3491	37.2878	Surface
80	1690	3.08735	3491	46.3872	Surface
90	2505	3.60698	3491	56.4753	Surface
100	3618	4.2019	3491	67.8718	Surface
110	4995	4.74979	3491	79.7486	Surface
120	6680	5.34514	3491	92.2239	Surface
130	9013	6.12655	3491	107.125	Surface
140	11899	7.0676	3491	123.086	Surface
10	2	2	36183	1.59577	Surface
20	16	2.25	36183	4.51352	Surface
30	69	2.31884	36183	9.37302	Surface
40	189	2.49735	36183	15.5126	Surface
50	381	2.65617	36183	22.0251	Surface
60	684	2.83187	36183	29.5109	Surface
70	1089	3.06152	36183	37.2365	Surface
80	1710	3.4503	36183	46.6609	Surface
90	2648	4.15789	36183	58.0649	Surface
100	3814	4.85891	36183	69.686	Surface
110	5406	5.70864	36183	82.9646	Surface
120	7500	6.49088	36183	97.7205	Surface
130	10139	7.22038	36183	113.619	Surface
138	12566	7.78168	36183	126.489	Surface
10	2	2	36148	1.59577	Surface
20	13	2.23077	36148	4.06843	Surface
30	50	2.28	36148	7.97885	Surface
40	159	2.39623	36148	14.2283	Surface
50	334	2.53293	36148	20.6219	Surface
60	628	2.75159	36148	28.2771	Surface
70	1044	3.12739	36148	36.459	Surface
80	1701	3.61435	36148	46.5379	Surface
90	2585	4.31502	36148	57.3701	Surface
100	3882	5.16166	36148	70.3045	Surface
110	5690	6.1409	36148	85.116	Surface
120	8000	7.08381	36148	100.925	Surface
130	11056	7.93483	36148	118.646	Surface
133	12075	8.1431	36148	123.993	Surface
10	1	2	3099	1.12838	Surface
20	12	2	3099	3.90882	Surface
30	63	2.06349	3099	8.95623	Surface
40	183	2.15301	3099	15.2644	Surface
50	367	2.23433	3099	21.6166	Surface
60	643	2.37014	3099	28.6128	Surface
70	1048	2.55725	3099	36.5288	Surface
80	1598	2.81789	3099	45.1069	Surface
90	2334	3.13218	3099	54.5137	Surface
100	3297	3.53956	3099	64.791	Surface
110	4656	4.12215	3099	76.9948	Surface
120	6588	5.161	3099	91.5866	Surface
130	8823	6.23059	3099	105.99	Surface
138	11121	7.00303	3099	118.995	Surface
20	4	2	270398	2.25676	Surface
30	49	2	270398	7.89865	Surface
40	144	2.01389	270398	13.5406	Surface
50	297	2.02694	270398	19.4461	Surface
60	527	2.12144	270398	25.9036	Surface
70	881	2.26107	270398	33.4921	Surface
80	1378	2.4733	270398	41.887	Surface
90	2011	2.81203	270398	50.6012	Surface
100	2921	3.30529	270398	60.9847	Surface
110	4003	3.87333	270398	71.3917	Surface
120	5421	4.58514	270398	83.0797	Surface
130	7292	5.36194	270398	96.3559	Surface
140	9632	6.16939	270398	110.742	Surface
150	12630	7.04265	270398	126.811	Surface
10	6	2	236048	2.76395	Surface
20	44	2	236048	7.48482	Surface
30	129	2	236048	12.8159	Surface
40	279	2.03584	236048	18.8476	Surface
50	496	2.10685	236048	25.1302	Surface
60	848	2.34316	236048	32.8589	Surface
70	1353	2.71396	236048	41.5053	Surface
80	2013	3.16667	236048	50.6264	Surface
90	3011	3.84684	236048	61.9171	Surface
100	4308	4.58544	236048	74.0616	Surface
110	6003	5.44206	236048	87.4257	Surface
120	8157	6.35838	236048	101.911	Surface
130	10775	7.28314	236048	117.129	Surface
132	11425	7.43133	236048	120.61	Surface
30	7	2	125413	2.98541	Surface
40	44	2	125413	7.48482	Surface
50	143	2.11189	125413	13.4935	Surface
60	313	2.20128	125413	19.9631	Surface
70	552	2.29529	125413	26.5109	Surface
80	929	2.50269	125413	34.3924	Surface
90	1398	2.73563	125413	42.1899	Surface
100	2087	3.10161	125413	51.5485	Surface
110	3056	3.62095	125413	62.378	Surface
120	4202	4.11673	125413	73.1447	Surface
130	5739	4.72532	125413	85.4817	Surface
140	7873	5.57188	125413	100.121	Surface
150	10379	6.42068	125413	114.956	Surface
156	12225	6.87191	125413	124.761	Surface
10	10	2	296343	3.56825	Surface
20	50	2.08	296343	7.97885	Surface
30	149	2.1745	296343	13.7736	Surface
40	336	2.33929	296343	20.6835	Surface
50	704	2.76705	296343	29.9393	Surface
60	1201	3.09825	296343	39.1045	Surface
70	1876	3.45843	296343	48.8733	Surface
80	2858	3.9515	296343	60.3234	Surface
90	4239	4.47792	296343	73.4661	Surface
100	5846	5.07249	296343	86.2749	Surface
110	8034	5.78338	296343	101.14	Surface
120	10652	6.57265	296343	116.458	Surface
124	11965	6.95428	296343	123.427	Surface
10	1	2	100710	1.12838	Surface
20	13	2	100710	4.06843	Surface
30	74	2	100710	9.70668	Surface
40	174	2.07471	100710	14.8843	Surface
50	347	2.24496	100710	21.0194	Surface
60	605	2.38678	100710	27.7545	Surface
70	973	2.63926	100710	35.1975	Surface
80	1537	2.99868	100710	44.2376	Surface
90	2273	3.34338	100710	53.7966	Surface
100	3189	3.83577	100710	63.721	Surface
110	4515	4.42727	100710	75.82	Surface
120	5999	5.09411	100710	87.3966	Surface
130	8025	5.83186	100710	101.083	Surface
140	10596	6.653	100710	116.152	Surface
145	12057	7.11785	100710	123.901	Surface
10	8	2	35949	3.19154	Surface
20	44	2	35949	7.48482	Surface
30	139	2.01439	35949	13.3034	Surface
40	287	2.0662	35949	19.116	Surface
50	515	2.24272	35949	25.607	Surface
60	917	2.49509	35949	34.1696	Surface
70	1474	2.80819	35949	43.3215	Surface
80	2276	3.33891	35949	53.8321	Surface
90	3321	3.95553	35949	65.0264	Surface
100	4830	4.79493	35949	78.4203	Surface
110	6654	5.5669	35949	92.0442	Surface
120	8851	6.23075	35949	106.158	Surface
130	11554	6.93762	35949	121.289	Surface
131	11891	6.99057	35949	123.045	Surface
20	11	2.36364	62594	3.74241	Surface
30	56	2.30357	62594	8.44402	Surface
40	171	2.43275	62594	14.7555	Surface
50	423	2.66194	62594	23.2073	Surface
60	783	2.86079	62594	31.5745	Surface
70	1305	3.06765	62594	40.7625	Surface
80	2032	3.35376	62594	50.8647	Surface
90	2959	3.74949	62594	61.3801	Surface
100	4240	4.26829	62594	73.4747	Surface
110	5839	4.7977	62594	86.2232	Surface
120	7691	5.34113	62594	98.957	Surface
130	10002	6.05982	62594	112.849	Surface
136	11666	6.49825	62594	121.875	Surface
10	3	2	3432	1.95441	Surface
20	20	2.1	3432	5.04627	Surface
30	78	2.23077	3432	9.96557	Surface
40	198	2.35859	3432	15.8777	Surface
50	406	2.49507	3432	22.7362	Surface
60	749	2.64619	3432	30.8813	Surface
70	1227	2.78449	3432	39.5255	Surface
80	1867	3.07378	3432	48.7559	Surface
90	2709	3.4786	3432	58.7299	Surface
100	3860	3.96566	3432	70.105	Surface
110	5373	4.5779	3432	82.711	Surface
120	7238	5.2317	3432	95.9985	Surface
130	9603	5.92084	3432	110.575	Surface
139	12216	6.60441	3432	124.715	Surface
10	6	2	113832	2.76395	Surface
20	33	2.12121	113832	6.48204	Surface
30	125	2.144	113832	12.6157	Surface
40	259	2.21622	113832	18.1595	Surface
50	479	2.35699	113832	24.6958	Surface
60	771	2.53437	113832	31.3316	Surface
70	1223	2.82416	113832	39.461	Surface
80	1864	3.22476	113832	48.7167	Surface
90	2816	3.80058	113832	59.8786	Surface
100	4074	4.43843	113832	72.0221	Surface
110	5682	5.03515	113832	85.0561	Surface
120	7588	5.56083	113832	98.2921	Surface
130	10027	6.12825	113832	112.99	Surface
137	11994	6.60951	113832	123.577	Surface
20	8	2	181635	3.19154	Surface
30	51	2.05882	181635	8.05824	Surface
40	137	2.08759	181635	13.2073	Surface
50	285	2.14035	181635	19.0492	Surface
60	533	2.22889	181635	26.0507	Surface
70	915	2.39454	181635	34.1323	Surface
80	1412	2.61191	181635	42.4006	Surface
90	2042	2.87014	181635	50.9898	Surface
100	2918	3.24611	181635	60.9534	Surface
110	4093	3.7378	181635	72.1898	Surface
120	5537	4.26776	181635	83.9638	Surface
130	7414	4.96285	181635	97.1586	Surface
140	9576	5.66429	181635	110.42	Surface
150	12389	6.4206	181635	125.595	Surface
10	2	2	378396	1.59577	Surface
20	15	2	378396	4.37019	Surface
30	42	2	378396	7.31273	Surface
40	119	2.04202	378396	12.3092	Surface
50	264	2.07576	378396	18.334	Surface
60	495	2.11919	378396	25.1049	Surface
70	781	2.17414	378396	31.5341	Surface
80	1155	2.31716	378396	38.3483	Surface
90	1705	2.59127	378396	46.5926	Surface
100	2470	3.01279	378396	56.0794	Surface
110	3430	3.52603	378396	66.0849	Surface
120	4717	4.12855	378396	77.4976	Surface
130	6396	4.73037	378396	90.2421	Surface
140	8529	5.44568	378396	104.209	Surface
150	10994	6.22315	378396	118.313	Surface
153	11824	6.44455	378396	122.698	Surface
10	2	2	62459	1.59577	Surface
20	14	2.28571	62459	4.22201	Surface
30	59	2.28814	62459	8.66724	Surface
40	167	2.46707	62459	14.5819	Surface
50	372	2.64516	62459	21.7634	Surface
60	712	2.83287	62459	30.1089	Surface
70	1207	3.09068	62459	39.202	Surface
80	1892	3.39707	62459	49.0813	Surface
90	2822	3.84706	62459	59.9423	Surface
100	4094	4.3763	62459	72.1986	Surface
110	5726	5.21195	62459	85.3848	Surface
120	7822	6.18993	62459	99.7962	Surface
130	10653	7.31943	62459	116.464	Surface
133	11691	7.59956	62459	122.006	Surface
20	1	2	125646	1.12838	Surface
30	18	2	125646	4.78731	Surface
40	133	2.23308	125646	13.0131	Surface
50	307	2.4202	125646	19.7708	Surface
60	644	2.76863	125646	28.6351	Surface
70	1126	3.2389	125646	37.8638	Surface
80	1865	3.63193	125646	48.7298	Surface
90	2922	4.16587	125646	60.9951	Surface
100	4262	4.63164	125646	73.6651	Surface
110	5868	5.06514	125646	86.4371	Surface
120	7851	5.59106	125646	99.981	Surface
130	10369	6.17199	125646	114.901	Surface
134	11514	6.48613	125646	121.079	Surface
20	5	2	392562	2.52313	Surface
30	46	2.08696	392562	7.65304	Surface
40	151	2.09934	392562	13.8658	Surface
50	325	2.13538	392562	20.3421	Surface
60	564	2.22163	392562	26.7975	Surface
70	890	2.39326	392562	33.6628	Surface
80	1383	2.6061	392562	41.963	Surface
90	1994	2.92349	392562	50.3869	Surface
100	2885	3.37583	392562	60.6077	Surface
110	4030	3.8097	392562	71.6321	Surface
120	5436	4.26121	392562	83.1945	Surface
130	7203	4.73803	392562	95.7661	Surface
140	9432	5.32338	392562	109.586	Surface
147	11263	5.81091	392562	119.752	Surface
10	3	2	62733	1.95441	Surface
20	20	2	62733	5.04627	Surface
30	93	2.10753	62733	10.8817	Surface
40	239	2.22176	62733	17.4443	Surface
50	485	2.38351	62733	24.85	Surface
60	820	2.61098	62733	32.3119	Surface
70	1339	2.8932	62733	41.29	Surface
80	2087	3.32613	62733	51.5485	Surface
90	3086	3.81417	62733	62.6835	Surface
100	4329	4.29755	62733	74.2419	Surface
110	5857	4.78599	62733	86.356	Surface
120	7865	5.49145	62733	100.07	Surface
130	10517	6.32788	62733	115.718	Surface
135	12140	6.79594	62733	124.327	Surface
10	3	2	100414	1.95441	Surface
20	26	2	100414	5.75363	Surface
30	98	2.0102	100414	11.1704	Surface
40	207	2.02415	100414	16.2345	Surface
50	409	2.12958	100414	22.8201	Surface
60	694	2.26369	100414	29.7259	Surface
70	1112	2.51888	100414	37.6277	Surface
80	1771	2.98129	100414	47.4859	Surface
90	2631	3.54924	100414	57.8783	Surface
100	3765	4.20735	100414	69.2369	Surface
110	5111	4.75758	100414	80.6692	Surface
120	6963	5.29868	100414	94.1571	Surface
130	9185	5.94429	100414	108.142	Surface
139	11761	6.63713	100414	122.371	Surface
10	3	2	397025	1.95441	Surface
20	22	2	397025	5.29257	Surface
30	86	2.02326	397025	10.4642	Surface
40	215	2.03721	397025	16.5453	Surface
50	388	2.06701	397025	22.2265	Surface
60	661	2.14372	397025	29.0105	Surface
70	1012	2.25593	397025	35.8959	Surface
80	1509	2.47451	397025	43.8328	Surface
90	2175	2.82695	397025	52.6241	Surface
100	3174	3.34347	397025	63.5709	Surface
110	4334	3.86848	397025	74.2847	Surface
120	5890	4.55253	397025	86.599	Surface
130	8001	5.47085	397025	100.932	Surface
140	10508	6.32435	397025	115.668	Surface
145	11963	6.72862	397025	123.417	Surface
10	3	2	270401	1.95441	Surface
20	21	2.2381	270401	5.17088	Surface
30	85	2.50588	270401	10.4031	Surface
40	225	2.67111	270401	16.9257	Surface
50	483	2.88406	270401	24.7987	Surface
60	864	3.16782	270401	33.1674	Surface
70	1471	3.56066	270401	43.2774	Surface
80	2311	4.1181	270401	54.2444	Surface
90	3493	4.76508	270401	66.689	Surface
100	5036	5.53194	270401	80.0752	Surface
110	6963	6.3612	270401	94.1571	Surface
120	9547	7.16918	270401	110.253	Surface
129	12376	7.89786	270401	125.529	Surface
20	5	2.2	378029	2.52313	Surface
30	46	2.08696	378029	7.65304	Surface
40	131	2.1145	378029	12.9149	Surface
50	274	2.17153	378029	18.678	Surface
60	517	2.37331	378029	25.6567	Surface
70	886	2.61174	378029	33.5871	Surface
80	1420	2.93381	378029	42.5206	Surface
90	2137	3.46506	378029	52.1624	Surface
100	3225	4.23774	378029	64.0796	Surface
110	4590	5.092	378029	76.4472	Surface
120	6435	5.93852	378029	90.5168	Surface
130	8797	6.76406	378029	105.833	Surface
140	11905	7.70284	378029	123.117	Surface
141	12177	7.7707	378029	124.516	Surface
10	3	2	116684	1.95441	Volume
20	23	2	116684	5.41152	Volume
30	141	2.06383	116684	13.3988	Volume
40	683	2.13177	116684	29.4894	Volume
50	2993	2.21189	116684	61.7317	Volume
60	8672	2.35774	116684	105.079	Volume
65	12775	2.44733	116684	127.537	Volume
10	4	2	38744	2.25676	Volume
20	41	2	38744	7.22515	Volume
30	163	2.04294	38744	14.4062	Volume
40	748	2.0762	38744	30.8607	Volume
50	3199	2.17422	38744	63.8208	Volume
60	8891	2.33328	38744	106.397	Volume
64	12235	2.4089	38744	124.812	Volume
20	12	2	38428	3.90882	Volume
30	52	2	38428	8.13686	Volume
40	260	2.07692	38428	18.1946	Volume
50	1253	2.2008	38428	39.9421	Volume
60	5015	2.40711	38428	79.908	Volume
70	12798	2.64508	38428	127.652	Volume
10	4	2	399287	2.25676	Volume
20	31	2.03226	399287	6.28255	Volume
30	135	2.17037	399287	13.1106	Volume
40	671	2.38897	399287	29.2292	Volume
50	3507	2.76749	399287	66.8225	Volume
60	11504	3.13495	399287	121.026	Volume
61	12640	3.17331	399287	126.861	Volume
10	8	2	116899	3.19154	Volume
20	32	2.0625	116899	6.38308	Volume
30	225	2.17778	116899	16.9257	Volume
40	1131	2.3469	116899	37.9478	Volume
50	5251	2.5151	116899	81.7666	Volume
58	11925	2.66389	116899	123.221	Volume
10	4	2	394921	2.25676	Volume
20	31	2	394921	6.28255	Volume
30	175	2.03429	394921	14.9271	Volume
40	823	2.11665	394921	32.3709	Volume
50	3632	2.25431	394921	68.003	Volume
60	10011	2.43967	394921	112.9	Volume
63	12754	2.52081	394921	127.432	Volume
10	6	2	399374	2.76395	Volume
20	35	2.05714	399374	6.67558	Volume
30	217	2	399374	16.6221	Volume
40	973	2.06269	399374	35.1975	Volume
50	3945	2.12886	399374	70.8726	Volume
60	10162	2.29312	399374	113.748	Volume
63	12679	2.35096	399374	127.057	Volume
10	3	2	128321	1.95441	Volume
20	26	2	128321	5.75363	Volume
30	135	2	128321	13.1106	Volume
40	633	2.04897	128321	28.3894	Volume
50	2836	2.1298	128321	60.0908	Volume
60	8388	2.29302	128321	103.344	Volume
65	12544	2.44975	128321	126.378	Volume
20	24	2	394738	5.52791	Volume
30	134	2.07463	394738	13.0619	Volume
40	727	2.36451	394738	30.4244	Volume
50	3846	2.83178	394738	69.9777	Volume
60	12325	3.47608	394738	125.27	Volume
10	3	2	77556	1.95441	Volume
20	14	2	77556	4.22201	Volume
30	101	2.0495	77556	11.3401	Volume
40	473	2.14165	77556	24.5406	Volume
50	2362	2.36559	77556	54.8397	Volume
60	7947	2.65708	77556	100.59	Volume
65	12350	2.84907	77556	125.397	Volume
10	2	2	6168	1.59577	Volume
20	12	2	6168	3.90882	Volume
30	45	2.02222	6168	7.5694	Volume
40	239	2.1046	6168	17.4443	Volume
50	1093	2.172	6168	37.3048	Volume
60	4557	2.33458	6168	76.1719	Volume
70	12040	2.57382	6168	123.814	Volume
71	13029	2.61134	6168	128.798	Volume
10	2	2	6014	1.59577	Volume
20	28	2	6014	5.97082	Volume
30	153	2.10458	6014	13.9573	Volume
40	817	2.29253	6014	32.2527	Volume
50	3913	2.58624	6014	70.5846	Volume
60	11913	3.19442	6014	123.159	Volume
61	13041	3.26979	6014	128.858	Volume
10	1	2	77186	1.12838	Volume
20	9	2	77186	3.38514	Volume
30	47	2	77186	7.73578	Volume
40	205	2.00976	77186	16.1559	Volume
50	963	2.06127	77186	35.0161	Volume
60	3938	2.17701	77186	70.8097	Volume
70	10175	2.34943	77186	113.821	Volume
73	12742	2.40377	77186	127.372	Volume
20	3	2	5755	1.95441	Volume
30	37	2.10811	5755	6.86366	Volume
40	171	2.09357	5755	14.7555	Volume
50	818	2.1846	5755	32.2724	Volume
60	3711	2.34262	5755	68.7386	Volume
70	10675	2.66976	5755	116.584	Volume
72	12610	2.75045	5755	126.71	Volume
10	5	2	103224	2.52313	Volume
20	32	2.03125	103224	6.38308	Volume
30	177	2.06215	103224	15.0121	Volume
40	915	2.20874	103224	34.1323	Volume
50	4028	2.34176	103224	71.6143	Volume
60	11085	2.53823	103224	118.802	Volume
62	12989	2.57893	103224	128.601	Volume
10	6	2.16667	128230	2.76395	Volume
20	35	2.42857	128230	6.67558	Volume
30	246	2.65854	128230	17.6979	Volume
40	1828	2.89806	128230	48.244	Volume
50	9132	3.07994	128230	107.83	Volume
53	12648	3.13135	128230	126.901	Volume
10	2	2	183664	1.59577	Volume
20	17	2.11765	183664	4.65243	Volume
30	99	2.26263	183664	11.2272	Volume
40	467	2.40257	183664	24.3845	Volume
50	2419	2.62728	183664	55.4974	Volume
60	8475	2.87006	183664	103.878	Volume
64	12250	2.97188	183664	124.889	Volume
10	6	2	38902	2.76395	Volume
20	45	2.04444	38902	7.5694	Volume
30	227	2.10573	38902	17.0007	Volume
40	1111	2.15662	38902	37.6108	Volume
50	4493	2.26086	38902	75.6351	Volume
60	11348	2.39923	38902	120.203	Volume
61	12259	2.42104	38902	124.935	Volume
10	3	2	116442	1.95441	Volume
20	19	2.05263	116442	4.91849	Volume
30	117	2.11966	116442	12.2053	Volume
40	525	2.2019	116442	25.8544	Volume
50	2431	2.3133	116442	55.6349	Volume
60	7797	2.52059	116442	99.6366	Volume
66	12868	2.67863	116442	128	Volume
10	4	2	103598	2.25676	Volume
20	25	2.08	103598	5.6419	Volume
30	120	2.06667	103598	12.3608	Volume
40	544	2.12684	103598	26.3181	Volume
50	2563	2.2294	103598	57.1254	Volume
60	7933	2.40555	103598	100.502	Volume
65	12090	2.51243	103598	124.07	Volume
20	3	2	127834	1.95441	Volume
30	39	2	127834	7.04673	Volume
40	185	2.10811	127834	15.3476	Volume
50	854	2.26112	127834	32.9749	Volume
60	3911	2.44687	127834	70.5666	Volume
70	11074	2.6536	127834	118.743	Volume
72	13035	2.71506	127834	128.828	Volume
10	6	2	65437	2.76395	Volume
20	28	2	65437	5.97082	Volume
30	145	2.02069	65437	13.5875	Volume
40	685	2.07591	65437	29.5325	Volume
50	3135	2.1883	65437	63.1792	Volume
60	9220	2.52642	65437	108.348	Volume
63	11855	2.66724	65437	122.859	Volume
10	7	2	436304	2.98541	Volume
20	51	2.05882	436304	8.05824	Volume
30	214	2.07944	436304	16.5068	Volume
40	1115	2.26457	436304	37.6784	Volume
50	4766	2.56901	436304	77.899	Volume
60	12733	2.93974	436304	127.327	Volume
20	3	2	399558	1.95441	Volume
30	30	2.03333	399558	6.18039	Volume
40	144	2.13889	399558	13.5406	Volume
50	624	2.21955	399558	28.1869	Volume
60	3038	2.38467	399558	62.1941	Volume
70	9465	2.66001	399558	109.778	Volume
73	12241	2.7526	399558	124.843	Volume
10	15	2	298137	4.37019	Volume
20	70	2.01429	298137	9.4407	Volume
30	315	2.07937	298137	20.0267	Volume
40	1456	2.17904	298137	43.0562	Volume
50	5451	2.35175	298137	83.3092	Volume
60	13484	2.61834	298137	131.028	Volume
30	6	2	65256	2.76395	Volume
40	47	2	65256	7.73578	Volume
50	189	2.04762	65256	15.5126	Volume
60	884	2.15385	65256	33.5491	Volume
70	3699	2.2376	65256	68.6273	Volume
80	9774	2.37304	65256	111.556	Volume
83	12329	2.43878	65256	125.291	Volume
20	22	2	38634	5.29257	Volume
30	111	2.01802	38634	11.8882	Volume
40	502	2.06773	38634	25.2817	Volume
50	2290	2.16914	38634	53.9974	Volume
60	7259	2.31732	38634	96.1376	Volume
67	12877	2.44216	38634	128.045	Volume
20	8	2.25	273022	3.19154	Volume
30	66	2.60606	273022	9.167	Volume
40	411	2.94647	273022	22.8758	Volume
50	2850	3.26562	273022	60.239	Volume
60	11795	3.49204	273022	122.547	Volume
20	17	2	380815	4.65243	Volume
30	121	2.06612	380815	12.4122	Volume
40	711	2.41913	380815	30.0878	Volume
50	4387	2.89623	380815	74.7376	Volume
59	13274	3.23061	380815	130.004	Volume
10	3	2	111373	1.95441	Volume
20	26	2.11538	111373	5.75363	Volume
30	131	2.12214	111373	12.9149	Volume
40	598	2.16054	111373	27.5934	Volume
50	2785	2.2501	111373	59.5481	Volume
60	8563	2.39569	111373	104.416	Volume
63	11032	2.47459	111373	118.517	Volume
10	2	2	273057	1.59577	Volume
20	14	2	273057	4.22201	Volume
30	75	2.10667	273057	9.77205	Volume
40	367	2.16621	273057	21.6166	Volume
50	1770	2.42204	273057	47.4725	Volume
60	6515	2.63766	273057	91.0777	Volume
67	12316	2.85438	273057	125.225	Volume
10	1	2	380327	1.12838	Volume
20	5	2	380327	2.52313	Volume
30	26	2.07692	380327	5.75363	Volume
40	152	2.06579	380327	13.9116	Volume
50	763	2.11402	380327	31.1686	Volume
60	3450	2.24287	380327	66.2773	Volume
70	9650	2.44448	380327	110.846	Volume
73	12275	2.51077	380327	125.016	Volume
10	4	2	77334	2.25676	Volume
20	24	2.08333	77334	5.52791	Volume
30	129	2.04651	77334	12.8159	Volume
40	613	2.06688	77334	27.9374	Volume
50	2711	2.10499	77334	58.7516	Volume
60	7906	2.21576	77334	100.331	Volume
64	10888	2.3037	77334	117.741	Volume
10	6	2	5974	2.76395	Volume
20	26	2	5974	5.75363	Volume
30	134	2.10448	5974	13.0619	Volume
40	613	2.24307	5974	27.9374	Volume
50	2868	2.49923	5974	60.4289	Volume
60	9037	2.87074	5974	107.267	Volume
64	12880	3.01457	5974	128.06	Volume
10	3	2	238052	1.95441	Volume
20	18	2	238052	4.78731	Volume
30	84	2	238052	10.3418	Volume
40	371	2.03235	238052	21.7341	Volume
50	1731	2.10795	238052	46.9465	Volume
60	6114	2.23304	238052	88.2303	Volume
68	12434	2.44209	238052	125.823	Volume
10	1	2	237837	1.12838	Volume
20	10	2.3	237837	3.56825	Volume
30	66	2.57576	237837	9.167	Volume
40	415	2.77349	237837	22.9868	Volume
50	2967	2.97184	237837	61.463	Volume
60	11653	3.18203	237837	121.807	Volume
61	12913	3.20555	237837	128.224	Volume
10	1	2	380517	1.12838	Volume
20	38	2.05263	380517	6.9558	Volume
30	155	2.12903	380517	14.0482	Volume
40	697	2.26399	380517	29.7901	Volume
50	3405	2.44098	380517	65.8436	Volume
60	10121	2.64627	380517	113.519	Volume
63	13037	2.71188	380517	128.838	Volume
10	1	2	399658	1.12838	Volume
20	7	2	399658	2.98541	Volume
30	67	2	399658	9.23618	Volume
40	371	2.05391	399658	21.7341	Volume
50	1645	2.11923	399658	45.7655	Volume
60	5749	2.21564	399658	85.5561	Volume
69	12255	2.38603	399658	124.914	Volume
10	3	2	273328	1.95441	Volume
20	21	2.19048	273328	5.17088	Volume
30	128	2.42188	273328	12.7662	Volume
40	904	2.69801	273328	33.9265	Volume
50	5417	2.94298	273328	83.049	Volume
57	12264	3.0751	273328	124.96	Volume
10	1	2	238221	1.12838	Volume
20	5	2	238221	2.52313	Volume
30	62	2.5	238221	8.88487	Volume
40	396	2.64899	238221	22.4545	Volume
50	2624	2.87291	238221	57.8012	Volume
60	10343	3.03391	238221	114.757	Volume
62	12636	3.07063	238221	126.841	Volume
20	2	2	102997	1.59577	Volume
30	19	2	102997	4.91849	Volume
40	113	2.02655	102997	11.9948	Volume
50	513	2.05848	102997	25.5572	Volume
60	2380	2.11492	102997	55.0483	Volume
70	7348	2.27257	102997	96.7252	Volume
76	12131	2.44085	102997	124.281	Volume
10	2	2	183916	1.59577	Volume
20	17	2.11765	183916	4.65243	Volume
30	89	2.13483	183916	10.6451	Volume
40	391	2.22251	183916	22.3123	Volume
50	1811	2.32989	183916	48.0191	Volume
60	6295	2.49957	183916	89.5268	Volume
68	12528	2.64365	183916	126.298	Volume
20	4	2	76970	2.25676	Volume
30	21	2.04762	76970	5.17088	Volume
40	97	2.20619	76970	11.1132	Volume
50	460	2.36957	76970	24.201	Volume
60	2392	2.61183	76970	55.1869	Volume
70	8940	2.94325	76970	106.69	Volume
74	13130	3.06735	76970	129.297	Volume
10	2	2	380642	1.59577	Volume
20	16	2	380642	4.51352	Volume
30	88	2.05682	380642	10.5851	Volume
40	451	2.12417	380642	23.9631	Volume
50	2096	2.29661	380642	51.6596	Volume
60	7334	2.54378	380642	96.633	Volume
66	12655	2.72693	380642	126.936	Volume
20	5	2	381140	2.52313	Volume
30	57	2.03509	381140	8.51908	Volume
40	282	2.24823	381140	18.9487	Volume
50	1505	2.51667	381140	43.7747	Volume
60	6162	2.82465	381140	88.576	Volume
68	13073	2.98636	381140	129.016	Volume
10	2	2	128018	1.59577	Volume
20	18	2	128018	4.78731	Volume
30	94	2.07447	128018	10.94	Volume
40	395	2.23038	128018	22.4261	Volume
50	1981	2.39114	128018	50.2224	Volume
60	7294	2.58232	128018	96.3691	Volume
66	12593	2.71217	128018	126.625	Volume
10	1	2	65013	1.12838	Volume
20	24	2.04167	65013	5.52791	Volume
30	156	2.13462	65013	14.0935	Volume
40	756	2.2328	65013	31.0253	Volume
50	3455	2.30489	65013	66.3253	Volume
60	9664	2.45245	65013	110.926	Volume
63	12328	2.50707	65013	125.286	Volume
10	5	2	103411	2.52313	Volume
20	21	2.19048	103411	5.17088	Volume
30	123	2.54472	103411	12.5143	Volume
40	695	2.96115	103411	29.7473	Volume
50	4114	3.61545	103411	72.3748	Volume
59	13320	4.32653	103411	130.229	Volume
10	2	2	184110	1.59577	Volume
20	20	2.15	184110	5.04627	Volume
30	140	2.30714	184110	13.3512	Volume
40	719	2.45202	184110	30.2566	Volume
50	3531	2.59974	184110	67.0508	Volume
60	10599	2.85898	184110	116.168	Volume
62	12606	2.9252	184110	126.69	Volume
10	1	2	116302	1.12838	Volume
20	22	2.13636	116302	5.29257	Volume
30	117	2.28205	116302	12.2053	Volume
40	597	2.43384	116302	27.5703	Volume
50	3001	2.6479	116302	61.8142	Volume
60	9579	2.89018	116302	110.437	Volume
63	12570	3.03048	116302	126.509	Volume
