# Supplementary material for: Spatial patterns of tumour growth impact clonal diversification
Source: Nat Ecol Evol. Author manuscript; Available in PMC 2022 Jan 17. (PMC8752443; doi:10.1038/s41559-021-01586-x)
Supplement: Source Data for Extended Data Figure 10 [file EMS136364-supplement-Source_Data_for_Extended_Data_Figure_10.xlsx]

## Sheet: SourceDataEDFig10d
t	SliceSize	NumberSubclone	Shannon	SimID	Label
110	12009	5	2.13533	158810	Start_At_t_20
144	12628	6	2.0753	354138	Start_At_t_20
147	13436	4	1.88114	215045	Start_At_t_20
134	12386	7	2.40285	351475	Start_At_t_20
126	11989	8	2.34208	157613	Start_At_t_20
122	11610	8	2.1879	154592	Start_At_t_20
151	8956	4	0.984926	153583	Start_At_t_20
131	11921	7	2.05736	157041	Start_At_t_20
144	10440	10	2.36756	158102	Start_At_t_20
131	12096	5	2.0564	209958	Start_At_t_20
128	12284	7	1.93867	110924	Start_At_t_20
131	11528	5	1.91851	160819	Start_At_t_20
145	9290	6	1.60994	159746	Start_At_t_20
139	12844	7	2.08637	112787	Start_At_t_20
145	12441	6	2.2114	115510	Start_At_t_20
94	11976	3	1.65869	111939	Start_At_t_20
142	12773	9	2.28312	119055	Start_At_t_20
140	11610	11	2.36525	211952	Start_At_t_20
129	12290	6	2.31511	217025	Start_At_t_20
120	10408	11	2.85576	351464	Start_At_t_20
151	10536	6	1.5514	116760	Start_At_t_20
101	11791	4	1.65904	119571	Start_At_t_20
141	11789	4	1.74013	210892	Start_At_t_20
117	11124	3	1.84059	114050	Start_At_t_20
134	11973	3	1.97617	155377	Start_At_t_20
140	10426	6	2.31104	113220	Start_At_t_20
138	11876	5	2.07653	154134	Start_At_t_20
146	12213	4	1.75371	111944	Start_At_t_20
138	12309	8	2.39029	162291	Start_At_t_20
136	11771	5	2.13907	212869	Start_At_t_20
121	11525	5	2.36141	114273	Start_At_t_20
141	8682	4	1.59712	351470	Start_At_t_20
117	10903	3	1.54457	161279	Start_At_t_20
145	11644	10	2.25106	353042	Start_At_t_20
155	10034	9	1.69985	155867	Start_At_t_20
146	13018	7	2.1379	110925	Start_At_t_20
132	10807	9	2.22338	159264	Start_At_t_20
142	12541	8	2.18613	215904	Start_At_t_20
144	10835	10	2.35127	353050	Start_At_t_20
141	12597	7	2.44161	156576	Start_At_t_20
146	10875	8	2.22135	160259	Start_At_t_20
156	11007	6	1.76364	117261	Start_At_t_20
146	11442	3	1.41306	118286	Start_At_t_20
143	12160	7	2.15814	213931	Start_At_t_20
124	11991	8	2.52155	115017	Start_At_t_20
140	12643	4	1.83574	115979	Start_At_t_20
120	12166	5	1.7876	153177	Start_At_t_20
136	13455	7	2.40176	162064	Start_At_t_20
139	11674	10	2.32112	353053	Start_At_t_20
124	10817	6	2.4777	117814	Start_At_t_20
115	11944	7	2.28132	317616	Start_At_t_30
122	10759	6	2.18036	175007	Start_At_t_30
149	11196	6	1.65176	164692	Start_At_t_30
97	11809	6	1.97402	120539	Start_At_t_30
129	12375	10	2.59425	123757	Start_At_t_30
150	11888	10	2.11444	357585	Start_At_t_30
128	12021	7	2.30931	355506	Start_At_t_30
122	11818	7	2.27049	317242	Start_At_t_30
109	12329	6	2.13782	217964	Start_At_t_30
125	11455	5	2.03121	163017	Start_At_t_30
147	13345	6	1.97756	359067	Start_At_t_30
136	11570	7	2.27228	317240	Start_At_t_30
153	10830	6	1.58136	121479	Start_At_t_30
123	12243	5	2.29936	359404	Start_At_t_30
151	13148	9	2.2037	315845	Start_At_t_30
146	11040	6	1.78822	121478	Start_At_t_30
107	12906	8	2.48092	175006	Start_At_t_30
135	11499	5	1.81123	176197	Start_At_t_30
115	10881	5	1.95675	356069	Start_At_t_30
110	11870	3	1.76828	354768	Start_At_t_30
136	12307	8	2.12012	174993	Start_At_t_30
105	11980	8	2.56668	316658	Start_At_t_30
134	12726	7	2.16775	315827	Start_At_t_30
102	11193	7	1.95314	165739	Start_At_t_30
132	11632	17	2.65148	120120	Start_At_t_30
112	12481	10	2.84643	360118	Start_At_t_30
157	10876	5	1.23356	358326	Start_At_t_30
94	11671	4	1.57396	316153	Start_At_t_30
141	12003	3	1.77107	316668	Start_At_t_30
123	12015	4	2.22907	316627	Start_At_t_30
130	13291	8	2.39421	122564	Start_At_t_30
124	12556	9	2.58119	176305	Start_At_t_30
135	11798	4	1.6318	163491	Start_At_t_30
131	9650	9	2.05861	357086	Start_At_t_30
131	12757	5	1.92867	175010	Start_At_t_30
137	10046	9	1.90928	165275	Start_At_t_30
117	12065	5	2.08189	123756	Start_At_t_30
127	12630	14	2.67753	356365	Start_At_t_30
142	10971	5	1.70461	176306	Start_At_t_30
131	12440	6	2.09898	219807	Start_At_t_30
126	12038	7	2.39938	354766	Start_At_t_30
119	12566	10	2.0997	122569	Start_At_t_30
131	12891	5	1.67419	164187	Start_At_t_30
132	12593	10	2.41856	176301	Start_At_t_30
121	13234	7	2.26445	218760	Start_At_t_30
119	13123	4	1.96122	317442	Start_At_t_30
122	13322	6	2.0029	315843	Start_At_t_30
128	12343	6	1.87688	220934	Start_At_t_30
121	13272	7	2.03412	316883	Start_At_t_30
93	11691	5	1.70934	315839	Start_At_t_30
129	13384	6	2.12016	223843	Start_At_t_40
128	12428	6	2.11833	318365	Start_At_t_40
104	11685	8	2.48187	166429	Start_At_t_40
115	11772	6	2.28638	222908	Start_At_t_40
94	10805	6	1.87077	173906	Start_At_t_40
106	12664	7	2.00418	319832	Start_At_t_40
110	10929	9	2.29361	317967	Start_At_t_40
139	12676	12	2.30261	362926	Start_At_t_40
148	11562	8	1.56202	318169	Start_At_t_40
127	12969	13	2.5531	126018	Start_At_t_40
132	10315	8	1.87464	124763	Start_At_t_40
120	11722	6	2.21918	127079	Start_At_t_40
114	9160	4	1.71879	319830	Start_At_t_40
123	11310	10	2.43896	173967	Start_At_t_40
131	12472	6	2.1151	364839	Start_At_t_40
117	12109	10	2.27931	126016	Start_At_t_40
118	10538	6	1.87888	361605	Start_At_t_40
108	11377	7	2.02082	319461	Start_At_t_40
118	11285	6	2.00257	178633	Start_At_t_40
106	12661	11	2.13462	172125	Start_At_t_40
134	12177	7	1.95012	364611	Start_At_t_40
106	10051	10	2.53585	126893	Start_At_t_40
119	12296	9	2.27724	178632	Start_At_t_40
114	13839	10	2.51998	364185	Start_At_t_40
108	13352	9	2.59035	178305	Start_At_t_40
134	10051	5	1.44517	168437	Start_At_t_40
103	13166	7	2.09656	177533	Start_At_t_40
108	11439	10	2.56049	318772	Start_At_t_40
135	11895	11	2.27607	177534	Start_At_t_40
120	12470	6	2.24271	362732	Start_At_t_40
111	12066	6	2.06442	318641	Start_At_t_40
129	11247	11	2.21405	365512	Start_At_t_40
124	11695	5	1.98168	177524	Start_At_t_40
114	12574	7	2.34923	173905	Start_At_t_40
120	9353	5	1.80478	168929	Start_At_t_40
97	12281	6	1.80082	177096	Start_At_t_40
139	10572	6	1.49255	221774	Start_At_t_40
132	12428	11	2.3746	361244	Start_At_t_40
107	13375	12	2.72166	318935	Start_At_t_40
121	13121	2	1.65103	360795	Start_At_t_40
113	12230	5	1.76449	319108	Start_At_t_40
142	9674	3	0.974442	167873	Start_At_t_40
88	12054	8	2.05857	179013	Start_At_t_40
105	11114	5	2.16032	166691	Start_At_t_40
121	10793	8	2.04951	363213	Start_At_t_40
117	10551	7	2.1712	173968	Start_At_t_40
117	11809	4	1.78387	167431	Start_At_t_40
125	13322	7	2.09251	317812	Start_At_t_40
121	11902	7	2.04521	319463	Start_At_t_40
105	11938	4	1.72081	124765	Start_At_t_40
103	12229	9	2.43107	173960	Start_At_t_50
133	10951	14	2.05214	170172	Start_At_t_50
88	12577	4	2.17384	320070	Start_At_t_50
88	11749	2	1.52459	368312	Start_At_t_50
104	11520	12	2.69786	321238	Start_At_t_50
90	11294	6	2.03381	172553	Start_At_t_50
103	11775	4	1.77972	176812	Start_At_t_50
96	12107	5	1.98942	321236	Start_At_t_50
114	12329	8	2.18939	321226	Start_At_t_50
114	10926	6	1.92734	175513	Start_At_t_50
115	11760	5	1.772	182570	Start_At_t_50
129	10266	5	1.4664	368635	Start_At_t_50
110	12492	8	2.45843	367037	Start_At_t_50
108	11078	5	1.64754	183527	Start_At_t_50
115	14129	11	2.47751	367040	Start_At_t_50
109	12652	6	2.15264	176611	Start_At_t_50
98	12180	5	2.06915	224885	Start_At_t_50
120	9270	4	1.31736	127889	Start_At_t_50
124	11757	10	2.0243	177889	Start_At_t_50
91	12144	8	1.92986	171397	Start_At_t_50
99	12063	6	2.37791	225806	Start_At_t_50
116	11751	5	1.79834	170177	Start_At_t_50
121	13082	7	1.84767	173963	Start_At_t_50
120	13359	10	2.49712	129362	Start_At_t_50
117	12861	9	2.24309	176612	Start_At_t_50
112	13122	9	2.34905	173965	Start_At_t_50
96	12088	6	2.33885	183526	Start_At_t_50
97	12942	10	2.76187	129184	Start_At_t_50
111	12942	9	2.40173	181169	Start_At_t_50
106	12780	8	2.35072	182547	Start_At_t_50
84	11398	2	1.65396	177748	Start_At_t_50
127	13608	10	2.33592	175522	Start_At_t_50
126	12863	6	1.84705	182504	Start_At_t_50
94	11804	6	2.00983	181379	Start_At_t_50
94	12512	7	2.20627	181161	Start_At_t_50
79	11646	5	1.892	175523	Start_At_t_50
107	10812	10	2.36213	128303	Start_At_t_50
112	13036	11	2.60447	171398	Start_At_t_50
108	12611	8	2.19948	177754	Start_At_t_50
117	11337	6	1.96219	173956	Start_At_t_50
97	11913	7	2.32525	321408	Start_At_t_50
115	13203	7	1.99833	367131	Start_At_t_50
110	13867	10	2.60424	176062	Start_At_t_50
104	11352	4	1.89023	182117	Start_At_t_50
93	12467	12	2.63394	368320	Start_At_t_50
104	12696	9	2.3386	174861	Start_At_t_50
101	12720	3	1.75203	172556	Start_At_t_50
97	11837	5	1.7739	368625	Start_At_t_50
120	14394	11	2.70837	181167	Start_At_t_50
109	12039	9	2.28571	172480	Start_At_t_50
102	13823	6	2.30758	130604	Start_At_t_60
91	12180	6	2.14822	322399	Start_At_t_60
97	12461	9	2.56187	321703	Start_At_t_60
90	11786	6	2.26323	371014	Start_At_t_60
109	9897	7	1.51202	172452	Start_At_t_60
91	12579	5	2.35413	180864	Start_At_t_60
92	12928	7	2.41146	180093	Start_At_t_60
85	12244	6	2.35604	227992	Start_At_t_60
92	11338	7	2.23744	183652	Start_At_t_60
86	12023	7	1.8863	369571	Start_At_t_60
102	13219	7	2.45142	184763	Start_At_t_60
114	12786	8	2.31241	370201	Start_At_t_60
87	11163	3	1.5795	369566	Start_At_t_60
93	12879	5	2.02394	172221	Start_At_t_60
96	11776	6	2.04166	323321	Start_At_t_60
90	12544	5	1.83733	323461	Start_At_t_60
82	12689	7	2.35599	184067	Start_At_t_60
96	12874	7	2.36746	372104	Start_At_t_60
103	11540	9	2.29413	174220	Start_At_t_60
110	11429	9	2.18451	180471	Start_At_t_60
95	12063	5	1.91393	184765	Start_At_t_60
105	12400	3	1.62279	323151	Start_At_t_60
90	12425	4	1.93265	131205	Start_At_t_60
93	13067	5	2.36328	371519	Start_At_t_60
95	12443	9	2.1587	186513	Start_At_t_60
89	12558	4	2.19023	173640	Start_At_t_60
81	12788	5	2.35977	370824	Start_At_t_60
112	10706	10	1.83963	371955	Start_At_t_60
91	12858	9	2.48456	226862	Start_At_t_60
94	12073	7	2.20953	370697	Start_At_t_60
104	13740	6	2.28676	369787	Start_At_t_60
101	12654	9	2.36226	322108	Start_At_t_60
95	13698	7	2.22536	322686	Start_At_t_60
100	12896	6	2.33053	179321	Start_At_t_60
99	11736	5	1.99102	186037	Start_At_t_60
97	13457	5	2.17459	185857	Start_At_t_60
101	12792	7	2.22349	131612	Start_At_t_60
93	10242	9	2.14616	184910	Start_At_t_60
85	12894	5	1.98777	322921	Start_At_t_60
96	10638	5	1.7889	178998	Start_At_t_60
97	12725	10	2.29308	322104	Start_At_t_60
101	13317	10	2.37815	173157	Start_At_t_60
89	12777	8	2.50137	185319	Start_At_t_60
98	12209	6	2.09843	178863	Start_At_t_60
100	13125	4	1.80945	179323	Start_At_t_60
100	12215	8	2.27721	130128	Start_At_t_60
91	12544	7	2.26261	180284	Start_At_t_60
86	11858	5	1.82811	322099	Start_At_t_60
90	11899	6	1.68528	322688	Start_At_t_60
96	13062	5	1.90561	178097	Start_At_t_60
95	12302	11	2.46068	324157	Start_At_t_70
82	12510	8	2.2955	182083	Start_At_t_70
83	13635	7	2.4395	375107	Start_At_t_70
88	12967	8	2.1965	176506	Start_At_t_70
80	12226	8	2.39229	374011	Start_At_t_70
91	12383	7	2.24681	324353	Start_At_t_70
80	10527	11	2.51393	324953	Start_At_t_70
77	13070	6	2.33639	431661	Start_At_t_70
84	13733	10	2.4865	182552	Start_At_t_70
88	12566	6	1.78489	174583	Start_At_t_70
88	12842	6	1.96293	324613	Start_At_t_70
90	12141	6	2.00267	324160	Start_At_t_70
90	12838	7	2.31562	187007	Start_At_t_70
85	13039	8	2.3164	372792	Start_At_t_70
88	11590	9	2.212	374500	Start_At_t_70
82	12169	7	2.60043	373809	Start_At_t_70
85	12667	8	2.35465	183382	Start_At_t_70
82	11115	9	2.2706	182078	Start_At_t_70
93	13064	9	2.4209	431665	Start_At_t_70
86	11358	6	2.15738	324955	Start_At_t_70
89	11440	17	2.76175	431643	Start_At_t_70
82	12570	7	2.13083	323887	Start_At_t_70
84	11477	8	2.32375	183809	Start_At_t_70
88	12447	6	2.17129	187652	Start_At_t_70
86	11965	10	2.52924	182713	Start_At_t_70
79	13069	8	2.50504	431664	Start_At_t_70
84	11540	8	2.51117	228818	Start_At_t_70
92	12318	4	1.87944	175361	Start_At_t_70
84	12778	7	2.38926	132413	Start_At_t_70
88	13041	7	2.19407	325132	Start_At_t_70
88	13202	9	2.1959	183993	Start_At_t_70
82	11767	3	1.95823	375109	Start_At_t_70
86	13285	11	2.6058	175518	Start_At_t_70
86	12547	4	1.87247	181348	Start_At_t_70
91	12937	10	2.39813	372301	Start_At_t_70
87	12650	5	2.00741	181507	Start_At_t_70
85	12746	4	1.95232	323641	Start_At_t_70
84	11929	12	2.50294	132846	Start_At_t_70
80	11856	9	2.56553	373770	Start_At_t_70
83	11859	6	2.03225	133869	Start_At_t_70
84	11716	8	2.34892	111427	Start_At_t_70
82	11474	8	2.11863	133392	Start_At_t_70
80	13034	7	2.39845	176511	Start_At_t_70
83	12789	4	1.99391	188996	Start_At_t_70
85	11989	6	1.98862	188124	Start_At_t_70
91	11895	8	2.22401	183188	Start_At_t_70
83	12822	10	2.81934	187443	Start_At_t_70
84	12466	8	2.22064	229650	Start_At_t_70
88	14233	11	2.66667	188515	Start_At_t_70
85	12200	8	2.07171	373233	Start_At_t_70
70	12394	9	2.53576	326050	Start_At_t_80
81	11209	11	2.3418	137152	Start_At_t_80
76	11963	2	1.4538	184621	Start_At_t_80
81	12095	8	2.46221	230766	Start_At_t_80
81	13288	8	2.33111	185235	Start_At_t_80
74	11814	4	1.87508	178792	Start_At_t_80
80	12262	6	2.28598	178368	Start_At_t_80
74	13086	6	2.13696	184615	Start_At_t_80
73	11024	8	1.9551	192115	Start_At_t_80
72	11926	6	2.2005	135700	Start_At_t_80
75	12750	11	2.70424	186662	Start_At_t_80
84	12006	8	2.14163	190681	Start_At_t_80
80	12254	7	2.13939	134866	Start_At_t_80
77	11821	5	2.02778	427161	Start_At_t_80
71	12249	10	2.67551	326786	Start_At_t_80
78	12373	11	2.23624	427210	Start_At_t_80
79	11781	10	2.31561	325664	Start_At_t_80
80	12377	10	2.21911	325877	Start_At_t_80
76	11735	8	2.17358	177522	Start_At_t_80
79	11224	8	2.16697	189607	Start_At_t_80
78	13172	11	2.46931	427211	Start_At_t_80
74	12597	7	2.23671	136124	Start_At_t_80
77	11834	7	2.07916	113399	Start_At_t_80
76	12989	10	2.54453	112547	Start_At_t_80
70	12866	6	2.49557	327002	Start_At_t_80
83	11841	12	2.45379	134684	Start_At_t_80
77	12444	5	2.151	325654	Start_At_t_80
78	12533	8	2.10968	192563	Start_At_t_80
82	12175	8	2.40004	136978	Start_At_t_80
74	12542	5	2.2102	190710	Start_At_t_80
81	12246	7	2.19681	191190	Start_At_t_80
73	13580	6	2.29095	190117	Start_At_t_80
82	12022	8	2.39619	177517	Start_At_t_80
81	12161	8	2.30558	427208	Start_At_t_80
75	12875	9	2.54269	186982	Start_At_t_80
78	12456	9	2.34973	231697	Start_At_t_80
83	12773	11	2.44168	186052	Start_At_t_80
73	12157	7	2.22099	325354	Start_At_t_80
76	12274	6	2.03846	187525	Start_At_t_80
78	12009	7	2.14568	326380	Start_At_t_80
72	13161	9	2.42011	192152	Start_At_t_80
80	12601	15	2.87346	187526	Start_At_t_80
79	11668	4	1.94465	189602	Start_At_t_80
81	11833	11	2.3314	114517	Start_At_t_80
71	11410	9	2.55243	326788	Start_At_t_80
81	12919	10	2.53051	326382	Start_At_t_80
75	12075	5	1.90621	185831	Start_At_t_80
76	11696	9	2.28916	185825	Start_At_t_80
74	11670	10	2.32454	327159	Start_At_t_80
70	11382	5	2.21225	185052	Start_At_t_80
68	10929	8	2.26895	276660	Start_At_t_90
66	11701	8	2.17078	456266	Start_At_t_90
69	12015	7	2.21921	328644	Start_At_t_90
73	12775	10	2.50037	457596	Start_At_t_90
71	11289	9	2.26725	275066	Start_At_t_90
70	11702	6	2.147	275217	Start_At_t_90
69	11709	9	2.267	138434	Start_At_t_90
69	12597	9	2.4935	193205	Start_At_t_90
74	12261	8	2.14816	180837	Start_At_t_90
67	12429	7	2.41368	327668	Start_At_t_90
72	11974	9	2.31363	276695	Start_At_t_90
74	12415	9	2.19649	190075	Start_At_t_90
70	12347	7	2.22061	193200	Start_At_t_90
72	12996	9	2.32721	193697	Start_At_t_90
68	11470	12	2.57091	179979	Start_At_t_90
71	12537	10	2.33439	194158	Start_At_t_90
73	12605	6	2.0991	232745	Start_At_t_90
69	11969	7	2.12678	275498	Start_At_t_90
69	12103	9	2.4957	456261	Start_At_t_90
70	12163	8	2.1817	180958	Start_At_t_90
70	13142	12	2.71978	188184	Start_At_t_90
66	13010	8	2.57719	234708	Start_At_t_90
69	13105	9	2.4966	190474	Start_At_t_90
71	12914	11	2.41457	188741	Start_At_t_90
70	12435	7	2.22958	190674	Start_At_t_90
68	11686	7	2.16926	328417	Start_At_t_90
71	12300	10	2.4065	188702	Start_At_t_90
67	13632	6	2.33168	276696	Start_At_t_90
67	11969	12	2.31949	189459	Start_At_t_90
72	12652	11	2.46736	328415	Start_At_t_90
66	13112	12	2.71844	327678	Start_At_t_90
66	12806	7	2.4712	327676	Start_At_t_90
70	12868	12	2.62759	139242	Start_At_t_90
70	11576	10	2.37973	189232	Start_At_t_90
69	11033	4	1.63031	195064	Start_At_t_90
70	12876	9	2.41539	276665	Start_At_t_90
71	13813	10	2.64609	456737	Start_At_t_90
71	12682	7	2.21647	194573	Start_At_t_90
73	12294	7	2.09029	457597	Start_At_t_90
70	11677	7	2.12604	277669	Start_At_t_90
70	12037	7	2.09699	233665	Start_At_t_90
69	11692	8	2.26752	187995	Start_At_t_90
72	12417	7	2.34344	275215	Start_At_t_90
70	12906	9	2.48222	137999	Start_At_t_90
69	12222	10	2.44886	328419	Start_At_t_90
71	11887	7	1.95379	189890	Start_At_t_90
74	12993	10	2.49665	139470	Start_At_t_90
68	11774	8	2.29574	115649	Start_At_t_90
70	12274	10	2.33966	327860	Start_At_t_90
69	12536	12	2.55993	179978	Start_At_t_90
61	12074	7	2.17871	182234	Start_At_t_100
61	12220	6	2.29575	196649	Start_At_t_100
61	12307	8	2.21271	191763	Start_At_t_100
62	13214	12	2.587	1746	Start_At_t_100
61	12115	7	2.08341	337	Start_At_t_100
62	12558	7	2.18456	183060	Start_At_t_100
63	12506	6	2.16387	140311	Start_At_t_100
62	12524	7	2.18048	235830	Start_At_t_100
63	12704	10	2.45056	195525	Start_At_t_100
60	11808	9	2.28952	329757	Start_At_t_100
58	12392	9	2.29912	141670	Start_At_t_100
61	12246	7	2.23624	181868	Start_At_t_100
60	12230	7	2.15445	277668	Start_At_t_100
60	12370	10	2.33262	277926	Start_At_t_100
60	13026	8	2.39366	458066	Start_At_t_100
60	12493	10	2.44623	116539	Start_At_t_100
58	11567	8	2.23962	196830	Start_At_t_100
60	12236	7	2.15421	183301	Start_At_t_100
60	12299	6	2.35273	141525	Start_At_t_100
61	12472	8	2.23127	192547	Start_At_t_100
61	13096	7	2.40607	330653	Start_At_t_100
61	12224	9	2.26732	891	Start_At_t_100
62	13482	9	2.49789	330514	Start_At_t_100
59	12427	8	2.37404	117607	Start_At_t_100
61	12810	6	2.11456	197907	Start_At_t_100
62	12664	9	2.32485	329135	Start_At_t_100
57	13346	9	2.47276	193313	Start_At_t_100
63	12650	7	2.26569	194131	Start_At_t_100
60	12758	9	2.42861	329754	Start_At_t_100
59	11989	6	2.14985	195746	Start_At_t_100
57	12813	9	2.47473	118457	Start_At_t_100
59	12111	7	2.21056	192705	Start_At_t_100
59	12416	12	2.41026	140712	Start_At_t_100
62	12619	6	2.2734	330512	Start_At_t_100
64	12502	7	2.25094	329926	Start_At_t_100
59	12859	11	2.48871	328889	Start_At_t_100
59	12019	8	2.20608	196133	Start_At_t_100
63	13148	8	2.39067	197212	Start_At_t_100
62	12256	8	2.25682	184023	Start_At_t_100
62	12662	6	2.16688	277931	Start_At_t_100
62	12598	7	2.22012	330225	Start_At_t_100
62	12391	6	2.1172	329762	Start_At_t_100
62	12444	8	2.24118	191458	Start_At_t_100
61	12167	7	2.12273	329137	Start_At_t_100
61	12212	8	2.39407	327	Start_At_t_100
64	12400	9	2.25016	236666	Start_At_t_100
63	12717	6	2.21515	197909	Start_At_t_100
59	12825	10	2.54495	192912	Start_At_t_100
62	12387	8	2.18776	1706	Start_At_t_100
59	11546	7	2.23649	191764	Start_At_t_100
48	12292	14	2.76615	143464	Start_At_t_110
51	12168	9	2.29991	185210	Start_At_t_110
51	12246	8	2.36058	142630	Start_At_t_110
49	11711	9	2.12671	184233	Start_At_t_110
47	12783	10	2.63993	330892	Start_At_t_110
50	11795	7	2.14447	281015	Start_At_t_110
50	12554	10	2.44802	332133	Start_At_t_110
49	12181	8	2.3515	331814	Start_At_t_110
51	12312	9	2.47032	143908	Start_At_t_110
50	12841	9	2.47753	237797	Start_At_t_110
50	12345	10	2.41518	4098	Start_At_t_110
49	12294	9	2.35967	194128	Start_At_t_110
47	11858	10	2.44184	432903	Start_At_t_110
50	12031	7	2.24752	199387	Start_At_t_110
50	12505	10	2.34285	331970	Start_At_t_110
48	12381	11	2.46877	199388	Start_At_t_110
49	12724	8	2.32699	4051	Start_At_t_110
49	12206	8	2.31538	331422	Start_At_t_110
47	12188	10	2.3679	4662	Start_At_t_110
49	12770	10	2.50962	282579	Start_At_t_110
48	12851	12	2.4801	2210	Start_At_t_110
49	11754	9	2.13851	331826	Start_At_t_110
49	11921	8	2.32685	433745	Start_At_t_110
48	12193	9	2.29095	142632	Start_At_t_110
48	12569	12	2.5592	3411	Start_At_t_110
49	11786	7	2.14562	3374	Start_At_t_110
47	12543	13	2.56055	433961	Start_At_t_110
50	13287	13	2.59183	4661	Start_At_t_110
51	12576	10	2.4636	195782	Start_At_t_110
50	12474	11	2.37132	282150	Start_At_t_110
47	12650	12	2.48761	185209	Start_At_t_110
46	12467	12	2.54669	2826	Start_At_t_110
49	11871	8	2.37496	194133	Start_At_t_110
49	12857	12	2.56527	195710	Start_At_t_110
47	12029	11	2.34941	119564	Start_At_t_110
48	12442	11	2.54141	331113	Start_At_t_110
50	11896	11	2.38964	281014	Start_At_t_110
50	12645	8	2.45364	331262	Start_At_t_110
50	12731	10	2.48033	433269	Start_At_t_110
51	12933	10	2.4948	2832	Start_At_t_110
50	12952	10	2.50009	282144	Start_At_t_110
50	12779	12	2.7836	281020	Start_At_t_110
49	12355	11	2.45747	186034	Start_At_t_110
48	12661	10	2.52622	195789	Start_At_t_110
48	12922	12	2.59913	282134	Start_At_t_110
49	12004	10	2.45105	195708	Start_At_t_110
49	11951	8	2.32041	198322	Start_At_t_110
50	13295	10	2.5118	199390	Start_At_t_110
50	12808	10	2.53318	281008	Start_At_t_110
50	13534	11	2.57598	194532	Start_At_t_110
37	12516	11	2.54378	200686	Start_At_t_120
39	12172	11	2.511	197009	Start_At_t_120
39	12367	12	2.63271	283254	Start_At_t_120
38	12410	12	2.69874	186370	Start_At_t_120
39	13275	12	2.74591	435048	Start_At_t_120
38	11887	11	2.47425	197011	Start_At_t_120
39	11866	9	2.3591	196989	Start_At_t_120
40	12373	11	2.49658	6545	Start_At_t_120
38	11800	7	2.31705	5870	Start_At_t_120
38	12131	11	2.55425	145860	Start_At_t_120
38	12502	11	2.5737	238629	Start_At_t_120
39	12453	9	2.42301	187096	Start_At_t_120
38	11974	10	2.49417	201773	Start_At_t_120
38	12314	11	2.48968	144896	Start_At_t_120
38	12704	10	2.52111	187094	Start_At_t_120
39	12266	10	2.36631	283259	Start_At_t_120
39	12535	10	2.45413	198288	Start_At_t_120
38	11919	8	2.45487	198250	Start_At_t_120
39	12253	10	2.43094	198273	Start_At_t_120
38	12125	10	2.47054	197008	Start_At_t_120
38	12826	11	2.55108	434385	Start_At_t_120
40	12965	10	2.55076	332667	Start_At_t_120
40	12162	10	2.25574	434843	Start_At_t_120
39	12440	12	2.52225	198285	Start_At_t_120
39	12201	10	2.37134	333404	Start_At_t_120
40	12171	9	2.41313	201310	Start_At_t_120
38	12700	13	2.72406	120717	Start_At_t_120
39	12037	9	2.47141	435435	Start_At_t_120
38	12260	10	2.3877	201852	Start_At_t_120
40	12320	10	2.40648	284516	Start_At_t_120
38	12290	12	2.56607	5292	Start_At_t_120
38	12243	10	2.4805	283803	Start_At_t_120
39	12668	13	2.54325	200685	Start_At_t_120
39	12407	11	2.53165	6439	Start_At_t_120
40	12268	10	2.43889	332517	Start_At_t_120
40	12271	8	2.39376	145757	Start_At_t_120
38	12008	9	2.33496	144753	Start_At_t_120
39	12261	9	2.56809	285015	Start_At_t_120
40	12496	13	2.5873	333396	Start_At_t_120
38	12230	11	2.58749	200233	Start_At_t_120
40	12159	10	2.37177	284441	Start_At_t_120
38	12369	8	2.38947	332519	Start_At_t_120
39	12041	9	2.40822	5715	Start_At_t_120
39	12205	12	2.58206	121539	Start_At_t_120
38	12674	13	2.60323	283805	Start_At_t_120
39	12276	9	2.43215	5253	Start_At_t_120
39	12461	9	2.52379	332832	Start_At_t_120
39	12467	13	2.59843	285010	Start_At_t_120
39	11859	7	2.25776	239431	Start_At_t_120
39	12537	10	2.58113	333389	Start_At_t_120
28	12304	9	2.45273	240327	Start_At_t_130
29	12644	9	2.49523	286247	Start_At_t_130
30	12477	10	2.43365	438080	Start_At_t_130
29	12364	9	2.41638	334837	Start_At_t_130
29	12496	9	2.43011	188267	Start_At_t_130
28	12536	10	2.37429	146880	Start_At_t_130
28	12323	9	2.43033	189173	Start_At_t_130
29	12730	8	2.45439	286157	Start_At_t_130
29	12910	9	2.44588	123288	Start_At_t_130
29	12344	8	2.38165	334317	Start_At_t_130
29	12352	10	2.40469	334839	Start_At_t_130
28	12392	11	2.5011	7039	Start_At_t_130
28	12411	9	2.40468	203871	Start_At_t_130
29	12403	10	2.37692	8259	Start_At_t_130
28	12224	8	2.36137	333624	Start_At_t_130
28	12198	8	2.31572	147663	Start_At_t_130
29	12159	9	2.34766	202834	Start_At_t_130
29	12511	9	2.40395	122476	Start_At_t_130
29	12650	10	2.49511	8275	Start_At_t_130
29	12493	10	2.42781	202828	Start_At_t_130
29	12408	10	2.42686	7040	Start_At_t_130
29	12530	9	2.54255	204079	Start_At_t_130
29	12568	8	2.40507	438626	Start_At_t_130
29	12560	9	2.40021	438625	Start_At_t_130
29	12437	10	2.4637	437410	Start_At_t_130
29	12387	9	2.39485	334097	Start_At_t_130
29	12052	9	2.41519	146682	Start_At_t_130
29	12600	9	2.42194	436514	Start_At_t_130
29	12194	9	2.42966	436193	Start_At_t_130
28	12240	9	2.38637	147888	Start_At_t_130
29	12358	10	2.47957	334835	Start_At_t_130
29	12451	11	2.44027	437415	Start_At_t_130
28	12136	11	2.42064	437603	Start_At_t_130
28	12154	7	2.39002	8252	Start_At_t_130
29	12374	9	2.41116	8272	Start_At_t_130
29	12466	9	2.42338	334093	Start_At_t_130
29	12620	9	2.42368	286797	Start_At_t_130
28	12524	8	2.40786	203005	Start_At_t_130
29	12300	9	2.42132	189174	Start_At_t_130
29	12763	10	2.41929	286155	Start_At_t_130
29	12440	9	2.48496	334095	Start_At_t_130
29	12759	8	2.46108	285599	Start_At_t_130
29	12454	9	2.40142	9474	Start_At_t_130
29	12322	10	2.37146	203877	Start_At_t_130
29	12343	10	2.4681	241127	Start_At_t_130
29	12499	10	2.4735	287451	Start_At_t_130
29	12471	8	2.38931	187937	Start_At_t_130
29	12363	10	2.45545	287446	Start_At_t_130
28	12330	8	2.36299	436203	Start_At_t_130
30	12589	9	2.46128	287450	Start_At_t_130
19	12462	9	2.46702	10700	Start_At_t_140
19	12456	10	2.40984	149572	Start_At_t_140
19	12392	9	2.40936	335539	Start_At_t_140
19	12573	10	2.41582	440025	Start_At_t_140
19	12295	9	2.41147	124078	Start_At_t_140
19	12400	9	2.33476	10696	Start_At_t_140
19	12511	9	2.44048	288649	Start_At_t_140
19	12391	9	2.39913	206229	Start_At_t_140
19	12384	9	2.41922	438808	Start_At_t_140
19	12288	9	2.38819	336255	Start_At_t_140
19	12602	9	2.4331	289296	Start_At_t_140
19	12757	9	2.43602	200882	Start_At_t_140
19	12564	9	2.43451	205168	Start_At_t_140
19	12532	8	2.42859	201392	Start_At_t_140
20	12631	9	2.48507	205167	Start_At_t_140
19	12460	9	2.38104	242763	Start_At_t_140
18	12415	8	2.41571	202579	Start_At_t_140
19	12362	9	2.44504	206227	Start_At_t_140
19	12427	9	2.42073	9473	Start_At_t_140
19	12126	9	2.32953	190147	Start_At_t_140
19	12544	9	2.41901	191046	Start_At_t_140
19	12373	9	2.37439	9468	Start_At_t_140
19	12501	9	2.45407	440493	Start_At_t_140
19	12471	8	2.37545	335541	Start_At_t_140
19	12584	9	2.41473	335725	Start_At_t_140
19	12552	9	2.41993	201371	Start_At_t_140
19	12595	9	2.42308	288648	Start_At_t_140
19	12484	10	2.44281	288650	Start_At_t_140
18	12268	9	2.40106	336243	Start_At_t_140
19	12466	9	2.43577	10694	Start_At_t_140
19	12417	9	2.40136	440028	Start_At_t_140
19	12617	10	2.43922	439277	Start_At_t_140
19	12518	9	2.45676	335061	Start_At_t_140
19	12721	9	2.47179	440026	Start_At_t_140
19	12627	10	2.41924	10701	Start_At_t_140
19	12511	9	2.40001	148605	Start_At_t_140
19	12793	9	2.41128	206228	Start_At_t_140
19	12489	9	2.39558	190149	Start_At_t_140
19	12530	9	2.42181	200883	Start_At_t_140
19	12692	9	2.40126	202559	Start_At_t_140
19	12641	9	2.40441	335537	Start_At_t_140
19	12644	9	2.4452	205164	Start_At_t_140
19	12524	9	2.39487	202580	Start_At_t_140
19	12369	9	2.39501	202521	Start_At_t_140
19	12388	9	2.38757	9475	Start_At_t_140
19	12463	10	2.48343	148830	Start_At_t_140
19	12501	9	2.36174	335983	Start_At_t_140
19	12240	9	2.40247	288013	Start_At_t_140
19	12661	8	2.43455	241973	Start_At_t_140
19	12558	9	2.39914	191081	Start_At_t_140
9	12268	10	2.36143	147937	Start_At_t_150
9	12570	9	2.40297	206632	Start_At_t_150
9	12441	9	2.36932	106824	Start_At_t_150
10	12589	9	2.39312	152683	Start_At_t_150
9	12380	9	2.39171	149240	Start_At_t_150
9	12495	9	2.37704	208701	Start_At_t_150
9	12604	9	2.41595	104289	Start_At_t_150
9	12405	9	2.39819	151143	Start_At_t_150
9	12291	9	2.3819	109975	Start_At_t_150
9	12421	9	2.38861	108422	Start_At_t_150
9	12377	9	2.4138	105913	Start_At_t_150
9	12538	9	2.39533	105918	Start_At_t_150
9	12421	9	2.40058	148491	Start_At_t_150
9	12405	9	2.40861	109222	Start_At_t_150
9	12389	9	2.38954	143828	Start_At_t_150
9	12341	9	2.35174	144525	Start_At_t_150
9	12501	9	2.38958	146067	Start_At_t_150
9	12475	9	2.39705	107541	Start_At_t_150
9	12356	9	2.37733	147572	Start_At_t_150
9	12295	10	2.36515	207183	Start_At_t_150
9	12375	10	2.39095	107546	Start_At_t_150
10	12473	10	2.38692	147008	Start_At_t_150
9	12463	9	2.37781	150032	Start_At_t_150
9	12489	9	2.41928	148676	Start_At_t_150
9	12388	9	2.38342	207916	Start_At_t_150
9	12576	10	2.39225	205919	Start_At_t_150
9	12333	9	2.3812	108421	Start_At_t_150
10	12718	10	2.43838	103328	Start_At_t_150
9	12291	9	2.37655	146072	Start_At_t_150
9	12347	9	2.37482	149571	Start_At_t_150
10	12553	9	2.39482	203726	Start_At_t_150
9	12321	10	2.39424	109981	Start_At_t_150
9	12622	10	2.41121	109220	Start_At_t_150
9	12458	9	2.37911	104294	Start_At_t_150
9	12426	9	2.36464	151622	Start_At_t_150
9	12348	9	2.37257	204566	Start_At_t_150
9	12667	9	2.40652	209216	Start_At_t_150
9	12342	9	2.37963	202638	Start_At_t_150
9	12515	9	2.39288	152013	Start_At_t_150
9	12387	9	2.3652	106819	Start_At_t_150
9	12455	9	2.40251	150408	Start_At_t_150
9	12462	9	2.38632	103326	Start_At_t_150
9	12663	9	2.41701	152473	Start_At_t_150
9	12374	9	2.38342	147013	Start_At_t_150
9	12473	9	2.38693	205308	Start_At_t_150
9	12451	9	2.37982	105233	Start_At_t_150
9	12556	9	2.39071	143833	Start_At_t_150
9	12349	9	2.36772	105235	Start_At_t_150
9	12469	9	2.39993	144527	Start_At_t_150
9	12399	10	2.35881	150929	Start_At_t_150

## Sheet: SourceDataEDFig10e
t	SliceSize	NumberSubclone	Shannon	SimID	Label
94	11456	7	3.91991	429790	Start_At_t_50
82	11937	7	4.02344	429781	Start_At_t_50
82	13530	9	4.09435	417958	Start_At_t_50
85	11828	10	3.77083	292896	Start_At_t_50
81	12401	5	3.34235	241412	Start_At_t_50
84	12605	6	4.05697	185766	Start_At_t_50
94	13072	7	3.83246	22359	Start_At_t_50
85	12845	10	4.08679	434847	Start_At_t_50
95	11377	10	3.87886	106055	Start_At_t_50
79	13093	9	3.67727	429394	Start_At_t_50
80	12809	12	3.95056	15922	Start_At_t_50
83	12368	10	4.10619	292936	Start_At_t_50
81	13112	9	3.93959	193780	Start_At_t_50
87	12625	6	3.73799	22233	Start_At_t_50
78	12964	11	3.89436	418280	Start_At_t_50
83	13007	9	3.55456	185761	Start_At_t_50
77	12789	11	3.96451	98533	Start_At_t_50
94	12703	10	3.84592	98588	Start_At_t_50
86	12395	10	4.39211	220260	Start_At_t_50
87	12982	11	3.86842	234583	Start_At_t_50
90	12759	8	3.70616	306725	Start_At_t_50
79	11798	10	3.72352	434849	Start_At_t_50
81	12580	8	3.87999	418244	Start_At_t_50
93	12982	10	3.55268	306679	Start_At_t_50
88	12698	12	4.23382	208872	Start_At_t_50
85	12554	6	3.72388	219037	Start_At_t_50
84	12220	9	3.91579	306674	Start_At_t_50
84	12876	15	4.09861	98530	Start_At_t_50
84	12286	9	3.54034	220097	Start_At_t_50
90	13262	11	4.24063	429791	Start_At_t_50
82	13723	6	3.95449	15919	Start_At_t_50
77	13019	12	3.98437	220255	Start_At_t_50
85	12662	8	3.83894	192073	Start_At_t_50
79	13142	9	3.98465	241458	Start_At_t_50
83	13182	11	3.99318	98529	Start_At_t_50
82	12348	10	4.0521	220096	Start_At_t_50
90	13009	13	3.97462	218993	Start_At_t_50
87	12367	10	4.20369	306677	Start_At_t_50
91	12610	7	3.72594	208817	Start_At_t_50
82	12532	13	4.01479	208818	Start_At_t_50
83	13054	7	3.4346	193969	Start_At_t_50
85	12585	17	4.18266	418003	Start_At_t_50
83	11782	14	4.19073	292347	Start_At_t_50
85	13362	8	4.11425	241413	Start_At_t_50
87	12625	11	4.14943	234584	Start_At_t_50
87	12359	9	3.63608	292452	Start_At_t_50
81	12366	5	3.45084	91078	Start_At_t_50
85	12492	12	3.93724	208814	Start_At_t_50
90	12213	11	3.94281	218987	Start_At_t_50
88	12594	8	3.81674	234568	Start_At_t_50
63	11579	15	4.02585	430518	Start_At_t_85
62	13961	10	4.09964	107130	Start_At_t_85
62	12604	14	3.8391	99525	Start_At_t_85
62	11589	13	3.84593	307657	Start_At_t_85
61	13526	11	3.87078	107170	Start_At_t_85
60	11301	17	3.97092	107048	Start_At_t_85
64	12834	15	3.90655	221450	Start_At_t_85
64	12293	15	3.75766	99661	Start_At_t_85
63	12286	17	4.05931	193348	Start_At_t_85
62	12768	13	3.83502	106051	Start_At_t_85
62	12371	12	3.99747	307916	Start_At_t_85
60	11833	16	3.87782	209840	Start_At_t_85
64	12586	10	3.90376	419184	Start_At_t_85
61	12111	12	3.83315	430768	Start_At_t_85
62	13210	18	3.96187	307534	Start_At_t_85
64	12646	13	3.84401	441463	Start_At_t_85
64	12214	16	4.15119	99798	Start_At_t_85
61	12296	12	3.93875	441461	Start_At_t_85
61	12386	12	3.98686	194725	Start_At_t_85
61	12229	12	3.72498	192217	Start_At_t_85
63	11820	12	3.98329	293483	Start_At_t_85
61	12809	11	3.85167	209921	Start_At_t_85
62	12053	14	3.86462	242518	Start_At_t_85
64	12483	17	3.92241	221012	Start_At_t_85
59	12181	17	4.16722	242256	Start_At_t_85
59	11871	16	3.90391	195019	Start_At_t_85
63	11833	17	4.16078	99438	Start_At_t_85
60	12249	13	4.12631	307820	Start_At_t_85
58	12071	15	4.13262	210057	Start_At_t_85
61	12916	14	4.0779	293745	Start_At_t_85
62	12095	14	3.85881	220824	Start_At_t_85
61	12859	17	4.04779	419373	Start_At_t_85
61	12638	14	3.96215	293886	Start_At_t_85
62	11843	15	3.86302	195156	Start_At_t_85
62	12770	13	3.99038	442380	Start_At_t_85
60	12466	13	4.14192	23334	Start_At_t_85
63	11973	15	4.08875	430807	Start_At_t_85
61	12382	10	3.79398	192994	Start_At_t_85
61	11447	16	3.75621	209726	Start_At_t_85
62	12754	12	3.86918	419454	Start_At_t_85
61	12590	15	4.00087	194096	Start_At_t_85
60	11828	14	3.94395	431747	Start_At_t_85
61	11635	13	3.89936	293747	Start_At_t_85
60	12624	9	3.91609	23147	Start_At_t_85
60	12148	15	4.10019	106052	Start_At_t_85
64	12143	14	4.06327	430979	Start_At_t_85
64	12638	13	4.07371	242427	Start_At_t_85
61	12191	12	4.05262	442420	Start_At_t_85
60	12626	11	3.97029	221102	Start_At_t_85
61	11925	12	3.80104	419054	Start_At_t_85
36	12371	14	3.76472	107988	Start_At_t_110
36	12058	13	3.86785	309151	Start_At_t_110
36	12208	14	4.0039	432949	Start_At_t_110
36	12099	14	3.94655	101777	Start_At_t_110
36	12204	14	3.94521	100585	Start_At_t_110
36	12144	14	4.08201	196280	Start_At_t_110
35	12012	15	3.94331	295113	Start_At_t_110
35	12171	13	3.932	211285	Start_At_t_110
36	12168	14	3.95729	196071	Start_At_t_110
36	12265	13	3.96625	222172	Start_At_t_110
36	12482	15	3.9663	295904	Start_At_t_110
36	12190	13	3.97818	243330	Start_At_t_110
35	11996	14	3.90758	222269	Start_At_t_110
36	12350	15	4.11061	309012	Start_At_t_110
36	12262	14	4.0126	308843	Start_At_t_110
36	12249	14	4.01386	211099	Start_At_t_110
36	12169	13	4.00775	294947	Start_At_t_110
36	12217	14	3.98859	24320	Start_At_t_110
36	11856	13	3.91511	420687	Start_At_t_110
35	11893	14	4.01011	294713	Start_At_t_110
36	12168	14	4.01269	24115	Start_At_t_110
36	12429	16	3.9916	196072	Start_At_t_110
36	12159	14	3.84022	432042	Start_At_t_110
35	11979	14	3.96114	420378	Start_At_t_110
36	12005	14	4.02856	295115	Start_At_t_110
36	11948	15	3.98949	100877	Start_At_t_110
36	12200	16	4.02884	420276	Start_At_t_110
36	11983	14	3.92987	193978	Start_At_t_110
37	12287	13	3.99546	443249	Start_At_t_110
36	12060	14	3.9972	101967	Start_At_t_110
35	11983	15	3.97888	194334	Start_At_t_110
35	12020	13	3.86616	432212	Start_At_t_110
35	12070	14	3.92963	310042	Start_At_t_110
36	12311	15	3.97456	431922	Start_At_t_110
36	12161	13	3.90168	421440	Start_At_t_110
35	11935	14	4.02881	443399	Start_At_t_110
36	12014	15	4.08214	222652	Start_At_t_110
35	12106	16	4.07213	211280	Start_At_t_110
35	12044	15	3.97309	210695	Start_At_t_110
35	11964	14	3.95552	101017	Start_At_t_110
35	12093	14	3.93532	308704	Start_At_t_110
35	12060	14	3.90908	223247	Start_At_t_110
36	12200	13	3.82048	108280	Start_At_t_110
35	11832	14	3.78766	100766	Start_At_t_110
36	12091	16	4.03564	420562	Start_At_t_110
35	11897	13	3.84944	222174	Start_At_t_110
36	11721	13	3.97808	243479	Start_At_t_110
35	12319	15	4.01123	243621	Start_At_t_110
36	12112	14	3.95329	108120	Start_At_t_110
35	12310	15	3.96979	309902	Start_At_t_110
10	11924	13	3.78671	191214	Start_At_t_135
10	11911	13	3.81044	207433	Start_At_t_135
11	12092	13	3.82827	192754	Start_At_t_135
10	11860	13	3.78867	416965	Start_At_t_135
10	11926	14	3.82407	305461	Start_At_t_135
10	11897	13	3.86147	240334	Start_At_t_135
11	12211	13	3.8748	440438	Start_At_t_135
11	12132	14	3.82081	207430	Start_At_t_135
10	11915	13	3.84713	305460	Start_At_t_135
10	11955	13	3.83512	207436	Start_At_t_135
10	11948	13	3.79003	99241	Start_At_t_135
10	11771	13	3.79268	21363	Start_At_t_135
11	12095	13	3.80416	104717	Start_At_t_135
11	12219	14	3.85222	416969	Start_At_t_135
11	12169	13	3.81737	440436	Start_At_t_135
10	11844	13	3.82897	428447	Start_At_t_135
10	11921	13	3.84345	97353	Start_At_t_135
11	12140	13	3.84491	91478	Start_At_t_135
11	12073	13	3.83484	218413	Start_At_t_135
10	11834	13	3.83178	97365	Start_At_t_135
11	12108	13	3.79859	428460	Start_At_t_135
11	12329	13	3.85782	99236	Start_At_t_135
10	11907	13	3.80946	97352	Start_At_t_135
10	12014	13	3.8229	21358	Start_At_t_135
10	11914	13	3.82217	91487	Start_At_t_135
11	12122	14	3.82978	191219	Start_At_t_135
10	11894	13	3.82647	91471	Start_At_t_135
11	12018	13	3.84153	428541	Start_At_t_135
10	12080	13	3.81095	291464	Start_At_t_135
10	11672	13	3.76776	192759	Start_At_t_135
10	11941	14	3.82546	305439	Start_At_t_135
10	12138	13	3.83654	240333	Start_At_t_135
11	12247	13	3.79193	104722	Start_At_t_135
10	11867	13	3.8378	240324	Start_At_t_135
11	12132	13	3.87411	299707	Start_At_t_135
11	11982	13	3.78239	305446	Start_At_t_135
11	12063	13	3.8578	428546	Start_At_t_135
10	11873	13	3.80775	416972	Start_At_t_135
11	12208	13	3.83214	291467	Start_At_t_135
10	11894	13	3.85881	299818	Start_At_t_135
10	12029	14	3.81399	291465	Start_At_t_135
11	12003	13	3.82221	291457	Start_At_t_135
11	12148	13	3.85335	99232	Start_At_t_135
11	12151	13	3.82213	192683	Start_At_t_135
11	12133	13	3.87115	104724	Start_At_t_135
10	11879	13	3.83502	207434	Start_At_t_135
10	11974	14	3.78067	299752	Start_At_t_135
11	12144	13	3.79153	299817	Start_At_t_135
11	11986	13	3.82652	416974	Start_At_t_135
10	11845	13	3.78383	97364	Start_At_t_135

## Sheet: SourceDataEDFig10f
t	SliceSize	NumberSubclone	Shannon	SimID	Label
24	13300	3	1.13838	119776	Start_At_t_35
24	13455	2	0.910904	196935	Start_At_t_35
24	13663	3	1.11911	321171	Start_At_t_35
23	13908	5	1.6919	155833	Start_At_t_35
24	13312	2	0.97737	196937	Start_At_t_35
24	13446	2	0.92727	432472	Start_At_t_35
24	13448	2	0.918963	455271	Start_At_t_35
24	13875	2	1.05407	432473	Start_At_t_35
24	13361	2	0.939408	36146	Start_At_t_35
24	13319	2	0.955807	206004	Start_At_t_35
24	13545	2	1.03344	450393	Start_At_t_35
24	13706	3	0.997204	196887	Start_At_t_35
24	13322	2	1.01114	202377	Start_At_t_35
24	14006	4	1.08747	418282	Start_At_t_35
24	13371	3	0.921522	255665	Start_At_t_35
24	13846	3	1.18109	113534	Start_At_t_35
24	13378	3	0.91902	455269	Start_At_t_35
22	12733	5	1.55422	418353	Start_At_t_35
24	13464	3	0.966796	443634	Start_At_t_35
24	13363	2	1.0302	432476	Start_At_t_35
24	13447	2	0.980475	31300	Start_At_t_35
24	13878	4	1.0859	418359	Start_At_t_35
24	13351	2	1.04244	418283	Start_At_t_35
24	13379	2	0.96223	307011	Start_At_t_35
24	13842	5	1.13498	307010	Start_At_t_35
24	13399	3	1.0635	202376	Start_At_t_35
23	12946	3	1.35266	207549	Start_At_t_35
22	12153	6	1.56771	113530	Start_At_t_35
24	13789	3	1.1129	201136	Start_At_t_35
24	13443	2	0.961792	432478	Start_At_t_35
24	13229	2	0.960051	201134	Start_At_t_35
24	13674	3	1.03245	207473	Start_At_t_35
24	13209	2	0.936136	255664	Start_At_t_35
23	13039	4	1.47739	113526	Start_At_t_35
24	13470	3	1.08703	155831	Start_At_t_35
24	13401	3	0.974991	307009	Start_At_t_35
24	13624	2	1.01482	31301	Start_At_t_35
24	13803	3	1.07615	306898	Start_At_t_35
24	13434	2	0.935891	321170	Start_At_t_35
24	13511	2	0.906035	321166	Start_At_t_35
24	13705	3	1.06361	450392	Start_At_t_35
23	11810	3	1.0739	113531	Start_At_t_35
24	14033	7	1.25228	196888	Start_At_t_35
24	13580	3	1.02236	321173	Start_At_t_35
24	13939	4	1.13418	207548	Start_At_t_35
24	13454	3	1.05116	206037	Start_At_t_35
24	13516	3	0.97398	119775	Start_At_t_35
24	13348	2	0.946193	202356	Start_At_t_35
24	13788	3	1.06664	202378	Start_At_t_35
24	13531	3	1.06725	119778	Start_At_t_35
13	15572	4	1.48699	234518	Start_At_t_44
13	16046	4	1.55297	208942	Start_At_t_44
13	15297	5	1.53393	308321	Start_At_t_44
13	15467	5	1.61198	208804	Start_At_t_44
13	15148	4	1.56561	322456	Start_At_t_44
13	15341	4	1.5578	419644	Start_At_t_44
13	15000	6	1.55174	203516	Start_At_t_44
13	15438	4	1.6676	234519	Start_At_t_44
13	15051	5	1.71809	114628	Start_At_t_44
13	14949	5	1.77687	222996	Start_At_t_44
13	15892	6	1.70218	114784	Start_At_t_44
13	15361	5	1.49022	433750	Start_At_t_44
13	15192	4	1.55461	419643	Start_At_t_44
13	15070	5	1.57944	444054	Start_At_t_44
13	15339	4	1.51114	322305	Start_At_t_44
13	14814	5	1.58926	419370	Start_At_t_44
13	15520	5	1.61488	222990	Start_At_t_44
13	15286	5	1.58421	120677	Start_At_t_44
13	15459	6	1.73717	433843	Start_At_t_44
13	15803	6	1.76224	322321	Start_At_t_44
13	14339	4	1.45622	114358	Start_At_t_44
13	15368	5	1.61627	120899	Start_At_t_44
13	15365	6	1.78362	256563	Start_At_t_44
10	7711	4	1.37058	444883	Start_At_t_44
13	15079	6	1.67037	114534	Start_At_t_44
13	15641	6	1.72032	308039	Start_At_t_44
13	15399	4	1.49744	207232	Start_At_t_44
13	15811	5	1.67659	308033	Start_At_t_44
13	15363	4	1.52988	156762	Start_At_t_44
13	15068	5	1.63938	433590	Start_At_t_44
13	14979	5	1.56647	120935	Start_At_t_44
13	15718	4	1.50762	234422	Start_At_t_44
13	15073	5	1.60932	433984	Start_At_t_44
10	7850	4	1.39159	203367	Start_At_t_44
13	15662	5	1.51114	444056	Start_At_t_44
13	14856	3	1.48504	456320	Start_At_t_44
13	15545	5	1.61252	223002	Start_At_t_44
13	15173	4	1.49962	308228	Start_At_t_44
13	15686	5	1.58506	322367	Start_At_t_44
13	15370	5	1.56807	156874	Start_At_t_44
13	15223	4	1.58751	222995	Start_At_t_44
13	15248	4	1.60272	419237	Start_At_t_44
13	15605	5	1.55768	208603	Start_At_t_44
13	15331	4	1.54956	207255	Start_At_t_44
13	14741	5	1.6558	456318	Start_At_t_44
13	15087	4	1.51183	443973	Start_At_t_44
13	15066	5	1.68422	234514	Start_At_t_44
10	7708	5	1.41305	37280	Start_At_t_44
13	15457	6	1.70586	203515	Start_At_t_44
13	15443	5	1.66753	203869	Start_At_t_44
8	15166	5	1.63891	225660	Start_At_t_49
8	15035	3	1.57972	435634	Start_At_t_49
8	15057	4	1.52313	224563	Start_At_t_49
8	15091	5	1.59018	435325	Start_At_t_49
8	15125	4	1.56071	205230	Start_At_t_49
8	15054	5	1.58844	421510	Start_At_t_49
8	15231	6	1.66015	309947	Start_At_t_49
8	15139	5	1.58152	225944	Start_At_t_49
8	15090	5	1.59901	435599	Start_At_t_49
8	15177	4	1.60656	310175	Start_At_t_49
8	15174	6	1.66108	38532	Start_At_t_49
8	15135	4	1.60236	237279	Start_At_t_49
8	15148	4	1.56589	435227	Start_At_t_49
8	15064	5	1.54035	446701	Start_At_t_49
8	15099	6	1.59246	237368	Start_At_t_49
8	15104	5	1.59155	116688	Start_At_t_49
8	15024	5	1.54234	225939	Start_At_t_49
8	15172	5	1.60649	446851	Start_At_t_49
8	15055	5	1.63458	445281	Start_At_t_49
8	15236	4	1.59308	116448	Start_At_t_49
8	15129	5	1.62356	122365	Start_At_t_49
8	15042	3	1.54263	310038	Start_At_t_49
8	15248	5	1.57202	256685	Start_At_t_49
8	15251	4	1.55909	224005	Start_At_t_49
8	15289	4	1.51477	447124	Start_At_t_49
8	15211	4	1.52024	324357	Start_At_t_49
8	15057	5	1.57479	447029	Start_At_t_49
8	15255	4	1.55324	421512	Start_At_t_49
8	15079	5	1.62954	237225	Start_At_t_49
8	15155	5	1.5236	205510	Start_At_t_49
8	15306	5	1.63307	324260	Start_At_t_49
8	15157	4	1.55497	224081	Start_At_t_49
8	15126	5	1.6093	116238	Start_At_t_49
8	14963	5	1.60541	235568	Start_At_t_49
8	15117	4	1.55762	235415	Start_At_t_49
8	15108	4	1.56752	116527	Start_At_t_49
8	15236	6	1.52975	205469	Start_At_t_49
8	15048	6	1.57757	224564	Start_At_t_49
8	15249	5	1.59742	445558	Start_At_t_49
8	15431	6	1.63114	421254	Start_At_t_49
8	15174	4	1.63236	445418	Start_At_t_49
8	15319	5	1.57127	324076	Start_At_t_49
8	15240	5	1.62114	225777	Start_At_t_49
8	15100	5	1.59228	237226	Start_At_t_49
8	15055	5	1.61716	235857	Start_At_t_49
8	15049	5	1.65221	323934	Start_At_t_49
8	15279	6	1.60103	309765	Start_At_t_49
8	15208	5	1.52439	421089	Start_At_t_49
8	15149	5	1.64698	235729	Start_At_t_49
8	15101	5	1.6222	205081	Start_At_t_49
2	15266	6	1.63671	422948	Start_At_t_55
2	15275	5	1.62706	117962	Start_At_t_55
2	15201	5	1.5996	447977	Start_At_t_55
2	15242	5	1.61935	117826	Start_At_t_55
2	15222	5	1.61759	258270	Start_At_t_55
2	15235	5	1.65458	436978	Start_At_t_55
2	15297	5	1.66003	206801	Start_At_t_55
2	15250	6	1.62007	457907	Start_At_t_55
2	15212	5	1.63624	415730	Start_At_t_55
2	15269	5	1.64059	302637	Start_At_t_55
2	15241	5	1.61897	422899	Start_At_t_55
2	15236	5	1.61518	158367	Start_At_t_55
2	15280	5	1.65542	227268	Start_At_t_55
2	15216	5	1.65399	227164	Start_At_t_55
2	15320	5	1.64411	302642	Start_At_t_55
2	15246	6	1.63767	436817	Start_At_t_55
2	15216	5	1.63899	122608	Start_At_t_55
2	15258	5	1.61803	253083	Start_At_t_55
2	15333	6	1.64905	206349	Start_At_t_55
2	15262	5	1.66608	227162	Start_At_t_55
2	15298	5	1.60569	238736	Start_At_t_55
2	15203	5	1.64131	415711	Start_At_t_55
2	15202	5	1.6169	448359	Start_At_t_55
2	15304	6	1.65103	210552	Start_At_t_55
2	15260	5	1.66702	457908	Start_At_t_55
2	15258	5	1.63635	238556	Start_At_t_55
2	15285	5	1.61737	117484	Start_At_t_55
2	15228	5	1.64408	208592	Start_At_t_55
2	15318	5	1.62402	422336	Start_At_t_55
2	15219	5	1.62926	311268	Start_At_t_55
2	15262	5	1.61186	302641	Start_At_t_55
2	15192	5	1.62816	199753	Start_At_t_55
2	15205	5	1.62277	258142	Start_At_t_55
2	15230	5	1.61415	158487	Start_At_t_55
2	15221	5	1.60747	422739	Start_At_t_55
2	15306	5	1.63913	436816	Start_At_t_55
2	15247	5	1.64263	253078	Start_At_t_55
2	15266	5	1.64552	238661	Start_At_t_55
2	15202	5	1.62339	448608	Start_At_t_55
2	15208	5	1.64343	448147	Start_At_t_55
2	15226	5	1.62501	122685	Start_At_t_55
2	15261	5	1.60553	210693	Start_At_t_55
2	15225	5	1.64422	302627	Start_At_t_55
2	15269	5	1.61199	206858	Start_At_t_55
2	15242	5	1.67142	325212	Start_At_t_55
2	15272	5	1.62452	415721	Start_At_t_55
2	15245	5	1.62852	208844	Start_At_t_55
2	15199	5	1.61571	210477	Start_At_t_55
2	15224	5	1.6192	227396	Start_At_t_55
2	15270	5	1.63065	238870	Start_At_t_55
