# Supplementary material for: Spatial patterns of tumour growth impact clonal diversification
Source: Nat Ecol Evol. Author manuscript; Available in PMC 2022 Jan 17. (PMC8752443; doi:10.1038/s41559-021-01586-x)
Supplement: Source Data for Figure 2 [file EMS136364-supplement-Source_Data_for_Figure_2.xlsx]

## Sheet: SourceDataFig2bi
1	1.1	1.2	1.08	1.04	1.08	1.08	1.16	1.18	1.16	1.04
1	1.16	1.14	1.12	1.08	1.14	1.18	1.12	1.12	1.14	1.08
1	1.16	1.14	1.16	1.06	1.16	1.2	1.2	1.22	1.3	1.2
1	1.1	1.16	1.12	1.24	1.24	1.16	1.18	1.42	1.42	1.3
1	1.14	1.22	1.28	1.28	1.36	1.44	1.58	1.62	1.6	1.82
1	1.08	1.14	1.36	1.44	1.59184	1.7	1.65306	1.92	1.96	2.08

## Sheet: SourceDataFig2bii
1	1.14	1.04	1.14	1.06	1.14	1.06	1.12	1.1	1.2	1.06
1	1.3	1.34	1.66	1.62	1.5	1.62	1.46	1.36	1.26	1.22
1	1.78	2.38	2.88	3.14	2.66	2.7	2.46	2.12	1.98	1.58
1	2.18	3.02	3.6	3.56	3.48	3.04	2.88	2.42	2.02	2.04
1	2.5	3.62	3.66	3.56	3.46	3.28	2.9	2.64	2.14	1.6
1	2.72	3.62	3.84	3.48	3.66	3.06	2.82	2.68	2.08	1.64

## Sheet: SourceDataFig2ciPart1
Subclone	CCF	SimID
subclone_1	0.02	108345
loss_3p/VHL	0.95	108345
other	0.03	108345
subclone_1	0.03	108505
loss_3p/VHL	0.92	108505
other	0.05	108505
loss_3p/VHL	0.96	108699
other	0.04	108699
loss_3p/VHL	0.97	108824
other	0.03	108824
loss_3p/VHL	0.96	163816
other	0.04	163816
loss_3p/VHL	0.96	164006
other	0.04	164006
loss_3p/VHL	0.97	164301
other	0.03	164301
loss_3p/VHL	0.97	164387
other	0.03	164387
subclone_1	0.02	167419
loss_3p/VHL	0.95	167419
other	0.03	167419
loss_3p/VHL	0.97	167690
other	0.03	167690
loss_3p/VHL	0.96	167692
other	0.04	167692
loss_3p/VHL	0.97	227274
other	0.03	227274
loss_3p/VHL	0.97	227278
other	0.03	227278
loss_3p/VHL	0.97	227506
other	0.03	227506
subclone_1	0.06	265584
loss_3p/VHL	0.92	265584
other	0.03	265584
loss_3p/VHL	0.97	265959
other	0.03	265959
subclone_1	0.02	266035
loss_3p/VHL	0.94	266035
other	0.04	266035
subclone_1	0.02	266036
loss_3p/VHL	0.95	266036
other	0.03	266036
subclone_1	0.03	266177
loss_3p/VHL	0.93	266177
other	0.03	266177
loss_3p/VHL	0.96	266224
other	0.04	266224
loss_3p/VHL	0.96	266386
other	0.04	266386
loss_3p/VHL	0.96	266486
other	0.04	266486
subclone_1	0.02	266636
loss_3p/VHL	0.95	266636
other	0.03	266636
subclone_1	0.03	266816
loss_3p/VHL	0.94	266816
other	0.04	266816
loss_3p/VHL	0.96	266955
other	0.04	266955
loss_3p/VHL	0.97	266958
other	0.03	266958
loss_3p/VHL	0.97	267074
other	0.03	267074
subclone_1	0.09	267285
loss_3p/VHL	0.88	267285
other	0.04	267285
subclone_1	0.02	267638
loss_3p/VHL	0.94	267638
other	0.04	267638
loss_3p/VHL	0.95	268301
other	0.05	268301
subclone_1	0.03	268431
loss_3p/VHL	0.93	268431
other	0.04	268431
subclone_1	0.01	268658
loss_3p/VHL	0.96	268658
other	0.03	268658
loss_3p/VHL	0.98	268925
other	0.02	268925
loss_3p/VHL	0.97	269421
other	0.03	269421
loss_3p/VHL	0.95	269802
other	0.05	269802
subclone_1	0.38	269959
subclone_2	0.07	269959
subclone_3	0.03	269959
loss_3p/VHL	0.45	269959
other	0.07	269959
subclone_1	0.02	270366
loss_3p/VHL	0.93	270366
other	0.04	270366
loss_3p/VHL	0.97	270742
other	0.03	270742
loss_3p/VHL	0.96	270881
other	0.04	270881
subclone_1	0.01	270884
loss_3p/VHL	0.95	270884
other	0.04	270884
subclone_1	0.03	271299
loss_3p/VHL	0.94	271299
other	0.03	271299
subclone_1	0.04	280488
loss_3p/VHL	0.93	280488
other	0.04	280488
subclone_1	0.02	280658
loss_3p/VHL	0.93	280658
other	0.05	280658
subclone_1	0.01	356385
loss_3p/VHL	0.95	356385
other	0.03	356385
loss_3p/VHL	0.97	356466
other	0.03	356466
subclone_1	0.09	357853
subclone_2	0.07	357853
subclone_3	0.02	357853
subclone_4	0.01	357853
subclone_5	0.01	357853
loss_3p/VHL	0.75	357853
other	0.05	357853
subclone_1	0.01	370876
subclone_2	0.01	370876
loss_3p/VHL	0.95	370876
other	0.03	370876
loss_3p/VHL	0.97	379711
other	0.03	379711
loss_3p/VHL	0.96	379799
other	0.04	379799
loss_3p/VHL	0.96	380201
other	0.04	380201
loss_3p/VHL	0.98	109835
other	0.02	109835
subclone_1	0.02	109963
loss_3p/VHL	0.94	109963
other	0.04	109963
loss_3p/VHL	0.96	110091
other	0.04	110091
loss_3p/VHL	0.97	110230
other	0.03	110230
subclone_1	0.01	165269
loss_3p/VHL	0.95	165269
other	0.04	165269
subclone_1	0.12	165274
subclone_2	0.12	165274
subclone_3	0.04	165274
subclone_4	0.01	165274
loss_3p/VHL	0.66	165274
other	0.05	165274
subclone_1	0.01	165416
loss_3p/VHL	0.95	165416
other	0.03	165416
loss_3p/VHL	0.96	165585
other	0.04	165585
subclone_1	0.11	167945
subclone_2	0.01	167945
loss_3p/VHL	0.83	167945
other	0.04	167945
subclone_1	0.02	168278
subclone_2	0.01	168278
loss_3p/VHL	0.92	168278
other	0.05	168278
subclone_1	0.09	168315
subclone_2	0.05	168315
loss_3p/VHL	0.83	168315
other	0.03	168315
subclone_1	0.03	168438
subclone_2	0.02	168438
subclone_3	0.02	168438
loss_3p/VHL	0.88	168438
other	0.05	168438
subclone_1	0.1	228225
subclone_2	0.05	228225
subclone_3	0.03	228225
subclone_4	0.02	228225
loss_3p/VHL	0.75	228225
other	0.05	228225
loss_3p/VHL	0.95	228365
other	0.05	228365
loss_3p/VHL	0.97	228499
other	0.03	228499
loss_3p/VHL	0.96	228694
other	0.04	228694
loss_3p/VHL	0.97	266892
other	0.03	266892
loss_3p/VHL	0.96	267131
other	0.04	267131
loss_3p/VHL	0.96	267520
other	0.04	267520
loss_3p/VHL	0.97	267643
other	0.03	267643
loss_3p/VHL	0.97	267842
other	0.03	267842
subclone_1	0.22	267984
loss_3p/VHL	0.74	267984
other	0.05	267984
loss_3p/VHL	0.96	268186
other	0.04	268186
loss_3p/VHL	0.95	268317
other	0.05	268317
loss_3p/VHL	0.96	268695
other	0.04	268695
subclone_1	0.02	269469
loss_3p/VHL	0.95	269469
other	0.03	269469
loss_3p/VHL	0.94	269842
other	0.06	269842
loss_3p/VHL	0.97	270005
other	0.03	270005
subclone_1	0.02	270223
loss_3p/VHL	0.95	270223
other	0.04	270223
subclone_1	0.06	270444
loss_3p/VHL	0.89	270444
other	0.05	270444
loss_3p/VHL	0.96	270684
other	0.04	270684
loss_3p/VHL	0.97	270797
other	0.03	270797
subclone_1	0.03	270825
loss_3p/VHL	0.94	270825
other	0.03	270825
loss_3p/VHL	0.97	271042
other	0.03	271042
loss_3p/VHL	0.96	271252
other	0.04	271252
loss_3p/VHL	0.96	271476
other	0.04	271476
loss_3p/VHL	0.96	271483
other	0.04	271483
loss_3p/VHL	0.95	271788
other	0.05	271788
loss_3p/VHL	0.97	271980
other	0.03	271980
loss_3p/VHL	0.97	272116
other	0.03	272116
subclone_1	0.04	272507
subclone_2	0.01	272507
loss_3p/VHL	0.9	272507
other	0.04	272507
loss_3p/VHL	0.96	280797
other	0.04	280797
loss_3p/VHL	0.97	280921
other	0.03	280921
loss_3p/VHL	0.96	357318
other	0.04	357318
loss_3p/VHL	0.97	357668
other	0.03	357668
loss_3p/VHL	0.97	358081
other	0.03	358081
loss_3p/VHL	0.97	358840
other	0.03	358840
loss_3p/VHL	0.97	380405
other	0.03	380405
loss_3p/VHL	0.96	380875
other	0.04	380875
loss_3p/VHL	0.96	381225
other	0.04	381225

## Sheet: SourceDataFig2ciiPart1
Subclone	CCF	SimID
subclone_1	0.248349	105313
subclone_2	0.18692	105313
subclone_3	0.0269446	105313
subclone_4	0.0192069	105313
subclone_5	0.0144638	105313
loss_3p/VHL	0.2494	105313
other	0.254715	105313
subclone_1	0.34677	105314
subclone_2	0.0418463	105314
subclone_3	0.0222186	105314
subclone_4	0.0190221	105314
loss_3p/VHL	0.323506	105314
other	0.246636	105314
subclone_1	0.608068	105744
subclone_2	0.0224548	105744
subclone_3	0.0139764	105744
loss_3p/VHL	0.086099	105744
other	0.269402	105744
subclone_1	0.0320211	105930
subclone_2	0.0256206	105930
subclone_3	0.0160842	105930
loss_3p/VHL	0.675707	105930
other	0.250567	105930
subclone_1	0.48734	107399
subclone_2	0.111114	107399
subclone_3	0.0841833	107399
subclone_4	0.0168282	107399
loss_3p/VHL	0.0434323	107399
other	0.257102	107399
subclone_1	0.499576	107552
subclone_2	0.14271	107552
subclone_3	0.0217276	107552
subclone_4	0.0152946	107552
subclone_5	0.012703	107552
loss_3p/VHL	0.0407312	107552
other	0.267258	107552
subclone_1	0.213733	107581
subclone_2	0.0226077	107581
subclone_3	0.0221469	107581
subclone_4	0.0151022	107581
subclone_5	0.0137432	107581
loss_3p/VHL	0.463141	107581
other	0.249526	107581
loss_3p/VHL	0.803357	107942
other	0.196643	107942
subclone_1	0.399923	108062
subclone_2	0.0474728	108062
subclone_3	0.0296291	108062
subclone_4	0.0141833	108062
subclone_5	0.0124057	108062
loss_3p/VHL	0.253677	108062
other	0.242709	108062
subclone_1	0.180397	108094
subclone_2	0.0308717	108094
subclone_3	0.0133758	108094
loss_3p/VHL	0.558517	108094
other	0.216839	108094
subclone_1	0.415722	108835
subclone_2	0.106344	108835
loss_3p/VHL	0.224261	108835
other	0.253673	108835
subclone_1	0.0595464	108859
subclone_2	0.0415704	108859
subclone_3	0.0155408	108859
subclone_4	0.0102956	108859
subclone_5	0.0100586	108859
loss_3p/VHL	0.726299	108859
other	0.13669	108859
subclone_1	0.394874	109141
subclone_2	0.0230023	109141
subclone_3	0.0196507	109141
subclone_4	0.0156222	109141
subclone_5	0.0104732	109141
loss_3p/VHL	0.233985	109141
other	0.302392	109141
subclone_1	0.577966	109176
subclone_2	0.0182687	109176
subclone_3	0.0141586	109176
subclone_4	0.0131486	109176
subclone_5	0.0127197	109176
loss_3p/VHL	0.0795426	109176
other	0.284196	109176
loss_3p/VHL	0.786347	109228
other	0.213653	109228
subclone_1	0.126801	109272
subclone_2	0.0315956	109272
subclone_3	0.0275624	109272
subclone_4	0.016371	109272
subclone_5	0.0153874	109272
loss_3p/VHL	0.547945	109272
other	0.234338	109272
subclone_1	0.109374	109343
subclone_2	0.0135691	109343
loss_3p/VHL	0.685473	109343
other	0.191584	109343
subclone_1	0.108534	109354
subclone_2	0.065692	109354
subclone_3	0.0454439	109354
subclone_4	0.0219127	109354
subclone_5	0.0149333	109354
loss_3p/VHL	0.481667	109354
other	0.261817	109354
subclone_1	0.125575	109438
subclone_2	0.117364	109438
subclone_3	0.100307	109438
subclone_4	0.0384587	109438
subclone_5	0.0240998	109438
loss_3p/VHL	0.259598	109438
other	0.334597	109438
subclone_1	0.620569	109489
subclone_2	0.0367683	109489
loss_3p/VHL	0.0678758	109489
other	0.274787	109489
subclone_1	0.556988	109491
subclone_2	0.0460113	109491
subclone_3	0.0153583	109491
subclone_4	0.0135608	109491
subclone_5	0.0108587	109491
loss_3p/VHL	0.0690306	109491
other	0.288192	109491
subclone_1	0.234886	109554
subclone_2	0.0643682	109554
subclone_3	0.0281526	109554
subclone_4	0.0195953	109554
subclone_5	0.0172432	109554
loss_3p/VHL	0.36289	109554
other	0.272864	109554
subclone_1	0.0576474	109602
subclone_2	0.0152818	109602
subclone_3	0.0151072	109602
subclone_4	0.0129062	109602
loss_3p/VHL	0.732092	109602
other	0.166965	109602
subclone_1	0.159301	109620
subclone_2	0.140319	109620
subclone_3	0.0250444	109620
subclone_4	0.0196744	109620
subclone_5	0.0148765	109620
loss_3p/VHL	0.37741	109620
other	0.263375	109620
subclone_1	0.0719384	109672
subclone_2	0.0202088	109672
subclone_3	0.0120055	109672
loss_3p/VHL	0.729292	109672
other	0.166555	109672
subclone_1	0.0425887	109701
subclone_2	0.0219799	109701
subclone_3	0.0133427	109701
subclone_4	0.0121217	109701
loss_3p/VHL	0.713068	109701
other	0.196899	109701
subclone_1	0.167768	109747
subclone_2	0.0317349	109747
subclone_3	0.0220383	109747
subclone_4	0.0129458	109747
loss_3p/VHL	0.554204	109747
other	0.211309	109747
subclone_1	0.587321	109749
subclone_2	0.0341956	109749
subclone_3	0.0253565	109749
loss_3p/VHL	0.089171	109749
other	0.263956	109749
subclone_1	0.0733858	109752
subclone_2	0.024853	109752
subclone_3	0.0204044	109752
subclone_4	0.0179551	109752
loss_3p/VHL	0.659773	109752
other	0.203629	109752
subclone_1	0.0494763	109753
subclone_2	0.0298707	109753
subclone_3	0.0290546	109753
subclone_4	0.0124867	109753
loss_3p/VHL	0.62568	109753
other	0.253432	109753
subclone_1	0.387454	110489
subclone_2	0.0298095	110489
subclone_3	0.0139002	110489
subclone_4	0.0121095	110489
subclone_5	0.0114591	110489
loss_3p/VHL	0.290975	110489
other	0.254293	110489
subclone_1	0.432947	110494
subclone_2	0.0152838	110494
subclone_3	0.0102297	110494
loss_3p/VHL	0.299627	110494
other	0.241913	110494
subclone_1	0.0180319	110599
loss_3p/VHL	0.834395	110599
other	0.147573	110599
subclone_1	0.0234359	11623
subclone_2	0.0135247	11623
subclone_3	0.0133515	11623
loss_3p/VHL	0.742084	11623
other	0.207604	11623
subclone_1	0.191481	132429
subclone_2	0.0212131	132429
subclone_3	0.0184101	132429
subclone_4	0.0177083	132429
subclone_5	0.016929	132429
loss_3p/VHL	0.470154	132429
other	0.264105	132429
subclone_1	0.190218	132443
subclone_2	0.0679463	132443
subclone_3	0.0267648	132443
subclone_4	0.0101632	132443
loss_3p/VHL	0.451039	132443
other	0.253869	132443
subclone_1	0.240396	132444
subclone_2	0.0707792	132444
subclone_3	0.0490823	132444
subclone_4	0.0254235	132444
subclone_5	0.0199268	132444
loss_3p/VHL	0.30276	132444
other	0.291633	132444
subclone_1	0.0842318	132448
subclone_2	0.0542125	132448
subclone_3	0.0189741	132448
subclone_4	0.0151831	132448
subclone_5	0.0139623	132448
loss_3p/VHL	0.5794	132448
other	0.234036	132448
subclone_1	0.033711	16297
subclone_2	0.0183451	16297
subclone_3	0.0113541	16297
loss_3p/VHL	0.753065	16297
other	0.183525	16297
subclone_1	0.157611	16300
subclone_2	0.0611129	16300
subclone_3	0.0284116	16300
subclone_4	0.0260613	16300
subclone_5	0.0125212	16300
loss_3p/VHL	0.520088	16300
other	0.194193	16300
subclone_1	0.430515	16302
subclone_2	0.0233363	16302
loss_3p/VHL	0.246636	16302
other	0.299513	16302
subclone_1	0.275713	273133
subclone_2	0.262079	273133
subclone_3	0.0234558	273133
subclone_4	0.0165759	273133
subclone_5	0.0162361	273133
loss_3p/VHL	0.138052	273133
other	0.267888	273133
subclone_1	0.234999	273191
subclone_2	0.0890142	273191
subclone_3	0.0523054	273191
subclone_4	0.0215867	273191
loss_3p/VHL	0.32706	273191
other	0.275035	273191
subclone_1	0.053724	273200
subclone_2	0.0183833	273200
subclone_3	0.0179352	273200
subclone_4	0.014394	273200
subclone_5	0.0143245	273200
loss_3p/VHL	0.577664	273200
other	0.303575	273200
subclone_1	0.0198232	273201
subclone_2	0.0191988	273201
subclone_3	0.0150584	273201
subclone_4	0.0130019	273201
loss_3p/VHL	0.740658	273201
other	0.192259	273201
subclone_1	0.469268	340662
subclone_2	0.0792177	340662
subclone_3	0.0246428	340662
subclone_4	0.0190032	340662
subclone_5	0.0123797	340662
loss_3p/VHL	0.115087	340662
other	0.280402	340662
subclone_1	0.197332	71541
subclone_2	0.194625	71541
subclone_3	0.0277143	71541
subclone_4	0.0215097	71541
subclone_5	0.0118125	71541
loss_3p/VHL	0.255795	71541
other	0.291212	71541
subclone_1	0.215812	71898
loss_3p/VHL	0.577886	71898
other	0.206303	71898
subclone_1	0.280923	72036
subclone_2	0.0156663	72036
loss_3p/VHL	0.467009	72036
other	0.236401	72036
subclone_1	0.646481	72189
subclone_2	0.013749	72189
subclone_3	0.011916	72189
loss_3p/VHL	0.0302816	72189
other	0.297572	72189
subclone_1	0.0744928	106393
subclone_2	0.0724089	106393
subclone_3	0.0263385	106393
subclone_4	0.0242963	106393
loss_3p/VHL	0.555553	106393
other	0.246911	106393
subclone_1	0.0261347	106794
subclone_2	0.0195756	106794
loss_3p/VHL	0.755747	106794
other	0.198543	106794
subclone_1	0.0633529	106933
subclone_2	0.0229112	106933
subclone_3	0.0226385	106933
subclone_4	0.012175	106933
subclone_5	0.0106025	106933
loss_3p/VHL	0.712057	106933
other	0.156263	106933
subclone_1	0.0688836	107320
subclone_2	0.0457959	107320
subclone_3	0.0271152	107320
subclone_4	0.0228232	107320
subclone_5	0.0127618	107320
loss_3p/VHL	0.59276	107320
other	0.22986	107320
subclone_1	0.0234433	108874
subclone_2	0.0230085	108874
subclone_3	0.0117824	108874
loss_3p/VHL	0.756394	108874
other	0.185372	108874
subclone_1	0.0384544	109018
subclone_2	0.0224209	109018
subclone_3	0.0177355	109018
subclone_4	0.0174997	109018
subclone_5	0.0107458	109018
loss_3p/VHL	0.682023	109018
other	0.211121	109018
subclone_1	0.291534	109183
subclone_2	0.0333479	109183
loss_3p/VHL	0.483082	109183
other	0.192036	109183
subclone_1	0.603599	109681
subclone_2	0.0491259	109681
subclone_3	0.0355242	109681
subclone_4	0.0160894	109681
subclone_5	0.011647	109681
loss_3p/VHL	0.0232661	109681
other	0.260748	109681
subclone_1	0.0195687	109686
subclone_2	0.0190319	109686
subclone_3	0.0115713	109686
loss_3p/VHL	0.750637	109686
other	0.199191	109686
subclone_1	0.471383	109740
subclone_2	0.044261	109740
subclone_3	0.0229207	109740
subclone_4	0.0206741	109740
subclone_5	0.014921	109740
loss_3p/VHL	0.115082	109740
other	0.310758	109740
subclone_1	0.313065	109838
subclone_2	0.0424457	109838
subclone_3	0.0110976	109838
subclone_4	0.0100168	109838
loss_3p/VHL	0.361352	109838
other	0.262022	109838
subclone_1	0.371595	109883
subclone_2	0.193774	109883
subclone_3	0.0506635	109883
subclone_4	0.020572	109883
loss_3p/VHL	0.0706588	109883
other	0.292737	109883
subclone_1	0.0758753	109912
subclone_2	0.0266452	109912
subclone_3	0.0223963	109912
subclone_4	0.0164988	109912
subclone_5	0.0131373	109912
loss_3p/VHL	0.616601	109912
other	0.228846	109912
subclone_1	0.0353867	110106
subclone_2	0.0303458	110106
subclone_3	0.0129539	110106
subclone_4	0.0102276	110106
loss_3p/VHL	0.701676	110106
other	0.20941	110106
subclone_1	0.304711	110136
subclone_2	0.0188488	110136
subclone_3	0.0125935	110136
loss_3p/VHL	0.491395	110136
other	0.172452	110136
subclone_1	0.0845095	110278
subclone_2	0.0299743	110278
subclone_3	0.0162405	110278
subclone_4	0.0138252	110278
loss_3p/VHL	0.676481	110278
other	0.178969	110278
subclone_1	0.0209477	110379
loss_3p/VHL	0.791258	110379
other	0.187794	110379
subclone_1	0.324957	110440
subclone_2	0.0256298	110440
subclone_3	0.010836	110440
loss_3p/VHL	0.414501	110440
other	0.224076	110440
subclone_1	0.356985	110593
subclone_2	0.0956078	110593
subclone_3	0.0368318	110593
subclone_4	0.023566	110593
subclone_5	0.0228507	110593
loss_3p/VHL	0.157985	110593
other	0.306174	110593
subclone_1	0.0493808	110625
subclone_2	0.0391804	110625
loss_3p/VHL	0.716199	110625
other	0.19524	110625
subclone_1	0.0770481	110640
subclone_2	0.0241674	110640
loss_3p/VHL	0.697782	110640
other	0.201003	110640
loss_3p/VHL	0.826621	110719
other	0.173379	110719
subclone_1	0.0450653	110725
subclone_2	0.0180019	110725
subclone_3	0.0156407	110725
subclone_4	0.0126945	110725
subclone_5	0.0102057	110725
loss_3p/VHL	0.73287	110725
other	0.165522	110725
subclone_1	0.15863	110730
subclone_2	0.0312679	110730
subclone_3	0.0259961	110730
subclone_4	0.0145466	110730
subclone_5	0.0140004	110730
loss_3p/VHL	0.480152	110730
other	0.275407	110730
subclone_1	0.371346	110736
subclone_2	0.0754952	110736
subclone_3	0.0398394	110736
subclone_4	0.0220454	110736
loss_3p/VHL	0.236293	110736
other	0.254981	110736
subclone_1	0.373887	110804
loss_3p/VHL	0.369916	110804
other	0.256197	110804
subclone_1	0.303834	110820
subclone_2	0.205779	110820
subclone_3	0.022599	110820
loss_3p/VHL	0.210237	110820
other	0.257552	110820
subclone_1	0.159907	110881
subclone_2	0.0677612	110881
subclone_3	0.0506421	110881
subclone_4	0.0307304	110881
subclone_5	0.024657	110881
loss_3p/VHL	0.413664	110881
other	0.252638	110881
subclone_1	0.258854	110910
subclone_2	0.258773	110910
subclone_3	0.0226905	110910
subclone_4	0.015579	110910
subclone_5	0.0132277	110910
loss_3p/VHL	0.164168	110910
other	0.266707	110910
subclone_1	0.176652	110941
subclone_2	0.161965	110941
subclone_3	0.0770916	110941
subclone_4	0.0337698	110941
subclone_5	0.0173257	110941
loss_3p/VHL	0.224974	110941
other	0.308222	110941
subclone_1	0.400839	111343
subclone_2	0.039289	111343
subclone_3	0.029414	111343
subclone_4	0.0227961	111343
loss_3p/VHL	0.262355	111343
other	0.245307	111343
subclone_1	0.637643	111541
subclone_2	0.0288064	111541
loss_3p/VHL	0.0234178	111541
other	0.310133	111541
subclone_1	0.535506	111672
subclone_2	0.0485155	111672
subclone_3	0.0162314	111672
loss_3p/VHL	0.108645	111672
other	0.291102	111672
subclone_1	0.521365	133527
subclone_2	0.0695738	133527
loss_3p/VHL	0.1405	133527
other	0.268562	133527
subclone_1	0.152833	133663
subclone_2	0.112355	133663
subclone_3	0.080153	133663
subclone_4	0.0507249	133663
subclone_5	0.0171843	133663
loss_3p/VHL	0.277266	133663
other	0.309483	133663
subclone_1	0.167495	133801
subclone_2	0.0363599	133801
subclone_3	0.0235912	133801
subclone_4	0.021448	133801
subclone_5	0.0115604	133801
loss_3p/VHL	0.522569	133801
other	0.216976	133801
subclone_1	0.0201241	133987
subclone_2	0.0188653	133987
subclone_3	0.0104173	133987
loss_3p/VHL	0.781805	133987
other	0.168788	133987
subclone_1	0.496195	150329
subclone_2	0.0409842	150329
subclone_3	0.0201609	150329
subclone_4	0.0135437	150329
subclone_5	0.0124142	150329
loss_3p/VHL	0.123668	150329
other	0.293034	150329
subclone_1	0.147141	17205
subclone_2	0.028681	17205
subclone_3	0.0241415	17205
subclone_4	0.0184835	17205
subclone_5	0.0125039	17205
loss_3p/VHL	0.579446	17205
other	0.189604	17205
subclone_1	0.3485	17207
subclone_2	0.0969888	17207
subclone_3	0.0287004	17207
subclone_4	0.019133	17207
loss_3p/VHL	0.251096	17207
other	0.255582	17207
subclone_1	0.0414306	17358
subclone_2	0.0303713	17358
subclone_3	0.0111264	17358
loss_3p/VHL	0.721529	17358
other	0.195543	17358
subclone_1	0.209109	17775
subclone_2	0.124909	17775
subclone_3	0.0292593	17775
subclone_4	0.0167191	17775
subclone_5	0.0140915	17775
loss_3p/VHL	0.272835	17775
other	0.333077	17775
subclone_1	0.0899078	242480
subclone_2	0.0482269	242480
subclone_3	0.0337993	242480
subclone_4	0.0300127	242480
subclone_5	0.0132627	242480
loss_3p/VHL	0.573448	242480
other	0.211343	242480
subclone_1	0.594445	242624
subclone_2	0.0174408	242624
subclone_3	0.0127733	242624
loss_3p/VHL	0.127477	242624
other	0.247863	242624
subclone_1	0.634217	274055
subclone_2	0.0278519	274055
subclone_3	0.0228268	274055
subclone_4	0.0225348	274055
subclone_5	0.0112768	274055
loss_3p/VHL	0	274055
other	0.281293	274055
subclone_1	0.65736	274191
subclone_2	0.0152298	274191
subclone_3	0.0126061	274191
subclone_4	0.0106099	274191
loss_3p/VHL	0.0331117	274191
other	0.271083	274191
subclone_1	0.0273415	274598
subclone_2	0.0190649	274598
loss_3p/VHL	0.753207	274598
other	0.200387	274598
subclone_1	0.191199	274754
subclone_2	0.0462739	274754
subclone_3	0.0304639	274754
loss_3p/VHL	0.47274	274754
other	0.259324	274754
subclone_1	0.294361	72944
subclone_2	0.0349135	72944
subclone_3	0.0241177	72944
subclone_4	0.0115011	72944
loss_3p/VHL	0.444498	72944
other	0.190609	72944
subclone_1	0.0744461	73129
subclone_2	0.0181743	73129
loss_3p/VHL	0.704549	73129
other	0.20283	73129

## Sheet: SourceDataFig2ciiiPart1
Subclone	CCF	SimID
subclone_1	0.205615	103813
subclone_2	0.140085	103813
subclone_3	0.0490329	103813
subclone_4	0.0353801	103813
subclone_5	0.0288211	103813
loss_3p/VHL	0.361538	103813
other	0.179528	103813
subclone_1	0.323569	103826
subclone_2	0.185997	103826
subclone_3	0.0377213	103826
subclone_4	0.0117659	103826
subclone_5	0.0112799	103826
loss_3p/VHL	0.237238	103826
other	0.192429	103826
subclone_1	0.562828	103831
subclone_2	0.0277488	103831
loss_3p/VHL	0.17356	103831
other	0.235863	103831
subclone_1	0.214582	103832
subclone_2	0.176264	103832
subclone_3	0.112097	103832
subclone_4	0.0822341	103832
subclone_5	0.0165014	103832
loss_3p/VHL	0.22881	103832
other	0.169512	103832
subclone_1	0.61621	105283
subclone_2	0.0193542	105283
loss_3p/VHL	0.138503	105283
other	0.225933	105283
subclone_1	0.245983	105284
subclone_2	0.18821	105284
subclone_3	0.132402	105284
subclone_4	0.0819387	105284
subclone_5	0.0419384	105284
loss_3p/VHL	0.0822188	105284
other	0.227309	105284
subclone_1	0.585212	105286
subclone_2	0.021701	105286
subclone_3	0.0104671	105286
loss_3p/VHL	0.133383	105286
other	0.249237	105286
subclone_1	0.432926	105329
subclone_2	0.0562103	105329
subclone_3	0.04541	105329
subclone_4	0.0430958	105329
subclone_5	0.0275615	105329
loss_3p/VHL	0.0992451	105329
other	0.295551	105329
subclone_1	0.490613	106765
subclone_2	0.0198599	106765
subclone_3	0.01496	106765
subclone_4	0.013902	106765
loss_3p/VHL	0.248078	106765
other	0.212587	106765
subclone_1	0.168044	107056
subclone_2	0.155418	107056
subclone_3	0.069503	107056
subclone_4	0.0336284	107056
loss_3p/VHL	0.392257	107056
other	0.18115	107056
subclone_1	0.399641	107062
subclone_2	0.292477	107062
subclone_3	0.0103442	107062
loss_3p/VHL	0.0856106	107062
other	0.211927	107062
subclone_1	0.467807	107067
subclone_2	0.122992	107067
subclone_3	0.0209326	107067
subclone_4	0.0154665	107067
subclone_5	0.011398	107067
loss_3p/VHL	0.140819	107067
other	0.220585	107067
subclone_1	0.11928	107068
subclone_2	0.107447	107068
subclone_3	0.0791957	107068
subclone_4	0.0493999	107068
subclone_5	0.035491	107068
loss_3p/VHL	0.297612	107068
other	0.311575	107068
subclone_1	0.425197	107204
subclone_2	0.196409	107204
subclone_3	0.020601	107204
subclone_4	0.0110948	107204
loss_3p/VHL	0.12263	107204
other	0.224068	107204
subclone_1	0.337157	107209
subclone_2	0.107485	107209
subclone_3	0.0555506	107209
subclone_4	0.0488648	107209
subclone_5	0.0413441	107209
loss_3p/VHL	0.0957637	107209
other	0.313834	107209
subclone_1	0.264118	107212
subclone_2	0.20763	107212
subclone_3	0.0397278	107212
subclone_4	0.0204034	107212
subclone_5	0.0199847	107212
loss_3p/VHL	0.260067	107212
other	0.188069	107212
subclone_1	0.258119	107214
subclone_2	0.161804	107214
subclone_3	0.14667	107214
subclone_4	0.0286969	107214
subclone_5	0.0251202	107214
loss_3p/VHL	0.0430231	107214
other	0.336566	107214
subclone_1	0.54834	107607
subclone_2	0.0468149	107607
subclone_3	0.0214158	107607
subclone_4	0.0145321	107607
loss_3p/VHL	0.142245	107607
other	0.226652	107607
subclone_1	0.26296	107614
subclone_2	0.171294	107614
subclone_3	0.142823	107614
subclone_4	0.0228943	107614
subclone_5	0.0180257	107614
loss_3p/VHL	0.200895	107614
other	0.181107	107614
subclone_1	0.498887	107619
loss_3p/VHL	0.322253	107619
other	0.17886	107619
subclone_1	0.127035	107620
subclone_2	0.0849997	107620
subclone_3	0.0660237	107620
subclone_4	0.0561743	107620
subclone_5	0.022658	107620
loss_3p/VHL	0.400989	107620
other	0.24212	107620
subclone_1	0.0868747	107906
subclone_2	0.0843245	107906
subclone_3	0.0549506	107906
subclone_4	0.0442031	107906
subclone_5	0.038587	107906
loss_3p/VHL	0.362959	107906
other	0.328101	107906
subclone_1	0.0857086	107936
subclone_2	0.0736965	107936
subclone_3	0.0623646	107936
subclone_4	0.0571804	107936
subclone_5	0.0524241	107936
loss_3p/VHL	0.182811	107936
other	0.485815	107936
subclone_1	0.235215	107947
subclone_2	0.0682386	107947
subclone_3	0.0320892	107947
subclone_4	0.0307001	107947
subclone_5	0.0273845	107947
loss_3p/VHL	0.287652	107947
other	0.318721	107947
subclone_1	0.480143	107950
subclone_2	0.111508	107950
subclone_3	0.0173711	107950
loss_3p/VHL	0.198358	107950
other	0.19262	107950
subclone_1	0.390725	107951
subclone_2	0.0595456	107951
subclone_3	0.0555632	107951
subclone_4	0.0211318	107951
subclone_5	0.0114614	107951
loss_3p/VHL	0.255741	107951
other	0.205831	107951
subclone_1	0.154819	107961
subclone_2	0.107453	107961
subclone_3	0.0289788	107961
subclone_4	0.0282052	107961
loss_3p/VHL	0.520097	107961
other	0.160447	107961
subclone_1	0.15431	107974
subclone_2	0.0779004	107974
subclone_3	0.0663461	107974
subclone_4	0.062864	107974
subclone_5	0.0614916	107974
loss_3p/VHL	0.25735	107974
other	0.319737	107974
subclone_1	0.181151	107975
subclone_2	0.0549647	107975
subclone_3	0.036708	107975
subclone_4	0.0340054	107975
subclone_5	0.0311131	107975
loss_3p/VHL	0.238221	107975
other	0.423837	107975
subclone_1	0.260878	130875
subclone_2	0.143503	130875
subclone_3	0.113683	130875
subclone_4	0.0482958	130875
subclone_5	0.0427302	130875
loss_3p/VHL	0.195858	130875
other	0.195052	130875
subclone_1	0.166892	130886
subclone_2	0.120071	130886
subclone_3	0.0891803	130886
subclone_4	0.0676231	130886
subclone_5	0.0380164	130886
loss_3p/VHL	0.211382	130886
other	0.306835	130886
subclone_1	0.0914982	130890
subclone_2	0.0763318	130890
subclone_3	0.0586203	130890
subclone_4	0.0546427	130890
subclone_5	0.0490188	130890
loss_3p/VHL	0.356106	130890
other	0.313782	130890
subclone_1	0.584402	130893
subclone_2	0.0518029	130893
subclone_3	0.0135314	130893
loss_3p/VHL	0.105599	130893
other	0.244664	130893
subclone_1	0.385874	14773
subclone_2	0.139159	14773
subclone_3	0.026835	14773
subclone_4	0.0181014	14773
loss_3p/VHL	0.256063	14773
other	0.173967	14773
subclone_1	0.45	14776
subclone_2	0.103241	14776
subclone_3	0.0607055	14776
subclone_4	0.0241831	14776
subclone_5	0.0174357	14776
loss_3p/VHL	0.114731	14776
other	0.229703	14776
subclone_1	0.280579	14779
subclone_2	0.130388	14779
subclone_3	0.104834	14779
subclone_4	0.0103062	14779
subclone_5	0.0101882	14779
loss_3p/VHL	0.296116	14779
other	0.167589	14779
subclone_1	0.362218	14781
subclone_2	0.165395	14781
subclone_3	0.0596148	14781
subclone_4	0.0333446	14781
subclone_5	0.0121988	14781
loss_3p/VHL	0.197866	14781
other	0.169364	14781
subclone_1	0.169984	148353
subclone_2	0.165634	148353
subclone_3	0.0488582	148353
subclone_4	0.031838	148353
loss_3p/VHL	0.401198	148353
other	0.182488	148353
subclone_1	0.235804	240138
subclone_2	0.0815389	240138
subclone_3	0.0457105	240138
subclone_4	0.0414229	240138
subclone_5	0.0408264	240138
loss_3p/VHL	0.160376	240138
other	0.394321	240138
subclone_1	0.153871	240149
subclone_2	0.0789979	240149
subclone_3	0.0656099	240149
subclone_4	0.0475266	240149
subclone_5	0.0226566	240149
loss_3p/VHL	0.397796	240149
other	0.233542	240149
subclone_1	0.0961987	240150
subclone_2	0.077888	240150
subclone_3	0.0683136	240150
subclone_4	0.0587345	240150
subclone_5	0.0419279	240150
loss_3p/VHL	0.329537	240150
other	0.327401	240150
subclone_1	0.340804	271411
subclone_2	0.202132	271411
subclone_3	0.0219522	271411
loss_3p/VHL	0.228915	271411
other	0.206197	271411
subclone_1	0.281314	271413
subclone_2	0.176741	271413
subclone_3	0.0374751	271413
subclone_4	0.0332685	271413
subclone_5	0.0231392	271413
loss_3p/VHL	0.216037	271413
other	0.232025	271413
subclone_1	0.328613	271422
subclone_2	0.153348	271422
subclone_3	0.0523484	271422
subclone_4	0.0443208	271422
subclone_5	0.0381291	271422
loss_3p/VHL	0.205257	271422
other	0.177983	271422
subclone_1	0.133501	271423
subclone_2	0.126845	271423
subclone_3	0.0278921	271423
subclone_4	0.0232555	271423
subclone_5	0.0210543	271423
loss_3p/VHL	0.415913	271423
other	0.251539	271423
subclone_1	0.542784	338784
subclone_2	0.0224661	338784
subclone_3	0.0218002	338784
subclone_4	0.0130243	338784
loss_3p/VHL	0.190052	338784
other	0.209873	338784
subclone_1	0.302441	69497
subclone_2	0.201246	69497
subclone_3	0.0245097	69497
subclone_4	0.0217083	69497
subclone_5	0.0197856	69497
loss_3p/VHL	0.103879	69497
other	0.32643	69497
subclone_1	0.114515	69500
subclone_2	0.0872446	69500
subclone_3	0.0823246	69500
subclone_4	0.0692259	69500
subclone_5	0.0683442	69500
loss_3p/VHL	0.236769	69500
other	0.341576	69500
subclone_1	0.600838	69503
subclone_2	0.0654041	69503
loss_3p/VHL	0.0923899	69503
other	0.241368	69503
subclone_1	0.335083	69505
subclone_2	0.138536	69505
subclone_3	0.09074	69505
subclone_4	0.0229787	69505
subclone_5	0.0207649	69505
loss_3p/VHL	0.176502	69505
other	0.215396	69505
subclone_1	0.442566	104955
subclone_2	0.0413009	104955
subclone_3	0.0410054	104955
subclone_4	0.0405617	104955
subclone_5	0.0301758	104955
loss_3p/VHL	0.120505	104955
other	0.283886	104955
subclone_1	0.183092	106231
subclone_2	0.174648	106231
subclone_3	0.152265	106231
subclone_4	0.0812645	106231
subclone_5	0.0304975	106231
loss_3p/VHL	0.215725	106231
other	0.162508	106231
subclone_1	0.536249	106656
subclone_2	0.0513491	106656
subclone_3	0.0468196	106656
subclone_4	0.0243164	106656
subclone_5	0.0156882	106656
loss_3p/VHL	0.0947301	106656
other	0.230847	106656
subclone_1	0.297005	106831
subclone_2	0.201388	106831
subclone_3	0.0485396	106831
subclone_4	0.0274931	106831
subclone_5	0.0229825	106831
loss_3p/VHL	0.205147	106831
other	0.197445	106831
subclone_1	0.594959	106875
subclone_2	0.0425858	106875
subclone_3	0.0147454	106875
loss_3p/VHL	0.115008	106875
other	0.232701	106875
subclone_1	0.294668	106880
subclone_2	0.0601414	106880
subclone_3	0.0475045	106880
subclone_4	0.0472164	106880
subclone_5	0.0253562	106880
loss_3p/VHL	0.265584	106880
other	0.259529	106880
subclone_1	0.289696	107159
subclone_2	0.125443	107159
subclone_3	0.0435762	107159
subclone_4	0.0150924	107159
subclone_5	0.0106962	107159
loss_3p/VHL	0.290514	107159
other	0.224982	107159
subclone_1	0.301366	107165
subclone_2	0.110463	107165
subclone_3	0.0191758	107165
subclone_4	0.0166245	107165
subclone_5	0.0105505	107165
loss_3p/VHL	0.264841	107165
other	0.276979	107165
subclone_1	0.370329	107168
subclone_2	0.0914703	107168
subclone_3	0.0167276	107168
subclone_4	0.0155944	107168
subclone_5	0.0149651	107168
loss_3p/VHL	0.325077	107168
other	0.165837	107168
subclone_1	0.2803	107169
subclone_2	0.149078	107169
subclone_3	0.103485	107169
subclone_4	0.0292294	107169
subclone_5	0.0106416	107169
loss_3p/VHL	0.204057	107169
other	0.223209	107169
subclone_1	0.486059	107175
subclone_2	0.0436481	107175
subclone_3	0.0284673	107175
subclone_4	0.0123292	107175
loss_3p/VHL	0.226641	107175
other	0.202856	107175
subclone_1	0.603738	107176
subclone_2	0.0188275	107176
subclone_3	0.0136119	107176
subclone_4	0.0115665	107176
loss_3p/VHL	0.142814	107176
other	0.209441	107176
subclone_1	0.172298	107268
subclone_2	0.135262	107268
subclone_3	0.0491409	107268
subclone_4	0.0473112	107268
subclone_5	0.0372633	107268
loss_3p/VHL	0.265315	107268
other	0.293411	107268
subclone_1	0.152559	107270
subclone_2	0.130595	107270
subclone_3	0.0888397	107270
subclone_4	0.0422689	107270
subclone_5	0.0270342	107270
loss_3p/VHL	0.26027	107270
other	0.298433	107270
subclone_1	0.250359	107281
subclone_2	0.0811124	107281
subclone_3	0.0384481	107281
subclone_4	0.0369978	107281
subclone_5	0.0171457	107281
loss_3p/VHL	0.40077	107281
other	0.175167	107281
subclone_1	0.209382	107282
subclone_2	0.206466	107282
subclone_3	0.191577	107282
subclone_4	0.0105211	107282
subclone_5	0.010053	107282
loss_3p/VHL	0.167936	107282
other	0.204065	107282
subclone_1	0.301135	107333
subclone_2	0.129268	107333
subclone_3	0.100813	107333
subclone_4	0.0496224	107333
subclone_5	0.0110829	107333
loss_3p/VHL	0.172789	107333
other	0.23529	107333
subclone_1	0.140627	107374
subclone_2	0.100601	107374
subclone_3	0.0535561	107374
subclone_4	0.0488456	107374
subclone_5	0.0292208	107374
loss_3p/VHL	0.36737	107374
other	0.25978	107374
subclone_1	0.136887	107882
subclone_2	0.122641	107882
subclone_3	0.117138	107882
subclone_4	0.0373028	107882
subclone_5	0.0268613	107882
loss_3p/VHL	0.264358	107882
other	0.294812	107882
subclone_1	0.418651	107927
subclone_2	0.0287024	107927
subclone_3	0.0139516	107927
loss_3p/VHL	0.348894	107927
other	0.189801	107927
subclone_1	0.161404	108158
subclone_2	0.115688	108158
subclone_3	0.0405434	108158
subclone_4	0.0325749	108158
subclone_5	0.0285569	108158
loss_3p/VHL	0.358213	108158
other	0.26302	108158
subclone_1	0.331956	108211
subclone_2	0.218526	108211
subclone_3	0.0411559	108211
subclone_4	0.0216332	108211
loss_3p/VHL	0.226703	108211
other	0.160027	108211
subclone_1	0.301956	108216
subclone_2	0.0282394	108216
subclone_3	0.024556	108216
subclone_4	0.0206068	108216
subclone_5	0.0186797	108216
loss_3p/VHL	0.365912	108216
other	0.24005	108216
subclone_1	0.371925	108336
subclone_2	0.182512	108336
subclone_3	0.023522	108336
subclone_4	0.0152757	108336
loss_3p/VHL	0.192428	108336
other	0.214338	108336
subclone_1	0.300565	108346
subclone_2	0.134187	108346
subclone_3	0.0335563	108346
subclone_4	0.0202621	108346
subclone_5	0.018535	108346
loss_3p/VHL	0.196655	108346
other	0.29624	108346
subclone_1	0.393586	108355
subclone_2	0.226539	108355
subclone_3	0.0244189	108355
subclone_4	0.0183784	108355
loss_3p/VHL	0.14199	108355
other	0.195088	108355
subclone_1	0.512946	108358
subclone_2	0.0615915	108358
subclone_3	0.0115094	108358
subclone_4	0.0114514	108358
subclone_5	0.0108261	108358
loss_3p/VHL	0.194395	108358
other	0.19728	108358
subclone_1	0.202158	108363
subclone_2	0.184483	108363
subclone_3	0.0540784	108363
subclone_4	0.0362412	108363
subclone_5	0.0348876	108363
loss_3p/VHL	0.189127	108363
other	0.299024	108363
subclone_1	0.24349	108459
subclone_2	0.236638	108459
subclone_3	0.192732	108459
subclone_4	0.0124223	108459
loss_3p/VHL	0.1368	108459
other	0.177918	108459
subclone_1	0.419029	108494
subclone_2	0.102796	108494
subclone_3	0.0144391	108494
subclone_4	0.011224	108494
subclone_5	0.0107463	108494
loss_3p/VHL	0.263479	108494
other	0.178287	108494
subclone_1	0.319321	108495
subclone_2	0.191884	108495
subclone_3	0.0540324	108495
subclone_4	0.0258627	108495
subclone_5	0.0105427	108495
loss_3p/VHL	0.202305	108495
other	0.196053	108495
subclone_1	0.312252	108500
subclone_2	0.261069	108500
subclone_3	0.0437667	108500
loss_3p/VHL	0.185497	108500
other	0.197416	108500
subclone_1	0.267669	108562
subclone_2	0.0524711	108562
subclone_3	0.0421767	108562
subclone_4	0.0218525	108562
subclone_5	0.0204859	108562
loss_3p/VHL	0.343693	108562
other	0.251652	108562
subclone_1	0.164489	108597
subclone_2	0.103152	108597
subclone_3	0.0900077	108597
subclone_4	0.0536327	108597
subclone_5	0.0388441	108597
loss_3p/VHL	0.341892	108597
other	0.207983	108597
subclone_1	0.101716	108618
subclone_2	0.0525953	108618
subclone_3	0.0440058	108618
subclone_4	0.0331274	108618
subclone_5	0.0271364	108618
loss_3p/VHL	0.477322	108618
other	0.264097	108618
subclone_1	0.273745	108649
subclone_2	0.105478	108649
subclone_3	0.0761955	108649
subclone_4	0.0457535	108649
subclone_5	0.0383767	108649
loss_3p/VHL	0.22555	108649
other	0.234901	108649
subclone_1	0.309323	108916
subclone_2	0.0380947	108916
subclone_3	0.0376744	108916
subclone_4	0.0373792	108916
subclone_5	0.0165844	108916
loss_3p/VHL	0.313441	108916
other	0.247504	108916
subclone_1	0.2198	109358
subclone_2	0.109153	109358
subclone_3	0.0308208	109358
subclone_4	0.0287148	109358
subclone_5	0.0258826	109358
loss_3p/VHL	0.32707	109358
other	0.258558	109358
subclone_1	0.506631	109397
subclone_2	0.0402595	109397
subclone_3	0.0197187	109397
subclone_4	0.0107798	109397
loss_3p/VHL	0.203524	109397
other	0.219087	109397
subclone_1	0.229607	109526
subclone_2	0.181358	109526
subclone_3	0.112513	109526
subclone_4	0.0657224	109526
subclone_5	0.0416589	109526
loss_3p/VHL	0.225443	109526
other	0.143699	109526
subclone_1	0.170769	149463
subclone_2	0.146135	149463
subclone_3	0.0487324	149463
subclone_4	0.0103964	149463
loss_3p/VHL	0.47686	149463
other	0.147107	149463
subclone_1	0.0959087	15884
subclone_2	0.0643632	15884
subclone_3	0.0614675	15884
subclone_4	0.0309568	15884
subclone_5	0.0297066	15884
loss_3p/VHL	0.412504	15884
other	0.305094	15884
subclone_1	0.135166	241264
subclone_2	0.0883905	241264
subclone_3	0.0881178	241264
subclone_4	0.086147	241264
subclone_5	0.0234763	241264
loss_3p/VHL	0.310983	241264
other	0.267719	241264
subclone_1	0.327365	241527
subclone_2	0.14809	241527
subclone_3	0.0248386	241527
subclone_4	0.017144	241527
subclone_5	0.0128712	241527
loss_3p/VHL	0.230825	241527
other	0.238866	241527
subclone_1	0.120265	241537
subclone_2	0.112478	241537
subclone_3	0.108306	241537
subclone_4	0.0301484	241537
subclone_5	0.0293924	241537
loss_3p/VHL	0.389259	241537
other	0.210151	241537
subclone_1	0.132982	339611
subclone_2	0.103073	339611
subclone_3	0.0915412	339611
subclone_4	0.0599518	339611
subclone_5	0.0574829	339611
loss_3p/VHL	0.293196	339611
other	0.261773	339611
subclone_1	0.574257	70375
subclone_2	0.0664	70375
subclone_3	0.0249348	70375
subclone_4	0.0110486	70375
loss_3p/VHL	0.120725	70375
other	0.202635	70375
subclone_1	0.511173	70713
subclone_2	0.0280002	70713
subclone_3	0.0205165	70713
subclone_4	0.0176369	70713
subclone_5	0.0132959	70713
loss_3p/VHL	0.191714	70713
other	0.217664	70713
subclone_1	0.22058	70875
subclone_2	0.172771	70875
subclone_3	0.136478	70875
subclone_4	0.0625984	70875
subclone_5	0.0109985	70875
loss_3p/VHL	0.246259	70875
other	0.150315	70875
subclone_1	0.150626	70998
subclone_2	0.142621	70998
subclone_3	0.125287	70998
subclone_4	0.0237387	70998
subclone_5	0.0217689	70998
loss_3p/VHL	0.378553	70998
other	0.157405	70998

## Sheet: SourceDataFig2ciPart2
0.25
0.25
0.25
0.25
0.25
0.25
0.25
0.25
0.25
0.25
0.25
0.25
0.25
0.25
0.25
0.25
0.25
0.25
0.25
0.25
0.25
0.25
0.25
0.25
0.25
0.25
0.25
0.25
0.25
0.25
0.25
0.26
0.25
0.25
0.25
0.25
0.25
0.25
0.25
0.25
0.25
0.25
0.25
0.25
0.25
0.25
0.25
0.25
0.25
0.25
0.25
0.25
0.25
0.27
0.25
0.25
0.25
0.25
0.25
0.25
0.25
0.25
0.25
0.25
0.25
0.25
0.25
0.25
0.25
0.25
0.25
0.25
0.25
0.25
0.25
0.25
0.25
0.25
0.25
0.25
0.28
0.25
0.25
0.25
0.25
0.25
0.25
0.25
0.25
0.25
0.25
0.27
0.25
0.25
0.25
0.37
0.36
0.48
0.45
0.56

## Sheet: SourceDataFig2ciiPart2
0.254062
0.262778
0.259401
0.28792
0.274551
0.256283
0.295116
0.26713
0.300364
0.286145
0.291384
0.327715
0.295114
0.311225
0.359123
0.272346
0.357095
0.319976
0.335248
0.382577
0.255149
0.253772
0.38408
0.327691
0.252499
0.317059
0.418085
0.295991
0.257866
0.283799
0.386461
0.355216
0.283343
0.342067
0.260522
0.28695
0.356422
0.522575
0.540323
0.499804
0.358337
0.505224
0.5238
0.441218
0.49318
0.33999
0.38294
0.468766
0.4919
0.315044
0.542225
0.557967
0.311063
0.463431
0.454943
0.614207
0.350426
0.617864
0.628422
0.596808
0.55323
0.657203
0.709508
0.589068
0.720879
0.639441
0.714462
0.543675
0.708361
0.756332
0.760184
0.698033
0.744113
0.734981
0.784328
0.584384
0.810539
0.776719
0.772992
0.794436
0.821739
0.831189
0.875258
0.913778
0.87469
0.864812
0.896292
0.886183
0.944849
0.895582
0.904681
0.920167
0.889712
0.923526
0.944385
0.958509
0.97791
0.984433
0.961198
0.99536

## Sheet: SourceDataFig2ciiiPart2
0.52
0.59
0.49
0.48
0.52
0.51
0.45
0.39
0.56
0.6
0.61
0.59
0.45
0.34
0.65
0.46
0.63
0.37
0.36
0.5
0.7
0.57
0.5
0.57
0.62
0.64
0.55
0.62
0.67
0.64
0.62
0.59
0.71
0.72
0.47
0.55
0.69
0.66
0.63
0.67
0.56
0.58
0.68
0.61
0.59
0.58
0.61
0.71
0.68
0.73
0.65
0.68
0.66
0.7
0.55
0.65
0.73
0.72
0.64
0.74
0.58
0.69
0.75
0.75
0.65
0.7
0.7
0.76
0.61
0.72
0.74
0.77
0.78
0.72
0.7
0.75
0.76
0.8
0.73
0.76
0.79
0.81
0.79
0.8
0.82
0.79
0.83
0.83
0.79
0.81
0.8
0.82
0.68
0.81
0.74
0.84
0.84
0.83
0.85
0.89

## Sheet: SourceDataFig2f
SimID	Fitness.Centre	Fitness.Margin	Ratio_C2M	Fitness.Random	Growth.Pattern	Necrosis	Driver.Acquisition.Rate
15014	0.25	0.718354	0.348018	0.557173	Surface.Growth	Absent	pdriver=2e-4
15018	0.375609	0.866358	0.433549	0.694012	Surface.Growth	Absent	pdriver=2e-4
15021	0.25	0.801393	0.311957	0.517696	Surface.Growth	Absent	pdriver=2e-4
15022	0.644578	0.838102	0.769093	0.777108	Surface.Growth	Absent	pdriver=2e-4
15739	0.25	0.917137	0.272587	0.69879	Surface.Growth	Absent	pdriver=2e-4
15794	0.25	0.940114	0.265925	0.668964	Surface.Growth	Absent	pdriver=2e-4
15804	0.25	0.689863	0.362391	0.518471	Surface.Growth	Absent	pdriver=2e-4
15806	0.25	0.863882	0.289391	0.677889	Surface.Growth	Absent	pdriver=2e-4
17790	0.25	0.542857	0.460526	0.395074	Surface.Growth	Absent	pdriver=2e-4
17800	0.303968	0.785623	0.386913	0.670862	Surface.Growth	Absent	pdriver=2e-4
17804	0.25	0.740472	0.337623	0.495236	Surface.Growth	Absent	pdriver=2e-4
17805	0.422267	0.863183	0.489198	0.723227	Surface.Growth	Absent	pdriver=2e-4
125380	0.331081	0.794402	0.416768	0.668533	Surface.Growth	Absent	pdriver=2e-4
125385	0.25	0.987298	0.253216	0.766331	Surface.Growth	Absent	pdriver=2e-4
125387	0.693839	1	0.693839	0.959765	Surface.Growth	Absent	pdriver=2e-4
125393	0.250213	0.76448	0.327298	0.560477	Surface.Growth	Absent	pdriver=2e-4
141843	0.388574	0.696921	0.557558	0.622569	Surface.Growth	Absent	pdriver=2e-4
141848	0.25	0.903031	0.276845	0.711833	Surface.Growth	Absent	pdriver=2e-4
141940	0.559008	1	0.559008	0.853003	Surface.Growth	Absent	pdriver=2e-4
178478	0.402839	1	0.402839	0.870009	Surface.Growth	Absent	pdriver=2e-4
178481	0.25	0.806122	0.310127	0.612857	Surface.Growth	Absent	pdriver=2e-4
178556	0.25	0.772521	0.323616	0.603926	Surface.Growth	Absent	pdriver=2e-4
178557	0.258308	1	0.258308	0.814915	Surface.Growth	Absent	pdriver=2e-4
221832	0.501025	0.969852	0.5166	0.806399	Surface.Growth	Absent	pdriver=2e-4
221857	0.25	0.924058	0.270546	0.747645	Surface.Growth	Absent	pdriver=2e-4
221871	0.278468	0.824379	0.337792	0.708901	Surface.Growth	Absent	pdriver=2e-4
221873	0.293629	1	0.293629	0.815637	Surface.Growth	Absent	pdriver=2e-4
250189	0.469093	0.748006	0.627124	0.679212	Surface.Growth	Absent	pdriver=2e-4
250205	0.585146	0.808996	0.7233	0.729289	Surface.Growth	Absent	pdriver=2e-4
250208	0.25	0.879845	0.284141	0.629651	Surface.Growth	Absent	pdriver=2e-4
250209	0.577966	0.902331	0.640526	0.827754	Surface.Growth	Absent	pdriver=2e-4
292745	0.613065	0.876256	0.699642	0.799623	Surface.Growth	Absent	pdriver=2e-4
292751	0.299366	0.857653	0.349052	0.715305	Surface.Growth	Absent	pdriver=2e-4
292753	0.311	0.7912	0.393074	0.6716	Surface.Growth	Absent	pdriver=2e-4
292755	0.741228	0.983709	0.753503	0.921053	Surface.Growth	Absent	pdriver=2e-4
306710	0.378104	0.765237	0.4941	0.671746	Surface.Growth	Absent	pdriver=2e-4
306713	0.25	0.870379	0.287231	0.589737	Surface.Growth	Absent	pdriver=2e-4
306717	0.276965	0.655727	0.422378	0.573579	Surface.Growth	Absent	pdriver=2e-4
306719	0.25	0.800682	0.312234	0.643762	Surface.Growth	Absent	pdriver=2e-4
405648	0.393252	0.685083	0.574021	0.616417	Surface.Growth	Absent	pdriver=2e-4
405649	0.455118	0.801178	0.568061	0.709992	Surface.Growth	Absent	pdriver=2e-4
405652	0.25	0.896488	0.278866	0.708884	Surface.Growth	Absent	pdriver=2e-4
405653	0.28145	0.960938	0.292891	0.749399	Surface.Growth	Absent	pdriver=2e-4
421142	0.271416	0.868321	0.312576	0.688295	Surface.Growth	Absent	pdriver=2e-4
421143	0.25	0.818372	0.305484	0.627727	Surface.Growth	Absent	pdriver=2e-4
421147	0.428769	0.832478	0.515051	0.720994	Surface.Growth	Absent	pdriver=2e-4
421149	0.25	0.790698	0.316176	0.57093	Surface.Growth	Absent	pdriver=2e-4
452283	0.25	0.993154	0.251723	0.830083	Surface.Growth	Absent	pdriver=2e-4
452287	0.774615	0.912671	0.848734	0.860659	Surface.Growth	Absent	pdriver=2e-4
452290	0.411377	0.686521	0.599219	0.626546	Surface.Growth	Absent	pdriver=2e-4
7981	0.683879	0.964736	0.708877	0.880982	Surface.Growth	Absent	pdriver=6e-4
7983	0.483649	1	0.483649	0.883821	Surface.Growth	Absent	pdriver=6e-4
7989	0.48594	1	0.48594	0.873023	Surface.Growth	Absent	pdriver=6e-4
8035	0.938625	1	0.938625	0.993863	Surface.Growth	Absent	pdriver=6e-4
28896	0.44109	0.999155	0.441462	0.861909	Surface.Growth	Absent	pdriver=6e-4
29191	0.349862	1	0.349862	0.856749	Surface.Growth	Absent	pdriver=6e-4
29227	0.806394	1	0.806394	0.936259	Surface.Growth	Absent	pdriver=6e-4
29266	0.265452	0.995246	0.26672	0.823693	Surface.Growth	Absent	pdriver=6e-4
29912	0.295093	1	0.295093	0.865827	Surface.Growth	Absent	pdriver=6e-4
29958	0.322779	1	0.322779	0.856569	Surface.Growth	Absent	pdriver=6e-4
29982	0.825202	1	0.825202	0.943145	Surface.Growth	Absent	pdriver=6e-4
29992	0.518949	1	0.518949	0.894254	Surface.Growth	Absent	pdriver=6e-4
30590	0.491491	1	0.491491	0.926053	Surface.Growth	Absent	pdriver=6e-4
30659	0.635167	1	0.635167	0.949163	Surface.Growth	Absent	pdriver=6e-4
30670	0.385417	1	0.385417	0.838861	Surface.Growth	Absent	pdriver=6e-4
31176	0.317552	1	0.317552	0.88604	Surface.Growth	Absent	pdriver=6e-4
31912	0.722659	1	0.722659	0.911487	Surface.Growth	Absent	pdriver=6e-4
31961	0.728571	0.925325	0.787368	0.869481	Surface.Growth	Absent	pdriver=6e-4
32018	0.819185	1	0.819185	0.928056	Surface.Growth	Absent	pdriver=6e-4
32029	0.480958	1	0.480958	0.882883	Surface.Growth	Absent	pdriver=6e-4
156248	0.276683	1	0.276683	0.870074	Surface.Growth	Absent	pdriver=6e-4
156249	0.71359	1	0.71359	0.897121	Surface.Growth	Absent	pdriver=6e-4
156252	0.369938	1	0.369938	0.88162	Surface.Growth	Absent	pdriver=6e-4
157599	0.35916	1	0.35916	0.835496	Surface.Growth	Absent	pdriver=6e-4
157602	0.327126	1	0.327126	0.885628	Surface.Growth	Absent	pdriver=6e-4
192532	0.250446	0.938894	0.266746	0.775424	Surface.Growth	Absent	pdriver=6e-4
192612	0.628589	1	0.628589	0.904904	Surface.Growth	Absent	pdriver=6e-4
192630	0.728827	1	0.728827	0.927932	Surface.Growth	Absent	pdriver=6e-4
192632	0.298116	1	0.298116	0.862613	Surface.Growth	Absent	pdriver=6e-4
193925	0.266086	1	0.266086	0.829982	Surface.Growth	Absent	pdriver=6e-4
193934	0.668803	0.907051	0.737338	0.807051	Surface.Growth	Absent	pdriver=6e-4
234647	0.857908	1	0.857908	0.982084	Surface.Growth	Absent	pdriver=6e-4
234651	0.313193	1	0.313193	0.851256	Surface.Growth	Absent	pdriver=6e-4
234655	0.604167	1	0.604167	0.933081	Surface.Growth	Absent	pdriver=6e-4
234657	0.25	1	0.25	0.794342	Surface.Growth	Absent	pdriver=6e-4
236010	0.533993	1	0.533993	0.885112	Surface.Growth	Absent	pdriver=6e-4
236012	0.489955	1	0.489955	0.908264	Surface.Growth	Absent	pdriver=6e-4
236017	0.522	1	0.522	0.884	Surface.Growth	Absent	pdriver=6e-4
306822	0.645669	1	0.645669	0.906693	Surface.Growth	Absent	pdriver=6e-4
306827	0.415625	1	0.415625	0.89375	Surface.Growth	Absent	pdriver=6e-4
306837	0.723772	1	0.723772	0.914446	Surface.Growth	Absent	pdriver=6e-4
306838	0.364842	1	0.364842	0.889649	Surface.Growth	Absent	pdriver=6e-4
419661	0.364035	0.980368	0.371325	0.820384	Surface.Growth	Absent	pdriver=6e-4
419699	0.660127	1	0.660127	0.898101	Surface.Growth	Absent	pdriver=6e-4
419731	0.434271	0.96679	0.449189	0.84917	Surface.Growth	Absent	pdriver=6e-4
419741	0.585301	1	0.585301	0.864007	Surface.Growth	Absent	pdriver=6e-4
435154	0.712188	1	0.712188	0.959574	Surface.Growth	Absent	pdriver=6e-4
435160	0.364592	1	0.364592	0.898069	Surface.Growth	Absent	pdriver=6e-4
435229	0.25	0.990586	0.252376	0.779707	Surface.Growth	Absent	pdriver=6e-4
435234	0.25	1	0.25	0.809296	Surface.Growth	Absent	pdriver=6e-4
141218	0.740262	1	0.740262	0.928027	Surface.Growth	Absent	pdriver=1e-3
141223	0.643135	1	0.643135	0.915155	Surface.Growth	Absent	pdriver=1e-3
142530	0.285	1	0.285	0.9062	Surface.Growth	Absent	pdriver=1e-3
142543	0.49981	1	0.49981	0.908175	Surface.Growth	Absent	pdriver=1e-3
145743	0.514363	1	0.514363	0.918672	Surface.Growth	Absent	pdriver=1e-3
145834	0.77875	1	0.77875	0.954583	Surface.Growth	Absent	pdriver=1e-3
145837	0.597844	1	0.597844	0.911107	Surface.Growth	Absent	pdriver=1e-3
145839	0.267218	1	0.267218	0.836547	Surface.Growth	Absent	pdriver=1e-3
146781	0.332828	1	0.332828	0.892722	Surface.Growth	Absent	pdriver=1e-3
146782	0.460413	1	0.460413	0.902886	Surface.Growth	Absent	pdriver=1e-3
147098	0.333398	1	0.333398	0.902216	Surface.Growth	Absent	pdriver=1e-3
147100	0.601112	1	0.601112	0.905066	Surface.Growth	Absent	pdriver=1e-3
166556	0.659472	1	0.659472	0.969195	Surface.Growth	Absent	pdriver=1e-3
166557	0.443209	1	0.443209	0.933876	Surface.Growth	Absent	pdriver=1e-3
167881	0.446329	1	0.446329	0.932562	Surface.Growth	Absent	pdriver=1e-3
167882	0.425355	1	0.425355	0.940166	Surface.Growth	Absent	pdriver=1e-3
208234	0.544569	1	0.544569	0.880804	Surface.Growth	Absent	pdriver=1e-3
208239	0.7159	1	0.7159	0.963024	Surface.Growth	Absent	pdriver=1e-3
209178	0.462924	1	0.462924	0.911229	Surface.Growth	Absent	pdriver=1e-3
209188	0.438029	1	0.438029	0.882403	Surface.Growth	Absent	pdriver=1e-3
217675	0.525089	1	0.525089	0.954707	Surface.Growth	Absent	pdriver=1e-3
217678	0.435142	1	0.435142	0.933373	Surface.Growth	Absent	pdriver=1e-3
217681	0.644737	1	0.644737	0.880383	Surface.Growth	Absent	pdriver=1e-3
217683	0.647708	1	0.647708	0.908125	Surface.Growth	Absent	pdriver=1e-3
219156	0.745596	1	0.745596	0.934144	Surface.Growth	Absent	pdriver=1e-3
219250	0.518798	1	0.518798	0.946124	Surface.Growth	Absent	pdriver=1e-3
219251	0.452106	1	0.452106	0.932907	Surface.Growth	Absent	pdriver=1e-3
219253	0.531466	1	0.531466	0.927667	Surface.Growth	Absent	pdriver=1e-3
222933	0.326267	1	0.326267	0.893138	Surface.Growth	Absent	pdriver=1e-3
222942	0.499781	1	0.499781	0.920833	Surface.Growth	Absent	pdriver=1e-3
222943	0.652165	1	0.652165	0.936928	Surface.Growth	Absent	pdriver=1e-3
223751	0.929992	1	0.929992	0.992442	Surface.Growth	Absent	pdriver=1e-3
224297	0.514131	1	0.514131	0.905445	Surface.Growth	Absent	pdriver=1e-3
224298	0.539412	1	0.539412	0.944314	Surface.Growth	Absent	pdriver=1e-3
246355	0.418245	1	0.418245	0.87953	Surface.Growth	Absent	pdriver=1e-3
247156	0.429589	1	0.429589	0.874802	Surface.Growth	Absent	pdriver=1e-3
454310	0.309675	1	0.309675	0.922879	Surface.Growth	Absent	pdriver=1e-3
454347	0.386858	1	0.386858	0.877285	Surface.Growth	Absent	pdriver=1e-3
454353	0.42339	1	0.42339	0.942135	Surface.Growth	Absent	pdriver=1e-3
455774	0.614499	1	0.614499	0.898425	Surface.Growth	Absent	pdriver=1e-3
455789	0.709917	1	0.709917	0.929132	Surface.Growth	Absent	pdriver=1e-3
455790	0.647377	1	0.647377	0.913822	Surface.Growth	Absent	pdriver=1e-3
457218	0.697689	1	0.697689	0.966545	Surface.Growth	Absent	pdriver=1e-3
457219	0.544288	1	0.544288	0.928601	Surface.Growth	Absent	pdriver=1e-3
457222	0.730861	1	0.730861	0.977871	Surface.Growth	Absent	pdriver=1e-3
457224	0.55452	1	0.55452	0.932791	Surface.Growth	Absent	pdriver=1e-3
458382	0.502191	1	0.502191	0.94741	Surface.Growth	Absent	pdriver=1e-3
458408	0.568292	1	0.568292	0.953465	Surface.Growth	Absent	pdriver=1e-3
458461	0.337655	1	0.337655	0.891447	Surface.Growth	Absent	pdriver=1e-3
458462	0.444	1	0.444	0.9378	Surface.Growth	Absent	pdriver=1e-3
181100	1	0.7625	1.31148	0.838462	Surface.Growth	Present	pdriver=2e-4
181139	1	0.774096	1.29183	0.85241	Surface.Growth	Present	pdriver=2e-4
181144	0.960586	0.785285	1.22323	0.764264	Surface.Growth	Present	pdriver=2e-4
181557	1	0.853281	1.17195	0.865128	Surface.Growth	Present	pdriver=2e-4
188168	0.690352	0.954694	0.723114	0.824967	Surface.Growth	Present	pdriver=2e-4
188194	0.99036	0.846722	1.16964	0.864396	Surface.Growth	Present	pdriver=2e-4
188204	0.393973	0.878348	0.448539	0.765625	Surface.Growth	Present	pdriver=2e-4
188210	0.840096	0.776823	1.08145	0.808116	Surface.Growth	Present	pdriver=2e-4
188665	1	0.865522	1.15537	0.840486	Surface.Growth	Present	pdriver=2e-4
218610	1	0.853659	1.17143	0.868742	Surface.Growth	Present	pdriver=2e-4
218652	0.968539	0.807172	1.19992	0.775034	Surface.Growth	Present	pdriver=2e-4
218682	0.679701	0.608084	1.11777	0.603691	Surface.Growth	Present	pdriver=2e-4
218693	1	0.750649	1.33218	0.767857	Surface.Growth	Present	pdriver=2e-4
219143	0.992526	0.76009	1.3058	0.830344	Surface.Growth	Present	pdriver=2e-4
221669	0.855103	0.974484	0.877494	0.928007	Surface.Growth	Present	pdriver=2e-4
221670	0.485495	0.591724	0.820476	0.572526	Surface.Growth	Present	pdriver=2e-4
221679	1	0.737822	1.35534	0.805516	Surface.Growth	Present	pdriver=2e-4
221680	0.99789	0.719409	1.3871	0.772152	Surface.Growth	Present	pdriver=2e-4
222128	0.868259	0.6953	1.24875	0.701849	Surface.Growth	Present	pdriver=2e-4
222257	0.982119	0.854967	1.14872	0.874834	Surface.Growth	Present	pdriver=2e-4
222267	0.997097	0.742017	1.34377	0.817126	Surface.Growth	Present	pdriver=2e-4
222734	1	0.883858	1.1314	0.855315	Surface.Growth	Present	pdriver=2e-4
243251	0.997851	0.681948	1.46324	0.712034	Surface.Growth	Present	pdriver=2e-4
359030	0.596774	0.721198	0.827476	0.693548	Surface.Growth	Present	pdriver=2e-4
359037	0.999092	0.935533	1.06794	0.933717	Surface.Growth	Present	pdriver=2e-4
359042	1	1	1	1	Surface.Growth	Present	pdriver=2e-4
359043	0.788835	0.965673	0.816876	0.901526	Surface.Growth	Present	pdriver=2e-4
359450	0.627863	0.762977	0.822911	0.704962	Surface.Growth	Present	pdriver=2e-4
365074	0.996815	0.86051	1.1584	0.879936	Surface.Growth	Present	pdriver=2e-4
365075	0.889986	0.838505	1.0614	0.852962	Surface.Growth	Present	pdriver=2e-4
365076	0.577148	0.953125	0.605533	0.892253	Surface.Growth	Present	pdriver=2e-4
397636	1	0.773052	1.29357	0.833442	Surface.Growth	Present	pdriver=2e-4
397642	0.970588	0.892484	1.08751	0.90098	Surface.Growth	Present	pdriver=2e-4
397647	0.988652	0.737964	1.3397	0.747593	Surface.Growth	Present	pdriver=2e-4
421177	0.636266	0.98927	0.643167	0.924893	Surface.Growth	Present	pdriver=2e-4
421187	0.781327	0.959459	0.814341	0.924447	Surface.Growth	Present	pdriver=2e-4
421191	0.999013	0.868421	1.15038	0.812829	Surface.Growth	Present	pdriver=2e-4
421192	0.922096	0.685552	1.34504	0.718484	Surface.Growth	Present	pdriver=2e-4
421688	0.370942	0.668425	0.554948	0.623782	Surface.Growth	Present	pdriver=2e-4
422322	0.99518	0.962404	1.03406	0.923843	Surface.Growth	Present	pdriver=2e-4
422336	0.358634	0.716793	0.500331	0.633302	Surface.Growth	Present	pdriver=2e-4
422404	0.466851	0.546961	0.853535	0.506906	Surface.Growth	Present	pdriver=2e-4
422407	0.500329	0.954605	0.524121	0.891118	Surface.Growth	Present	pdriver=2e-4
422850	1	0.908203	1.10108	0.912109	Surface.Growth	Present	pdriver=2e-4
422992	0.987751	1	0.987751	0.977387	Surface.Growth	Present	pdriver=2e-4
424147	0.750986	0.915572	0.820237	0.873193	Surface.Growth	Present	pdriver=2e-4
424148	0.972103	0.770386	1.26184	0.743562	Surface.Growth	Present	pdriver=2e-4
424225	1	1	1	0.989583	Surface.Growth	Present	pdriver=2e-4
424227	0.994688	0.734064	1.35504	0.800465	Surface.Growth	Present	pdriver=2e-4
424745	1	0.944624	1.05862	0.91386	Surface.Growth	Present	pdriver=2e-4
177882	1	0.968864	1.03214	0.952381	Surface.Growth	Present	pdriver=6e-4
177892	0.996795	1	0.996795	0.999359	Surface.Growth	Present	pdriver=6e-4
177896	0.954633	1	0.954633	0.973938	Surface.Growth	Present	pdriver=6e-4
177897	0.993226	0.951935	1.04338	0.908065	Surface.Growth	Present	pdriver=6e-4
178439	1	0.960163	1.04149	0.953576	Surface.Growth	Present	pdriver=6e-4
182370	1	1	1	0.992739	Surface.Growth	Present	pdriver=6e-4
182480	1	1	1	1	Surface.Growth	Present	pdriver=6e-4
182768	0.96194	1	0.96194	0.95	Surface.Growth	Present	pdriver=6e-4
183213	0.997413	1	0.997413	0.98577	Surface.Growth	Present	pdriver=6e-4
188972	0.995769	0.962623	1.03443	0.950282	Surface.Growth	Present	pdriver=6e-4
189113	0.998929	1	0.998929	0.997143	Surface.Growth	Present	pdriver=6e-4
189343	1	1	1	0.998116	Surface.Growth	Present	pdriver=6e-4
189814	0.981994	1	0.981994	0.995845	Surface.Growth	Present	pdriver=6e-4
190105	1	1	1	0.999423	Surface.Growth	Present	pdriver=6e-4
219346	1	1	1	0.990672	Surface.Growth	Present	pdriver=6e-4
219845	1	0.983516	1.01676	0.962454	Surface.Growth	Present	pdriver=6e-4
220117	0.91744	1	0.91744	0.97878	Surface.Growth	Present	pdriver=6e-4
220481	1	0.995259	1.00476	0.946903	Surface.Growth	Present	pdriver=6e-4
220679	0.994459	1	0.994459	1	Surface.Growth	Present	pdriver=6e-4
222555	0.979839	1	0.979839	0.997984	Surface.Growth	Present	pdriver=6e-4
222789	1	1	1	1	Surface.Growth	Present	pdriver=6e-4
222995	0.999021	1	0.999021	0.991188	Surface.Growth	Present	pdriver=6e-4
223452	0.967314	0.992933	0.974199	0.96437	Surface.Growth	Present	pdriver=6e-4
223455	1	1	1	0.99941	Surface.Growth	Present	pdriver=6e-4
243911	1	1	1	0.999346	Surface.Growth	Present	pdriver=6e-4
359710	1	1	1	1	Surface.Growth	Present	pdriver=6e-4
359893	1	1	1	1	Surface.Growth	Present	pdriver=6e-4
360145	0.998219	1	0.998219	1	Surface.Growth	Present	pdriver=6e-4
360363	1	1	1	1	Surface.Growth	Present	pdriver=6e-4
365618	0.999132	1	0.999132	1	Surface.Growth	Present	pdriver=6e-4
386899	0.997997	1	0.997997	0.983979	Surface.Growth	Present	pdriver=6e-4
388104	0.999077	1	0.999077	0.999077	Surface.Growth	Present	pdriver=6e-4
388310	0.994572	1	0.994572	0.998191	Surface.Growth	Present	pdriver=6e-4
401731	1	1	1	0.984395	Surface.Growth	Present	pdriver=6e-4
402319	0.809179	1	0.809179	0.9062	Surface.Growth	Present	pdriver=6e-4
402770	1	1	1	0.986992	Surface.Growth	Present	pdriver=6e-4
421875	0.994523	0.982603	1.01213	0.929768	Surface.Growth	Present	pdriver=6e-4
422021	1	1	1	1	Surface.Growth	Present	pdriver=6e-4
422439	0.984023	1	0.984023	0.99812	Surface.Growth	Present	pdriver=6e-4
422668	0.948773	0.961039	0.987237	0.911255	Surface.Growth	Present	pdriver=6e-4
423024	1	0.99815	1.00185	0.972565	Surface.Growth	Present	pdriver=6e-4
423364	0.830333	0.979	0.848144	0.926	Surface.Growth	Present	pdriver=6e-4
423435	0.997845	0.974138	1.02434	0.91954	Surface.Growth	Present	pdriver=6e-4
423522	1	1	1	0.990604	Surface.Growth	Present	pdriver=6e-4
423870	1	1	1	1	Surface.Growth	Present	pdriver=6e-4
424275	0.999031	1	0.999031	1	Surface.Growth	Present	pdriver=6e-4
424938	1	1	1	0.997368	Surface.Growth	Present	pdriver=6e-4
425255	1	1	1	1	Surface.Growth	Present	pdriver=6e-4
425857	1	1	1	1	Surface.Growth	Present	pdriver=6e-4
425999	1	1	1	1	Surface.Growth	Present	pdriver=6e-4
178643	1	1	1	1	Surface.Growth	Present	pdriver=1e-3
178873	1	1	1	1	Surface.Growth	Present	pdriver=1e-3
179359	1	1	1	1	Surface.Growth	Present	pdriver=1e-3
179955	1	1	1	1	Surface.Growth	Present	pdriver=1e-3
180119	0.999048	1	0.999048	1	Surface.Growth	Present	pdriver=1e-3
183675	0.997593	1	0.997593	1	Surface.Growth	Present	pdriver=1e-3
183999	1	1	1	1	Surface.Growth	Present	pdriver=1e-3
184281	1	1	1	1	Surface.Growth	Present	pdriver=1e-3
184545	1	1	1	1	Surface.Growth	Present	pdriver=1e-3
184763	1	1	1	1	Surface.Growth	Present	pdriver=1e-3
190617	1	1	1	1	Surface.Growth	Present	pdriver=1e-3
190796	1	1	1	1	Surface.Growth	Present	pdriver=1e-3
191046	1	1	1	0.998798	Surface.Growth	Present	pdriver=1e-3
191254	0.998206	0.966806	1.03248	0.962321	Surface.Growth	Present	pdriver=1e-3
220931	1	1	1	1	Surface.Growth	Present	pdriver=1e-3
221585	1	1	1	1	Surface.Growth	Present	pdriver=1e-3
221726	1	1	1	0.999104	Surface.Growth	Present	pdriver=1e-3
221958	1	1	1	1	Surface.Growth	Present	pdriver=1e-3
223811	1	1	1	1	Surface.Growth	Present	pdriver=1e-3
223977	1	1	1	1	Surface.Growth	Present	pdriver=1e-3
224083	1	1	1	1	Surface.Growth	Present	pdriver=1e-3
224160	1	1	1	1	Surface.Growth	Present	pdriver=1e-3
224481	1	1	1	1	Surface.Growth	Present	pdriver=1e-3
224598	1	1	1	0.998324	Surface.Growth	Present	pdriver=1e-3
224949	1	1	1	1	Surface.Growth	Present	pdriver=1e-3
225289	1	1	1	1	Surface.Growth	Present	pdriver=1e-3
245320	1	1	1	0.999068	Surface.Growth	Present	pdriver=1e-3
361093	1	1	1	1	Surface.Growth	Present	pdriver=1e-3
361299	1	1	1	1	Surface.Growth	Present	pdriver=1e-3
361542	1	1	1	1	Surface.Growth	Present	pdriver=1e-3
361687	1	0.974265	1.02642	0.952206	Surface.Growth	Present	pdriver=1e-3
362314	1	1	1	0.975661	Surface.Growth	Present	pdriver=1e-3
362556	1	1	1	1	Surface.Growth	Present	pdriver=1e-3
389372	0.996196	1	0.996196	0.998963	Surface.Growth	Present	pdriver=1e-3
404111	1	1	1	0.999413	Surface.Growth	Present	pdriver=1e-3
404354	1	1	1	0.987171	Surface.Growth	Present	pdriver=1e-3
405704	0.99939	1	0.99939	1	Surface.Growth	Present	pdriver=1e-3
423682	1	1	1	1	Surface.Growth	Present	pdriver=1e-3
424382	1	1	1	1	Surface.Growth	Present	pdriver=1e-3
424519	1	1	1	1	Surface.Growth	Present	pdriver=1e-3
424584	1	1	1	1	Surface.Growth	Present	pdriver=1e-3
424764	1	1	1	1	Surface.Growth	Present	pdriver=1e-3
424857	0.998246	1	0.998246	0.999415	Surface.Growth	Present	pdriver=1e-3
425048	0.999383	1	0.999383	0.999383	Surface.Growth	Present	pdriver=1e-3
425131	1	1	1	1	Surface.Growth	Present	pdriver=1e-3
425833	1	1	1	1	Surface.Growth	Present	pdriver=1e-3
426380	1	1	1	1	Surface.Growth	Present	pdriver=1e-3
426801	1	1	1	1	Surface.Growth	Present	pdriver=1e-3
427217	0.997219	1	0.997219	0.998146	Surface.Growth	Present	pdriver=1e-3
427554	1	1	1	1	Surface.Growth	Present	pdriver=1e-3
150891	0.25	0.25	1	0.25	Volume.Growth	Absent	pdriver=2e-4
150907	0.250192	0.25	1.00077	0.25	Volume.Growth	Absent	pdriver=2e-4
150908	0.307031	0.457617	0.670935	0.465625	Volume.Growth	Absent	pdriver=2e-4
150909	0.25	0.25018	0.999281	0.25	Volume.Growth	Absent	pdriver=2e-4
151726	0.25	0.25	1	0.25	Volume.Growth	Absent	pdriver=2e-4
151878	0.25	0.250391	0.99844	0.25	Volume.Growth	Absent	pdriver=2e-4
152025	0.25	0.25	1	0.25	Volume.Growth	Absent	pdriver=2e-4
152518	0.25	0.25	1	0.252185	Volume.Growth	Absent	pdriver=2e-4
152965	0.25	0.25	1	0.25	Volume.Growth	Absent	pdriver=2e-4
153115	0.25	0.253764	0.985168	0.252377	Volume.Growth	Absent	pdriver=2e-4
153258	0.25	0.25	1	0.25	Volume.Growth	Absent	pdriver=2e-4
179613	0.25	0.25	1	0.25	Volume.Growth	Absent	pdriver=2e-4
179672	0.25	0.25	1	0.250604	Volume.Growth	Absent	pdriver=2e-4
179682	0.25	0.250191	0.999237	0.250191	Volume.Growth	Absent	pdriver=2e-4
179684	0.25	0.25	1	0.250586	Volume.Growth	Absent	pdriver=2e-4
180514	0.25	0.25	1	0.25	Volume.Growth	Absent	pdriver=2e-4
180639	0.25	0.25	1	0.250192	Volume.Growth	Absent	pdriver=2e-4
180726	0.25	0.25	1	0.25	Volume.Growth	Absent	pdriver=2e-4
181065	0.25	0.25	1	0.25	Volume.Growth	Absent	pdriver=2e-4
181593	0.951519	0.28733	3.31159	0.570459	Volume.Growth	Absent	pdriver=2e-4
181946	0.25	0.25	1	0.25	Volume.Growth	Absent	pdriver=2e-4
182075	0.25	0.25	1	0.25	Volume.Growth	Absent	pdriver=2e-4
182233	0.25	0.25	1	0.25	Volume.Growth	Absent	pdriver=2e-4
182498	0.25	0.253855	0.984816	0.251285	Volume.Growth	Absent	pdriver=2e-4
182506	0.25	0.25	1	0.25	Volume.Growth	Absent	pdriver=2e-4
182512	0.25	0.25	1	0.25	Volume.Growth	Absent	pdriver=2e-4
182517	0.25	0.25	1	0.25	Volume.Growth	Absent	pdriver=2e-4
183334	0.25	0.25	1	0.25	Volume.Growth	Absent	pdriver=2e-4
183472	0.25	0.251797	0.992863	0.250599	Volume.Growth	Absent	pdriver=2e-4
183665	0.25	0.25	1	0.25	Volume.Growth	Absent	pdriver=2e-4
183804	0.25	0.25	1	0.25	Volume.Growth	Absent	pdriver=2e-4
400054	0.25	0.25	1	0.25	Volume.Growth	Absent	pdriver=2e-4
401136	0.25	0.25075	0.99701	0.250937	Volume.Growth	Absent	pdriver=2e-4
401680	0.25	0.25	1	0.25	Volume.Growth	Absent	pdriver=2e-4
442746	0.25	0.25	1	0.25	Volume.Growth	Absent	pdriver=2e-4
442759	0.25	0.25	1	0.25	Volume.Growth	Absent	pdriver=2e-4
442760	0.250181	0.25	1.00072	0.25	Volume.Growth	Absent	pdriver=2e-4
442761	0.25	0.25	1	0.25	Volume.Growth	Absent	pdriver=2e-4
443566	0.25	0.253244	0.987189	0.252704	Volume.Growth	Absent	pdriver=2e-4
443910	0.25	0.25	1	0.25	Volume.Growth	Absent	pdriver=2e-4
444230	0.250546	0.25	1.00218	0.25	Volume.Growth	Absent	pdriver=2e-4
444236	0.25	0.25	1	0.25	Volume.Growth	Absent	pdriver=2e-4
445044	0.25	0.25	1	0.251198	Volume.Growth	Absent	pdriver=2e-4
445169	0.25	0.25	1	0.253266	Volume.Growth	Absent	pdriver=2e-4
447191	0.25	0.25	1	0.25	Volume.Growth	Absent	pdriver=2e-4
447297	0.448024	0.264229	1.69559	0.38004	Volume.Growth	Absent	pdriver=2e-4
447298	0.25	0.25	1	0.25	Volume.Growth	Absent	pdriver=2e-4
447300	0.25	0.250537	0.997857	0.250179	Volume.Growth	Absent	pdriver=2e-4
448151	0.252477	0.292463	0.863279	0.279016	Volume.Growth	Absent	pdriver=2e-4
448293	0.25	0.25	1	0.25	Volume.Growth	Absent	pdriver=2e-4
17212	0.25	0.25	1	0.251174	Volume.Growth	Absent	pdriver=6e-4
17213	0.250186	0.250186	1	0.250372	Volume.Growth	Absent	pdriver=6e-4
17216	0.269244	0.258121	1.04309	0.257592	Volume.Growth	Absent	pdriver=6e-4
17221	0.258614	0.255618	1.01172	0.251498	Volume.Growth	Absent	pdriver=6e-4
64228	0.25	0.255859	0.977099	0.259233	Volume.Growth	Absent	pdriver=6e-4
64241	0.252865	0.250191	1.01069	0.251719	Volume.Growth	Absent	pdriver=6e-4
64244	0.414221	0.371708	1.11437	0.412904	Volume.Growth	Absent	pdriver=6e-4
64246	0.74707	0.594238	1.25719	0.665527	Volume.Growth	Absent	pdriver=6e-4
86241	0.250182	0.259993	0.962264	0.253997	Volume.Growth	Absent	pdriver=6e-4
86251	0.250724	0.330318	0.759036	0.316932	Volume.Growth	Absent	pdriver=6e-4
86253	0.25	0.250377	0.998494	0.250189	Volume.Growth	Absent	pdriver=6e-4
86254	0.25	0.254577	0.982022	0.253051	Volume.Growth	Absent	pdriver=6e-4
90365	0.89396	0.658725	1.35711	0.731376	Volume.Growth	Absent	pdriver=6e-4
90375	0.251774	0.273659	0.920029	0.289235	Volume.Growth	Absent	pdriver=6e-4
90379	0.992979	0.853404	1.16355	0.950213	Volume.Growth	Absent	pdriver=6e-4
90380	0.256798	0.250189	1.02642	0.250944	Volume.Growth	Absent	pdriver=6e-4
197500	0.503415	0.460212	1.09388	0.475922	Volume.Growth	Absent	pdriver=6e-4
197502	0.25	0.259819	0.962207	0.254321	Volume.Growth	Absent	pdriver=6e-4
198004	0.260861	0.372904	0.69954	0.361471	Volume.Growth	Absent	pdriver=6e-4
198009	0.251296	0.25037	1.0037	0.251296	Volume.Growth	Absent	pdriver=6e-4
226848	0.984801	0.926929	1.06243	0.944856	Volume.Growth	Absent	pdriver=6e-4
226851	0.318581	0.532004	0.598831	0.520666	Volume.Growth	Absent	pdriver=6e-4
226852	0.25	0.253916	0.984578	0.251237	Volume.Growth	Absent	pdriver=6e-4
227703	0.25	0.283442	0.882015	0.277657	Volume.Growth	Absent	pdriver=6e-4
228247	0.25	0.3125	0.8	0.290141	Volume.Growth	Absent	pdriver=6e-4
228252	0.361479	0.435603	0.829835	0.440467	Volume.Growth	Absent	pdriver=6e-4
241929	0.259101	0.250371	1.03487	0.255572	Volume.Growth	Absent	pdriver=6e-4
241941	0.282196	0.408867	0.690189	0.385996	Volume.Growth	Absent	pdriver=6e-4
241945	0.259701	0.254042	1.02228	0.25768	Volume.Growth	Absent	pdriver=6e-4
241947	0.25	0.253041	0.987983	0.25	Volume.Growth	Absent	pdriver=6e-4
248542	0.25	0.25	1	0.25	Volume.Growth	Absent	pdriver=6e-4
248548	0.255374	0.256967	0.993803	0.293193	Volume.Growth	Absent	pdriver=6e-4
248551	0.279862	0.252871	1.10674	0.277565	Volume.Growth	Absent	pdriver=6e-4
248552	0.25	0.251715	0.993187	0.250572	Volume.Growth	Absent	pdriver=6e-4
320032	0.910754	0.695676	1.30916	0.776608	Volume.Growth	Absent	pdriver=6e-4
320602	0.779089	0.527665	1.47648	0.65419	Volume.Growth	Absent	pdriver=6e-4
320611	0.263736	0.251962	1.04673	0.258634	Volume.Growth	Absent	pdriver=6e-4
320612	0.25	0.295249	0.846743	0.288839	Volume.Growth	Absent	pdriver=6e-4
335101	0.25	0.256798	0.973529	0.253776	Volume.Growth	Absent	pdriver=6e-4
335109	0.826064	0.478901	1.72492	0.609752	Volume.Growth	Absent	pdriver=6e-4
335113	0.25	0.250198	0.999209	0.25	Volume.Growth	Absent	pdriver=6e-4
335115	0.251741	0.301084	0.836118	0.304373	Volume.Growth	Absent	pdriver=6e-4
358754	0.975395	0.772023	1.26343	0.870747	Volume.Growth	Absent	pdriver=6e-4
359097	0.466249	0.497564	0.937063	0.513048	Volume.Growth	Absent	pdriver=6e-4
359100	0.265123	0.384429	0.689655	0.37416	Volume.Growth	Absent	pdriver=6e-4
359102	0.936912	0.658088	1.42369	0.746912	Volume.Growth	Absent	pdriver=6e-4
363453	0.25	0.255126	0.979907	0.251774	Volume.Growth	Absent	pdriver=6e-4
363454	0.275831	0.250181	1.10253	0.253974	Volume.Growth	Absent	pdriver=6e-4
363455	0.44186	0.47435	0.931507	0.483071	Volume.Growth	Absent	pdriver=6e-4
363571	0.845496	0.620934	1.36165	0.653044	Volume.Growth	Absent	pdriver=6e-4
1194	0.576981	0.616218	0.936325	0.639574	Volume.Growth	Absent	pdriver=1e-3
1252	0.254647	0.256691	0.992035	0.262639	Volume.Growth	Absent	pdriver=1e-3
1326	0.729167	0.558969	1.30449	0.601342	Volume.Growth	Absent	pdriver=1e-3
1327	0.282326	0.387911	0.727811	0.378921	Volume.Growth	Absent	pdriver=1e-3
2472	0.250681	0.254764	0.983972	0.254083	Volume.Growth	Absent	pdriver=1e-3
2478	0.25109	0.265039	0.947368	0.275937	Volume.Growth	Absent	pdriver=1e-3
2487	0.998787	0.960512	1.03985	0.985445	Volume.Growth	Absent	pdriver=1e-3
2914	0.864031	0.640522	1.34895	0.714404	Volume.Growth	Absent	pdriver=1e-3
29742	0.251671	0.367586	0.684659	0.31391	Volume.Growth	Absent	pdriver=1e-3
29813	0.250194	0.255039	0.981003	0.253682	Volume.Growth	Absent	pdriver=1e-3
29815	0.44076	0.420798	1.04744	0.546684	Volume.Growth	Absent	pdriver=1e-3
29816	0.90971	0.431488	2.10831	0.617816	Volume.Growth	Absent	pdriver=1e-3
30865	0.414219	0.274343	1.50986	0.360317	Volume.Growth	Absent	pdriver=1e-3
30870	0.298406	0.319124	0.935081	0.329482	Volume.Growth	Absent	pdriver=1e-3
143770	0.25494	0.255584	0.997479	0.255155	Volume.Growth	Absent	pdriver=1e-3
143771	0.431773	0.710657	0.607568	0.737384	Volume.Growth	Absent	pdriver=1e-3
147964	0.267003	0.253568	1.05298	0.253988	Volume.Growth	Absent	pdriver=1e-3
147969	0.716115	0.631485	1.13402	0.65548	Volume.Growth	Absent	pdriver=1e-3
148561	0.562145	0.528229	1.06421	0.553818	Volume.Growth	Absent	pdriver=1e-3
148600	0.341568	0.456851	0.747657	0.451581	Volume.Growth	Absent	pdriver=1e-3
149080	0.296799	0.275932	1.07562	0.279173	Volume.Growth	Absent	pdriver=1e-3
149529	0.996895	0.883797	1.12797	0.968953	Volume.Growth	Absent	pdriver=1e-3
149748	0.865955	0.484443	1.78753	0.594609	Volume.Growth	Absent	pdriver=1e-3
150147	0.382482	0.487456	0.78465	0.528389	Volume.Growth	Absent	pdriver=1e-3
168840	0.75967	0.582393	1.30439	0.637389	Volume.Growth	Absent	pdriver=1e-3
210160	0.293773	0.291065	1.0093	0.282942	Volume.Growth	Absent	pdriver=1e-3
210161	0.250412	0.251647	0.99509	0.253707	Volume.Growth	Absent	pdriver=1e-3
211036	0.525	0.380696	1.37905	0.500316	Volume.Growth	Absent	pdriver=1e-3
211385	0.974939	0.690784	1.41135	0.8365	Volume.Growth	Absent	pdriver=1e-3
220197	0.251081	0.289625	0.866915	0.295929	Volume.Growth	Absent	pdriver=1e-3
220199	0.286201	0.427778	0.669041	0.448029	Volume.Growth	Absent	pdriver=1e-3
220744	0.307453	0.49146	0.625592	0.482337	Volume.Growth	Absent	pdriver=1e-3
220750	0.252015	0.296132	0.85102	0.281628	Volume.Growth	Absent	pdriver=1e-3
224815	0.828765	0.497918	1.66446	0.623178	Volume.Growth	Absent	pdriver=1e-3
225439	0.726971	0.505394	1.43842	0.588589	Volume.Growth	Absent	pdriver=1e-3
225441	0.982057	0.688312	1.42676	0.795113	Volume.Growth	Absent	pdriver=1e-3
226675	0.256568	0.253185	1.01336	0.268511	Volume.Growth	Absent	pdriver=1e-3
226856	0.952689	0.618692	1.53984	0.699203	Volume.Growth	Absent	pdriver=1e-3
248316	0.658482	0.372971	1.76551	0.501015	Volume.Growth	Absent	pdriver=1e-3
249170	0.303506	0.552814	0.54902	0.531135	Volume.Growth	Absent	pdriver=1e-3
341725	0.25	0.265984	0.939908	0.264754	Volume.Growth	Absent	pdriver=1e-3
342061	0.59855	0.554384	1.07967	0.5618	Volume.Growth	Absent	pdriver=1e-3
342063	0.782889	0.427159	1.83278	0.566788	Volume.Growth	Absent	pdriver=1e-3
456585	0.830293	0.500397	1.65927	0.609437	Volume.Growth	Absent	pdriver=1e-3
456891	0.595318	0.546823	1.08869	0.552007	Volume.Growth	Absent	pdriver=1e-3
456897	0.537594	0.443844	1.21122	0.514803	Volume.Growth	Absent	pdriver=1e-3
457697	0.917155	0.601464	1.52487	0.688912	Volume.Growth	Absent	pdriver=1e-3
458082	0.867823	0.6876	1.2621	0.783094	Volume.Growth	Absent	pdriver=1e-3
186465	0.293741	0.281674	1.04284	0.291478	Volume.Growth	Present	pdriver=6e-4
186473	0.353787	0.349579	1.01204	0.335203	Volume.Growth	Present	pdriver=6e-4
186475	0.966216	0.957027	1.0096	0.962703	Volume.Growth	Present	pdriver=6e-4
186635	0.98418	0.901486	1.09173	0.942474	Volume.Growth	Present	pdriver=6e-4
187012	0.654268	0.513415	1.27435	0.507927	Volume.Growth	Present	pdriver=6e-4
187311	0.592266	0.464677	1.27457	0.478685	Volume.Growth	Present	pdriver=6e-4
187317	0.944805	0.575758	1.64098	0.648539	Volume.Growth	Present	pdriver=6e-4
191950	0.90944	0.56202	1.61816	0.612239	Volume.Growth	Present	pdriver=6e-4
192297	0.794978	0.558775	1.42272	0.591336	Volume.Growth	Present	pdriver=6e-4
192305	0.274517	0.489641	0.560649	0.394337	Volume.Growth	Present	pdriver=6e-4
192307	0.959368	0.606377	1.58213	0.671275	Volume.Growth	Present	pdriver=6e-4
192693	0.371245	0.331545	1.11974	0.327969	Volume.Growth	Present	pdriver=6e-4
197495	0.251608	0.284968	0.882934	0.263264	Volume.Growth	Present	pdriver=6e-4
197543	0.551807	0.59006	0.935171	0.570783	Volume.Growth	Present	pdriver=6e-4
197684	0.257257	0.256531	1.00283	0.253991	Volume.Growth	Present	pdriver=6e-4
198083	0.373958	0.353472	1.05796	0.349653	Volume.Growth	Present	pdriver=6e-4
198223	0.349518	0.318871	1.09611	0.305441	Volume.Growth	Present	pdriver=6e-4
228190	0.776284	0.595966	1.30256	0.596577	Volume.Growth	Present	pdriver=6e-4
228192	0.262283	0.261922	1.00138	0.253251	Volume.Growth	Present	pdriver=6e-4
228198	0.400212	0.327927	1.22043	0.343089	Volume.Growth	Present	pdriver=6e-4
228597	0.536123	0.420601	1.27466	0.44206	Volume.Growth	Present	pdriver=6e-4
231304	0.568421	0.631579	0.9	0.627193	Volume.Growth	Present	pdriver=6e-4
231396	0.962981	0.661402	1.45597	0.718411	Volume.Growth	Present	pdriver=6e-4
252069	0.334605	0.371706	0.900187	0.347781	Volume.Growth	Present	pdriver=6e-4
394826	0.303199	0.273065	1.11035	0.270833	Volume.Growth	Present	pdriver=6e-4
395245	0.80955	0.534852	1.5136	0.583699	Volume.Growth	Present	pdriver=6e-4
416724	0.699773	0.491203	1.42461	0.481555	Volume.Growth	Present	pdriver=6e-4
416764	0.253957	0.252158	1.00713	0.251799	Volume.Growth	Present	pdriver=6e-4
416915	0.941329	0.662773	1.42029	0.708723	Volume.Growth	Present	pdriver=6e-4
424713	0.738816	0.431579	1.71189	0.452303	Volume.Growth	Present	pdriver=6e-4
424714	0.506783	0.397287	1.27561	0.432817	Volume.Growth	Present	pdriver=6e-4
424722	0.938326	0.657214	1.42773	0.704846	Volume.Growth	Present	pdriver=6e-4
424869	0.498156	0.37205	1.33895	0.367257	Volume.Growth	Present	pdriver=6e-4
425280	0.385605	0.354312	1.08832	0.375522	Volume.Growth	Present	pdriver=6e-4
425387	0.940099	0.742822	1.26558	0.757921	Volume.Growth	Present	pdriver=6e-4
425546	0.255111	0.25	1.02044	0.250426	Volume.Growth	Present	pdriver=6e-4
430746	0.832692	0.523901	1.58941	0.605495	Volume.Growth	Present	pdriver=6e-4
430905	0.310792	0.372951	0.833333	0.335724	Volume.Growth	Present	pdriver=6e-4
431650	0.959178	0.735697	1.30377	0.81317	Volume.Growth	Present	pdriver=6e-4
431807	0.822953	0.853806	0.963864	0.858997	Volume.Growth	Present	pdriver=6e-4
432124	0.257241	0.25	1.02896	0.250762	Volume.Growth	Present	pdriver=6e-4
432269	0.663825	0.54324	1.22197	0.545067	Volume.Growth	Present	pdriver=6e-4
432428	0.366303	0.440655	0.831269	0.41985	Volume.Growth	Present	pdriver=6e-4
432573	0.250745	0.461252	0.543619	0.350596	Volume.Growth	Present	pdriver=6e-4
433338	0.991124	0.753698	1.31501	0.799803	Volume.Growth	Present	pdriver=6e-4
433339	0.283115	0.278748	1.01567	0.269651	Volume.Growth	Present	pdriver=6e-4
433564	0.282885	0.514498	0.549828	0.413366	Volume.Growth	Present	pdriver=6e-4
433610	0.347421	0.355659	0.976838	0.33202	Volume.Growth	Present	pdriver=6e-4
433981	0.524628	0.524055	1.00109	0.548969	Volume.Growth	Present	pdriver=6e-4
434126	0.331949	0.302492	1.09738	0.296073	Volume.Growth	Present	pdriver=6e-4
187497	0.956489	0.797787	1.19893	0.853622	Volume.Growth	Present	pdriver=1e-3
187815	0.32946	0.500628	0.658093	0.452575	Volume.Growth	Present	pdriver=1e-3
187984	0.918409	0.708479	1.29631	0.702091	Volume.Growth	Present	pdriver=1e-3
188195	0.379555	0.517881	0.732899	0.442645	Volume.Growth	Present	pdriver=1e-3
192952	0.513631	0.532773	0.964072	0.530162	Volume.Growth	Present	pdriver=1e-3
193107	0.840961	0.562071	1.49618	0.58524	Volume.Growth	Present	pdriver=1e-3
193147	0.503351	0.370979	1.35682	0.413539	Volume.Growth	Present	pdriver=1e-3
193606	0.506837	0.532105	0.952514	0.536266	Volume.Growth	Present	pdriver=1e-3
193919	0.998501	0.998501	1	0.998501	Volume.Growth	Present	pdriver=1e-3
193931	0.944231	0.565385	1.67007	0.646154	Volume.Growth	Present	pdriver=1e-3
198390	0.860144	0.57563	1.49426	0.626651	Volume.Growth	Present	pdriver=1e-3
198533	0.971467	0.67962	1.42943	0.75163	Volume.Growth	Present	pdriver=1e-3
198900	0.313907	0.288183	1.08926	0.29381	Volume.Growth	Present	pdriver=1e-3
199045	0.930357	0.729762	1.27488	0.762798	Volume.Growth	Present	pdriver=1e-3
199248	0.348496	0.42594	0.818182	0.35188	Volume.Growth	Present	pdriver=1e-3
199345	0.880075	0.64797	1.3582	0.663729	Volume.Growth	Present	pdriver=1e-3
228756	0.618135	0.487548	1.26785	0.511814	Volume.Growth	Present	pdriver=1e-3
228901	0.606533	0.708794	0.855725	0.664573	Volume.Growth	Present	pdriver=1e-3
229047	0.883252	0.59566	1.48281	0.642421	Volume.Growth	Present	pdriver=1e-3
229534	0.37037	0.311966	1.18721	0.298433	Volume.Growth	Present	pdriver=1e-3
229578	0.787731	0.707157	1.11394	0.722006	Volume.Growth	Present	pdriver=1e-3
229738	0.824011	0.600847	1.37142	0.614407	Volume.Growth	Present	pdriver=1e-3
231875	0.926576	0.873662	1.06056	0.86742	Volume.Growth	Present	pdriver=1e-3
232042	0.739655	0.606552	1.21944	0.577586	Volume.Growth	Present	pdriver=1e-3
234209	0.639308	0.664151	0.962595	0.609119	Volume.Growth	Present	pdriver=1e-3
234216	0.629704	0.580388	1.08497	0.610604	Volume.Growth	Present	pdriver=1e-3
234225	0.953846	0.747929	1.27532	0.812722	Volume.Growth	Present	pdriver=1e-3
234226	0.823529	0.506127	1.62712	0.557904	Volume.Growth	Present	pdriver=1e-3
252566	0.281356	0.302966	0.928671	0.277119	Volume.Growth	Present	pdriver=1e-3
395390	0.570495	0.47249	1.20742	0.501376	Volume.Growth	Present	pdriver=1e-3
395973	0.29441	0.369066	0.797718	0.311639	Volume.Growth	Present	pdriver=1e-3
395979	0.905287	0.677618	1.33598	0.678131	Volume.Growth	Present	pdriver=1e-3
417654	0.977149	0.726605	1.34481	0.773667	Volume.Growth	Present	pdriver=1e-3
417850	0.794	0.595714	1.33285	0.587714	Volume.Growth	Present	pdriver=1e-3
417990	0.857282	0.826456	1.0373	0.829854	Volume.Growth	Present	pdriver=1e-3
418791	0.975083	0.946844	1.02982	0.963455	Volume.Growth	Present	pdriver=1e-3
418836	0.311798	0.564607	0.552239	0.447331	Volume.Growth	Present	pdriver=1e-3
425686	0.979562	0.840047	1.16608	0.9141	Volume.Growth	Present	pdriver=1e-3
426090	0.605839	0.540754	1.12036	0.552616	Volume.Growth	Present	pdriver=1e-3
426269	0.886873	0.79349	1.11769	0.780149	Volume.Growth	Present	pdriver=1e-3
431358	0.823266	0.724273	1.13668	0.714206	Volume.Growth	Present	pdriver=1e-3
431506	0.985753	0.736559	1.33832	0.806452	Volume.Growth	Present	pdriver=1e-3
432994	0.916188	0.744013	1.23141	0.745929	Volume.Growth	Present	pdriver=1e-3
433304	0.579291	0.606965	0.954406	0.569963	Volume.Growth	Present	pdriver=1e-3
433307	0.425487	0.535167	0.795055	0.474582	Volume.Growth	Present	pdriver=1e-3
433462	0.970109	0.69837	1.38911	0.741033	Volume.Growth	Present	pdriver=1e-3
434269	0.982574	0.926812	1.06017	0.946329	Volume.Growth	Present	pdriver=1e-3
434429	0.957508	0.690824	1.38604	0.770855	Volume.Growth	Present	pdriver=1e-3
434827	0.539847	0.509445	1.05968	0.479339	Volume.Growth	Present	pdriver=1e-3
434975	0.426883	0.549852	0.77636	0.417651	Volume.Growth	Present	pdriver=1e-3
6586	0.258743	0.25858	1.00063	0.257559	Volume.Growth	Present	pdriver=2e-4
6741	0.256684	0.259274	0.990011	0.259222	Volume.Growth	Present	pdriver=2e-4
6912	0.267218	0.268397	0.995609	0.265732	Volume.Growth	Present	pdriver=2e-4
7056	0.303494	0.286084	1.06086	0.290352	Volume.Growth	Present	pdriver=2e-4
39318	0.26411	0.260397	1.01426	0.262978	Volume.Growth	Present	pdriver=2e-4
39455	0.256485	0.256426	1.00023	0.257551	Volume.Growth	Present	pdriver=2e-4
39642	0.269436	0.264301	1.01943	0.264444	Volume.Growth	Present	pdriver=2e-4
39814	0.258552	0.259661	0.995731	0.258673	Volume.Growth	Present	pdriver=2e-4
40149	0.257657	0.256135	1.00594	0.257738	Volume.Growth	Present	pdriver=2e-4
65750	0.264101	0.263601	1.0019	0.263841	Volume.Growth	Present	pdriver=2e-4
65979	0.255456	0.2567	0.995152	0.256729	Volume.Growth	Present	pdriver=2e-4
66151	0.255779	0.25543	1.00137	0.25454	Volume.Growth	Present	pdriver=2e-4
77877	0.280936	0.277003	1.0142	0.281118	Volume.Growth	Present	pdriver=2e-4
78141	0.259177	0.258009	1.00453	0.257165	Volume.Growth	Present	pdriver=2e-4
78245	0.258822	0.259766	0.996366	0.258754	Volume.Growth	Present	pdriver=2e-4
78478	0.257456	0.257267	1.00074	0.256115	Volume.Growth	Present	pdriver=2e-4
103844	0.260324	0.269107	0.967365	0.267529	Volume.Growth	Present	pdriver=2e-4
104069	0.267027	0.266453	1.00215	0.266647	Volume.Growth	Present	pdriver=2e-4
104261	0.263801	0.265233	0.994602	0.264484	Volume.Growth	Present	pdriver=2e-4
104416	0.27091	0.274136	0.988231	0.269893	Volume.Growth	Present	pdriver=2e-4
117151	0.263615	0.262848	1.00292	0.262977	Volume.Growth	Present	pdriver=2e-4
117309	0.268783	0.266873	1.00716	0.264198	Volume.Growth	Present	pdriver=2e-4
117527	0.262321	0.264561	0.991533	0.263836	Volume.Growth	Present	pdriver=2e-4
117730	0.272142	0.274718	0.990623	0.274407	Volume.Growth	Present	pdriver=2e-4
118025	0.274965	0.270354	1.01705	0.270758	Volume.Growth	Present	pdriver=2e-4
128723	0.309343	0.314564	0.983401	0.310916	Volume.Growth	Present	pdriver=2e-4
128911	0.256795	0.255586	1.00473	0.254889	Volume.Growth	Present	pdriver=2e-4
129168	0.295119	0.290744	1.01505	0.292184	Volume.Growth	Present	pdriver=2e-4
129204	0.255275	0.256575	0.994933	0.255795	Volume.Growth	Present	pdriver=2e-4
184388	0.256306	0.256053	1.00099	0.255378	Volume.Growth	Present	pdriver=2e-4
184676	0.276765	0.274243	1.0092	0.276471	Volume.Growth	Present	pdriver=2e-4
184854	0.263596	0.262441	1.0044	0.263287	Volume.Growth	Present	pdriver=2e-4
238566	0.283993	0.276126	1.02849	0.278364	Volume.Growth	Present	pdriver=2e-4
238746	0.281648	0.285838	0.985342	0.289951	Volume.Growth	Present	pdriver=2e-4
238957	0.257749	0.25956	0.993023	0.257947	Volume.Growth	Present	pdriver=2e-4
273790	0.255436	0.258484	0.988211	0.257751	Volume.Growth	Present	pdriver=2e-4
273797	0.305579	0.290473	1.052	0.292218	Volume.Growth	Present	pdriver=2e-4
274036	0.363145	0.365706	0.992999	0.367446	Volume.Growth	Present	pdriver=2e-4
298642	0.256256	0.254912	1.00527	0.256123	Volume.Growth	Present	pdriver=2e-4
381363	0.317673	0.305678	1.03924	0.305468	Volume.Growth	Present	pdriver=2e-4
381518	0.257975	0.258214	0.999074	0.257623	Volume.Growth	Present	pdriver=2e-4
381697	0.264522	0.262647	1.00714	0.261551	Volume.Growth	Present	pdriver=2e-4
395351	0.313772	0.313436	1.00107	0.313107	Volume.Growth	Present	pdriver=2e-4
395536	0.258867	0.256573	1.00894	0.257864	Volume.Growth	Present	pdriver=2e-4
400108	0.30544	0.304302	1.00374	0.303015	Volume.Growth	Present	pdriver=2e-4
400281	0.253842	0.254248	0.998403	0.254654	Volume.Growth	Present	pdriver=2e-4
400430	0.264993	0.262587	1.00916	0.26073	Volume.Growth	Present	pdriver=2e-4
400533	0.267051	0.268294	0.995367	0.266959	Volume.Growth	Present	pdriver=2e-4
436793	0.263141	0.262319	1.00313	0.259385	Volume.Growth	Present	pdriver=2e-4
437195	0.260618	0.264241	0.986287	0.260037	Volume.Growth	Present	pdriver=2e-4

## Sheet: SourceDataFig2g
SimID	Fitness.Centre	Fitness.Margin	Ratio_C2M	Fitness.Random	Growth.Pattern	Necrosis	Driver.Acquisition.Rate
5972	0.303789	0.505789	0.600625	0.418146	Surface.Growth	Absent	pdriver=2e-4
6328	0.359406	0.593709	0.605357	0.491427	Surface.Growth	Absent	pdriver=2e-4
6721	0.257675	0.554043	0.465081	0.435078	Surface.Growth	Absent	pdriver=2e-4
7087	0.256435	0.480156	0.534066	0.387656	Surface.Growth	Absent	pdriver=2e-4
7469	0.284364	0.506733	0.561171	0.414584	Surface.Growth	Absent	pdriver=2e-4
7845	0.277577	0.506564	0.547961	0.414971	Surface.Growth	Absent	pdriver=2e-4
31812	0.280862	0.555923	0.505218	0.465175	Surface.Growth	Absent	pdriver=2e-4
31821	0.268709	0.549402	0.489093	0.445091	Surface.Growth	Absent	pdriver=2e-4
31822	0.27887	0.506923	0.550122	0.419667	Surface.Growth	Absent	pdriver=2e-4
32463	0.253078	0.5175	0.489039	0.398601	Surface.Growth	Absent	pdriver=2e-4
32468	0.256868	0.498568	0.51521	0.402329	Surface.Growth	Absent	pdriver=2e-4
32470	0.263769	0.530585	0.497128	0.403387	Surface.Growth	Absent	pdriver=2e-4
33026	0.309468	0.567436	0.54538	0.456222	Surface.Growth	Absent	pdriver=2e-4
33097	0.264849	0.566372	0.467624	0.4541	Surface.Growth	Absent	pdriver=2e-4
33098	0.276271	0.537616	0.513882	0.430487	Surface.Growth	Absent	pdriver=2e-4
33752	0.257098	0.530821	0.48434	0.421324	Surface.Growth	Absent	pdriver=2e-4
33754	0.298454	0.531708	0.561311	0.447951	Surface.Growth	Absent	pdriver=2e-4
33756	0.288016	0.499344	0.576788	0.419398	Surface.Growth	Absent	pdriver=2e-4
34364	0.272695	0.562277	0.484983	0.444717	Surface.Growth	Absent	pdriver=2e-4
34374	0.4032	0.737418	0.546773	0.624872	Surface.Growth	Absent	pdriver=2e-4
34380	0.342197	0.56107	0.609901	0.470761	Surface.Growth	Absent	pdriver=2e-4
35030	0.288153	0.533173	0.54045	0.445072	Surface.Growth	Absent	pdriver=2e-4
35040	0.276082	0.567163	0.486776	0.45562	Surface.Growth	Absent	pdriver=2e-4
35042	0.355066	0.5816	0.610498	0.489614	Surface.Growth	Absent	pdriver=2e-4
115291	0.302206	0.587999	0.513957	0.465809	Surface.Growth	Absent	pdriver=2e-4
115635	0.259673	0.566677	0.458239	0.436118	Surface.Growth	Absent	pdriver=2e-4
116022	0.281116	0.553717	0.507689	0.454512	Surface.Growth	Absent	pdriver=2e-4
116376	0.261916	0.574262	0.456091	0.445561	Surface.Growth	Absent	pdriver=2e-4
116761	0.259448	0.52847	0.490942	0.426185	Surface.Growth	Absent	pdriver=2e-4
117119	0.265658	0.549346	0.483589	0.435182	Surface.Growth	Absent	pdriver=2e-4
185217	0.266353	0.524529	0.507794	0.428584	Surface.Growth	Absent	pdriver=2e-4
185622	0.261285	0.506816	0.515542	0.417279	Surface.Growth	Absent	pdriver=2e-4
186002	0.253895	0.521494	0.48686	0.412924	Surface.Growth	Absent	pdriver=2e-4
186410	0.269005	0.557145	0.482828	0.448389	Surface.Growth	Absent	pdriver=2e-4
186807	0.304709	0.56992	0.534652	0.464737	Surface.Growth	Absent	pdriver=2e-4
187211	0.253643	0.544842	0.465535	0.433309	Surface.Growth	Absent	pdriver=2e-4
303527	0.273942	0.586142	0.467364	0.456458	Surface.Growth	Absent	pdriver=2e-4
303532	0.328511	0.591013	0.555844	0.487403	Surface.Growth	Absent	pdriver=2e-4
304033	0.261285	0.529589	0.493373	0.426612	Surface.Growth	Absent	pdriver=2e-4
304038	0.269804	0.532025	0.507126	0.424726	Surface.Growth	Absent	pdriver=2e-4
304527	0.325573	0.555212	0.586394	0.460349	Surface.Growth	Absent	pdriver=2e-4
304529	0.271914	0.5306	0.512466	0.430822	Surface.Growth	Absent	pdriver=2e-4
305034	0.262124	0.485998	0.539351	0.397314	Surface.Growth	Absent	pdriver=2e-4
305039	0.252721	0.490249	0.515494	0.383179	Surface.Growth	Absent	pdriver=2e-4
305544	0.268425	0.515718	0.520488	0.409357	Surface.Growth	Absent	pdriver=2e-4
305545	0.290958	0.519919	0.559622	0.426051	Surface.Growth	Absent	pdriver=2e-4
306058	0.258677	0.573571	0.450994	0.443588	Surface.Growth	Absent	pdriver=2e-4
306063	0.28155	0.535968	0.525311	0.43688	Surface.Growth	Absent	pdriver=2e-4
306553	0.262404	0.531269	0.493919	0.439776	Surface.Growth	Absent	pdriver=2e-4
306558	0.269441	0.544019	0.495278	0.451852	Surface.Growth	Absent	pdriver=2e-4
8222	0.296444	0.699271	0.423933	0.534324	Surface.Growth	Absent	pdriver=6e-4
8583	0.337492	0.794052	0.425025	0.632668	Surface.Growth	Absent	pdriver=6e-4
8959	0.289139	0.723138	0.399839	0.566318	Surface.Growth	Absent	pdriver=6e-4
9380	0.318235	0.721002	0.441378	0.560686	Surface.Growth	Absent	pdriver=6e-4
9766	0.288188	0.685694	0.420286	0.539893	Surface.Growth	Absent	pdriver=6e-4
10123	0.298746	0.673062	0.44386	0.530153	Surface.Growth	Absent	pdriver=6e-4
35586	0.332963	0.762883	0.436453	0.593741	Surface.Growth	Absent	pdriver=6e-4
35651	0.289915	0.724895	0.399941	0.588748	Surface.Growth	Absent	pdriver=6e-4
35652	0.292213	0.762136	0.383413	0.571307	Surface.Growth	Absent	pdriver=6e-4
36092	0.316363	0.707106	0.447405	0.558955	Surface.Growth	Absent	pdriver=6e-4
36364	0.295331	0.790434	0.373631	0.602376	Surface.Growth	Absent	pdriver=6e-4
36367	0.289069	0.771943	0.374469	0.569073	Surface.Growth	Absent	pdriver=6e-4
36690	0.373741	0.736814	0.507239	0.579328	Surface.Growth	Absent	pdriver=6e-4
36985	0.336084	0.798187	0.42106	0.631165	Surface.Growth	Absent	pdriver=6e-4
36986	0.320823	0.77871	0.411992	0.594755	Surface.Growth	Absent	pdriver=6e-4
37634	0.361013	0.766438	0.471027	0.598654	Surface.Growth	Absent	pdriver=6e-4
37635	0.307253	0.69678	0.440961	0.540791	Surface.Growth	Absent	pdriver=6e-4
37637	0.3267	0.717478	0.455345	0.556249	Surface.Growth	Absent	pdriver=6e-4
38213	0.29658	0.709295	0.418133	0.557427	Surface.Growth	Absent	pdriver=6e-4
38300	0.378724	0.718479	0.527119	0.59862	Surface.Growth	Absent	pdriver=6e-4
38301	0.349648	0.806042	0.433784	0.647079	Surface.Growth	Absent	pdriver=6e-4
38967	0.301427	0.742763	0.405818	0.56671	Surface.Growth	Absent	pdriver=6e-4
117518	0.295447	0.773144	0.382138	0.588152	Surface.Growth	Absent	pdriver=6e-4
117860	0.296579	0.744679	0.398264	0.598008	Surface.Growth	Absent	pdriver=6e-4
118248	0.29714	0.739219	0.401964	0.557192	Surface.Growth	Absent	pdriver=6e-4
118608	0.31323	0.777621	0.402806	0.607974	Surface.Growth	Absent	pdriver=6e-4
118985	0.321506	0.667753	0.481475	0.533745	Surface.Growth	Absent	pdriver=6e-4
119360	0.321471	0.810942	0.396417	0.615314	Surface.Growth	Absent	pdriver=6e-4
158215	0.38865	0.761875	0.510123	0.617681	Surface.Growth	Absent	pdriver=6e-4
158221	0.353265	0.828168	0.426562	0.65613	Surface.Growth	Absent	pdriver=6e-4
158738	0.344408	0.755501	0.455867	0.584748	Surface.Growth	Absent	pdriver=6e-4
158743	0.339624	0.739611	0.459192	0.594911	Surface.Growth	Absent	pdriver=6e-4
159256	0.289352	0.75431	0.383598	0.565515	Surface.Growth	Absent	pdriver=6e-4
159263	0.307413	0.712125	0.431684	0.540034	Surface.Growth	Absent	pdriver=6e-4
159778	0.414231	0.696397	0.59482	0.589065	Surface.Growth	Absent	pdriver=6e-4
159780	0.301884	0.672669	0.448786	0.519373	Surface.Growth	Absent	pdriver=6e-4
187603	0.332055	0.855989	0.38792	0.682158	Surface.Growth	Absent	pdriver=6e-4
188074	0.303617	0.676924	0.448525	0.541718	Surface.Growth	Absent	pdriver=6e-4
188455	0.291343	0.684514	0.42562	0.546208	Surface.Growth	Absent	pdriver=6e-4
188924	0.307278	0.746541	0.411602	0.583015	Surface.Growth	Absent	pdriver=6e-4
189301	0.290767	0.680767	0.427117	0.504348	Surface.Growth	Absent	pdriver=6e-4
189729	0.308848	0.714346	0.432351	0.576746	Surface.Growth	Absent	pdriver=6e-4
307058	0.447679	0.796454	0.56209	0.66521	Surface.Growth	Absent	pdriver=6e-4
307063	0.304687	0.80317	0.379356	0.621826	Surface.Growth	Absent	pdriver=6e-4
307953	0.403962	0.799911	0.505009	0.648409	Surface.Growth	Absent	pdriver=6e-4
307958	0.331492	0.760176	0.436073	0.584497	Surface.Growth	Absent	pdriver=6e-4
308454	0.335739	0.761995	0.440606	0.593196	Surface.Growth	Absent	pdriver=6e-4
308459	0.337777	0.77611	0.435217	0.643454	Surface.Growth	Absent	pdriver=6e-4
308968	0.328179	0.733466	0.447437	0.570786	Surface.Growth	Absent	pdriver=6e-4
308969	0.335176	0.763084	0.439239	0.602433	Surface.Growth	Absent	pdriver=6e-4
10502	0.457036	0.871122	0.524653	0.714399	Surface.Growth	Absent	pdriver=1e-3
10863	0.310734	0.762612	0.40746	0.578364	Surface.Growth	Absent	pdriver=1e-3
11255	0.364757	0.858108	0.425071	0.687284	Surface.Growth	Absent	pdriver=1e-3
11615	0.307954	0.83986	0.366673	0.655338	Surface.Growth	Absent	pdriver=1e-3
12010	0.326054	0.882476	0.369476	0.702564	Surface.Growth	Absent	pdriver=1e-3
38962	0.407068	0.875346	0.465037	0.702748	Surface.Growth	Absent	pdriver=1e-3
38969	0.34412	0.865427	0.397631	0.68056	Surface.Growth	Absent	pdriver=1e-3
39535	0.308332	0.853156	0.361402	0.636627	Surface.Growth	Absent	pdriver=1e-3
39604	0.376192	0.863199	0.435812	0.664334	Surface.Growth	Absent	pdriver=1e-3
39605	0.365522	0.782532	0.467102	0.606783	Surface.Growth	Absent	pdriver=1e-3
40301	0.36777	0.892303	0.412159	0.70532	Surface.Growth	Absent	pdriver=1e-3
40312	0.34213	0.860405	0.397638	0.650083	Surface.Growth	Absent	pdriver=1e-3
40313	0.326917	0.848099	0.38547	0.645786	Surface.Growth	Absent	pdriver=1e-3
40980	0.352929	0.861035	0.409889	0.690958	Surface.Growth	Absent	pdriver=1e-3
40981	0.349369	0.871781	0.400754	0.714466	Surface.Growth	Absent	pdriver=1e-3
40987	0.311874	0.880733	0.354108	0.678712	Surface.Growth	Absent	pdriver=1e-3
41384	0.344996	0.89253	0.386537	0.739912	Surface.Growth	Absent	pdriver=1e-3
41652	0.364328	0.892787	0.408079	0.706926	Surface.Growth	Absent	pdriver=1e-3
41657	0.405594	0.876189	0.462908	0.719854	Surface.Growth	Absent	pdriver=1e-3
42014	0.397203	0.817571	0.485834	0.657494	Surface.Growth	Absent	pdriver=1e-3
42325	0.349167	0.838811	0.416265	0.641282	Surface.Growth	Absent	pdriver=1e-3
42330	0.391486	0.869061	0.45047	0.690706	Surface.Growth	Absent	pdriver=1e-3
119741	0.362761	0.835083	0.4344	0.697435	Surface.Growth	Absent	pdriver=1e-3
120105	0.32467	0.861526	0.376854	0.677257	Surface.Growth	Absent	pdriver=1e-3
120432	0.33229	0.810663	0.409899	0.642738	Surface.Growth	Absent	pdriver=1e-3
120787	0.298168	0.807754	0.369132	0.601593	Surface.Growth	Absent	pdriver=1e-3
121195	0.353223	0.820789	0.430346	0.651203	Surface.Growth	Absent	pdriver=1e-3
121200	0.329934	0.88925	0.371025	0.698362	Surface.Growth	Absent	pdriver=1e-3
121435	0.340387	0.857879	0.396777	0.672184	Surface.Growth	Absent	pdriver=1e-3
121830	0.335929	0.853113	0.393768	0.663803	Surface.Growth	Absent	pdriver=1e-3
121832	0.374595	0.858405	0.436385	0.696089	Surface.Growth	Absent	pdriver=1e-3
122087	0.317627	0.802593	0.395751	0.608888	Surface.Growth	Absent	pdriver=1e-3
160654	0.331296	0.878205	0.377242	0.702859	Surface.Growth	Absent	pdriver=1e-3
160659	0.326617	0.798383	0.409098	0.620224	Surface.Growth	Absent	pdriver=1e-3
161526	0.364503	0.847338	0.430174	0.683344	Surface.Growth	Absent	pdriver=1e-3
161532	0.356678	0.908361	0.392662	0.739918	Surface.Growth	Absent	pdriver=1e-3
190119	0.370292	0.816656	0.453425	0.636421	Surface.Growth	Absent	pdriver=1e-3
190542	0.388308	0.817264	0.475132	0.671583	Surface.Growth	Absent	pdriver=1e-3
190911	0.394653	0.887602	0.444628	0.736093	Surface.Growth	Absent	pdriver=1e-3
191330	0.365912	0.827129	0.442388	0.658677	Surface.Growth	Absent	pdriver=1e-3
309468	0.361038	0.869916	0.415026	0.686412	Surface.Growth	Absent	pdriver=1e-3
309470	0.458657	0.930288	0.493027	0.791848	Surface.Growth	Absent	pdriver=1e-3
309969	0.398348	0.918235	0.43382	0.741976	Surface.Growth	Absent	pdriver=1e-3
309971	0.315671	0.814553	0.387539	0.653098	Surface.Growth	Absent	pdriver=1e-3
310478	0.397256	0.878999	0.451941	0.728094	Surface.Growth	Absent	pdriver=1e-3
310483	0.308774	0.826939	0.373394	0.655766	Surface.Growth	Absent	pdriver=1e-3
310982	0.336411	0.803892	0.418479	0.626922	Surface.Growth	Absent	pdriver=1e-3
310985	0.410055	0.871496	0.470519	0.719362	Surface.Growth	Absent	pdriver=1e-3
311465	0.384778	0.863548	0.445578	0.68286	Surface.Growth	Absent	pdriver=1e-3
327571	0.329908	0.830957	0.397022	0.641561	Surface.Growth	Absent	pdriver=1e-3
2505	0.399447	0.525333	0.760369	0.477868	Surface.Growth	Present	pdriver=2e-4
2508	0.369309	0.481005	0.767785	0.439399	Surface.Growth	Present	pdriver=2e-4
2510	0.432959	0.559475	0.773866	0.532893	Surface.Growth	Present	pdriver=2e-4
2512	0.473072	0.539352	0.877112	0.497752	Surface.Growth	Present	pdriver=2e-4
35204	0.473173	0.54892	0.862006	0.529527	Surface.Growth	Present	pdriver=2e-4
35210	0.402895	0.540369	0.745592	0.484476	Surface.Growth	Present	pdriver=2e-4
35211	0.441322	0.532557	0.828685	0.506713	Surface.Growth	Present	pdriver=2e-4
35213	0.394903	0.499487	0.790617	0.457097	Surface.Growth	Present	pdriver=2e-4
61946	0.489914	0.592309	0.827126	0.571081	Surface.Growth	Present	pdriver=2e-4
61949	0.466361	0.546167	0.853879	0.517126	Surface.Growth	Present	pdriver=2e-4
61950	0.415171	0.506598	0.819527	0.470897	Surface.Growth	Present	pdriver=2e-4
99865	0.404634	0.528918	0.765021	0.500332	Surface.Growth	Present	pdriver=2e-4
99868	0.429121	0.537944	0.797706	0.499876	Surface.Growth	Present	pdriver=2e-4
99871	0.394763	0.52646	0.749844	0.47281	Surface.Growth	Present	pdriver=2e-4
99873	0.396641	0.492955	0.804618	0.452139	Surface.Growth	Present	pdriver=2e-4
109007	0.475796	0.557998	0.852683	0.533132	Surface.Growth	Present	pdriver=2e-4
113142	0.424871	0.495961	0.856664	0.474108	Surface.Growth	Present	pdriver=2e-4
113152	0.446964	0.519446	0.860462	0.477465	Surface.Growth	Present	pdriver=2e-4
113156	0.429056	0.525595	0.816324	0.494252	Surface.Growth	Present	pdriver=2e-4
113157	0.44846	0.530321	0.845638	0.494205	Surface.Growth	Present	pdriver=2e-4
124652	0.438468	0.505315	0.867711	0.475219	Surface.Growth	Present	pdriver=2e-4
124665	0.377173	0.500389	0.75376	0.4597	Surface.Growth	Present	pdriver=2e-4
124666	0.627704	0.589275	1.06521	0.58215	Surface.Growth	Present	pdriver=2e-4
124667	0.400026	0.512601	0.780386	0.463538	Surface.Growth	Present	pdriver=2e-4
180834	0.419354	0.498452	0.841312	0.463299	Surface.Growth	Present	pdriver=2e-4
180845	0.414483	0.513327	0.807444	0.470499	Surface.Growth	Present	pdriver=2e-4
180847	0.402594	0.566501	0.710668	0.516917	Surface.Growth	Present	pdriver=2e-4
235209	0.466455	0.533469	0.874382	0.505271	Surface.Growth	Present	pdriver=2e-4
235210	0.377618	0.526309	0.717483	0.487531	Surface.Growth	Present	pdriver=2e-4
235212	0.402845	0.517537	0.778389	0.481026	Surface.Growth	Present	pdriver=2e-4
269389	0.482615	0.563051	0.857143	0.541324	Surface.Growth	Present	pdriver=2e-4
269422	0.466281	0.553215	0.842857	0.511488	Surface.Growth	Present	pdriver=2e-4
269423	0.517376	0.624323	0.828699	0.582781	Surface.Growth	Present	pdriver=2e-4
269425	0.462913	0.574264	0.806099	0.546645	Surface.Growth	Present	pdriver=2e-4
295426	0.444198	0.585188	0.759069	0.543781	Surface.Growth	Present	pdriver=2e-4
295438	0.684168	0.72043	0.949665	0.673572	Surface.Growth	Present	pdriver=2e-4
295477	0.388105	0.459644	0.844361	0.439869	Surface.Growth	Present	pdriver=2e-4
295952	0.424256	0.509871	0.832083	0.478244	Surface.Growth	Present	pdriver=2e-4
377411	0.372284	0.515957	0.721542	0.479112	Surface.Growth	Present	pdriver=2e-4
377418	0.482357	0.546889	0.882002	0.528744	Surface.Growth	Present	pdriver=2e-4
377423	0.494924	0.606703	0.81576	0.556754	Surface.Growth	Present	pdriver=2e-4
377424	0.458369	0.530807	0.863532	0.510881	Surface.Growth	Present	pdriver=2e-4
391590	0.465401	0.577796	0.805475	0.539942	Surface.Growth	Present	pdriver=2e-4
391591	0.480529	0.522582	0.919527	0.496109	Surface.Growth	Present	pdriver=2e-4
396039	0.492042	0.582467	0.844756	0.544346	Surface.Growth	Present	pdriver=2e-4
396045	0.433598	0.54201	0.799982	0.514036	Surface.Growth	Present	pdriver=2e-4
396050	0.435017	0.554916	0.783932	0.50959	Surface.Growth	Present	pdriver=2e-4
396051	0.376424	0.496056	0.758835	0.4375	Surface.Growth	Present	pdriver=2e-4
434190	0.400851	0.504725	0.794197	0.473156	Surface.Growth	Present	pdriver=2e-4
434678	0.41216	0.486781	0.846706	0.447831	Surface.Growth	Present	pdriver=2e-4
3099	0.582707	0.710734	0.819866	0.665177	Surface.Growth	Present	pdriver=6e-4
3290	0.731128	0.806403	0.906653	0.762532	Surface.Growth	Present	pdriver=6e-4
3432	0.614525	0.715391	0.859007	0.685161	Surface.Growth	Present	pdriver=6e-4
3491	0.732903	0.755768	0.969745	0.691787	Surface.Growth	Present	pdriver=6e-4
35887	0.78486	0.836756	0.937979	0.786566	Surface.Growth	Present	pdriver=6e-4
35949	0.773636	0.730232	1.05944	0.702961	Surface.Growth	Present	pdriver=6e-4
36148	0.749394	0.816392	0.917933	0.776494	Surface.Growth	Present	pdriver=6e-4
36183	0.759252	0.795206	0.954787	0.739129	Surface.Growth	Present	pdriver=6e-4
62459	0.632473	0.777255	0.813726	0.715171	Surface.Growth	Present	pdriver=6e-4
62594	0.553727	0.693211	0.798785	0.646032	Surface.Growth	Present	pdriver=6e-4
62733	0.634364	0.724093	0.876081	0.684155	Surface.Growth	Present	pdriver=6e-4
74714	0.708578	0.763116	0.928532	0.720484	Surface.Growth	Present	pdriver=6e-4
74737	0.661425	0.763398	0.866423	0.713274	Surface.Growth	Present	pdriver=6e-4
74743	0.66719	0.777555	0.858061	0.720693	Surface.Growth	Present	pdriver=6e-4
74776	0.735309	0.761706	0.965345	0.721221	Surface.Growth	Present	pdriver=6e-4
100414	0.622528	0.715511	0.870048	0.646216	Surface.Growth	Present	pdriver=6e-4
100703	0.672246	0.781389	0.860322	0.703873	Surface.Growth	Present	pdriver=6e-4
100710	0.610536	0.731885	0.834197	0.665765	Surface.Growth	Present	pdriver=6e-4
100814	0.863129	0.774041	1.1151	0.75732	Surface.Growth	Present	pdriver=6e-4
109451	0.584926	0.697562	0.838529	0.643773	Surface.Growth	Present	pdriver=6e-4
113707	0.576921	0.714148	0.807846	0.661768	Surface.Growth	Present	pdriver=6e-4
113832	0.631156	0.715781	0.881773	0.670291	Surface.Growth	Present	pdriver=6e-4
114066	0.564709	0.734596	0.768734	0.654943	Surface.Growth	Present	pdriver=6e-4
114103	0.591808	0.742776	0.796752	0.679832	Surface.Growth	Present	pdriver=6e-4
125247	0.634861	0.792716	0.800868	0.727709	Surface.Growth	Present	pdriver=6e-4
125413	0.630846	0.719859	0.876347	0.681497	Surface.Growth	Present	pdriver=6e-4
125534	0.665736	0.789978	0.842727	0.731902	Surface.Growth	Present	pdriver=6e-4
125646	0.641193	0.705484	0.908871	0.646342	Surface.Growth	Present	pdriver=6e-4
181433	0.704887	0.790331	0.891889	0.758411	Surface.Growth	Present	pdriver=6e-4
181630	0.656304	0.708489	0.926342	0.673466	Surface.Growth	Present	pdriver=6e-4
181635	0.58029	0.698639	0.8306	0.657794	Surface.Growth	Present	pdriver=6e-4
235927	0.724803	0.746039	0.971534	0.706199	Surface.Growth	Present	pdriver=6e-4
235998	0.67858	0.742782	0.913565	0.695798	Surface.Growth	Present	pdriver=6e-4
236048	0.653631	0.776795	0.841446	0.713865	Surface.Growth	Present	pdriver=6e-4
269989	0.600642	0.684341	0.877694	0.64322	Surface.Growth	Present	pdriver=6e-4
270134	0.642353	0.784978	0.818307	0.719157	Surface.Growth	Present	pdriver=6e-4
270398	0.634557	0.717562	0.884324	0.662384	Surface.Growth	Present	pdriver=6e-4
270401	0.789106	0.786169	1.00374	0.744532	Surface.Growth	Present	pdriver=6e-4
296117	0.580614	0.709512	0.81833	0.666582	Surface.Growth	Present	pdriver=6e-4
296343	0.681177	0.758111	0.898519	0.695817	Surface.Growth	Present	pdriver=6e-4
378029	0.653424	0.802216	0.814523	0.727533	Surface.Growth	Present	pdriver=6e-4
378158	0.623601	0.692839	0.900066	0.652186	Surface.Growth	Present	pdriver=6e-4
378293	0.674231	0.76243	0.884319	0.711048	Surface.Growth	Present	pdriver=6e-4
378396	0.580158	0.684196	0.847941	0.635904	Surface.Growth	Present	pdriver=6e-4
392557	0.645113	0.705989	0.913772	0.654086	Surface.Growth	Present	pdriver=6e-4
392562	0.548003	0.65284	0.839415	0.600534	Surface.Growth	Present	pdriver=6e-4
396673	0.587723	0.733454	0.801308	0.677008	Surface.Growth	Present	pdriver=6e-4
396756	0.651387	0.795516	0.818823	0.737532	Surface.Growth	Present	pdriver=6e-4
396938	0.770316	0.801947	0.960558	0.748319	Surface.Growth	Present	pdriver=6e-4
397025	0.564774	0.714564	0.790376	0.667399	Surface.Growth	Present	pdriver=6e-4
4139	0.761701	0.846114	0.900234	0.799846	Surface.Growth	Present	pdriver=1e-3
4217	0.856235	0.879455	0.973598	0.836025	Surface.Growth	Present	pdriver=1e-3
4376	0.808612	0.875769	0.923317	0.841619	Surface.Growth	Present	pdriver=1e-3
4413	0.692384	0.804792	0.860327	0.755772	Surface.Growth	Present	pdriver=1e-3
36702	0.802277	0.902593	0.888858	0.844299	Surface.Growth	Present	pdriver=1e-3
36936	0.847675	0.891268	0.951089	0.837391	Surface.Growth	Present	pdriver=1e-3
37089	0.802072	0.875584	0.916043	0.814277	Surface.Growth	Present	pdriver=1e-3
37095	0.679689	0.79417	0.855848	0.724507	Surface.Growth	Present	pdriver=1e-3
63144	0.650578	0.786711	0.82696	0.743828	Surface.Growth	Present	pdriver=1e-3
63307	0.787023	0.882908	0.891399	0.819192	Surface.Growth	Present	pdriver=1e-3
63447	0.760202	0.811837	0.936398	0.768246	Surface.Growth	Present	pdriver=1e-3
75426	0.735235	0.85022	0.864758	0.798542	Surface.Growth	Present	pdriver=1e-3
75562	0.795607	0.874324	0.909968	0.801757	Surface.Growth	Present	pdriver=1e-3
75599	0.881491	0.890675	0.989689	0.857738	Surface.Growth	Present	pdriver=1e-3
75812	0.666795	0.820598	0.812571	0.753021	Surface.Growth	Present	pdriver=1e-3
101194	0.836138	0.908394	0.920457	0.870032	Surface.Growth	Present	pdriver=1e-3
101353	0.627175	0.742634	0.844527	0.676412	Surface.Growth	Present	pdriver=1e-3
101617	0.793231	0.901207	0.880188	0.835849	Surface.Growth	Present	pdriver=1e-3
109910	0.807615	0.883726	0.913874	0.824737	Surface.Growth	Present	pdriver=1e-3
114626	0.879173	0.902726	0.973908	0.865476	Surface.Growth	Present	pdriver=1e-3
114904	0.775613	0.848206	0.914415	0.798251	Surface.Growth	Present	pdriver=1e-3
114945	0.754511	0.794441	0.949738	0.725342	Surface.Growth	Present	pdriver=1e-3
115026	0.763032	0.848243	0.899544	0.788987	Surface.Growth	Present	pdriver=1e-3
126170	0.846085	0.900922	0.939132	0.847491	Surface.Growth	Present	pdriver=1e-3
126467	0.848628	0.905122	0.937585	0.851311	Surface.Growth	Present	pdriver=1e-3
126470	0.709788	0.822458	0.863007	0.765971	Surface.Growth	Present	pdriver=1e-3
126584	0.842634	0.914451	0.921464	0.877536	Surface.Growth	Present	pdriver=1e-3
182075	0.76572	0.872789	0.877326	0.802668	Surface.Growth	Present	pdriver=1e-3
182368	0.891785	0.842264	1.05879	0.804583	Surface.Growth	Present	pdriver=1e-3
182376	0.863011	0.849776	1.01558	0.803298	Surface.Growth	Present	pdriver=1e-3
236475	0.854756	0.834561	1.0242	0.799086	Surface.Growth	Present	pdriver=1e-3
236618	0.890989	0.840626	1.05991	0.813065	Surface.Growth	Present	pdriver=1e-3
236795	0.886178	0.902656	0.981745	0.851085	Surface.Growth	Present	pdriver=1e-3
270918	0.816718	0.90809	0.89938	0.852737	Surface.Growth	Present	pdriver=1e-3
271104	0.799118	0.882765	0.905244	0.81349	Surface.Growth	Present	pdriver=1e-3
271291	0.740371	0.825329	0.897063	0.776643	Surface.Growth	Present	pdriver=1e-3
271333	0.816741	0.85163	0.959033	0.801344	Surface.Growth	Present	pdriver=1e-3
297182	0.731719	0.825923	0.885941	0.754435	Surface.Growth	Present	pdriver=1e-3
378919	0.748015	0.877308	0.852625	0.804842	Surface.Growth	Present	pdriver=1e-3
379277	0.860394	0.880019	0.977699	0.82053	Surface.Growth	Present	pdriver=1e-3
379302	0.845365	0.862985	0.979582	0.811341	Surface.Growth	Present	pdriver=1e-3
379318	0.880612	0.87506	1.00634	0.857227	Surface.Growth	Present	pdriver=1e-3
392973	0.771149	0.856473	0.900377	0.786649	Surface.Growth	Present	pdriver=1e-3
393175	0.734398	0.858047	0.855894	0.796302	Surface.Growth	Present	pdriver=1e-3
397626	0.804965	0.859351	0.936712	0.794069	Surface.Growth	Present	pdriver=1e-3
397781	0.738624	0.824388	0.895967	0.758116	Surface.Growth	Present	pdriver=1e-3
397864	0.690646	0.837425	0.824725	0.775457	Surface.Growth	Present	pdriver=1e-3
397963	0.784084	0.817007	0.959703	0.767224	Surface.Growth	Present	pdriver=1e-3
435065	0.712321	0.847599	0.840398	0.7853	Surface.Growth	Present	pdriver=1e-3
435541	0.823122	0.831608	0.989795	0.802912	Surface.Growth	Present	pdriver=1e-3
17486	0.255982	0.260731	0.981787	0.262912	Volume.Growth	Absent	pdriver=2e-4
17845	0.252931	0.254039	0.995638	0.253753	Volume.Growth	Absent	pdriver=2e-4
18232	0.251573	0.253631	0.991885	0.253265	Volume.Growth	Absent	pdriver=2e-4
18609	0.252468	0.253282	0.996787	0.253926	Volume.Growth	Absent	pdriver=2e-4
18990	0.252778	0.256681	0.984795	0.257673	Volume.Growth	Absent	pdriver=2e-4
19387	0.251126	0.254968	0.984935	0.253335	Volume.Growth	Absent	pdriver=2e-4
19737	0.254926	0.253745	1.00465	0.254677	Volume.Growth	Absent	pdriver=2e-4
51483	0.253852	0.258515	0.98196	0.25856	Volume.Growth	Absent	pdriver=2e-4
51657	0.253604	0.252927	1.00268	0.253136	Volume.Growth	Absent	pdriver=2e-4
52079	0.253226	0.253333	0.999578	0.253234	Volume.Growth	Absent	pdriver=2e-4
52084	0.258258	0.26549	0.972763	0.261543	Volume.Growth	Absent	pdriver=2e-4
52320	0.255004	0.25753	0.990189	0.254014	Volume.Growth	Absent	pdriver=2e-4
52699	0.258829	0.254819	1.01573	0.256564	Volume.Growth	Absent	pdriver=2e-4
52705	0.255087	0.25545	0.998579	0.25632	Volume.Growth	Absent	pdriver=2e-4
52928	0.331623	0.310407	1.06835	0.316476	Volume.Growth	Absent	pdriver=2e-4
130591	0.354325	0.326129	1.08646	0.333001	Volume.Growth	Absent	pdriver=2e-4
130892	0.266811	0.266406	1.00152	0.269529	Volume.Growth	Absent	pdriver=2e-4
130893	0.251189	0.252797	0.993638	0.253294	Volume.Growth	Absent	pdriver=2e-4
131201	0.278795	0.265228	1.05115	0.270474	Volume.Growth	Absent	pdriver=2e-4
131520	0.267622	0.263037	1.01743	0.264891	Volume.Growth	Absent	pdriver=2e-4
131525	0.252678	0.256714	0.984278	0.254426	Volume.Growth	Absent	pdriver=2e-4
131857	0.253422	0.262147	0.966717	0.258882	Volume.Growth	Absent	pdriver=2e-4
132162	0.266437	0.263893	1.00964	0.266562	Volume.Growth	Absent	pdriver=2e-4
132163	0.261334	0.269164	0.970911	0.266897	Volume.Growth	Absent	pdriver=2e-4
132616	0.286246	0.27689	1.03379	0.283758	Volume.Growth	Absent	pdriver=2e-4
132622	0.25305	0.256426	0.986835	0.255341	Volume.Growth	Absent	pdriver=2e-4
132820	0.278117	0.26972	1.03113	0.271308	Volume.Growth	Absent	pdriver=2e-4
133274	0.252607	0.254448	0.992765	0.254889	Volume.Growth	Absent	pdriver=2e-4
133276	0.254941	0.264715	0.963076	0.26172	Volume.Growth	Absent	pdriver=2e-4
133453	0.252016	0.252288	0.998923	0.252219	Volume.Growth	Absent	pdriver=2e-4
133717	0.256669	0.256627	1.00016	0.257561	Volume.Growth	Absent	pdriver=2e-4
133890	0.361041	0.344266	1.04873	0.348017	Volume.Growth	Absent	pdriver=2e-4
134082	0.252204	0.254712	0.990153	0.253019	Volume.Growth	Absent	pdriver=2e-4
134370	0.251467	0.255707	0.983419	0.254077	Volume.Growth	Absent	pdriver=2e-4
134674	0.253429	0.256095	0.989587	0.255012	Volume.Growth	Absent	pdriver=2e-4
134679	0.252121	0.255146	0.988142	0.257344	Volume.Growth	Absent	pdriver=2e-4
135017	0.253067	0.254249	0.995348	0.254769	Volume.Growth	Absent	pdriver=2e-4
135302	0.331564	0.295022	1.12386	0.30411	Volume.Growth	Absent	pdriver=2e-4
135307	0.3075	0.277629	1.10759	0.28586	Volume.Growth	Absent	pdriver=2e-4
167781	0.253778	0.2521	1.00666	0.252881	Volume.Growth	Absent	pdriver=2e-4
167786	0.255533	0.252823	1.01072	0.254383	Volume.Growth	Absent	pdriver=2e-4
168282	0.26233	0.266814	0.983194	0.266314	Volume.Growth	Absent	pdriver=2e-4
168283	0.260902	0.261333	0.998352	0.262563	Volume.Growth	Absent	pdriver=2e-4
338065	0.259959	0.261015	0.995954	0.262433	Volume.Growth	Absent	pdriver=2e-4
338496	0.254865	0.255782	0.996416	0.256441	Volume.Growth	Absent	pdriver=2e-4
338866	0.291241	0.285442	1.02031	0.287204	Volume.Growth	Absent	pdriver=2e-4
339283	0.253876	0.252582	1.00512	0.253044	Volume.Growth	Absent	pdriver=2e-4
339652	0.256112	0.255979	1.00052	0.256249	Volume.Growth	Absent	pdriver=2e-4
340071	0.253599	0.25435	0.997047	0.252928	Volume.Growth	Absent	pdriver=2e-4
340430	0.257745	0.255102	1.01036	0.254969	Volume.Growth	Absent	pdriver=2e-4
57863	0.322445	0.287521	1.12147	0.295875	Volume.Growth	Absent	pdriver=6e-4
57871	0.259792	0.269803	0.962895	0.268254	Volume.Growth	Absent	pdriver=6e-4
57874	0.351735	0.344898	1.01982	0.348028	Volume.Growth	Absent	pdriver=6e-4
71984	0.274779	0.295554	0.92971	0.291521	Volume.Growth	Absent	pdriver=6e-4
71987	0.285401	0.283862	1.00542	0.288518	Volume.Growth	Absent	pdriver=6e-4
72015	0.371326	0.304986	1.21752	0.323921	Volume.Growth	Absent	pdriver=6e-4
72021	0.267097	0.274138	0.974316	0.276014	Volume.Growth	Absent	pdriver=6e-4
86042	0.278158	0.28515	0.975481	0.288085	Volume.Growth	Absent	pdriver=6e-4
86100	0.302653	0.26482	1.14286	0.277085	Volume.Growth	Absent	pdriver=6e-4
86109	0.3623	0.347536	1.04248	0.350951	Volume.Growth	Absent	pdriver=6e-4
86110	0.257383	0.262579	0.980214	0.262406	Volume.Growth	Absent	pdriver=6e-4
102863	0.267595	0.271868	0.984284	0.274916	Volume.Growth	Absent	pdriver=6e-4
102867	0.270004	0.270804	0.997043	0.272089	Volume.Growth	Absent	pdriver=6e-4
102874	0.259469	0.263029	0.986464	0.263044	Volume.Growth	Absent	pdriver=6e-4
102875	0.28332	0.287299	0.986151	0.288547	Volume.Growth	Absent	pdriver=6e-4
215485	0.269981	0.290275	0.930086	0.286243	Volume.Growth	Absent	pdriver=6e-4
215487	0.261747	0.269102	0.972671	0.271025	Volume.Growth	Absent	pdriver=6e-4
215489	0.26229	0.278363	0.942259	0.273379	Volume.Growth	Absent	pdriver=6e-4
215491	0.26214	0.282053	0.9294	0.274062	Volume.Growth	Absent	pdriver=6e-4
224298	0.347828	0.320389	1.08564	0.330139	Volume.Growth	Absent	pdriver=6e-4
224309	0.287448	0.284213	1.01138	0.281765	Volume.Growth	Absent	pdriver=6e-4
224318	0.280971	0.285749	0.98328	0.289796	Volume.Growth	Absent	pdriver=6e-4
224319	0.275715	0.268411	1.02721	0.268295	Volume.Growth	Absent	pdriver=6e-4
253014	0.300797	0.327213	0.919269	0.314653	Volume.Growth	Absent	pdriver=6e-4
253031	0.271589	0.276094	0.983686	0.278238	Volume.Growth	Absent	pdriver=6e-4
253072	0.336444	0.305095	1.10275	0.31521	Volume.Growth	Absent	pdriver=6e-4
253074	0.260083	0.262732	0.98992	0.261451	Volume.Growth	Absent	pdriver=6e-4
278781	0.283647	0.266247	1.06535	0.272924	Volume.Growth	Absent	pdriver=6e-4
278791	0.283957	0.29382	0.96643	0.293186	Volume.Growth	Absent	pdriver=6e-4
278793	0.404288	0.325398	1.24244	0.357181	Volume.Growth	Absent	pdriver=6e-4
279924	0.346095	0.302223	1.14517	0.318339	Volume.Growth	Absent	pdriver=6e-4
279931	0.309644	0.322692	0.959564	0.314058	Volume.Growth	Absent	pdriver=6e-4
290801	0.269424	0.274029	0.983198	0.274924	Volume.Growth	Absent	pdriver=6e-4
290811	0.271971	0.28341	0.959638	0.281017	Volume.Growth	Absent	pdriver=6e-4
290813	0.378831	0.306684	1.23525	0.323753	Volume.Growth	Absent	pdriver=6e-4
314133	0.265538	0.267356	0.993202	0.269056	Volume.Growth	Absent	pdriver=6e-4
314136	0.320635	0.285033	1.12491	0.296607	Volume.Growth	Absent	pdriver=6e-4
314137	0.336682	0.320522	1.05042	0.325392	Volume.Growth	Absent	pdriver=6e-4
314139	0.272382	0.285642	0.95358	0.279012	Volume.Growth	Absent	pdriver=6e-4
338797	0.369918	0.330277	1.12003	0.339613	Volume.Growth	Absent	pdriver=6e-4
338852	0.338894	0.340257	0.995994	0.342868	Volume.Growth	Absent	pdriver=6e-4
338864	0.372824	0.355694	1.04816	0.366221	Volume.Growth	Absent	pdriver=6e-4
338865	0.461809	0.397081	1.16301	0.432248	Volume.Growth	Absent	pdriver=6e-4
345315	0.366122	0.292625	1.25116	0.320366	Volume.Growth	Absent	pdriver=6e-4
345337	0.270851	0.273028	0.992029	0.274673	Volume.Growth	Absent	pdriver=6e-4
345344	0.287633	0.291118	0.98803	0.290004	Volume.Growth	Absent	pdriver=6e-4
345349	0.328481	0.309682	1.0607	0.3146	Volume.Growth	Absent	pdriver=6e-4
399276	0.292712	0.297184	0.984951	0.300551	Volume.Growth	Absent	pdriver=6e-4
399337	0.284769	0.274666	1.03678	0.28377	Volume.Growth	Absent	pdriver=6e-4
399338	0.325598	0.334486	0.973428	0.3324	Volume.Growth	Absent	pdriver=6e-4
12386	0.279956	0.281792	0.993485	0.283404	Volume.Growth	Absent	pdriver=1e-3
12766	0.430394	0.384297	1.11995	0.398848	Volume.Growth	Absent	pdriver=1e-3
13202	0.295572	0.311349	0.949327	0.304641	Volume.Growth	Absent	pdriver=1e-3
13561	0.271024	0.288132	0.940625	0.290677	Volume.Growth	Absent	pdriver=1e-3
13948	0.264194	0.277445	0.952237	0.275631	Volume.Growth	Absent	pdriver=1e-3
14319	0.306572	0.290389	1.05573	0.29741	Volume.Growth	Absent	pdriver=1e-3
42653	0.330091	0.310728	1.06232	0.319668	Volume.Growth	Absent	pdriver=1e-3
42954	0.312469	0.316646	0.986808	0.313734	Volume.Growth	Absent	pdriver=1e-3
42959	0.336914	0.323395	1.0418	0.330782	Volume.Growth	Absent	pdriver=1e-3
43310	0.322277	0.310545	1.03778	0.312053	Volume.Growth	Absent	pdriver=1e-3
43597	0.29628	0.304914	0.971685	0.303848	Volume.Growth	Absent	pdriver=1e-3
43602	0.391168	0.322991	1.21108	0.341846	Volume.Growth	Absent	pdriver=1e-3
43928	0.279175	0.285438	0.978059	0.28654	Volume.Growth	Absent	pdriver=1e-3
44236	0.309328	0.293298	1.05465	0.29664	Volume.Growth	Absent	pdriver=1e-3
44241	0.311223	0.304718	1.02135	0.303356	Volume.Growth	Absent	pdriver=1e-3
44588	0.275307	0.303771	0.906299	0.291662	Volume.Growth	Absent	pdriver=1e-3
44895	0.344227	0.3217	1.07002	0.331061	Volume.Growth	Absent	pdriver=1e-3
44896	0.277748	0.290699	0.955446	0.288668	Volume.Growth	Absent	pdriver=1e-3
45341	0.280552	0.291547	0.962286	0.289145	Volume.Growth	Absent	pdriver=1e-3
45346	0.453497	0.388522	1.16724	0.407956	Volume.Growth	Absent	pdriver=1e-3
45528	0.434969	0.364811	1.19231	0.388337	Volume.Growth	Absent	pdriver=1e-3
46005	0.285909	0.295478	0.967618	0.290382	Volume.Growth	Absent	pdriver=1e-3
46006	0.306459	0.303187	1.01079	0.304101	Volume.Growth	Absent	pdriver=1e-3
46202	0.308808	0.312737	0.987435	0.31867	Volume.Growth	Absent	pdriver=1e-3
46462	0.320635	0.301937	1.06193	0.30401	Volume.Growth	Absent	pdriver=1e-3
46638	0.322846	0.302715	1.0665	0.303688	Volume.Growth	Absent	pdriver=1e-3
46812	0.379449	0.345242	1.09908	0.353297	Volume.Growth	Absent	pdriver=1e-3
122499	0.292729	0.286979	1.02004	0.290551	Volume.Growth	Absent	pdriver=1e-3
122501	0.382122	0.372212	1.02662	0.372177	Volume.Growth	Absent	pdriver=1e-3
122720	0.343719	0.32619	1.05374	0.337578	Volume.Growth	Absent	pdriver=1e-3
122994	0.280654	0.279431	1.00438	0.281092	Volume.Growth	Absent	pdriver=1e-3
123171	0.335602	0.323928	1.03604	0.327114	Volume.Growth	Absent	pdriver=1e-3
123365	0.38032	0.335606	1.13323	0.344315	Volume.Growth	Absent	pdriver=1e-3
123654	0.313726	0.317646	0.987658	0.318712	Volume.Growth	Absent	pdriver=1e-3
123827	0.345742	0.349518	0.989196	0.352632	Volume.Growth	Absent	pdriver=1e-3
123999	0.275568	0.281011	0.980633	0.278722	Volume.Growth	Absent	pdriver=1e-3
124263	0.334887	0.319029	1.04971	0.321566	Volume.Growth	Absent	pdriver=1e-3
124629	0.308507	0.320536	0.962474	0.322432	Volume.Growth	Absent	pdriver=1e-3
124635	0.322763	0.311609	1.03579	0.315706	Volume.Growth	Absent	pdriver=1e-3
124922	0.379057	0.346697	1.09334	0.3553	Volume.Growth	Absent	pdriver=1e-3
125155	0.342473	0.321438	1.06544	0.324825	Volume.Growth	Absent	pdriver=1e-3
125329	0.333575	0.303913	1.0976	0.311003	Volume.Growth	Absent	pdriver=1e-3
125546	0.337178	0.31621	1.06631	0.319896	Volume.Growth	Absent	pdriver=1e-3
125942	0.324074	0.305388	1.06119	0.314608	Volume.Growth	Absent	pdriver=1e-3
125952	0.35581	0.345517	1.02979	0.348525	Volume.Growth	Absent	pdriver=1e-3
333274	0.366846	0.323209	1.13501	0.328399	Volume.Growth	Absent	pdriver=1e-3
333671	0.333792	0.340747	0.97959	0.34223	Volume.Growth	Absent	pdriver=1e-3
334109	0.287298	0.288005	0.997544	0.286612	Volume.Growth	Absent	pdriver=1e-3
334489	0.330668	0.328252	1.00736	0.333983	Volume.Growth	Absent	pdriver=1e-3
334898	0.410842	0.356583	1.15216	0.367029	Volume.Growth	Absent	pdriver=1e-3
6586	0.258743	0.25858	1.00063	0.257559	Volume.Growth	Present	pdriver=2e-4
6741	0.256684	0.259274	0.990011	0.259222	Volume.Growth	Present	pdriver=2e-4
6912	0.267218	0.268397	0.995609	0.265732	Volume.Growth	Present	pdriver=2e-4
7056	0.303494	0.286084	1.06086	0.290352	Volume.Growth	Present	pdriver=2e-4
39318	0.26411	0.260397	1.01426	0.262978	Volume.Growth	Present	pdriver=2e-4
39455	0.256485	0.256426	1.00023	0.257551	Volume.Growth	Present	pdriver=2e-4
39642	0.269436	0.264301	1.01943	0.264444	Volume.Growth	Present	pdriver=2e-4
39814	0.258552	0.259661	0.995731	0.258673	Volume.Growth	Present	pdriver=2e-4
40149	0.257657	0.256135	1.00594	0.257738	Volume.Growth	Present	pdriver=2e-4
65750	0.264101	0.263601	1.0019	0.263841	Volume.Growth	Present	pdriver=2e-4
65979	0.255456	0.2567	0.995152	0.256729	Volume.Growth	Present	pdriver=2e-4
66151	0.255779	0.25543	1.00137	0.25454	Volume.Growth	Present	pdriver=2e-4
77877	0.280936	0.277003	1.0142	0.281118	Volume.Growth	Present	pdriver=2e-4
78141	0.259177	0.258009	1.00453	0.257165	Volume.Growth	Present	pdriver=2e-4
78245	0.258822	0.259766	0.996366	0.258754	Volume.Growth	Present	pdriver=2e-4
78478	0.257456	0.257267	1.00074	0.256115	Volume.Growth	Present	pdriver=2e-4
103844	0.260324	0.269107	0.967365	0.267529	Volume.Growth	Present	pdriver=2e-4
104069	0.267027	0.266453	1.00215	0.266647	Volume.Growth	Present	pdriver=2e-4
104261	0.263801	0.265233	0.994602	0.264484	Volume.Growth	Present	pdriver=2e-4
104416	0.27091	0.274136	0.988231	0.269893	Volume.Growth	Present	pdriver=2e-4
117151	0.263615	0.262848	1.00292	0.262977	Volume.Growth	Present	pdriver=2e-4
117309	0.268783	0.266873	1.00716	0.264198	Volume.Growth	Present	pdriver=2e-4
117527	0.262321	0.264561	0.991533	0.263836	Volume.Growth	Present	pdriver=2e-4
117730	0.272142	0.274718	0.990623	0.274407	Volume.Growth	Present	pdriver=2e-4
118025	0.274965	0.270354	1.01705	0.270758	Volume.Growth	Present	pdriver=2e-4
128723	0.309343	0.314564	0.983401	0.310916	Volume.Growth	Present	pdriver=2e-4
128911	0.256795	0.255586	1.00473	0.254889	Volume.Growth	Present	pdriver=2e-4
129168	0.295119	0.290744	1.01505	0.292184	Volume.Growth	Present	pdriver=2e-4
129204	0.255275	0.256575	0.994933	0.255795	Volume.Growth	Present	pdriver=2e-4
184388	0.256306	0.256053	1.00099	0.255378	Volume.Growth	Present	pdriver=2e-4
184676	0.276765	0.274243	1.0092	0.276471	Volume.Growth	Present	pdriver=2e-4
184854	0.263596	0.262441	1.0044	0.263287	Volume.Growth	Present	pdriver=2e-4
238566	0.283993	0.276126	1.02849	0.278364	Volume.Growth	Present	pdriver=2e-4
238746	0.281648	0.285838	0.985342	0.289951	Volume.Growth	Present	pdriver=2e-4
238957	0.257749	0.25956	0.993023	0.257947	Volume.Growth	Present	pdriver=2e-4
273790	0.255436	0.258484	0.988211	0.257751	Volume.Growth	Present	pdriver=2e-4
273797	0.305579	0.290473	1.052	0.292218	Volume.Growth	Present	pdriver=2e-4
274036	0.363145	0.365706	0.992999	0.367446	Volume.Growth	Present	pdriver=2e-4
298642	0.256256	0.254912	1.00527	0.256123	Volume.Growth	Present	pdriver=2e-4
381363	0.317673	0.305678	1.03924	0.305468	Volume.Growth	Present	pdriver=2e-4
381518	0.257975	0.258214	0.999074	0.257623	Volume.Growth	Present	pdriver=2e-4
381697	0.264522	0.262647	1.00714	0.261551	Volume.Growth	Present	pdriver=2e-4
395351	0.313772	0.313436	1.00107	0.313107	Volume.Growth	Present	pdriver=2e-4
395536	0.258867	0.256573	1.00894	0.257864	Volume.Growth	Present	pdriver=2e-4
400108	0.30544	0.304302	1.00374	0.303015	Volume.Growth	Present	pdriver=2e-4
400281	0.253842	0.254248	0.998403	0.254654	Volume.Growth	Present	pdriver=2e-4
400430	0.264993	0.262587	1.00916	0.26073	Volume.Growth	Present	pdriver=2e-4
400533	0.267051	0.268294	0.995367	0.266959	Volume.Growth	Present	pdriver=2e-4
436793	0.263141	0.262319	1.00313	0.259385	Volume.Growth	Present	pdriver=2e-4
437195	0.260618	0.264241	0.986287	0.260037	Volume.Growth	Present	pdriver=2e-4
5755	0.333956	0.323455	1.03247	0.3191	Volume.Growth	Present	pdriver=6e-4
5974	0.348897	0.313422	1.11318	0.320394	Volume.Growth	Present	pdriver=6e-4
6014	0.373517	0.339134	1.10139	0.352516	Volume.Growth	Present	pdriver=6e-4
6168	0.312419	0.308288	1.0134	0.309191	Volume.Growth	Present	pdriver=6e-4
38428	0.306286	0.308231	0.993688	0.304864	Volume.Growth	Present	pdriver=6e-4
38634	0.286111	0.284925	1.00416	0.286996	Volume.Growth	Present	pdriver=6e-4
38744	0.284007	0.28739	0.988229	0.287681	Volume.Growth	Present	pdriver=6e-4
38902	0.287152	0.286829	1.00113	0.286506	Volume.Growth	Present	pdriver=6e-4
65013	0.292421	0.287157	1.01833	0.286093	Volume.Growth	Present	pdriver=6e-4
65256	0.280148	0.283007	0.989897	0.279944	Volume.Growth	Present	pdriver=6e-4
65437	0.293295	0.298656	0.982049	0.298042	Volume.Growth	Present	pdriver=6e-4
76970	0.339792	0.340839	0.996929	0.34368	Volume.Growth	Present	pdriver=6e-4
77186	0.286075	0.287542	0.9949	0.285587	Volume.Growth	Present	pdriver=6e-4
77334	0.274253	0.271402	1.0105	0.272319	Volume.Growth	Present	pdriver=6e-4
77556	0.327897	0.315042	1.0408	0.31156	Volume.Growth	Present	pdriver=6e-4
102997	0.294184	0.291366	1.00967	0.287045	Volume.Growth	Present	pdriver=6e-4
103224	0.309369	0.308277	1.00354	0.311316	Volume.Growth	Present	pdriver=6e-4
103411	0.392632	0.399585	0.982599	0.405577	Volume.Growth	Present	pdriver=6e-4
103598	0.29268	0.290955	1.00593	0.291648	Volume.Growth	Present	pdriver=6e-4
111373	0.279181	0.284709	0.980583	0.285046	Volume.Growth	Present	pdriver=6e-4
116302	0.342182	0.323557	1.05756	0.331592	Volume.Growth	Present	pdriver=6e-4
116442	0.301988	0.298673	1.0111	0.297359	Volume.Growth	Present	pdriver=6e-4
116684	0.283011	0.280939	1.00738	0.280209	Volume.Growth	Present	pdriver=6e-4
116899	0.34611	0.322284	1.07393	0.328798	Volume.Growth	Present	pdriver=6e-4
127834	0.331042	0.315388	1.04963	0.312296	Volume.Growth	Present	pdriver=6e-4
128018	0.333036	0.307308	1.08372	0.311415	Volume.Growth	Present	pdriver=6e-4
128230	0.387893	0.377602	1.02726	0.378395	Volume.Growth	Present	pdriver=6e-4
128321	0.287591	0.29243	0.98345	0.290097	Volume.Growth	Present	pdriver=6e-4
183664	0.343155	0.318974	1.07581	0.32534	Volume.Growth	Present	pdriver=6e-4
183916	0.284691	0.288485	0.986849	0.28845	Volume.Growth	Present	pdriver=6e-4
184110	0.317277	0.319291	0.993694	0.317304	Volume.Growth	Present	pdriver=6e-4
237837	0.374019	0.364236	1.02686	0.373344	Volume.Growth	Present	pdriver=6e-4
238052	0.289301	0.296441	0.975915	0.290862	Volume.Growth	Present	pdriver=6e-4
238221	0.359208	0.35587	1.00938	0.358071	Volume.Growth	Present	pdriver=6e-4
273022	0.408041	0.379615	1.07488	0.381016	Volume.Growth	Present	pdriver=6e-4
273057	0.309339	0.302024	1.02422	0.302246	Volume.Growth	Present	pdriver=6e-4
273328	0.372546	0.359041	1.03761	0.358552	Volume.Growth	Present	pdriver=6e-4
298137	0.300954	0.305947	0.983679	0.308987	Volume.Growth	Present	pdriver=6e-4
380327	0.294387	0.292275	1.00723	0.299345	Volume.Growth	Present	pdriver=6e-4
380517	0.312436	0.311721	1.00229	0.309271	Volume.Growth	Present	pdriver=6e-4
380642	0.315864	0.317211	0.995754	0.31332	Volume.Growth	Present	pdriver=6e-4
380815	0.385636	0.369111	1.04477	0.371148	Volume.Growth	Present	pdriver=6e-4
381140	0.317142	0.316446	1.0022	0.315716	Volume.Growth	Present	pdriver=6e-4
394738	0.414845	0.367272	1.12953	0.37209	Volume.Growth	Present	pdriver=6e-4
394921	0.300397	0.30626	0.980856	0.301027	Volume.Growth	Present	pdriver=6e-4
399287	0.395613	0.345691	1.14441	0.350404	Volume.Growth	Present	pdriver=6e-4
399374	0.278455	0.288237	0.966062	0.286819	Volume.Growth	Present	pdriver=6e-4
399558	0.313571	0.315236	0.99472	0.319001	Volume.Growth	Present	pdriver=6e-4
399658	0.281814	0.280759	1.00376	0.281553	Volume.Growth	Present	pdriver=6e-4
436304	0.317661	0.312608	1.01616	0.319494	Volume.Growth	Present	pdriver=6e-4
4871	0.372991	0.358471	1.0405	0.355387	Volume.Growth	Present	pdriver=1e-3
5010	0.331877	0.337569	0.983139	0.335415	Volume.Growth	Present	pdriver=1e-3
5161	0.337169	0.32676	1.03185	0.3351	Volume.Growth	Present	pdriver=1e-3
5305	0.341175	0.329713	1.03476	0.328147	Volume.Growth	Present	pdriver=1e-3
37512	0.424852	0.375	1.13294	0.380412	Volume.Growth	Present	pdriver=1e-3
37671	0.346572	0.344469	1.0061	0.343528	Volume.Growth	Present	pdriver=1e-3
37822	0.340756	0.327548	1.04033	0.320143	Volume.Growth	Present	pdriver=1e-3
38006	0.423358	0.387703	1.09197	0.393452	Volume.Growth	Present	pdriver=1e-3
63856	0.526455	0.438657	1.20015	0.453115	Volume.Growth	Present	pdriver=1e-3
64007	0.38677	0.38405	1.00708	0.385749	Volume.Growth	Present	pdriver=1e-3
64326	0.310986	0.305259	1.01876	0.311364	Volume.Growth	Present	pdriver=1e-3
64578	0.37992	0.37061	1.02512	0.368933	Volume.Growth	Present	pdriver=1e-3
64723	0.300506	0.30196	0.995184	0.294384	Volume.Growth	Present	pdriver=1e-3
76200	0.303653	0.317558	0.956213	0.315072	Volume.Growth	Present	pdriver=1e-3
76445	0.2964	0.303093	0.977918	0.301214	Volume.Growth	Present	pdriver=1e-3
76584	0.444261	0.386118	1.15058	0.383837	Volume.Growth	Present	pdriver=1e-3
101919	0.332888	0.316464	1.0519	0.322146	Volume.Growth	Present	pdriver=1e-3
102143	0.334088	0.338164	0.987949	0.330871	Volume.Growth	Present	pdriver=1e-3
102440	0.312687	0.315597	0.990778	0.315485	Volume.Growth	Present	pdriver=1e-3
102627	0.355315	0.339438	1.04677	0.338996	Volume.Growth	Present	pdriver=1e-3
102788	0.318953	0.3174	1.00489	0.320087	Volume.Growth	Present	pdriver=1e-3
110431	0.374843	0.355069	1.05569	0.357639	Volume.Growth	Present	pdriver=1e-3
110901	0.398879	0.387358	1.02974	0.389633	Volume.Growth	Present	pdriver=1e-3
115455	0.330065	0.329308	1.0023	0.328734	Volume.Growth	Present	pdriver=1e-3
115607	0.311694	0.306853	1.01578	0.304502	Volume.Growth	Present	pdriver=1e-3
115846	0.345119	0.33709	1.02382	0.348201	Volume.Growth	Present	pdriver=1e-3
116079	0.309167	0.31194	0.99111	0.314062	Volume.Growth	Present	pdriver=1e-3
126976	0.35498	0.339453	1.04574	0.340699	Volume.Growth	Present	pdriver=1e-3
127154	0.332079	0.3374	0.98423	0.331711	Volume.Growth	Present	pdriver=1e-3
127387	0.338734	0.337095	1.00486	0.330975	Volume.Growth	Present	pdriver=1e-3
127527	0.43899	0.416266	1.05459	0.410844	Volume.Growth	Present	pdriver=1e-3
182821	0.334357	0.332236	1.00639	0.336452	Volume.Growth	Present	pdriver=1e-3
183072	0.355444	0.349637	1.01661	0.353367	Volume.Growth	Present	pdriver=1e-3
183396	0.381924	0.378184	1.00989	0.376772	Volume.Growth	Present	pdriver=1e-3
237300	0.342842	0.351671	0.974893	0.353126	Volume.Growth	Present	pdriver=1e-3
237493	0.389754	0.379149	1.02797	0.377533	Volume.Growth	Present	pdriver=1e-3
271771	0.348376	0.349095	0.997941	0.358389	Volume.Growth	Present	pdriver=1e-3
272141	0.331417	0.333165	0.994754	0.33222	Volume.Growth	Present	pdriver=1e-3
272566	0.366804	0.37161	0.987068	0.377461	Volume.Growth	Present	pdriver=1e-3
297706	0.305523	0.30476	1.00251	0.303982	Volume.Growth	Present	pdriver=1e-3
379760	0.342403	0.337849	1.01348	0.334315	Volume.Growth	Present	pdriver=1e-3
379964	0.32388	0.3246	0.997782	0.32966	Volume.Growth	Present	pdriver=1e-3
393580	0.308581	0.305897	1.00878	0.305932	Volume.Growth	Present	pdriver=1e-3
393760	0.309133	0.321167	0.962532	0.32374	Volume.Growth	Present	pdriver=1e-3
394195	0.352716	0.322803	1.09267	0.330053	Volume.Growth	Present	pdriver=1e-3
394386	0.35822	0.356547	1.00469	0.359933	Volume.Growth	Present	pdriver=1e-3
398479	0.353721	0.335397	1.05463	0.340171	Volume.Growth	Present	pdriver=1e-3
398518	0.412333	0.388464	1.06145	0.390647	Volume.Growth	Present	pdriver=1e-3
398655	0.312068	0.306462	1.01829	0.309687	Volume.Growth	Present	pdriver=1e-3
398799	0.357739	0.350226	1.02145	0.353178	Volume.Growth	Present	pdriver=1e-3
