# Supplementary material for: Spatial patterns of tumour growth impact clonal diversification
Source: Nat Ecol Evol. Author manuscript; Available in PMC 2022 Jan 17. (PMC8752443; doi:10.1038/s41559-021-01586-x)
Supplement: Source Data for Figure 3 [file EMS136364-supplement-Source_Data_for_Figure_3.xlsx]

## Sheet: SourceDataFig3e
distances	label
0.697616	S p=2e-4
0.697573	S p=2e-4
0.681618	S p=2e-4
0.682023	S p=2e-4
0.649965	S p=2e-4
0.651214	S p=2e-4
0.935229	S p=2e-4
0.923505	S p=2e-4
0.920143	S p=2e-4
0.910202	S p=2e-4
0.617011	S p=2e-4
0.625111	S p=2e-4
0.632799	S p=2e-4
0.88872	S p=2e-4
0.880959	S p=2e-4
0.849759	S p=2e-4
0.839523	S p=2e-4
0.553012	S p=2e-4
0.546369	S p=2e-4
0.561034	S p=2e-4
0.588579	S p=2e-4
0.95001	S p=2e-4
0.952397	S p=2e-4
0.760078	S p=2e-4
0.750803	S p=2e-4
0.767726	S p=2e-4
0.784316	S p=2e-4
0.974345	S p=2e-4
0.751067	S p=2e-4
0.882205	S p=2e-4
0.914316	S p=2e-4
0.958617	S p=2e-4
0.941418	S p=2e-4
0.879757	S p=2e-4
0.862902	S p=2e-4
0.785947	S p=2e-4
0.753264	S p=2e-4
0.736784	S p=2e-4
0.781048	S p=2e-4
0.749069	S p=2e-4
0.415688	S p=2e-4
0.383399	S p=2e-4
0.860454	S p=2e-4
0.847715	S p=2e-4
0.775425	S p=2e-4
0.744257	S p=2e-4
0.417574	S p=2e-4
0.386674	S p=2e-4
0.796515	S p=2e-4
0.780767	S p=2e-4
0.926402	S p=2e-4
0.801604	S p=2e-4
0.785394	S p=2e-4
0.618762	S p=2e-4
0.939818	S p=2e-4
0.805793	S p=2e-4
0.789197	S p=2e-4
0.77252	S p=2e-4
0.825797	S p=2e-4
0.808963	S p=2e-4
0.792081	S p=2e-4
0.828059	S p=2e-4
0.81102	S p=2e-4
0.811904	S p=2e-4
0.626605	S p=2e-4
0.663102	S p=2e-4
0.809771	S p=2e-4
0.525306	S p=2e-4
0.509668	S p=2e-4
0.600755	S p=2e-4
0.53511	S p=2e-4
0.519349	S p=2e-4
0.503414	S p=2e-4
0.658947	S p=2e-4
0.642246	S p=2e-4
0.591404	S p=2e-4
0.545027	S p=2e-4
0.52915	S p=2e-4
0.513129	S p=2e-4
0.60189	S p=2e-4
0.548875	S p=2e-4
0.981268	S p=2e-4
0.981499	S p=2e-4
0.906223	S p=2e-4
0.881319	S p=2e-4
0.869046	S p=2e-4
0.91646	S p=2e-4
0.666979	S p=2e-4
0.679329	S p=2e-4
0.655605	S p=2e-4
0.667743	S p=2e-4
0.644018	S p=2e-4
0.68418	S p=2e-4
0.670526	S p=2e-4
0.661244	S p=2e-4
0.931008	S p=2e-4
0.925257	S p=2e-4
0.887965	S p=2e-4
0.713978	S p=2e-4
0.753762	S p=2e-4
0.769261	S p=2e-4
0.961214	S p=2e-4
0.975529	S p=2e-4
0.965335	S p=2e-4
0.320999	S p=2e-4
0.943859	S p=2e-4
0.960265	S p=2e-4
0.949932	S p=2e-4
0.96462	S p=2e-4
0.961051	S p=2e-4
0.975374	S p=2e-4
0.962172	S p=2e-4
0.946567	S p=2e-4
0.857033	S p=2e-4
0.833293	S p=2e-4
0.834186	S p=2e-4
0.809584	S p=2e-4
0.944652	S p=2e-4
0.932858	S p=2e-4
0.593952	S p=2e-4
0.944418	S p=2e-4
0.931313	S p=2e-4
0.918134	S p=2e-4
0.92736	S p=2e-4
0.914707	S p=2e-4
0.909538	S p=2e-4
0.736507	S p=2e-4
0.751041	S p=2e-4
0.862124	S p=2e-4
0.825309	S p=2e-4
0.731335	S p=2e-4
0.746306	S p=2e-4
0.940871	S p=2e-4
0.933484	S p=2e-4
0.828854	S p=2e-4
0.815878	S p=2e-4
0.697842	S p=2e-4
0.712752	S p=2e-4
0.727616	S p=2e-4
0.742423	S p=2e-4
0.951697	S p=2e-4
0.94289	S p=2e-4
0.831679	S p=2e-4
0.818401	S p=2e-4
0.693972	S p=2e-4
0.961653	S p=2e-4
0.950973	S p=2e-4
0.833705	S p=2e-4
0.820195	S p=2e-4
0.806663	S p=2e-4
0.660363	S p=2e-4
0.689731	S p=2e-4
0.82164	S p=2e-4
0.826746	S p=2e-4
0.775503	S p=2e-4
0.749072	S p=2e-4
0.651707	S p=2e-4
0.778969	S p=2e-4
0.960893	S p=2e-4
0.899148	S p=2e-4
0.796253	S p=2e-4
0.968116	S p=2e-4
0.873359	S p=2e-4
0.858306	S p=2e-4
0.928542	S p=2e-4
0.920059	S p=2e-4
0.909707	S p=2e-4
0.954766	S p=2e-4
0.920229	S p=2e-4
0.928456	S p=2e-4
0.920584	S p=2e-4
0.914075	S p=2e-4
0.886689	S p=2e-4
0.899404	S p=2e-4
0.874786	S p=2e-4
0.705651	S p=2e-4
0.920117	S p=2e-4
0.906915	S p=2e-4
0.893086	S p=2e-4
0.853149	S p=2e-4
0.955517	S p=2e-4
0.921365	S p=2e-4
0.722494	S p=2e-4
0.707631	S p=2e-4
0.647304	S p=2e-4
0.616817	S p=2e-4
0.612158	S p=2e-4
0.546616	S p=2e-4
0.531357	S p=2e-4
0.542001	S p=2e-4
0.526799	S p=2e-4
0.483906	S p=2e-4
0.962377	S p=2e-4
0.892547	S p=2e-4
0.727694	S p=2e-4
0.73335	S p=2e-4
0.754257	S p=2e-4
0.961469	S p=2e-4
0.845553	S p=2e-4
0.983763	S p=2e-4
0.947841	S p=2e-4
0.950658	S p=2e-4
0.967368	S p=2e-4
0.976859	S p=2e-4
0.967259	S p=2e-4
0.983662	S p=2e-4
0.983769	S p=2e-4
0.983613	S p=2e-4
0.978853	S p=2e-4
0.946672	S p=2e-4
0.774938	S p=2e-4
0.760745	S p=2e-4
0.766525	S p=2e-4
0.873324	S p=2e-4
0.865359	S p=2e-4
0.525802	S p=2e-4
0.725955	S p=2e-4
0.716568	S p=2e-4
0.675665	S p=2e-4
0.652513	S p=2e-4
0.640552	S p=2e-4
0.629133	S p=2e-4
0.617454	S p=2e-4
0.655568	S p=2e-4
0.643842	S p=2e-4
0.632065	S p=2e-4
0.620055	S p=2e-4
0.648679	S p=2e-4
0.635733	S p=2e-4
0.588038	S p=2e-4
0.896974	S p=2e-4
0.883271	S p=2e-4
0.892483	S p=2e-4
0.879278	S p=2e-4
0.698279	S p=2e-4
0.712845	S p=2e-4
0.985089	S p=2e-4
0.959709	S p=2e-4
0.351346	S p=2e-4
0.845983	S p=2e-4
0.831832	S p=2e-4
0.817618	S p=2e-4
0.866836	S p=2e-4
0.852331	S p=2e-4
0.674453	S p=2e-4
0.681042	S p=2e-4
0.690099	S p=2e-4
0.696692	S p=2e-4
0.680997	S p=2e-4
0.676383	S p=2e-4
0.696768	S p=2e-4
0.893184	S p=2e-4
0.910983	S p=2e-4
0.910892	S p=2e-4
0.910832	S p=2e-4
0.826936	S p=2e-4
0.81581	S p=2e-4
0.946448	S p=2e-4
0.938969	S p=2e-4
0.802293	S p=2e-4
0.796125	S p=2e-4
0.790756	S p=2e-4
0.738212	S p=2e-4
0.726149	S p=2e-4
0.585143	S p=2e-4
0.600543	S p=2e-4
0.964538	S p=2e-4
0.968658	S p=2e-4
0.583073	S p=2e-4
0.953629	S p=2e-4
0.869122	S p=2e-4
0.885222	S p=2e-4
0.901277	S p=2e-4
0.699578	S p=2e-4
0.715855	S p=2e-4
0.87531	S p=2e-4
0.890331	S p=2e-4
0.78211	S p=2e-4
0.772909	S p=2e-4
0.568331	S p=2e-4
0.563147	S p=2e-4
0.908496	S p=2e-4
0.908749	S p=2e-4
0.893571	S p=2e-4
0.878402	S p=2e-4
0.909024	S p=2e-4
0.898205	S p=2e-4
0.884317	S p=2e-4
0.604987	S p=2e-4
0.671424	S p=2e-4
0.753194	S p=2e-4
0.760278	S p=2e-4
0.775494	S p=2e-4
0.848171	S p=2e-4
0.863198	S p=2e-4
0.878038	S p=2e-4
0.976296	S p=2e-4
0.962907	S p=2e-4
0.976359	S p=2e-4
0.983271	S p=2e-4
0.983379	S p=2e-4
0.976586	S p=2e-4
0.983427	S p=2e-4
0.915698	S p=2e-4
0.90141	S p=2e-4
0.886345	S p=2e-4
0.821881	S p=2e-4
0.814217	S p=2e-4
0.75549	S p=2e-4
0.754716	S p=2e-4
0.739273	S p=2e-4
0.722974	S p=2e-4
0.723055	S p=2e-4
0.722551	S p=2e-4
0.706695	S p=2e-4
0.706457	S p=2e-4
0.690357	S p=2e-4
0.674256	S p=2e-4
0.662287	S p=2e-4
0.658154	S p=2e-4
0.647189	S p=2e-4
0.625954	S p=2e-4
0.749006	S p=2e-4
0.772564	S p=2e-4
0.928437	S p=2e-4
0.416077	S p=2e-4
0.93227	S p=2e-4
0.441342	S p=2e-4
0.884449	S p=2e-4
0.901513	S p=2e-4
0.460212	S p=2e-4
0.459767	S p=2e-4
0.478132	S p=2e-4
0.934118	S p=2e-4
0.874522	S p=2e-4
0.983404	S p=2e-4
0.962392	S p=2e-4
0.78289	S p=2e-4
0.47569	S p=2e-4
0.480238	S p=2e-4
0.492658	S p=2e-4
0.49727	S p=2e-4
0.596579	S p=2e-4
0.602062	S p=2e-4
0.607796	S p=2e-4
0.624585	S p=2e-4
0.630144	S p=2e-4
0.643295	S p=2e-4
0.646999	S p=2e-4
0.652294	S p=2e-4
0.659276	S p=2e-4
0.663825	S p=2e-4
0.691149	S p=2e-4
0.698839	S p=2e-4
0.703017	S p=2e-4
0.708151	S p=2e-4
0.714613	S p=2e-4
0.816236	S p=2e-4
0.719854	S p=2e-4
0.725144	S p=2e-4
0.730599	S p=2e-4
0.837782	S p=2e-4
0.827336	S p=2e-4
0.736623	S p=2e-4
0.742111	S p=2e-4
0.746852	S p=2e-4
0.792635	S p=2e-4
0.82581	S p=2e-4
0.935248	S p=2e-4
0.956832	S p=2e-4
0.945049	S p=2e-4
0.947031	S p=2e-4
0.960473	S p=2e-4
0.964663	S p=2e-4
0.961903	S p=2e-4
0.940026	S p=2e-4
0.537053	S p=2e-4
0.549344	S p=2e-4
0.921326	S p=2e-4
0.662096	S p=2e-4
0.661423	S p=2e-4
0.660625	S p=2e-4
0.67814	S p=2e-4
0.677514	S p=2e-4
0.676735	S p=2e-4
0.723735	S p=2e-4
0.741921	S p=2e-4
0.741177	S p=2e-4
0.739781	S p=2e-4
0.84197	S p=2e-4
0.983903	S p=2e-4
0.798055	S p=2e-4
0.833327	S p=2e-4
0.952616	S p=2e-4
0.953416	S p=2e-4
0.937893	S p=2e-4
0.950951	S p=2e-4
0.82649	S p=2e-4
0.811166	S p=2e-4
0.795809	S p=2e-4
0.793265	S p=2e-4
0.614602	S p=2e-4
0.599366	S p=2e-4
0.699212	S p=2e-4
0.715755	S p=2e-4
0.308301	S p=2e-4
0.3683	S p=2e-4
0.374113	S p=2e-4
0.385288	S p=2e-4
0.391288	S p=2e-4
0.402332	S p=2e-4
0.419374	S p=2e-4
0.464467	S p=2e-4
0.492709	S p=2e-4
0.544661	S p=2e-4
0.5614	S p=2e-4
0.625037	S p=2e-4
0.840499	S p=2e-4
0.852847	S p=2e-4
0.658528	S p=2e-4
0.855721	S p=2e-4
0.869234	S p=2e-4
0.839926	S p=2e-4
0.862648	S p=2e-4
0.868716	S p=2e-4
0.880447	S p=2e-4
0.781856	S p=2e-4
0.811174	S p=2e-4
0.802877	S p=2e-4
0.793897	S p=2e-4
0.784335	S p=2e-4
0.823788	S p=2e-4
0.815089	S p=2e-4
0.805699	S p=2e-4
0.795732	S p=2e-4
0.836204	S p=2e-4
0.827033	S p=2e-4
0.817176	S p=2e-4
0.806761	S p=2e-4
0.838612	S p=2e-4
0.869558	S p=2e-4
0.854815	S p=2e-4
0.848755	S p=2e-4
0.868975	S p=2e-4
0.805058	S p=2e-4
0.890175	S p=2e-4
0.898177	S p=2e-4
0.883006	S p=2e-4
0.978149	S p=2e-4
0.956701	S p=2e-4
0.956634	S p=2e-4
0.944621	S p=2e-4
0.944533	S p=2e-4
0.931176	S p=2e-4
0.931065	S p=2e-4
0.951502	S p=2e-4
0.954333	S p=2e-4
0.963705	S p=2e-4
0.874792	S p=2e-4
0.935368	S p=2e-4
0.941608	S p=2e-4
0.948642	S p=2e-4
0.91925	S p=2e-4
0.927459	S p=2e-4
0.717291	S p=2e-4
0.715173	S p=2e-4
0.809557	S p=2e-4
0.819278	S p=2e-4
0.796047	S p=2e-4
0.805255	S p=2e-4
0.735816	S p=2e-4
0.745094	S p=2e-4
0.588202	S p=2e-4
0.730975	S p=2e-4
0.573687	S p=2e-4
0.507702	S p=2e-4
0.493759	S p=2e-4
0.503207	S p=2e-4
0.512736	S p=2e-4
0.948701	S p=2e-4
0.480133	S p=2e-4
0.489556	S p=2e-4
0.369526	S p=2e-4
0.387004	S p=2e-4
0.391194	S p=2e-4
0.309306	S p=2e-4
0.295521	S p=2e-4
0.979147	S p=2e-4
0.979297	S p=2e-4
0.849186	S p=2e-4
0.861374	S p=2e-4
0.710111	S p=2e-4
0.971952	S p=2e-4
0.916307	S p=2e-4
0.911412	S p=2e-4
0.807546	S p=2e-4
0.900295	S p=2e-4
0.896012	S p=2e-4
0.831607	S p=2e-4
0.953762	S p=2e-4
0.963413	S p=2e-4
0.976757	S p=2e-4
0.884266	S p=2e-4
0.8804	S p=2e-4
0.775689	S p=2e-4
0.775727	S p=2e-4
0.759666	S p=2e-4
0.759708	S p=2e-4
0.939147	S p=2e-4
0.862693	S p=2e-4
0.599533	S p=2e-4
0.825189	S p=2e-4
0.85381	S p=2e-4
0.982536	S p=2e-4
0.583517	S p=2e-4
0.801851	S p=2e-4
0.816222	S p=2e-4
0.831176	S p=2e-4
0.846053	S p=2e-4
0.567501	S p=2e-4
0.56763	S p=2e-4
0.778855	S p=2e-4
0.822607	S p=2e-4
0.836932	S p=2e-4
0.727936	S p=2e-4
0.812934	S p=2e-4
0.826668	S p=2e-4
0.666759	S p=2e-4
0.733001	S p=2e-4
0.802329	S p=2e-4
0.815469	S p=2e-4
0.668688	S p=2e-4
0.72353	S p=2e-4
0.737319	S p=2e-4
0.790958	S p=2e-4
0.805392	S p=2e-4
0.632813	S p=2e-4
0.659307	S p=2e-4
0.781655	S p=2e-4
0.662725	S p=2e-4
0.826452	S p=2e-4
0.564639	S p=2e-4
0.577059	S p=2e-4
0.553912	S p=2e-4
0.56629	S p=2e-4
0.578842	S p=2e-4
0.463544	S p=2e-4
0.454981	S p=2e-4
0.716119	S p=2e-4
0.392815	S p=2e-4
0.417216	S p=2e-4
0.402662	S p=2e-4
0.726676	S p=2e-4
0.811772	S p=2e-4
0.795841	S p=2e-4
0.780178	S p=2e-4
0.750297	S p=2e-4
0.736286	S p=2e-4
0.760243	S p=2e-4
0.93705	S p=2e-4
0.968867	S p=2e-4
0.96873	S p=2e-4
0.961976	S p=2e-4
0.944208	S p=2e-4
0.931011	S p=2e-4
0.932754	S p=2e-4
0.914436	S p=2e-4
0.917722	S p=2e-4
0.919044	S p=2e-4
0.845719	S p=2e-4
0.848792	S p=2e-4
0.832627	S p=2e-4
0.835516	S p=2e-4
0.776837	S p=2e-4
0.763706	S p=2e-4
0.753408	S p=2e-4
0.756617	S p=2e-4
0.740169	S p=2e-4
0.743821	S p=2e-4
0.968606	S p=2e-4
0.960262	S p=2e-4
0.368338	S p=2e-4
0.375169	S p=2e-4
0.643069	S p=2e-4
0.362127	S p=2e-4
0.370255	S p=2e-4
0.642707	S p=2e-4
0.627929	S p=2e-4
0.642039	S p=2e-4
0.656613	S p=2e-4
0.957506	S p=2e-4
0.811223	S p=2e-4
0.81509	S p=2e-4
0.833027	S p=2e-4
0.604119	S p=2e-4
0.613599	S p=2e-4
0.637609	S p=2e-4
0.842648	S p=2e-4
0.622392	S p=2e-4
0.68726	S p=2e-4
0.58074	S p=2e-4
0.595083	S p=2e-4
0.604709	S p=2e-4
0.609495	S p=2e-4
0.616115	S p=2e-4
0.619377	S p=2e-4
0.630766	S p=2e-4
0.634177	S p=2e-4
0.663618	S p=2e-4
0.889658	S p=2e-4
0.903608	S p=2e-4
0.917009	S p=2e-4
0.926115	S p=2e-4
0.895736	S p=2e-4
0.897513	S p=2e-4
0.908067	S p=2e-4
0.912648	S p=2e-4
0.983795	S p=2e-4
0.716553	S p=2e-4
0.878462	S p=2e-4
0.861415	S p=2e-4
0.844338	S p=2e-4
0.858493	S p=2e-4
0.841726	S p=2e-4
0.837696	S p=2e-4
0.35931	S p=2e-4
0.366607	S p=2e-4
0.365597	S p=2e-4
0.392392	S p=2e-4
0.375502	S p=2e-4
0.29372	S p=2e-4
0.277329	S p=2e-4
0.428426	S p=2e-4
0.411708	S p=2e-4
0.39493	S p=2e-4
0.313799	S p=2e-4
0.431685	S p=2e-4
0.414851	S p=2e-4
0.398465	S p=2e-4
0.373025	S p=2e-4
0.390735	S p=2e-4
0.419883	S p=2e-4
0.404272	S p=2e-4
0.974576	S p=2e-4
0.142279	S p=2e-4
0.773851	S p=2e-4
0.861328	S p=2e-4
0.949592	S p=2e-4
0.960434	S p=2e-4
0.103954	S p=2e-4
0.154462	S p=2e-4
0.759096	S p=2e-4
0.777201	S p=2e-4
0.795271	S p=2e-4
0.813295	S p=2e-4
0.866869	S p=2e-4
0.959788	S p=2e-4
0.964518	S p=2e-4
0.120803	S p=2e-4
0.123018	S p=2e-4
0.127782	S p=2e-4
0.743081	S p=2e-4
0.761297	S p=2e-4
0.779515	S p=2e-4
0.797731	S p=2e-4
0.815942	S p=2e-4
0.834143	S p=2e-4
0.870482	S p=2e-4
0.981973	S p=2e-4
0.653558	S p=2e-4
0.636782	S p=2e-4
0.145369	S p=2e-4
0.141638	S p=2e-4
0.140103	S p=2e-4
0.871949	S p=2e-4
0.548709	S p=2e-4
0.164288	S p=2e-4
0.16134	S p=2e-4
0.812936	S p=2e-4
0.679913	S p=2e-4
0.557374	S p=2e-4
0.183304	S p=2e-4
0.202382	S p=2e-4
0.237978	S p=2e-4
0.221499	S p=2e-4
0.218633	S p=2e-4
0.244488	S p=2e-4
0.240639	S p=2e-4
0.259789	S p=2e-4
0.286853	S p=2e-4
0.282505	S p=2e-4
0.27894	S p=2e-4
0.958844	S p=2e-4
0.963675	S p=2e-4
0.981825	S p=2e-4
0.305739	S p=2e-4
0.301564	S p=2e-4
0.742286	S p=2e-4
0.750953	S p=2e-4
0.767446	S p=2e-4
0.974066	S p=2e-4
0.981833	S p=2e-4
0.43881	S p=2e-4
0.461869	S p=2e-4
0.457828	S p=2e-4
0.476824	S p=2e-4
0.499898	S p=2e-4
0.495792	S p=2e-4
0.518895	S p=2e-4
0.514723	S p=2e-4
0.533609	S p=2e-4
0.571207	S p=2e-4
0.613375	S p=2e-4
0.632098	S p=2e-4
0.844611	S p=2e-4
0.763627	S p=2e-4
0.772804	S p=2e-4
0.808628	S p=2e-4
0.782719	S p=2e-4
0.785772	S p=2e-4
0.79105	S p=2e-4
0.805606	S p=2e-4
0.827106	S p=2e-4
0.824828	S p=2e-4
0.821782	S p=2e-4
0.845487	S p=2e-4
0.980719	S p=2e-4
0.980903	S p=2e-4
0.941904	S p=2e-4
0.879597	S p=2e-4
0.886029	S p=2e-4
0.966564	S p=2e-4
0.984781	S p=2e-4
0.934207	S p=2e-4
0.95027	S p=2e-4
0.933274	S p=2e-4
0.635013	S p=2e-4
0.669942	S p=2e-4
0.331456	S p=2e-4
0.334414	S p=2e-4
0.348348	S p=2e-4
0.957475	S p=2e-4
0.932676	S p=2e-4
0.918998	S p=2e-4
0.938086	S p=2e-4
0.823674	S p=2e-4
0.936298	S p=2e-4
0.925056	S p=2e-4
0.969103	S p=2e-4
0.969408	S p=2e-4
0.82053	S p=2e-4
0.81206	S p=2e-4
0.805823	S p=2e-4
0.799351	S p=2e-4
0.790905	S p=2e-4
0.784848	S p=2e-4
0.778155	S p=2e-4
0.656708	S p=2e-4
0.643017	S p=2e-4
0.951861	S p=2e-4
0.938631	S p=2e-4
0.95069	S p=2e-4
0.936973	S p=2e-4
0.665786	S p=2e-4
0.663484	S p=2e-4
0.497562	S p=2e-4
0.493467	S p=2e-4
0.491312	S p=2e-4
0.507984	S p=2e-4
0.434477	S p=2e-4
0.41833	S p=2e-4
0.506049	S p=2e-4
0.411631	S p=2e-4
0.395439	S p=2e-4
0.58251	S p=2e-4
0.601097	S p=2e-4
0.619193	S p=2e-4
0.878151	S p=2e-4
0.583645	S p=2e-4
0.60173	S p=2e-4
0.872888	S p=2e-4
0.584291	S p=2e-4
0.449656	S p=2e-4
0.424311	S p=2e-4
0.396654	S p=2e-4
0.400549	S p=2e-4
0.411117	S p=2e-4
0.491089	S p=2e-4
0.511496	S p=2e-4
0.507138	S p=2e-4
0.578845	S p=2e-4
0.599416	S p=2e-4
0.595888	S p=2e-4
0.615535	S p=2e-4
0.612091	S p=2e-4
0.90262	S p=2e-4
0.91633	S p=2e-4
0.928958	S p=2e-4
0.65658	S p=2e-4
0.672452	S p=2e-4
0.676537	S p=2e-4
0.934231	S p=2e-4
0.93449	S p=2e-4
0.940869	S p=2e-4
0.947933	S p=2e-4
0.950842	S p=2e-4
0.855835	S p=2e-4
0.938765	S p=2e-4
0.959013	S p=2e-4
0.955069	S p=2e-4
0.964797	S p=2e-4
0.942611	S p=2e-4
0.928841	S p=2e-4
0.949741	S p=2e-4
0.934598	S p=2e-4
0.920744	S p=2e-4
0.955199	S p=2e-4
0.976787	S p=2e-4
0.977272	S p=2e-4
0.92223	S p=2e-4
0.922186	S p=2e-4
0.929804	S p=2e-4
0.967724	S p=2e-4
0.906678	S p=2e-4
0.909016	S p=2e-4
0.915357	S p=2e-4
0.860148	S p=2e-4
0.86077	S p=2e-4
0.866085	S p=2e-4
0.836041	S p=2e-4
0.844614	S p=2e-4
0.846464	S p=2e-4
0.851176	S p=2e-4
0.856922	S p=2e-4
0.822637	S p=2e-4
0.818459	S p=2e-4
0.829082	S p=2e-4
0.831896	S p=2e-4
0.8361	S p=2e-4
0.841195	S p=2e-4
0.738637	S p=2e-4
0.741498	S p=2e-4
0.749208	S p=2e-4
0.752708	S p=2e-4
0.737153	S p=2e-4
0.81924	S p=2e-4
0.677895	S p=2e-4
0.630163	S p=2e-4
0.631861	S p=2e-4
0.633315	S p=2e-4
0.63559	S p=2e-4
0.617759	S p=2e-4
0.620252	S p=2e-4
0.622752	S p=2e-4
0.573935	S p=2e-4
0.558412	S p=2e-4
0.92472	S p=2e-4
0.918737	S p=2e-4
0.510204	S p=2e-4
0.982344	S p=2e-4
0.494712	S p=2e-4
0.944121	S p=2e-4
0.924906	S p=2e-4
0.914769	S p=2e-4
0.936135	S p=2e-4
0.949941	S p=2e-4
0.646974	S p=2e-4
0.925138	S p=2e-4
0.914953	S p=2e-4
0.903467	S p=2e-4
0.91941	S p=2e-4
0.905355	S p=2e-4
0.893884	S p=2e-4
0.882448	S p=2e-4
0.872901	S p=2e-4
0.861483	S p=2e-4
0.852657	S p=2e-4
0.840589	S p=2e-4
0.84936	S p=2e-4
0.834561	S p=2e-4
0.819781	S p=2e-4
0.846758	S p=2e-4
0.832076	S p=2e-4
0.817377	S p=2e-4
0.78797	S p=2e-4
0.774819	S p=2e-4
0.762173	S p=2e-4
0.828541	S p=2e-4
0.814026	S p=2e-4
0.784873	S p=2e-4
0.770262	S p=2e-4
0.755643	S p=2e-4
0.741669	S p=2e-4
0.766569	S p=2e-4
0.752065	S p=2e-4
0.704609	S p=2e-4
0.714699	S p=2e-4
0.700358	S p=2e-4
0.685974	S p=2e-4
0.671559	S p=2e-4
0.838704	S p=2e-4
0.824603	S p=2e-4
0.549403	S p=2e-4
0.534709	S p=2e-4
0.646396	S p=2e-4
0.967914	S p=2e-4
0.628702	S p=2e-4
0.60886	S p=2e-4
0.613812	S p=2e-4
0.948605	S p=2e-4
0.593991	S p=2e-4
0.599768	S p=2e-4
0.79617	S p=2e-4
0.787701	S p=2e-4
0.736133	S p=2e-4
0.50277	S p=2e-4
0.424696	S p=2e-4
0.939838	S p=2e-4
0.940246	S p=2e-4
0.734541	S p=2e-4
0.743375	S p=2e-4
0.749243	S p=2e-4
0.758421	S p=2e-4
0.923841	S p=2e-4
0.982842	S p=2e-4
0.951729	S p=2e-4
0.904664	S p=2e-4
0.730937	S p=2e-4
0.714584	S p=2e-4
0.664851	S p=2e-4
0.649778	S p=2e-4
0.634794	S p=2e-4
0.54499	S p=2e-4
0.829536	S p=2e-4
0.94357	S p=2e-4
0.899394	S p=2e-4
0.903012	S p=2e-4
0.893471	S p=2e-4
0.885695	S p=2e-4
0.879296	S p=2e-4
0.787896	S p=2e-4
0.774801	S p=2e-4
0.950927	S p=2e-4
0.950872	S p=2e-4
0.934498	S p=2e-4
0.918125	S p=2e-4
0.819913	S p=2e-4
0.954953	S p=2e-4
0.955693	S p=2e-4
0.901816	S p=2e-4
0.894109	S p=2e-4
0.898762	S p=2e-4
0.986534	S p=2e-4
0.968908	S p=2e-4
0.912684	S p=2e-4
0.958374	S p=2e-4
0.958573	S p=2e-4
0.537093	S p=2e-4
0.53643	S p=2e-4
0.965919	S p=2e-4
0.948882	S p=2e-4
0.948804	S p=2e-4
0.915493	S p=2e-4
0.92224	S p=2e-4
0.962918	S p=2e-4
0.941127	S p=2e-4
0.947554	S p=2e-4
0.799938	S p=2e-4
0.591204	S p=2e-4
0.78367	S p=2e-4
0.57097	S p=2e-4
0.555752	S p=2e-4
0.538406	S p=2e-4
0.582115	S p=2e-4
0.591324	S p=2e-4
0.524025	S p=2e-4
0.548892	S p=2e-4
0.557623	S p=2e-4
0.566501	S p=2e-4
0.575477	S p=2e-4
0.726854	S p=2e-4
0.650953	S p=2e-4
0.659988	S p=2e-4
0.669551	S p=2e-4
0.705615	S p=2e-4
0.691489	S p=2e-4
0.625717	S p=2e-4
0.634759	S p=2e-4
0.644293	S p=2e-4
0.698131	S p=2e-4
0.684127	S p=2e-4
0.609642	S p=2e-4
0.976714	S p=2e-4
0.967176	S p=2e-4
0.45964	S p=2e-4
0.446053	S p=2e-4
0.432926	S p=2e-4
0.635473	S p=2e-4
0.665806	S p=2e-4
0.68093	S p=2e-4
0.638336	S p=2e-4
0.653582	S p=2e-4
0.668818	S p=2e-4
0.71442	S p=2e-4
0.611318	S p=2e-4
0.625844	S p=2e-4
0.640918	S p=2e-4
0.671478	S p=2e-4
0.717305	S p=2e-4
0.916723	S p=2e-4
0.723103	S p=2e-4
0.829024	S p=2e-4
0.844398	S p=2e-4
0.921005	S p=2e-4
0.355559	S p=2e-4
0.728883	S p=2e-4
0.36623	S p=2e-4
0.372641	S p=2e-4
0.679298	S p=2e-4
0.694284	S p=2e-4
0.709252	S p=2e-4
0.724191	S p=2e-4
0.400447	S p=2e-4
0.413617	S p=2e-4
0.653147	S p=2e-4
0.668172	S p=2e-4
0.683214	S p=2e-4
0.698265	S p=2e-4
0.713318	S p=2e-4
0.728366	S p=2e-4
0.888365	S p=2e-4
0.400689	S p=2e-4
0.421424	S p=2e-4
0.434669	S p=2e-4
0.448001	S p=2e-4
0.67191	S p=2e-4
0.686714	S p=2e-4
0.423254	S p=2e-4
0.430255	S p=2e-4
0.442516	S p=2e-4
0.455674	S p=2e-4
0.469011	S p=2e-4
0.482413	S p=2e-4
0.536308	S p=2e-4
0.676994	S p=2e-4
0.691642	S p=2e-4
0.451829	S p=2e-4
0.489967	S p=2e-4
0.516848	S p=2e-4
0.53034	S p=2e-4
0.681959	S p=2e-4
0.696426	S p=2e-4
0.711151	S p=2e-4
0.725865	S p=2e-4
0.524295	S p=2e-4
0.537784	S p=2e-4
0.674944	S p=2e-4
0.702729	S p=2e-4
0.716456	S p=2e-4
0.730356	S p=2e-4
0.519383	S p=2e-4
0.53165	S p=2e-4
0.545126	S p=2e-4
0.681388	S p=2e-4
0.69548	S p=2e-4
0.709507	S p=2e-4
0.723447	S p=2e-4
0.540956	S p=2e-4
0.7017	S p=2e-4
0.715887	S p=2e-4
0.730018	S p=2e-4
0.681885	S p=2e-4
0.708651	S p=2e-4
0.721817	S p=2e-4
0.736113	S p=2e-4
0.778629	S p=2e-4
0.860463	S p=2e-4
0.875633	S p=2e-4
0.716393	S p=2e-4
0.827146	S p=2e-4
0.840882	S p=2e-4
0.804762	S p=2e-4
0.819198	S p=2e-4
0.833536	S p=2e-4
0.84773	S p=2e-4
0.861715	S p=2e-4
0.875401	S p=2e-4
0.888658	S p=2e-4
0.901294	S p=2e-4
0.913026	S p=2e-4
0.811643	S p=2e-4
0.824282	S p=2e-4
0.838922	S p=2e-4
0.853498	S p=2e-4
0.867965	S p=2e-4
0.88226	S p=2e-4
0.896285	S p=2e-4
0.90989	S p=2e-4
0.858031	S p=2e-4
0.902288	S p=2e-4
0.916752	S p=2e-4
0.930856	S p=2e-4
0.92136	S p=2e-4
0.936334	S p=2e-4
0.737931	S p=2e-4
0.749697	S p=2e-4
0.747499	S p=2e-4
0.759578	S p=2e-4
0.956379	S p=2e-4
0.965667	S p=2e-4
0.978307	S p=2e-4
0.97817	S p=2e-4
0.984674	S p=2e-4
0.876164	S p=2e-4
0.889211	S p=2e-4
0.644248	S p=2e-4
0.643337	S p=2e-4
0.642102	S p=2e-4
0.883225	S p=2e-4
0.897015	S p=2e-4
0.910421	S p=2e-4
0.660955	S p=2e-4
0.659569	S p=2e-4
0.658416	S p=2e-4
0.903172	S p=2e-4
0.917409	S p=2e-4
0.965811	S p=2e-4
0.978386	S p=2e-4
0.978283	S p=2e-4
0.984744	S p=2e-4
0.848066	S p=2e-4
0.858509	S p=2e-4
0.868134	S p=2e-4
0.880145	S p=2e-4
0.889499	S p=2e-4
0.897518	S p=2e-4
0.901749	S p=2e-4
0.910695	S p=2e-4
0.917845	S p=2e-4
0.913176	S p=2e-4
0.923291	S p=2e-4
0.966089	S p=2e-4
0.874117	S p=2e-4
0.96956	S p=2e-4
0.889293	S p=2e-4
0.904519	S p=2e-4
0.956695	S p=2e-4
0.978346	S p=2e-4
0.984744	S p=2e-4
0.98477	S p=2e-4
0.836394	S p=2e-4
0.83233	S p=2e-4
0.816472	S p=2e-4
0.819768	S p=2e-4
0.976862	S p=2e-4
0.782474	S p=2e-4
0.821806	S p=2e-4
0.9405	S p=2e-4
0.963461	S p=2e-4
0.976835	S p=2e-4
0.976821	S p=2e-4
0.883345	S p=2e-4
0.894301	S p=2e-4
0.731558	S p=2e-4
0.735511	S p=2e-4
0.848212	S p=2e-4
0.860033	S p=2e-4
0.871072	S p=2e-4
0.75948	S p=2e-4
0.747497	S p=2e-4
0.719717	S p=2e-4
0.771817	S p=2e-4
0.762395	S p=2e-4
0.754411	S p=2e-4
0.745554	S p=2e-4
0.710774	S p=2e-4
0.786563	S p=2e-4
0.80391	S p=2e-4
0.794068	S p=2e-4
0.416824	S p=2e-4
0.880811	S p=2e-4
0.400234	S p=2e-4
0.883817	S p=2e-4
0.869634	S p=2e-4
0.924802	S p=2e-4
0.924779	S p=2e-4
0.909735	S p=2e-4
0.923399	S p=2e-4
0.919461	S p=2e-4
0.913408	S p=2e-4
0.974776	S p=2e-4
0.93574	S p=2e-4
0.949347	S p=2e-4
0.964156	S p=2e-4
0.922227	S p=2e-4
0.965772	S p=2e-4
0.951456	S p=2e-4
0.961102	S p=2e-4
0.951075	S p=2e-4
0.928943	S p=2e-4
0.895032	S p=2e-4
0.907039	S p=2e-4
0.939688	S p=2e-4
0.928901	S p=2e-4
0.961102	S p=2e-4
0.961544	S p=2e-4
0.869123	S p=2e-4
0.780133	S p=2e-4
0.887995	S p=2e-4
0.778863	S p=2e-4
0.788302	S p=2e-4
0.868208	S p=2e-4
0.876465	S p=2e-4
0.884006	S p=2e-4
0.897443	S p=2e-4
0.918911	S p=2e-4
0.949468	S p=2e-4
0.932623	S p=2e-4
0.941456	S p=2e-4
0.963666	S p=2e-4
0.96257	S p=2e-4
0.966491	S p=2e-4
0.957417	S p=2e-4
0.976189	S p=2e-4
0.982833	S p=2e-4
0.927161	S p=2e-4
0.84509	S p=2e-4
0.909542	S p=2e-4
0.825803	S p=2e-4
0.826558	S p=2e-4
0.832896	S p=2e-4
0.646743	S p=2e-4
0.81139	S p=2e-4
0.80177	S p=2e-4
0.594396	S p=2e-4
0.608883	S p=2e-4
0.623267	S p=2e-4
0.597597	S p=2e-4
0.611824	S p=2e-4
0.983216	S p=2e-4
0.688634	S p=2e-4
0.852385	S p=2e-4
0.851243	S p=2e-4
0.859865	S p=2e-4
0.85895	S p=2e-4
0.866853	S p=2e-4
0.981493	S p=2e-4
0.981681	S p=2e-4
0.970439	S p=2e-4
0.958766	S p=2e-4
0.957436	S p=2e-4
0.924783	S p=2e-4
0.91208	S p=2e-4
0.865104	S p=2e-4
0.80552	S p=2e-4
0.833969	S p=2e-4
0.831188	S p=2e-4
0.885763	S p=2e-4
0.818941	S p=2e-4
0.75913	S p=2e-4
0.741927	S p=2e-4
0.707521	S p=2e-4
0.690318	S p=2e-4
0.508433	S p=2e-4
0.515527	S p=2e-4
0.493748	S p=2e-4
0.502201	S p=2e-4
0.472606	S p=2e-4
0.479763	S p=2e-4
0.866208	S p=2e-4
0.922202	S p=2e-4
0.906645	S p=2e-4
0.922291	S p=2e-4
0.906755	S p=2e-4
0.512237	S p=2e-4
0.922401	S p=2e-4
0.859714	S p=2e-4
0.860434	S p=2e-4
0.878053	S p=2e-4
0.875285	S p=2e-4
0.901406	S p=2e-4
0.891266	S p=2e-4
0.888218	S p=2e-4
0.915077	S p=2e-4
0.90366	S p=2e-4
0.927722	S p=2e-4
0.9518	S p=2e-4
0.679658	S p=2e-4
0.0778426	S p=2e-4
0.813906	S p=2e-4
0.656598	S p=2e-4
0.644305	S p=2e-4
0.668763	S p=2e-4
0.656258	S p=2e-4
0.548871	S p=2e-4
0.67089	S p=2e-4
0.687225	S p=2e-4
0.66078	S p=2e-4
0.676373	S p=2e-4
0.692415	S p=2e-4
0.636008	S p=2e-4
0.845541	S p=2e-4
0.778469	S p=2e-4
0.793907	S p=2e-4
0.778617	S p=2e-4
0.770076	S p=2e-4
0.794122	S p=2e-4
0.785089	S p=2e-4
0.77543	S p=2e-4
0.799685	S p=2e-4
0.789462	S p=2e-4
0.802907	S p=2e-4
0.791641	S p=2e-4
0.890136	S p=2e-4
0.890133	S p=2e-4
0.876403	S p=2e-4
0.876399	S p=2e-4
0.845041	S p=2e-4
0.83231	S p=2e-4
0.819382	S p=2e-4
0.804827	S p=2e-4
0.794481	S p=2e-4
0.791154	S p=2e-4
0.789002	S p=2e-4
0.945222	S p=2e-4
0.718888	S p=2e-4
0.705798	S p=2e-4
0.669756	S p=2e-4
0.794391	S p=2e-4
0.793061	S p=2e-4
0.88917	S p=2e-4
0.882926	S p=2e-4
0.90792	S p=2e-4
0.902442	S p=2e-4
0.895447	S p=2e-4
0.921608	S p=2e-4
0.915295	S p=2e-4
0.852381	S p=2e-4
0.755545	S p=2e-4
0.761274	S p=2e-4
0.729531	S p=2e-4
0.740762	S p=2e-4
0.715631	S p=2e-4
0.899058	S p=2e-4
0.874558	S p=2e-4
0.869472	S p=2e-4
0.81029	S p=2e-4
0.804153	S p=2e-4
0.792484	S p=2e-4
0.786075	S p=2e-4
0.774529	S p=2e-4
0.962218	S p=2e-4
0.981043	S p=2e-4
0.869627	S p=2e-4
0.88343	S p=2e-4
0.910688	S p=2e-4
0.886786	S p=2e-4
0.636247	S p=2e-4
0.622765	S p=2e-4
0.636138	S p=2e-4
0.708411	S p=2e-4
0.986513	S p=2e-4
0.795877	S p=2e-4
0.759483	S p=2e-4
0.825706	S p=2e-4
0.807212	S p=2e-4
0.610349	S p=2e-4
0.855159	S p=2e-4
0.836145	S p=2e-4
0.459063	S p=2e-4
0.508773	S p=2e-4
0.806383	S p=2e-4
0.663818	S p=2e-4
0.669701	S p=2e-4
0.956137	S p=2e-4
0.880813	S p=2e-4
0.875503	S p=2e-4
0.968605	S p=2e-4
0.969018	S p=2e-4
0.978044	S p=2e-4
0.984485	S p=2e-4
0.895167	S p=2e-4
0.984085	S p=2e-4
0.984182	S p=2e-4
0.984281	S p=2e-4
0.950224	S p=2e-4
0.943594	S p=2e-4
0.968471	S p=2e-4
0.964843	S p=2e-4
0.955905	S p=2e-4
0.929613	S p=2e-4
0.938034	S p=2e-4
0.40143	S p=2e-4
0.90824	S p=2e-4
0.921769	S p=2e-4
0.895114	S p=2e-4
0.896106	S p=2e-4
0.889633	S p=2e-4
0.905361	S p=2e-4
0.96655	S p=2e-4
0.966739	S p=2e-4
0.962468	S p=2e-4
0.966548	S p=2e-4
0.966804	S p=2e-4
0.976483	S p=2e-4
0.752167	S p=2e-4
0.75232	S p=2e-4
0.735647	S p=2e-4
0.781041	S p=2e-4
0.733375	S p=2e-4
0.730827	S p=2e-4
0.719664	S p=2e-4
0.504101	S p=2e-4
0.483021	S p=2e-4
0.467571	S p=2e-4
0.466992	S p=2e-4
0.454919	S p=2e-4
0.451203	S p=2e-4
0.949112	S p=2e-4
0.879717	S p=2e-4
0.872983	S p=2e-4
0.294931	S p=2e-4
0.256957	S p=2e-4
0.259055	S p=2e-4
0.244789	S p=2e-4
0.231834	S p=2e-4
0.207092	S p=2e-4
0.184735	S p=2e-4
0.234235	S p=2e-4
0.219813	S p=2e-4
0.206701	S p=2e-4
0.193972	S p=2e-4
0.968362	S p=2e-4
0.472709	S p=2e-4
0.551112	S p=2e-4
0.96475	S p=2e-4
0.510341	S p=2e-4
0.627147	S p=2e-4
0.63235	S p=2e-4
0.438051	S p=2e-4
0.44484	S p=2e-4
0.452517	S p=2e-4
0.770507	S p=2e-4
0.785397	S p=2e-4
0.799887	S p=2e-4
0.736251	S p=2e-4
0.722416	S p=2e-4
0.888381	S p=2e-4
0.680299	S p=2e-4
0.775498	S p=2e-4
0.748979	S p=2e-4
0.909565	S p=2e-4
0.767958	S p=2e-4
0.916517	S p=2e-4
0.889595	S p=2e-4
0.707329	S p=2e-4
0.720768	S p=2e-4
0.859508	S p=2e-4
0.867117	S p=2e-4
0.876331	S p=2e-4
0.819253	S p=2e-4
0.822004	S p=2e-4
0.895803	S p=2e-4
0.832185	S p=2e-4
0.836613	S p=2e-4
0.839578	S p=2e-4
0.835095	S p=2e-4
0.850923	S p=2e-4
0.934685	S p=2e-4
0.924977	S p=2e-4
0.918022	S p=2e-4
0.907979	S p=2e-4
0.923145	S p=2e-4
0.901748	S p=2e-4
0.89301	S p=2e-4
0.885226	S p=2e-4
0.877415	S p=2e-4
0.871945	S p=2e-4
0.861501	S p=2e-4
0.734547	S p=2e-4
0.719936	S p=2e-4
0.726073	S p=2e-4
0.718283	S p=2e-4
0.702142	S p=2e-4
0.709931	S p=2e-4
0.670016	S p=2e-4
0.655613	S p=2e-4
0.639352	S p=2e-4
0.622971	S p=2e-4
0.647943	S p=2e-4
0.612397	S p=2e-4
0.59486	S p=2e-4
0.594317	S p=2e-4
0.681688	S p=2e-4
0.584569	S p=2e-4
0.727506	S p=2e-4
0.305357	S p=2e-4
0.269144	S p=2e-4
0.263058	S p=2e-4
0.854833	S p=2e-4
0.854953	S p=2e-4
0.866033	S p=2e-4
0.870462	S p=2e-4
0.825997	S p=2e-4
0.854951	S p=2e-4
0.913759	S p=2e-4
0.97981	S p=2e-4
0.831707	S p=2e-4
0.865144	S p=2e-4
0.900318	S p=2e-4
0.912238	S p=2e-4
0.937132	S p=2e-4
0.950781	S p=2e-4
0.961294	S p=2e-4
0.967908	S p=2e-4
0.951911	S p=2e-4
0.951864	S p=2e-4
0.95183	S p=2e-4
0.93582	S p=2e-4
0.919777	S p=2e-4
0.88781	S p=2e-4
0.887607	S p=2e-4
0.871789	S p=2e-4
0.871652	S p=2e-4
0.871553	S p=2e-4
0.855612	S p=2e-4
0.856265	S p=2e-4
0.841487	S p=2e-4
0.846342	S p=2e-4
0.853835	S p=2e-4
0.823536	S p=2e-4
0.826439	S p=2e-4
0.8075	S p=2e-4
0.811185	S p=2e-4
0.791465	S p=2e-4
0.79577	S p=2e-4
0.815219	S p=2e-4
0.930576	S p=2e-4
0.780228	S p=2e-4
0.761033	S p=2e-4
0.764583	S p=2e-4
0.745623	S p=2e-4
0.748855	S p=2e-4
0.76914	S p=2e-4
0.773686	S p=2e-4
0.777475	S p=2e-4
0.730897	S p=2e-4
0.730113	S p=2e-4
0.749731	S p=2e-4
0.753358	S p=2e-4
0.75759	S p=2e-4
0.715368	S p=2e-4
0.714519	S p=2e-4
0.733302	S p=2e-4
0.737452	S p=2e-4
0.756894	S p=2e-4
0.760886	S p=2e-4
0.721444	S p=2e-4
0.701366	S p=2e-4
0.705351	S p=2e-4
0.724552	S p=2e-4
0.685427	S p=2e-4
0.689187	S p=2e-4
0.692521	S p=2e-4
0.70421	S p=2e-4
0.669403	S p=2e-4
0.676139	S p=2e-4
0.614746	S p=2e-4
0.62401	S p=2e-4
0.598385	S p=2e-4
0.57831	S p=2e-4
0.627284	S p=2e-4
0.604514	S p=2e-4
0.589411	S p=2e-4
0.511954	S p=2e-4
0.498921	S p=2e-4
0.496129	S p=2e-4
0.486023	S p=2e-4
0.519862	S p=2e-4
0.399216	S p=2e-4
0.470976	S p=2e-4
0.761985	S p=2e-4
0.362459	S p=2e-4
0.324741	S p=2e-4
0.33762	S p=2e-4
0.350745	S p=2e-4
0.312773	S p=2e-4
0.129798	S p=2e-4
0.171166	S p=2e-4
0.187572	S p=2e-4
0.180702	S p=2e-4
0.829826	S p=2e-4
0.814798	S p=2e-4
0.700774	S p=2e-4
0.818679	S p=2e-4
0.852942	S p=2e-4
0.871248	S p=2e-4
0.889579	S p=2e-4
0.71617	S p=2e-4
0.733304	S p=2e-4
0.723	S p=2e-4
0.280518	S p=2e-4
0.279103	S p=2e-4
0.402739	S p=2e-4
0.295189	S p=2e-4
0.766727	S p=2e-4
0.790693	S p=2e-4
0.584272	S p=2e-4
0.579863	S p=2e-4
0.961568	S p=2e-4
0.540523	S p=2e-4
0.876026	S p=2e-4
0.838126	S p=2e-4
0.851351	S p=2e-4
0.738968	S p=2e-4
0.745851	S p=2e-4
0.976886	S p=2e-4
0.983671	S p=2e-4
0.903916	S p=2e-4
0.89681	S p=2e-4
0.837873	S p=2e-4
0.840257	S p=2e-4
0.815511	S p=2e-4
0.805749	S p=2e-4
0.714256	S p=2e-4
0.801089	S p=2e-4
0.791855	S p=2e-4
0.696908	S p=2e-4
0.691968	S p=2e-4
0.601569	S p=2e-4
0.545177	S p=2e-4
0.953289	S p=2e-4
0.940331	S p=2e-4
0.545485	S p=2e-4
0.347206	S p=2e-4
0.343865	S p=2e-4
0.333669	S p=2e-4
0.57852	S p=2e-4
0.24833	S p=2e-4
0.823277	S p=2e-4
0.829149	S p=2e-4
0.839345	S p=2e-4
0.826285	S p=2e-4
0.827417	S p=2e-4
0.812361	S p=2e-4
0.942797	S p=2e-4
0.942758	S p=2e-4
0.96355	S p=2e-4
0.963926	S p=2e-4
0.954296	S p=2e-4
0.948611	S p=2e-4
0.94916	S p=2e-4
0.932235	S p=2e-4
0.920176	S p=2e-4
0.934988	S p=2e-4
0.929017	S p=2e-4
0.933385	S p=2e-4
0.921463	S p=2e-4
0.92167	S p=2e-4
0.921915	S p=2e-4
0.911757	S p=2e-4
0.869343	S p=2e-4
0.478344	S p=2e-4
0.485632	S p=2e-4
0.506475	S p=2e-4
0.524846	S p=2e-4
0.529067	S p=2e-4
0.536007	S p=2e-4
0.539876	S p=2e-4
0.543794	S p=2e-4
0.549056	S p=2e-4
0.534834	S p=2e-4
0.543054	S p=2e-4
0.547094	S p=2e-4
0.551059	S p=2e-4
0.554924	S p=2e-4
0.55867	S p=2e-4
0.563358	S p=2e-4
0.549608	S p=2e-4
0.553836	S p=2e-4
0.566109	S p=2e-4
0.569985	S p=2e-4
0.585053	S p=2e-4
0.659315	S p=2e-4
0.666131	S p=2e-4
0.672916	S p=2e-4
0.673504	S p=2e-4
0.679992	S p=2e-4
0.845482	S p=2e-4
0.883791	S p=2e-4
0.736246	S p=2e-4
0.889873	S p=2e-4
0.899991	S p=2e-4
0.887875	S p=2e-4
0.89561	S p=2e-4
0.901704	S p=2e-4
0.911821	S p=2e-4
0.965291	S p=2e-4
0.909281	S p=2e-4
0.932784	S p=2e-4
0.932893	S p=2e-4
0.882833	S p=2e-4
0.882058	S p=2e-4
0.879309	S p=2e-4
0.843809	S p=2e-4
0.828033	S p=2e-4
0.812138	S p=2e-4
0.712228	S p=2e-4
0.88558	S p=2e-4
0.869235	S p=2e-4
0.70904	S p=2e-4
0.693061	S p=2e-4
0.677019	S p=2e-4
0.901902	S p=2e-4
0.885552	S p=2e-4
0.771105	S p=2e-4
0.754755	S p=2e-4
0.689654	S p=2e-4
0.673835	S p=2e-4
0.901908	S p=2e-4
0.885559	S p=2e-4
0.869211	S p=2e-4
0.771121	S p=2e-4
0.754773	S p=2e-4
0.673861	S p=2e-4
0.65797	S p=2e-4
0.642015	S p=2e-4
0.609941	S p=2e-4
0.593835	S p=2e-4
0.57769	S p=2e-4
0.561511	S p=2e-4
0.316361	S p=2e-4
0.300155	S p=2e-4
0.900724	S p=2e-4
0.884573	S p=2e-4
0.693133	S p=2e-4
0.677096	S p=2e-4
0.644871	S p=2e-4
0.628694	S p=2e-4
0.596241	S p=2e-4
0.56368	S p=2e-4
0.531034	S p=2e-4
0.514685	S p=2e-4
0.498322	S p=2e-4
0.383494	S p=2e-4
0.317762	S p=2e-4
0.301327	S p=2e-4
0.647427	S p=2e-4
0.631125	S p=2e-4
0.614801	S p=2e-4
0.500146	S p=2e-4
0.467316	S p=2e-4
0.450897	S p=2e-4
0.434477	S p=2e-4
0.401638	S p=2e-4
0.385222	S p=2e-4
0.60047	S p=2e-4
0.469149	S p=2e-4
0.612861	S p=2e-4
0.398269	S p=2e-4
0.676728	S p=2e-4
0.811611	S p=2e-4
0.816653	S p=2e-4
0.824806	S p=2e-4
0.720034	S p=2e-4
0.733781	S p=2e-4
0.699471	S p=2e-4
0.714114	S p=2e-4
0.728609	S p=2e-4
0.735692	S p=2e-4
0.729457	S p=2e-4
0.723206	S p=2e-4
0.749436	S p=2e-4
0.734709	S p=2e-4
0.764498	S p=2e-4
0.754036	S p=2e-4
0.749901	S p=2e-4
0.852937	S p=2e-4
0.784396	S p=2e-4
0.779459	S p=2e-4
0.769374	S p=2e-4
0.765002	S p=2e-4
0.838358	S p=2e-4
0.952148	S p=2e-4
0.961986	S p=2e-4
0.97601	S p=2e-4
0.949872	S p=2e-4
0.698082	S p=2e-4
0.946586	S p=2e-4
0.964391	S p=2e-4
0.71084	S p=2e-4
0.524416	S p=2e-4
0.634263	S p=2e-4
0.653937	S p=2e-4
0.845406	S p=2e-4
0.955584	S p=2e-4
0.909319	S p=2e-4
0.898371	S p=2e-4
0.88216	S p=2e-4
0.875085	S p=2e-4
0.911572	S p=2e-4
0.894217	S p=2e-4
0.252055	S p=2e-4
0.724453	S p=2e-4
0.740814	S p=2e-4
0.738109	S p=2e-4
0.747529	S p=2e-4
0.763915	S p=2e-4
0.773486	S p=2e-4
0.78951	S p=2e-4
0.805945	S p=2e-4
0.788612	S p=2e-4
0.799979	S p=2e-4
0.804309	S p=2e-4
0.808296	S p=2e-4
0.819863	S p=2e-4
0.809471	S p=2e-4
0.822803	S p=2e-4
0.822529	S p=2e-4
0.836682	S p=2e-4
0.822414	S p=2e-4
0.981093	S p=2e-4
0.740735	S p=2e-4
0.751952	S p=2e-4
0.876883	S p=2e-4
0.897398	S p=2e-4
0.89006	S p=2e-4
0.881545	S p=2e-4
0.87154	S p=2e-4
0.860215	S p=2e-4
0.870846	S p=2e-4
0.859636	S p=2e-4
0.849039	S p=2e-4
0.838	S p=2e-4
0.778117	S p=2e-4
0.781441	S p=2e-4
0.764561	S p=2e-4
0.786843	S p=2e-4
0.810067	S p=2e-4
0.793333	S p=2e-4
0.81644	S p=2e-4
0.798989	S p=2e-4
0.621579	S p=2e-4
0.80102	S p=2e-4
0.814019	S p=2e-4
0.698098	S p=2e-4
0.823734	S p=2e-4
0.656101	S p=2e-4
0.833516	S p=2e-4
0.847289	S p=2e-4
0.855487	S p=2e-4
0.862437	S p=2e-4
0.860688	S p=2e-4
0.869554	S p=2e-4
0.8771	S p=2e-4
0.789717	S p=2e-4
0.795708	S p=2e-4
0.873552	S p=2e-4
0.883231	S p=2e-4
0.891544	S p=2e-4
0.920196	S p=2e-4
0.932172	S p=2e-4
0.810804	S p=2e-4
0.81615	S p=2e-4
0.942467	S p=2e-4
0.83862	S p=2e-4
0.851466	S p=2e-4
0.855286	S p=2e-4
0.874051	S p=2e-4
0.86961	S p=2e-4
0.876787	S p=2e-4
0.882414	S p=2e-4
0.88624	S p=2e-4
0.887999	S p=2e-4
0.8793	S p=2e-4
0.822245	S p=2e-4
0.873184	S p=2e-4
0.865264	S p=2e-4
0.825293	S p=2e-4
0.816236	S p=2e-4
0.806324	S p=2e-4
0.810557	S p=2e-4
0.801999	S p=2e-4
0.792605	S p=2e-4
0.778548	S p=2e-4
0.703149	S p=2e-4
0.693753	S p=2e-4
0.688857	S p=2e-4
0.679676	S p=2e-4
0.671297	S p=2e-4
0.663661	S p=2e-4
0.683076	S p=2e-4
0.674501	S p=2e-4
0.665498	S p=2e-4
0.656128	S p=2e-4
0.67743	S p=2e-4
0.668567	S p=2e-4
0.663375	S p=2e-4
0.840448	S p=2e-4
0.82575	S p=2e-4
0.810726	S p=2e-4
0.795649	S p=2e-4
0.780156	S p=2e-4
0.656279	S p=2e-4
0.698965	S p=2e-4
0.682707	S p=2e-4
0.666428	S p=2e-4
0.650141	S p=2e-4
0.660108	S p=2e-4
0.653677	S p=2e-4
0.767752	S p=2e-4
0.587815	S p=2e-4
0.791104	S p=2e-4
0.961546	S p=2e-4
0.740783	S p=2e-4
0.901965	S p=2e-4
0.913743	S p=2e-4
0.728644	S p=2e-4
0.855635	S p=2e-4
0.83203	S p=2e-4
0.812616	S p=2e-4
0.672411	S p=2e-4
0.657896	S p=2e-4
0.811743	S p=2e-4
0.796871	S p=2e-4
0.815562	S p=2e-4
0.801331	S p=2e-4
0.835079	S p=2e-4
0.820611	S p=2e-4
0.805994	S p=2e-4
0.771025	S p=2e-4
0.845707	S p=2e-4
0.647319	S p=2e-4
0.78277	S p=2e-4
0.768735	S p=2e-4
0.667652	S p=2e-4
0.623229	S p=2e-4
0.628959	S p=2e-4
0.678493	S p=2e-4
0.728668	S p=2e-4
0.950462	S p=2e-4
0.693927	S p=2e-4
0.680957	S p=2e-4
0.715903	S p=2e-4
0.702964	S p=2e-4
0.6897	S p=2e-4
0.762561	S p=2e-4
0.711836	S p=2e-4
0.698272	S p=2e-4
0.772712	S p=2e-4
0.728808	S p=2e-4
0.700298	S p=2e-4
0.387963	S p=2e-4
0.952439	S p=2e-4
0.707716	S p=2e-4
0.955261	S p=2e-4
0.964484	S p=2e-4
0.644439	S p=2e-4
0.619083	S p=2e-4
0.789077	S p=2e-4
0.775755	S p=2e-4
0.641865	S p=2e-4
0.81211	S p=2e-4
0.79869	S p=2e-4
0.784919	S p=2e-4
0.807641	S p=2e-4
0.797681	S p=2e-4
0.798992	S p=2e-4
0.576296	S p=2e-4
0.760591	S p=2e-4
0.596468	S p=2e-4
0.596842	S p=2e-4
0.773001	S p=2e-4
0.966913	S p=2e-4
0.962542	S p=2e-4
0.942388	S p=2e-4
0.942237	S p=2e-4
0.961584	S p=2e-4
0.864609	S p=2e-4
0.830054	S p=2e-4
0.846133	S p=2e-4
0.86188	S p=2e-4
0.804164	S p=2e-4
0.81982	S p=2e-4
0.591514	S p=2e-4
0.578725	S p=2e-4
0.836873	S p=2e-4
0.849914	S p=2e-4
0.836846	S p=2e-4
0.822865	S p=2e-4
0.796	S p=2e-4
0.783	S p=2e-4
0.796435	S p=2e-4
0.88382	S p=2e-4
0.905516	S p=2e-4
0.921548	S p=2e-4
0.913679	S p=2e-4
0.845792	S p=2e-4
0.850368	S p=2e-4
[truncated: 678,222+ more rows]

## Sheet: SourceDataFig3f
Exponent	Condition	Label	GrowthMode	ProbaDriverAcqu	SampleID
3.66229	pdriver2e-4	S p=2e-4	Surface	0.0002	0
3.63175	pdriver2e-4	S p=2e-4	Surface	0.0002	1
3.8684	pdriver2e-4	S p=2e-4	Surface	0.0002	2
3.97359	pdriver2e-4	S p=2e-4	Surface	0.0002	3
3.71661	pdriver2e-4	S p=2e-4	Surface	0.0002	4
4.00753	pdriver2e-4	S p=2e-4	Surface	0.0002	5
3.6906	pdriver2e-4	S p=2e-4	Surface	0.0002	6
3.86713	pdriver2e-4	S p=2e-4	Surface	0.0002	7
3.45742	pdriver2e-4	S p=2e-4	Surface	0.0002	8
3.56092	pdriver2e-4	S p=2e-4	Surface	0.0002	9
3.70171	pdriver2e-4	S p=2e-4	Surface	0.0002	10
3.48467	pdriver2e-4	S p=2e-4	Surface	0.0002	11
3.69728	pdriver2e-4	S p=2e-4	Surface	0.0002	12
3.78377	pdriver2e-4	S p=2e-4	Surface	0.0002	13
3.78202	pdriver2e-4	S p=2e-4	Surface	0.0002	14
3.96857	pdriver2e-4	S p=2e-4	Surface	0.0002	15
3.67707	pdriver2e-4	S p=2e-4	Surface	0.0002	16
3.74938	pdriver2e-4	S p=2e-4	Surface	0.0002	17
3.75496	pdriver2e-4	S p=2e-4	Surface	0.0002	18
3.68523	pdriver2e-4	S p=2e-4	Surface	0.0002	19
3.68304	pdriver2e-4	S p=2e-4	Surface	0.0002	20
3.70907	pdriver2e-4	S p=2e-4	Surface	0.0002	21
3.86797	pdriver2e-4	S p=2e-4	Surface	0.0002	22
3.76414	pdriver2e-4	S p=2e-4	Surface	0.0002	23
3.38942	pdriver2e-4	S p=2e-4	Surface	0.0002	24
3.90766	pdriver2e-4	S p=2e-4	Surface	0.0002	25
3.76345	pdriver2e-4	S p=2e-4	Surface	0.0002	26
4.03034	pdriver2e-4	S p=2e-4	Surface	0.0002	27
3.87996	pdriver2e-4	S p=2e-4	Surface	0.0002	28
3.89755	pdriver2e-4	S p=2e-4	Surface	0.0002	29
3.62959	pdriver2e-4	S p=2e-4	Surface	0.0002	30
3.61383	pdriver2e-4	S p=2e-4	Surface	0.0002	31
3.37396	pdriver2e-4	S p=2e-4	Surface	0.0002	32
3.63864	pdriver2e-4	S p=2e-4	Surface	0.0002	33
4.00826	pdriver2e-4	S p=2e-4	Surface	0.0002	34
3.91166	pdriver2e-4	S p=2e-4	Surface	0.0002	35
3.46702	pdriver2e-4	S p=2e-4	Surface	0.0002	36
3.69027	pdriver2e-4	S p=2e-4	Surface	0.0002	37
3.31862	pdriver2e-4	S p=2e-4	Surface	0.0002	38
3.44824	pdriver2e-4	S p=2e-4	Surface	0.0002	39
3.76164	pdriver2e-4	S p=2e-4	Surface	0.0002	40
4.00749	pdriver2e-4	S p=2e-4	Surface	0.0002	41
3.71969	pdriver2e-4	S p=2e-4	Surface	0.0002	42
3.54776	pdriver2e-4	S p=2e-4	Surface	0.0002	43
4.01981	pdriver2e-4	S p=2e-4	Surface	0.0002	44
3.71924	pdriver2e-4	S p=2e-4	Surface	0.0002	45
3.67076	pdriver2e-4	S p=2e-4	Surface	0.0002	46
3.70545	pdriver2e-4	S p=2e-4	Surface	0.0002	47
4.0817	pdriver2e-4	S p=2e-4	Surface	0.0002	48
3.74829	pdriver2e-4	S p=2e-4	Surface	0.0002	49
3.61649	pdriver2e-4	S p=2e-4	Surface	0.0002	50
3.43738	pdriver2e-4	S p=2e-4	Surface	0.0002	51
3.78679	pdriver2e-4	S p=2e-4	Surface	0.0002	52
3.97482	pdriver2e-4	S p=2e-4	Surface	0.0002	53
3.79734	pdriver2e-4	S p=2e-4	Surface	0.0002	54
3.84774	pdriver2e-4	S p=2e-4	Surface	0.0002	55
3.55323	pdriver2e-4	S p=2e-4	Surface	0.0002	56
3.82025	pdriver2e-4	S p=2e-4	Surface	0.0002	57
3.60388	pdriver2e-4	S p=2e-4	Surface	0.0002	58
3.61967	pdriver2e-4	S p=2e-4	Surface	0.0002	59
3.86611	pdriver2e-4	S p=2e-4	Surface	0.0002	60
3.75249	pdriver2e-4	S p=2e-4	Surface	0.0002	61
3.70934	pdriver2e-4	S p=2e-4	Surface	0.0002	62
3.75728	pdriver2e-4	S p=2e-4	Surface	0.0002	63
3.99673	pdriver2e-4	S p=2e-4	Surface	0.0002	64
4.00702	pdriver2e-4	S p=2e-4	Surface	0.0002	65
3.37307	pdriver2e-4	S p=2e-4	Surface	0.0002	66
3.81313	pdriver2e-4	S p=2e-4	Surface	0.0002	67
3.66007	pdriver2e-4	S p=2e-4	Surface	0.0002	68
3.75261	pdriver2e-4	S p=2e-4	Surface	0.0002	69
4.07016	pdriver2e-4	S p=2e-4	Surface	0.0002	70
4.19531	pdriver2e-4	S p=2e-4	Surface	0.0002	71
3.65938	pdriver2e-4	S p=2e-4	Surface	0.0002	72
3.62057	pdriver2e-4	S p=2e-4	Surface	0.0002	73
3.779	pdriver2e-4	S p=2e-4	Surface	0.0002	74
3.6372	pdriver2e-4	S p=2e-4	Surface	0.0002	75
3.60515	pdriver2e-4	S p=2e-4	Surface	0.0002	76
3.68977	pdriver2e-4	S p=2e-4	Surface	0.0002	77
3.9126	pdriver2e-4	S p=2e-4	Surface	0.0002	78
4.04548	pdriver2e-4	S p=2e-4	Surface	0.0002	79
3.77611	pdriver2e-4	S p=2e-4	Surface	0.0002	80
3.66681	pdriver2e-4	S p=2e-4	Surface	0.0002	81
3.94464	pdriver2e-4	S p=2e-4	Surface	0.0002	82
3.56766	pdriver2e-4	S p=2e-4	Surface	0.0002	83
3.5951	pdriver2e-4	S p=2e-4	Surface	0.0002	84
4.28991	pdriver2e-4	S p=2e-4	Surface	0.0002	85
3.62251	pdriver2e-4	S p=2e-4	Surface	0.0002	86
3.65644	pdriver2e-4	S p=2e-4	Surface	0.0002	87
3.72069	pdriver2e-4	S p=2e-4	Surface	0.0002	88
3.4681	pdriver2e-4	S p=2e-4	Surface	0.0002	89
3.91622	pdriver2e-4	S p=2e-4	Surface	0.0002	90
3.89367	pdriver2e-4	S p=2e-4	Surface	0.0002	91
3.73033	pdriver2e-4	S p=2e-4	Surface	0.0002	92
3.3207	pdriver2e-4	S p=2e-4	Surface	0.0002	93
3.51885	pdriver2e-4	S p=2e-4	Surface	0.0002	94
3.68344	pdriver2e-4	S p=2e-4	Surface	0.0002	95
3.4731	pdriver2e-4	S p=2e-4	Surface	0.0002	96
3.66598	pdriver2e-4	S p=2e-4	Surface	0.0002	97
3.46972	pdriver2e-4	S p=2e-4	Surface	0.0002	98
3.90908	pdriver2e-4	S p=2e-4	Surface	0.0002	99
3.77911	pdriver4e-4	S p=4e-4	Surface	0.0004	0
3.9512	pdriver4e-4	S p=4e-4	Surface	0.0004	1
3.58459	pdriver4e-4	S p=4e-4	Surface	0.0004	2
3.58919	pdriver4e-4	S p=4e-4	Surface	0.0004	3
3.50756	pdriver4e-4	S p=4e-4	Surface	0.0004	4
3.62943	pdriver4e-4	S p=4e-4	Surface	0.0004	5
3.61877	pdriver4e-4	S p=4e-4	Surface	0.0004	6
3.83477	pdriver4e-4	S p=4e-4	Surface	0.0004	7
3.65366	pdriver4e-4	S p=4e-4	Surface	0.0004	8
3.49094	pdriver4e-4	S p=4e-4	Surface	0.0004	9
3.44577	pdriver4e-4	S p=4e-4	Surface	0.0004	10
3.80985	pdriver4e-4	S p=4e-4	Surface	0.0004	11
3.4807	pdriver4e-4	S p=4e-4	Surface	0.0004	12
3.58713	pdriver4e-4	S p=4e-4	Surface	0.0004	13
3.93267	pdriver4e-4	S p=4e-4	Surface	0.0004	14
3.51176	pdriver4e-4	S p=4e-4	Surface	0.0004	15
3.6598	pdriver4e-4	S p=4e-4	Surface	0.0004	16
3.86862	pdriver4e-4	S p=4e-4	Surface	0.0004	17
3.6951	pdriver4e-4	S p=4e-4	Surface	0.0004	18
3.75018	pdriver4e-4	S p=4e-4	Surface	0.0004	19
3.59594	pdriver4e-4	S p=4e-4	Surface	0.0004	20
3.71423	pdriver4e-4	S p=4e-4	Surface	0.0004	21
3.80834	pdriver4e-4	S p=4e-4	Surface	0.0004	22
4.02042	pdriver4e-4	S p=4e-4	Surface	0.0004	23
3.8594	pdriver4e-4	S p=4e-4	Surface	0.0004	24
3.68425	pdriver4e-4	S p=4e-4	Surface	0.0004	25
3.4545	pdriver4e-4	S p=4e-4	Surface	0.0004	26
3.54017	pdriver4e-4	S p=4e-4	Surface	0.0004	27
3.94186	pdriver4e-4	S p=4e-4	Surface	0.0004	28
3.52905	pdriver4e-4	S p=4e-4	Surface	0.0004	29
3.96398	pdriver4e-4	S p=4e-4	Surface	0.0004	30
3.68093	pdriver4e-4	S p=4e-4	Surface	0.0004	31
3.66391	pdriver4e-4	S p=4e-4	Surface	0.0004	32
3.61322	pdriver4e-4	S p=4e-4	Surface	0.0004	33
3.75791	pdriver4e-4	S p=4e-4	Surface	0.0004	34
3.78341	pdriver4e-4	S p=4e-4	Surface	0.0004	35
4.01816	pdriver4e-4	S p=4e-4	Surface	0.0004	36
3.65588	pdriver4e-4	S p=4e-4	Surface	0.0004	37
3.75613	pdriver4e-4	S p=4e-4	Surface	0.0004	38
3.72426	pdriver4e-4	S p=4e-4	Surface	0.0004	39
3.8596	pdriver4e-4	S p=4e-4	Surface	0.0004	40
3.83491	pdriver4e-4	S p=4e-4	Surface	0.0004	41
4.28843	pdriver4e-4	S p=4e-4	Surface	0.0004	42
3.5701	pdriver4e-4	S p=4e-4	Surface	0.0004	43
3.48896	pdriver4e-4	S p=4e-4	Surface	0.0004	44
3.66544	pdriver4e-4	S p=4e-4	Surface	0.0004	45
3.84994	pdriver4e-4	S p=4e-4	Surface	0.0004	46
3.55549	pdriver4e-4	S p=4e-4	Surface	0.0004	47
3.9565	pdriver4e-4	S p=4e-4	Surface	0.0004	48
3.67721	pdriver4e-4	S p=4e-4	Surface	0.0004	49
3.67408	pdriver4e-4	S p=4e-4	Surface	0.0004	50
3.93382	pdriver4e-4	S p=4e-4	Surface	0.0004	51
3.79143	pdriver4e-4	S p=4e-4	Surface	0.0004	52
3.82404	pdriver4e-4	S p=4e-4	Surface	0.0004	53
3.73951	pdriver4e-4	S p=4e-4	Surface	0.0004	54
3.66166	pdriver4e-4	S p=4e-4	Surface	0.0004	55
3.58349	pdriver4e-4	S p=4e-4	Surface	0.0004	56
3.86009	pdriver4e-4	S p=4e-4	Surface	0.0004	57
3.78397	pdriver4e-4	S p=4e-4	Surface	0.0004	58
3.68433	pdriver4e-4	S p=4e-4	Surface	0.0004	59
3.62356	pdriver4e-4	S p=4e-4	Surface	0.0004	60
3.65956	pdriver4e-4	S p=4e-4	Surface	0.0004	61
3.59735	pdriver4e-4	S p=4e-4	Surface	0.0004	62
3.3216	pdriver4e-4	S p=4e-4	Surface	0.0004	63
3.6503	pdriver4e-4	S p=4e-4	Surface	0.0004	64
3.87676	pdriver4e-4	S p=4e-4	Surface	0.0004	65
3.91428	pdriver4e-4	S p=4e-4	Surface	0.0004	66
4.08634	pdriver4e-4	S p=4e-4	Surface	0.0004	67
3.82201	pdriver4e-4	S p=4e-4	Surface	0.0004	68
3.71583	pdriver4e-4	S p=4e-4	Surface	0.0004	69
3.37297	pdriver4e-4	S p=4e-4	Surface	0.0004	70
3.45794	pdriver4e-4	S p=4e-4	Surface	0.0004	71
3.58767	pdriver4e-4	S p=4e-4	Surface	0.0004	72
3.59556	pdriver4e-4	S p=4e-4	Surface	0.0004	73
3.67169	pdriver4e-4	S p=4e-4	Surface	0.0004	74
3.71904	pdriver4e-4	S p=4e-4	Surface	0.0004	75
3.64241	pdriver4e-4	S p=4e-4	Surface	0.0004	76
3.66321	pdriver4e-4	S p=4e-4	Surface	0.0004	77
3.39446	pdriver4e-4	S p=4e-4	Surface	0.0004	78
3.58229	pdriver4e-4	S p=4e-4	Surface	0.0004	79
3.78072	pdriver4e-4	S p=4e-4	Surface	0.0004	80
3.54849	pdriver4e-4	S p=4e-4	Surface	0.0004	81
3.76061	pdriver4e-4	S p=4e-4	Surface	0.0004	82
3.59776	pdriver4e-4	S p=4e-4	Surface	0.0004	83
3.38116	pdriver4e-4	S p=4e-4	Surface	0.0004	84
3.46618	pdriver4e-4	S p=4e-4	Surface	0.0004	85
3.65012	pdriver4e-4	S p=4e-4	Surface	0.0004	86
3.60764	pdriver4e-4	S p=4e-4	Surface	0.0004	87
3.74643	pdriver4e-4	S p=4e-4	Surface	0.0004	88
3.81192	pdriver4e-4	S p=4e-4	Surface	0.0004	89
3.87514	pdriver4e-4	S p=4e-4	Surface	0.0004	90
3.82769	pdriver4e-4	S p=4e-4	Surface	0.0004	91
3.61605	pdriver4e-4	S p=4e-4	Surface	0.0004	92
4.01903	pdriver4e-4	S p=4e-4	Surface	0.0004	93
3.6412	pdriver4e-4	S p=4e-4	Surface	0.0004	94
3.30214	pdriver4e-4	S p=4e-4	Surface	0.0004	95
3.51596	pdriver4e-4	S p=4e-4	Surface	0.0004	96
3.65642	pdriver4e-4	S p=4e-4	Surface	0.0004	97
3.51424	pdriver4e-4	S p=4e-4	Surface	0.0004	98
3.5498	pdriver4e-4	S p=4e-4	Surface	0.0004	99
3.38297	pdriver6e-4	S p=6e-4	Surface	0.0006	0
3.54722	pdriver6e-4	S p=6e-4	Surface	0.0006	1
3.64057	pdriver6e-4	S p=6e-4	Surface	0.0006	2
3.33808	pdriver6e-4	S p=6e-4	Surface	0.0006	3
3.57204	pdriver6e-4	S p=6e-4	Surface	0.0006	4
3.21747	pdriver6e-4	S p=6e-4	Surface	0.0006	5
3.32224	pdriver6e-4	S p=6e-4	Surface	0.0006	6
3.24458	pdriver6e-4	S p=6e-4	Surface	0.0006	7
3.17407	pdriver6e-4	S p=6e-4	Surface	0.0006	8
3.65688	pdriver6e-4	S p=6e-4	Surface	0.0006	9
3.24433	pdriver6e-4	S p=6e-4	Surface	0.0006	10
3.45462	pdriver6e-4	S p=6e-4	Surface	0.0006	11
3.64581	pdriver6e-4	S p=6e-4	Surface	0.0006	12
3.66616	pdriver6e-4	S p=6e-4	Surface	0.0006	13
3.43844	pdriver6e-4	S p=6e-4	Surface	0.0006	14
3.42815	pdriver6e-4	S p=6e-4	Surface	0.0006	15
3.41952	pdriver6e-4	S p=6e-4	Surface	0.0006	16
3.47724	pdriver6e-4	S p=6e-4	Surface	0.0006	17
3.3553	pdriver6e-4	S p=6e-4	Surface	0.0006	18
3.38577	pdriver6e-4	S p=6e-4	Surface	0.0006	19
3.54678	pdriver6e-4	S p=6e-4	Surface	0.0006	20
3.42269	pdriver6e-4	S p=6e-4	Surface	0.0006	21
3.2142	pdriver6e-4	S p=6e-4	Surface	0.0006	22
3.50126	pdriver6e-4	S p=6e-4	Surface	0.0006	23
3.56148	pdriver6e-4	S p=6e-4	Surface	0.0006	24
3.53494	pdriver6e-4	S p=6e-4	Surface	0.0006	25
3.29929	pdriver6e-4	S p=6e-4	Surface	0.0006	26
3.4697	pdriver6e-4	S p=6e-4	Surface	0.0006	27
3.46079	pdriver6e-4	S p=6e-4	Surface	0.0006	28
3.63417	pdriver6e-4	S p=6e-4	Surface	0.0006	29
3.45156	pdriver6e-4	S p=6e-4	Surface	0.0006	30
3.77865	pdriver6e-4	S p=6e-4	Surface	0.0006	31
3.34132	pdriver6e-4	S p=6e-4	Surface	0.0006	32
3.43953	pdriver6e-4	S p=6e-4	Surface	0.0006	33
3.71132	pdriver6e-4	S p=6e-4	Surface	0.0006	34
3.31886	pdriver6e-4	S p=6e-4	Surface	0.0006	35
3.42201	pdriver6e-4	S p=6e-4	Surface	0.0006	36
3.44644	pdriver6e-4	S p=6e-4	Surface	0.0006	37
3.41938	pdriver6e-4	S p=6e-4	Surface	0.0006	38
3.50558	pdriver6e-4	S p=6e-4	Surface	0.0006	39
3.55468	pdriver6e-4	S p=6e-4	Surface	0.0006	40
3.6547	pdriver6e-4	S p=6e-4	Surface	0.0006	41
3.15134	pdriver6e-4	S p=6e-4	Surface	0.0006	42
3.91109	pdriver6e-4	S p=6e-4	Surface	0.0006	43
3.53034	pdriver6e-4	S p=6e-4	Surface	0.0006	44
3.40174	pdriver6e-4	S p=6e-4	Surface	0.0006	45
3.60346	pdriver6e-4	S p=6e-4	Surface	0.0006	46
3.59313	pdriver6e-4	S p=6e-4	Surface	0.0006	47
3.63375	pdriver6e-4	S p=6e-4	Surface	0.0006	48
3.68795	pdriver6e-4	S p=6e-4	Surface	0.0006	49
3.86982	pdriver6e-4	S p=6e-4	Surface	0.0006	50
3.56009	pdriver6e-4	S p=6e-4	Surface	0.0006	51
3.42928	pdriver6e-4	S p=6e-4	Surface	0.0006	52
3.76381	pdriver6e-4	S p=6e-4	Surface	0.0006	53
3.47515	pdriver6e-4	S p=6e-4	Surface	0.0006	54
3.4042	pdriver6e-4	S p=6e-4	Surface	0.0006	55
3.52765	pdriver6e-4	S p=6e-4	Surface	0.0006	56
3.56636	pdriver6e-4	S p=6e-4	Surface	0.0006	57
3.71624	pdriver6e-4	S p=6e-4	Surface	0.0006	58
3.56192	pdriver6e-4	S p=6e-4	Surface	0.0006	59
3.53082	pdriver6e-4	S p=6e-4	Surface	0.0006	60
3.45929	pdriver6e-4	S p=6e-4	Surface	0.0006	61
3.36447	pdriver6e-4	S p=6e-4	Surface	0.0006	62
3.80716	pdriver6e-4	S p=6e-4	Surface	0.0006	63
3.19663	pdriver6e-4	S p=6e-4	Surface	0.0006	64
3.74049	pdriver6e-4	S p=6e-4	Surface	0.0006	65
3.44375	pdriver6e-4	S p=6e-4	Surface	0.0006	66
3.26313	pdriver6e-4	S p=6e-4	Surface	0.0006	67
3.75131	pdriver6e-4	S p=6e-4	Surface	0.0006	68
3.25168	pdriver6e-4	S p=6e-4	Surface	0.0006	69
3.31159	pdriver6e-4	S p=6e-4	Surface	0.0006	70
3.52459	pdriver6e-4	S p=6e-4	Surface	0.0006	71
3.8156	pdriver6e-4	S p=6e-4	Surface	0.0006	72
3.57918	pdriver6e-4	S p=6e-4	Surface	0.0006	73
3.07931	pdriver6e-4	S p=6e-4	Surface	0.0006	74
3.71801	pdriver6e-4	S p=6e-4	Surface	0.0006	75
3.26282	pdriver6e-4	S p=6e-4	Surface	0.0006	76
3.66619	pdriver6e-4	S p=6e-4	Surface	0.0006	77
3.68676	pdriver6e-4	S p=6e-4	Surface	0.0006	78
3.07497	pdriver6e-4	S p=6e-4	Surface	0.0006	79
3.71672	pdriver6e-4	S p=6e-4	Surface	0.0006	80
3.51554	pdriver6e-4	S p=6e-4	Surface	0.0006	81
3.34612	pdriver6e-4	S p=6e-4	Surface	0.0006	82
3.13506	pdriver6e-4	S p=6e-4	Surface	0.0006	83
3.86555	pdriver6e-4	S p=6e-4	Surface	0.0006	84
3.6319	pdriver6e-4	S p=6e-4	Surface	0.0006	85
3.4601	pdriver6e-4	S p=6e-4	Surface	0.0006	86
3.22991	pdriver6e-4	S p=6e-4	Surface	0.0006	87
3.29484	pdriver6e-4	S p=6e-4	Surface	0.0006	88
3.45558	pdriver6e-4	S p=6e-4	Surface	0.0006	89
3.42422	pdriver6e-4	S p=6e-4	Surface	0.0006	90
3.49026	pdriver6e-4	S p=6e-4	Surface	0.0006	91
3.36642	pdriver6e-4	S p=6e-4	Surface	0.0006	92
3.34384	pdriver6e-4	S p=6e-4	Surface	0.0006	93
3.08205	pdriver6e-4	S p=6e-4	Surface	0.0006	94
3.61291	pdriver6e-4	S p=6e-4	Surface	0.0006	95
3.28022	pdriver6e-4	S p=6e-4	Surface	0.0006	96
3.2935	pdriver6e-4	S p=6e-4	Surface	0.0006	97
3.3507	pdriver6e-4	S p=6e-4	Surface	0.0006	98
3.3328	pdriver6e-4	S p=6e-4	Surface	0.0006	99
3.44895	pdriver8e-4	S p=8e-4	Surface	0.0008	0
3.23123	pdriver8e-4	S p=8e-4	Surface	0.0008	1
3.38154	pdriver8e-4	S p=8e-4	Surface	0.0008	2
3.0531	pdriver8e-4	S p=8e-4	Surface	0.0008	3
3.31303	pdriver8e-4	S p=8e-4	Surface	0.0008	4
3.19641	pdriver8e-4	S p=8e-4	Surface	0.0008	5
3.69359	pdriver8e-4	S p=8e-4	Surface	0.0008	6
3.29548	pdriver8e-4	S p=8e-4	Surface	0.0008	7
3.19227	pdriver8e-4	S p=8e-4	Surface	0.0008	8
3.11419	pdriver8e-4	S p=8e-4	Surface	0.0008	9
3.22521	pdriver8e-4	S p=8e-4	Surface	0.0008	10
3.31925	pdriver8e-4	S p=8e-4	Surface	0.0008	11
3.3293	pdriver8e-4	S p=8e-4	Surface	0.0008	12
3.34741	pdriver8e-4	S p=8e-4	Surface	0.0008	13
3.46797	pdriver8e-4	S p=8e-4	Surface	0.0008	14
3.53092	pdriver8e-4	S p=8e-4	Surface	0.0008	15
3.18767	pdriver8e-4	S p=8e-4	Surface	0.0008	16
3.45261	pdriver8e-4	S p=8e-4	Surface	0.0008	17
2.99878	pdriver8e-4	S p=8e-4	Surface	0.0008	18
3.21446	pdriver8e-4	S p=8e-4	Surface	0.0008	19
3.28575	pdriver8e-4	S p=8e-4	Surface	0.0008	20
3.00635	pdriver8e-4	S p=8e-4	Surface	0.0008	21
3.61834	pdriver8e-4	S p=8e-4	Surface	0.0008	22
3.46466	pdriver8e-4	S p=8e-4	Surface	0.0008	23
2.97174	pdriver8e-4	S p=8e-4	Surface	0.0008	24
3.07364	pdriver8e-4	S p=8e-4	Surface	0.0008	25
3.32171	pdriver8e-4	S p=8e-4	Surface	0.0008	26
3.36544	pdriver8e-4	S p=8e-4	Surface	0.0008	27
3.13636	pdriver8e-4	S p=8e-4	Surface	0.0008	28
3.18353	pdriver8e-4	S p=8e-4	Surface	0.0008	29
3.28359	pdriver8e-4	S p=8e-4	Surface	0.0008	30
3.37594	pdriver8e-4	S p=8e-4	Surface	0.0008	31
3.19251	pdriver8e-4	S p=8e-4	Surface	0.0008	32
3.13491	pdriver8e-4	S p=8e-4	Surface	0.0008	33
3.33933	pdriver8e-4	S p=8e-4	Surface	0.0008	34
3.15851	pdriver8e-4	S p=8e-4	Surface	0.0008	35
3.09388	pdriver8e-4	S p=8e-4	Surface	0.0008	36
3.19415	pdriver8e-4	S p=8e-4	Surface	0.0008	37
3.01966	pdriver8e-4	S p=8e-4	Surface	0.0008	38
3.33732	pdriver8e-4	S p=8e-4	Surface	0.0008	39
3.29609	pdriver8e-4	S p=8e-4	Surface	0.0008	40
3.49198	pdriver8e-4	S p=8e-4	Surface	0.0008	41
3.3063	pdriver8e-4	S p=8e-4	Surface	0.0008	42
3.48645	pdriver8e-4	S p=8e-4	Surface	0.0008	43
3.0476	pdriver8e-4	S p=8e-4	Surface	0.0008	44
3.55097	pdriver8e-4	S p=8e-4	Surface	0.0008	45
3.09388	pdriver8e-4	S p=8e-4	Surface	0.0008	46
3.26253	pdriver8e-4	S p=8e-4	Surface	0.0008	47
3.23335	pdriver8e-4	S p=8e-4	Surface	0.0008	48
3.07861	pdriver8e-4	S p=8e-4	Surface	0.0008	49
3.24878	pdriver8e-4	S p=8e-4	Surface	0.0008	50
3.77504	pdriver8e-4	S p=8e-4	Surface	0.0008	51
3.22935	pdriver8e-4	S p=8e-4	Surface	0.0008	52
3.12362	pdriver8e-4	S p=8e-4	Surface	0.0008	53
3.20082	pdriver8e-4	S p=8e-4	Surface	0.0008	54
3.20404	pdriver8e-4	S p=8e-4	Surface	0.0008	55
2.99705	pdriver8e-4	S p=8e-4	Surface	0.0008	56
3.59071	pdriver8e-4	S p=8e-4	Surface	0.0008	57
3.45635	pdriver8e-4	S p=8e-4	Surface	0.0008	58
3.27533	pdriver8e-4	S p=8e-4	Surface	0.0008	59
3.30858	pdriver8e-4	S p=8e-4	Surface	0.0008	60
3.13234	pdriver8e-4	S p=8e-4	Surface	0.0008	61
2.82613	pdriver8e-4	S p=8e-4	Surface	0.0008	62
3.34179	pdriver8e-4	S p=8e-4	Surface	0.0008	63
2.89356	pdriver8e-4	S p=8e-4	Surface	0.0008	64
3.16984	pdriver8e-4	S p=8e-4	Surface	0.0008	65
3.40442	pdriver8e-4	S p=8e-4	Surface	0.0008	66
3.0315	pdriver8e-4	S p=8e-4	Surface	0.0008	67
3.11011	pdriver8e-4	S p=8e-4	Surface	0.0008	68
3.04927	pdriver8e-4	S p=8e-4	Surface	0.0008	69
3.11359	pdriver8e-4	S p=8e-4	Surface	0.0008	70
3.24634	pdriver8e-4	S p=8e-4	Surface	0.0008	71
3.08666	pdriver8e-4	S p=8e-4	Surface	0.0008	72
3.23755	pdriver8e-4	S p=8e-4	Surface	0.0008	73
3.24454	pdriver8e-4	S p=8e-4	Surface	0.0008	74
3.10891	pdriver8e-4	S p=8e-4	Surface	0.0008	75
3.05875	pdriver8e-4	S p=8e-4	Surface	0.0008	76
3.28187	pdriver8e-4	S p=8e-4	Surface	0.0008	77
3.20389	pdriver8e-4	S p=8e-4	Surface	0.0008	78
3.39416	pdriver8e-4	S p=8e-4	Surface	0.0008	79
3.03869	pdriver8e-4	S p=8e-4	Surface	0.0008	80
3.38906	pdriver8e-4	S p=8e-4	Surface	0.0008	81
3.44254	pdriver8e-4	S p=8e-4	Surface	0.0008	82
3.23473	pdriver8e-4	S p=8e-4	Surface	0.0008	83
2.96428	pdriver8e-4	S p=8e-4	Surface	0.0008	84
3.14947	pdriver8e-4	S p=8e-4	Surface	0.0008	85
3.35015	pdriver8e-4	S p=8e-4	Surface	0.0008	86
3.26833	pdriver8e-4	S p=8e-4	Surface	0.0008	87
3.43709	pdriver8e-4	S p=8e-4	Surface	0.0008	88
2.97058	pdriver8e-4	S p=8e-4	Surface	0.0008	89
3.18764	pdriver8e-4	S p=8e-4	Surface	0.0008	90
3.11128	pdriver8e-4	S p=8e-4	Surface	0.0008	91
3.31322	pdriver8e-4	S p=8e-4	Surface	0.0008	92
3.0996	pdriver8e-4	S p=8e-4	Surface	0.0008	93
3.17353	pdriver8e-4	S p=8e-4	Surface	0.0008	94
3.06067	pdriver8e-4	S p=8e-4	Surface	0.0008	95
3.11202	pdriver8e-4	S p=8e-4	Surface	0.0008	96
3.11057	pdriver8e-4	S p=8e-4	Surface	0.0008	97
3.10746	pdriver8e-4	S p=8e-4	Surface	0.0008	98
2.9756	pdriver8e-4	S p=8e-4	Surface	0.0008	99
3.03621	pdriver1e-3	S p=1e-3	Surface	0.001	0
2.73018	pdriver1e-3	S p=1e-3	Surface	0.001	1
2.86897	pdriver1e-3	S p=1e-3	Surface	0.001	2
2.89675	pdriver1e-3	S p=1e-3	Surface	0.001	3
2.98765	pdriver1e-3	S p=1e-3	Surface	0.001	4
2.78163	pdriver1e-3	S p=1e-3	Surface	0.001	5
2.97354	pdriver1e-3	S p=1e-3	Surface	0.001	6
2.76604	pdriver1e-3	S p=1e-3	Surface	0.001	7
2.99419	pdriver1e-3	S p=1e-3	Surface	0.001	8
3.04747	pdriver1e-3	S p=1e-3	Surface	0.001	9
3.34151	pdriver1e-3	S p=1e-3	Surface	0.001	10
2.89271	pdriver1e-3	S p=1e-3	Surface	0.001	11
3.27658	pdriver1e-3	S p=1e-3	Surface	0.001	12
3.04874	pdriver1e-3	S p=1e-3	Surface	0.001	13
2.93441	pdriver1e-3	S p=1e-3	Surface	0.001	14
3.25943	pdriver1e-3	S p=1e-3	Surface	0.001	15
2.97728	pdriver1e-3	S p=1e-3	Surface	0.001	16
3.01788	pdriver1e-3	S p=1e-3	Surface	0.001	17
3.03537	pdriver1e-3	S p=1e-3	Surface	0.001	18
3.25404	pdriver1e-3	S p=1e-3	Surface	0.001	19
2.75651	pdriver1e-3	S p=1e-3	Surface	0.001	20
3.00514	pdriver1e-3	S p=1e-3	Surface	0.001	21
2.83397	pdriver1e-3	S p=1e-3	Surface	0.001	22
3.15996	pdriver1e-3	S p=1e-3	Surface	0.001	23
3.0232	pdriver1e-3	S p=1e-3	Surface	0.001	24
2.97782	pdriver1e-3	S p=1e-3	Surface	0.001	25
2.86408	pdriver1e-3	S p=1e-3	Surface	0.001	26
3.05558	pdriver1e-3	S p=1e-3	Surface	0.001	27
3.22342	pdriver1e-3	S p=1e-3	Surface	0.001	28
2.89187	pdriver1e-3	S p=1e-3	Surface	0.001	29
2.91273	pdriver1e-3	S p=1e-3	Surface	0.001	30
2.9989	pdriver1e-3	S p=1e-3	Surface	0.001	31
3.17754	pdriver1e-3	S p=1e-3	Surface	0.001	32
2.77214	pdriver1e-3	S p=1e-3	Surface	0.001	33
3.10306	pdriver1e-3	S p=1e-3	Surface	0.001	34
2.78322	pdriver1e-3	S p=1e-3	Surface	0.001	35
3.16914	pdriver1e-3	S p=1e-3	Surface	0.001	36
3.0306	pdriver1e-3	S p=1e-3	Surface	0.001	37
2.9921	pdriver1e-3	S p=1e-3	Surface	0.001	38
3.06574	pdriver1e-3	S p=1e-3	Surface	0.001	39
2.93026	pdriver1e-3	S p=1e-3	Surface	0.001	40
2.71304	pdriver1e-3	S p=1e-3	Surface	0.001	41
3.41686	pdriver1e-3	S p=1e-3	Surface	0.001	42
2.78629	pdriver1e-3	S p=1e-3	Surface	0.001	43
2.9827	pdriver1e-3	S p=1e-3	Surface	0.001	44
3.31617	pdriver1e-3	S p=1e-3	Surface	0.001	45
3.03398	pdriver1e-3	S p=1e-3	Surface	0.001	46
2.84084	pdriver1e-3	S p=1e-3	Surface	0.001	47
3.01122	pdriver1e-3	S p=1e-3	Surface	0.001	48
2.94442	pdriver1e-3	S p=1e-3	Surface	0.001	49
3.12202	pdriver1e-3	S p=1e-3	Surface	0.001	50
2.86555	pdriver1e-3	S p=1e-3	Surface	0.001	51
3.05856	pdriver1e-3	S p=1e-3	Surface	0.001	52
3.11347	pdriver1e-3	S p=1e-3	Surface	0.001	53
3.21164	pdriver1e-3	S p=1e-3	Surface	0.001	54
2.92921	pdriver1e-3	S p=1e-3	Surface	0.001	55
2.83599	pdriver1e-3	S p=1e-3	Surface	0.001	56
2.85905	pdriver1e-3	S p=1e-3	Surface	0.001	57
3.24191	pdriver1e-3	S p=1e-3	Surface	0.001	58
3.09252	pdriver1e-3	S p=1e-3	Surface	0.001	59
2.93216	pdriver1e-3	S p=1e-3	Surface	0.001	60
2.87584	pdriver1e-3	S p=1e-3	Surface	0.001	61
2.81851	pdriver1e-3	S p=1e-3	Surface	0.001	62
3.01331	pdriver1e-3	S p=1e-3	Surface	0.001	63
2.5981	pdriver1e-3	S p=1e-3	Surface	0.001	64
3.08785	pdriver1e-3	S p=1e-3	Surface	0.001	65
3.44302	pdriver1e-3	S p=1e-3	Surface	0.001	66
2.87295	pdriver1e-3	S p=1e-3	Surface	0.001	67
2.97499	pdriver1e-3	S p=1e-3	Surface	0.001	68
3.2069	pdriver1e-3	S p=1e-3	Surface	0.001	69
3.03418	pdriver1e-3	S p=1e-3	Surface	0.001	70
3.11679	pdriver1e-3	S p=1e-3	Surface	0.001	71
3.43111	pdriver1e-3	S p=1e-3	Surface	0.001	72
2.82695	pdriver1e-3	S p=1e-3	Surface	0.001	73
2.99962	pdriver1e-3	S p=1e-3	Surface	0.001	74
2.87313	pdriver1e-3	S p=1e-3	Surface	0.001	75
3.01578	pdriver1e-3	S p=1e-3	Surface	0.001	76
3.14364	pdriver1e-3	S p=1e-3	Surface	0.001	77
2.81246	pdriver1e-3	S p=1e-3	Surface	0.001	78
2.90476	pdriver1e-3	S p=1e-3	Surface	0.001	79
2.74537	pdriver1e-3	S p=1e-3	Surface	0.001	80
2.94597	pdriver1e-3	S p=1e-3	Surface	0.001	81
3.16824	pdriver1e-3	S p=1e-3	Surface	0.001	82
2.79333	pdriver1e-3	S p=1e-3	Surface	0.001	83
2.94341	pdriver1e-3	S p=1e-3	Surface	0.001	84
3.00401	pdriver1e-3	S p=1e-3	Surface	0.001	85
2.81518	pdriver1e-3	S p=1e-3	Surface	0.001	86
3.02343	pdriver1e-3	S p=1e-3	Surface	0.001	87
3.16715	pdriver1e-3	S p=1e-3	Surface	0.001	88
2.84383	pdriver1e-3	S p=1e-3	Surface	0.001	89
3.0772	pdriver1e-3	S p=1e-3	Surface	0.001	90
2.70323	pdriver1e-3	S p=1e-3	Surface	0.001	91
3.05387	pdriver1e-3	S p=1e-3	Surface	0.001	92
2.82936	pdriver1e-3	S p=1e-3	Surface	0.001	93
2.91924	pdriver1e-3	S p=1e-3	Surface	0.001	94
2.85565	pdriver1e-3	S p=1e-3	Surface	0.001	95
3.12874	pdriver1e-3	S p=1e-3	Surface	0.001	96
2.71245	pdriver1e-3	S p=1e-3	Surface	0.001	97
2.94072	pdriver1e-3	S p=1e-3	Surface	0.001	98
3.06892	pdriver1e-3	S p=1e-3	Surface	0.001	99
2.63274	pdriver2e-4	V p=2e-4	Volume	0.0002	0
2.34984	pdriver2e-4	V p=2e-4	Volume	0.0002	1
2.54955	pdriver2e-4	V p=2e-4	Volume	0.0002	2
2.58956	pdriver2e-4	V p=2e-4	Volume	0.0002	3
2.41191	pdriver2e-4	V p=2e-4	Volume	0.0002	4
2.38719	pdriver2e-4	V p=2e-4	Volume	0.0002	5
2.23187	pdriver2e-4	V p=2e-4	Volume	0.0002	6
2.27317	pdriver2e-4	V p=2e-4	Volume	0.0002	7
2.41237	pdriver2e-4	V p=2e-4	Volume	0.0002	8
2.68027	pdriver2e-4	V p=2e-4	Volume	0.0002	9
2.58566	pdriver2e-4	V p=2e-4	Volume	0.0002	10
2.3299	pdriver2e-4	V p=2e-4	Volume	0.0002	11
2.40864	pdriver2e-4	V p=2e-4	Volume	0.0002	12
2.38203	pdriver2e-4	V p=2e-4	Volume	0.0002	13
2.32836	pdriver2e-4	V p=2e-4	Volume	0.0002	14
2.48244	pdriver2e-4	V p=2e-4	Volume	0.0002	15
2.29983	pdriver2e-4	V p=2e-4	Volume	0.0002	16
2.54794	pdriver2e-4	V p=2e-4	Volume	0.0002	17
2.27136	pdriver2e-4	V p=2e-4	Volume	0.0002	18
2.29339	pdriver2e-4	V p=2e-4	Volume	0.0002	19
2.40365	pdriver2e-4	V p=2e-4	Volume	0.0002	20
2.50343	pdriver2e-4	V p=2e-4	Volume	0.0002	21
2.26758	pdriver2e-4	V p=2e-4	Volume	0.0002	22
2.79391	pdriver2e-4	V p=2e-4	Volume	0.0002	23
2.44271	pdriver2e-4	V p=2e-4	Volume	0.0002	24
2.62338	pdriver2e-4	V p=2e-4	Volume	0.0002	25
2.55173	pdriver2e-4	V p=2e-4	Volume	0.0002	26
2.53171	pdriver2e-4	V p=2e-4	Volume	0.0002	27
2.42309	pdriver2e-4	V p=2e-4	Volume	0.0002	28
2.58357	pdriver2e-4	V p=2e-4	Volume	0.0002	29
2.95774	pdriver2e-4	V p=2e-4	Volume	0.0002	30
2.42777	pdriver2e-4	V p=2e-4	Volume	0.0002	31
2.58624	pdriver2e-4	V p=2e-4	Volume	0.0002	32
2.6721	pdriver2e-4	V p=2e-4	Volume	0.0002	33
2.68826	pdriver2e-4	V p=2e-4	Volume	0.0002	34
2.46409	pdriver2e-4	V p=2e-4	Volume	0.0002	35
2.71334	pdriver2e-4	V p=2e-4	Volume	0.0002	36
2.26832	pdriver2e-4	V p=2e-4	Volume	0.0002	37
2.47852	pdriver2e-4	V p=2e-4	Volume	0.0002	38
2.36472	pdriver2e-4	V p=2e-4	Volume	0.0002	39
2.53466	pdriver2e-4	V p=2e-4	Volume	0.0002	40
2.47672	pdriver2e-4	V p=2e-4	Volume	0.0002	41
2.28492	pdriver2e-4	V p=2e-4	Volume	0.0002	42
2.36877	pdriver2e-4	V p=2e-4	Volume	0.0002	43
2.63381	pdriver2e-4	V p=2e-4	Volume	0.0002	44
2.29126	pdriver2e-4	V p=2e-4	Volume	0.0002	45
2.5212	pdriver2e-4	V p=2e-4	Volume	0.0002	46
2.46746	pdriver2e-4	V p=2e-4	Volume	0.0002	47
2.17049	pdriver2e-4	V p=2e-4	Volume	0.0002	48
2.34586	pdriver2e-4	V p=2e-4	Volume	0.0002	49
2.62656	pdriver2e-4	V p=2e-4	Volume	0.0002	50
2.57979	pdriver2e-4	V p=2e-4	Volume	0.0002	51
2.27632	pdriver2e-4	V p=2e-4	Volume	0.0002	52
2.33742	pdriver2e-4	V p=2e-4	Volume	0.0002	53
2.58592	pdriver2e-4	V p=2e-4	Volume	0.0002	54
2.32032	pdriver2e-4	V p=2e-4	Volume	0.0002	55
2.38605	pdriver2e-4	V p=2e-4	Volume	0.0002	56
2.64773	pdriver2e-4	V p=2e-4	Volume	0.0002	57
2.18685	pdriver2e-4	V p=2e-4	Volume	0.0002	58
2.21125	pdriver2e-4	V p=2e-4	Volume	0.0002	59
2.51992	pdriver2e-4	V p=2e-4	Volume	0.0002	60
2.36023	pdriver2e-4	V p=2e-4	Volume	0.0002	61
2.7083	pdriver2e-4	V p=2e-4	Volume	0.0002	62
2.35882	pdriver2e-4	V p=2e-4	Volume	0.0002	63
2.56579	pdriver2e-4	V p=2e-4	Volume	0.0002	64
2.42581	pdriver2e-4	V p=2e-4	Volume	0.0002	65
2.48666	pdriver2e-4	V p=2e-4	Volume	0.0002	66
2.42307	pdriver2e-4	V p=2e-4	Volume	0.0002	67
2.49518	pdriver2e-4	V p=2e-4	Volume	0.0002	68
2.69939	pdriver2e-4	V p=2e-4	Volume	0.0002	69
2.35119	pdriver2e-4	V p=2e-4	Volume	0.0002	70
2.4005	pdriver2e-4	V p=2e-4	Volume	0.0002	71
2.31222	pdriver2e-4	V p=2e-4	Volume	0.0002	72
2.40601	pdriver2e-4	V p=2e-4	Volume	0.0002	73
2.52035	pdriver2e-4	V p=2e-4	Volume	0.0002	74
2.30386	pdriver2e-4	V p=2e-4	Volume	0.0002	75
2.45986	pdriver2e-4	V p=2e-4	Volume	0.0002	76
2.49263	pdriver2e-4	V p=2e-4	Volume	0.0002	77
2.21576	pdriver2e-4	V p=2e-4	Volume	0.0002	78
2.34243	pdriver2e-4	V p=2e-4	Volume	0.0002	79
2.33433	pdriver2e-4	V p=2e-4	Volume	0.0002	80
2.44863	pdriver2e-4	V p=2e-4	Volume	0.0002	81
2.22478	pdriver2e-4	V p=2e-4	Volume	0.0002	82
2.25809	pdriver2e-4	V p=2e-4	Volume	0.0002	83
2.64667	pdriver2e-4	V p=2e-4	Volume	0.0002	84
2.16439	pdriver2e-4	V p=2e-4	Volume	0.0002	85
2.39475	pdriver2e-4	V p=2e-4	Volume	0.0002	86
2.33968	pdriver2e-4	V p=2e-4	Volume	0.0002	87
2.4007	pdriver2e-4	V p=2e-4	Volume	0.0002	88
2.34382	pdriver2e-4	V p=2e-4	Volume	0.0002	89
2.76848	pdriver2e-4	V p=2e-4	Volume	0.0002	90
2.60932	pdriver2e-4	V p=2e-4	Volume	0.0002	91
2.48022	pdriver2e-4	V p=2e-4	Volume	0.0002	92
2.52526	pdriver2e-4	V p=2e-4	Volume	0.0002	93
2.21739	pdriver2e-4	V p=2e-4	Volume	0.0002	94
2.22947	pdriver2e-4	V p=2e-4	Volume	0.0002	95
2.32923	pdriver2e-4	V p=2e-4	Volume	0.0002	96
2.3237	pdriver2e-4	V p=2e-4	Volume	0.0002	97
2.23804	pdriver2e-4	V p=2e-4	Volume	0.0002	98
2.47518	pdriver2e-4	V p=2e-4	Volume	0.0002	99
2.63146	pdriver4e-4	V p=4e-4	Volume	0.0004	0
2.48027	pdriver4e-4	V p=4e-4	Volume	0.0004	1
2.70246	pdriver4e-4	V p=4e-4	Volume	0.0004	2
2.57096	pdriver4e-4	V p=4e-4	Volume	0.0004	3
2.67989	pdriver4e-4	V p=4e-4	Volume	0.0004	4
2.55476	pdriver4e-4	V p=4e-4	Volume	0.0004	5
2.48872	pdriver4e-4	V p=4e-4	Volume	0.0004	6
2.73171	pdriver4e-4	V p=4e-4	Volume	0.0004	7
2.58704	pdriver4e-4	V p=4e-4	Volume	0.0004	8
2.37909	pdriver4e-4	V p=4e-4	Volume	0.0004	9
2.44123	pdriver4e-4	V p=4e-4	Volume	0.0004	10
2.45627	pdriver4e-4	V p=4e-4	Volume	0.0004	11
2.67517	pdriver4e-4	V p=4e-4	Volume	0.0004	12
2.63811	pdriver4e-4	V p=4e-4	Volume	0.0004	13
2.29853	pdriver4e-4	V p=4e-4	Volume	0.0004	14
2.64184	pdriver4e-4	V p=4e-4	Volume	0.0004	15
2.58089	pdriver4e-4	V p=4e-4	Volume	0.0004	16
2.52208	pdriver4e-4	V p=4e-4	Volume	0.0004	17
2.68911	pdriver4e-4	V p=4e-4	Volume	0.0004	18
2.55044	pdriver4e-4	V p=4e-4	Volume	0.0004	19
2.63132	pdriver4e-4	V p=4e-4	Volume	0.0004	20
2.56313	pdriver4e-4	V p=4e-4	Volume	0.0004	21
2.42042	pdriver4e-4	V p=4e-4	Volume	0.0004	22
2.29876	pdriver4e-4	V p=4e-4	Volume	0.0004	23
2.37941	pdriver4e-4	V p=4e-4	Volume	0.0004	24
2.59881	pdriver4e-4	V p=4e-4	Volume	0.0004	25
2.48632	pdriver4e-4	V p=4e-4	Volume	0.0004	26
2.54666	pdriver4e-4	V p=4e-4	Volume	0.0004	27
2.50652	pdriver4e-4	V p=4e-4	Volume	0.0004	28
2.4917	pdriver4e-4	V p=4e-4	Volume	0.0004	29
2.52155	pdriver4e-4	V p=4e-4	Volume	0.0004	30
2.74701	pdriver4e-4	V p=4e-4	Volume	0.0004	31
2.33671	pdriver4e-4	V p=4e-4	Volume	0.0004	32
2.60399	pdriver4e-4	V p=4e-4	Volume	0.0004	33
2.51201	pdriver4e-4	V p=4e-4	Volume	0.0004	34
2.39957	pdriver4e-4	V p=4e-4	Volume	0.0004	35
2.57858	pdriver4e-4	V p=4e-4	Volume	0.0004	36
2.64663	pdriver4e-4	V p=4e-4	Volume	0.0004	37
2.45872	pdriver4e-4	V p=4e-4	Volume	0.0004	38
2.61105	pdriver4e-4	V p=4e-4	Volume	0.0004	39
2.68598	pdriver4e-4	V p=4e-4	Volume	0.0004	40
2.52097	pdriver4e-4	V p=4e-4	Volume	0.0004	41
2.59729	pdriver4e-4	V p=4e-4	Volume	0.0004	42
2.5233	pdriver4e-4	V p=4e-4	Volume	0.0004	43
2.63707	pdriver4e-4	V p=4e-4	Volume	0.0004	44
2.60739	pdriver4e-4	V p=4e-4	Volume	0.0004	45
2.42802	pdriver4e-4	V p=4e-4	Volume	0.0004	46
2.81132	pdriver4e-4	V p=4e-4	Volume	0.0004	47
2.48491	pdriver4e-4	V p=4e-4	Volume	0.0004	48
2.66855	pdriver4e-4	V p=4e-4	Volume	0.0004	49
2.68993	pdriver4e-4	V p=4e-4	Volume	0.0004	50
2.6878	pdriver4e-4	V p=4e-4	Volume	0.0004	51
2.68913	pdriver4e-4	V p=4e-4	Volume	0.0004	52
2.87253	pdriver4e-4	V p=4e-4	Volume	0.0004	53
2.65098	pdriver4e-4	V p=4e-4	Volume	0.0004	54
2.67302	pdriver4e-4	V p=4e-4	Volume	0.0004	55
2.35118	pdriver4e-4	V p=4e-4	Volume	0.0004	56
2.90739	pdriver4e-4	V p=4e-4	Volume	0.0004	57
2.48272	pdriver4e-4	V p=4e-4	Volume	0.0004	58
2.69826	pdriver4e-4	V p=4e-4	Volume	0.0004	59
2.64549	pdriver4e-4	V p=4e-4	Volume	0.0004	60
2.38807	pdriver4e-4	V p=4e-4	Volume	0.0004	61
2.39329	pdriver4e-4	V p=4e-4	Volume	0.0004	62
2.80752	pdriver4e-4	V p=4e-4	Volume	0.0004	63
2.54078	pdriver4e-4	V p=4e-4	Volume	0.0004	64
2.60532	pdriver4e-4	V p=4e-4	Volume	0.0004	65
2.81248	pdriver4e-4	V p=4e-4	Volume	0.0004	66
2.63004	pdriver4e-4	V p=4e-4	Volume	0.0004	67
2.73556	pdriver4e-4	V p=4e-4	Volume	0.0004	68
2.53369	pdriver4e-4	V p=4e-4	Volume	0.0004	69
2.44761	pdriver4e-4	V p=4e-4	Volume	0.0004	70
2.87529	pdriver4e-4	V p=4e-4	Volume	0.0004	71
2.48555	pdriver4e-4	V p=4e-4	Volume	0.0004	72
2.37367	pdriver4e-4	V p=4e-4	Volume	0.0004	73
2.58009	pdriver4e-4	V p=4e-4	Volume	0.0004	74
2.67328	pdriver4e-4	V p=4e-4	Volume	0.0004	75
2.64301	pdriver4e-4	V p=4e-4	Volume	0.0004	76
2.55036	pdriver4e-4	V p=4e-4	Volume	0.0004	77
2.41876	pdriver4e-4	V p=4e-4	Volume	0.0004	78
2.78126	pdriver4e-4	V p=4e-4	Volume	0.0004	79
2.54421	pdriver4e-4	V p=4e-4	Volume	0.0004	80
2.56559	pdriver4e-4	V p=4e-4	Volume	0.0004	81
2.68671	pdriver4e-4	V p=4e-4	Volume	0.0004	82
2.45336	pdriver4e-4	V p=4e-4	Volume	0.0004	83
2.45556	pdriver4e-4	V p=4e-4	Volume	0.0004	84
2.86909	pdriver4e-4	V p=4e-4	Volume	0.0004	85
2.75711	pdriver4e-4	V p=4e-4	Volume	0.0004	86
2.46751	pdriver4e-4	V p=4e-4	Volume	0.0004	87
2.55761	pdriver4e-4	V p=4e-4	Volume	0.0004	88
2.51068	pdriver4e-4	V p=4e-4	Volume	0.0004	89
2.66162	pdriver4e-4	V p=4e-4	Volume	0.0004	90
2.42074	pdriver4e-4	V p=4e-4	Volume	0.0004	91
2.75556	pdriver4e-4	V p=4e-4	Volume	0.0004	92
2.51981	pdriver4e-4	V p=4e-4	Volume	0.0004	93
2.69612	pdriver4e-4	V p=4e-4	Volume	0.0004	94
2.53675	pdriver4e-4	V p=4e-4	Volume	0.0004	95
2.56219	pdriver4e-4	V p=4e-4	Volume	0.0004	96
2.45145	pdriver4e-4	V p=4e-4	Volume	0.0004	97
2.63021	pdriver4e-4	V p=4e-4	Volume	0.0004	98
2.65851	pdriver4e-4	V p=4e-4	Volume	0.0004	99
2.58629	pdriver6e-4	V p=6e-4	Volume	0.0006	0
2.42828	pdriver6e-4	V p=6e-4	Volume	0.0006	1
2.44242	pdriver6e-4	V p=6e-4	Volume	0.0006	2
2.34538	pdriver6e-4	V p=6e-4	Volume	0.0006	3
2.49073	pdriver6e-4	V p=6e-4	Volume	0.0006	4
2.37573	pdriver6e-4	V p=6e-4	Volume	0.0006	5
2.25881	pdriver6e-4	V p=6e-4	Volume	0.0006	6
2.64895	pdriver6e-4	V p=6e-4	Volume	0.0006	7
2.61172	pdriver6e-4	V p=6e-4	Volume	0.0006	8
2.79009	pdriver6e-4	V p=6e-4	Volume	0.0006	9
2.66215	pdriver6e-4	V p=6e-4	Volume	0.0006	10
2.68069	pdriver6e-4	V p=6e-4	Volume	0.0006	11
2.62403	pdriver6e-4	V p=6e-4	Volume	0.0006	12
2.34246	pdriver6e-4	V p=6e-4	Volume	0.0006	13
2.44835	pdriver6e-4	V p=6e-4	Volume	0.0006	14
2.57616	pdriver6e-4	V p=6e-4	Volume	0.0006	15
2.445	pdriver6e-4	V p=6e-4	Volume	0.0006	16
2.25052	pdriver6e-4	V p=6e-4	Volume	0.0006	17
2.29301	pdriver6e-4	V p=6e-4	Volume	0.0006	18
2.44012	pdriver6e-4	V p=6e-4	Volume	0.0006	19
2.64831	pdriver6e-4	V p=6e-4	Volume	0.0006	20
2.86916	pdriver6e-4	V p=6e-4	Volume	0.0006	21
2.57403	pdriver6e-4	V p=6e-4	Volume	0.0006	22
2.67356	pdriver6e-4	V p=6e-4	Volume	0.0006	23
2.61054	pdriver6e-4	V p=6e-4	Volume	0.0006	24
2.36257	pdriver6e-4	V p=6e-4	Volume	0.0006	25
2.2857	pdriver6e-4	V p=6e-4	Volume	0.0006	26
2.82516	pdriver6e-4	V p=6e-4	Volume	0.0006	27
2.43148	pdriver6e-4	V p=6e-4	Volume	0.0006	28
2.36422	pdriver6e-4	V p=6e-4	Volume	0.0006	29
2.46717	pdriver6e-4	V p=6e-4	Volume	0.0006	30
2.5221	pdriver6e-4	V p=6e-4	Volume	0.0006	31
2.37166	pdriver6e-4	V p=6e-4	Volume	0.0006	32
2.55404	pdriver6e-4	V p=6e-4	Volume	0.0006	33
2.67249	pdriver6e-4	V p=6e-4	Volume	0.0006	34
2.6175	pdriver6e-4	V p=6e-4	Volume	0.0006	35
2.53343	pdriver6e-4	V p=6e-4	Volume	0.0006	36
2.36448	pdriver6e-4	V p=6e-4	Volume	0.0006	37
2.33566	pdriver6e-4	V p=6e-4	Volume	0.0006	38
2.60097	pdriver6e-4	V p=6e-4	Volume	0.0006	39
2.28492	pdriver6e-4	V p=6e-4	Volume	0.0006	40
2.38665	pdriver6e-4	V p=6e-4	Volume	0.0006	41
2.09102	pdriver6e-4	V p=6e-4	Volume	0.0006	42
2.55649	pdriver6e-4	V p=6e-4	Volume	0.0006	43
2.40857	pdriver6e-4	V p=6e-4	Volume	0.0006	44
2.62874	pdriver6e-4	V p=6e-4	Volume	0.0006	45
2.44615	pdriver6e-4	V p=6e-4	Volume	0.0006	46
2.69567	pdriver6e-4	V p=6e-4	Volume	0.0006	47
2.24187	pdriver6e-4	V p=6e-4	Volume	0.0006	48
2.8713	pdriver6e-4	V p=6e-4	Volume	0.0006	49
2.49176	pdriver6e-4	V p=6e-4	Volume	0.0006	50
2.58612	pdriver6e-4	V p=6e-4	Volume	0.0006	51
2.47806	pdriver6e-4	V p=6e-4	Volume	0.0006	52
2.32386	pdriver6e-4	V p=6e-4	Volume	0.0006	53
2.47112	pdriver6e-4	V p=6e-4	Volume	0.0006	54
2.55648	pdriver6e-4	V p=6e-4	Volume	0.0006	55
2.34247	pdriver6e-4	V p=6e-4	Volume	0.0006	56
2.38799	pdriver6e-4	V p=6e-4	Volume	0.0006	57
2.55376	pdriver6e-4	V p=6e-4	Volume	0.0006	58
2.50998	pdriver6e-4	V p=6e-4	Volume	0.0006	59
2.46788	pdriver6e-4	V p=6e-4	Volume	0.0006	60
2.45508	pdriver6e-4	V p=6e-4	Volume	0.0006	61
2.36415	pdriver6e-4	V p=6e-4	Volume	0.0006	62
2.62458	pdriver6e-4	V p=6e-4	Volume	0.0006	63
2.34518	pdriver6e-4	V p=6e-4	Volume	0.0006	64
2.35042	pdriver6e-4	V p=6e-4	Volume	0.0006	65
2.61835	pdriver6e-4	V p=6e-4	Volume	0.0006	66
2.5075	pdriver6e-4	V p=6e-4	Volume	0.0006	67
3.0401	pdriver6e-4	V p=6e-4	Volume	0.0006	68
2.66924	pdriver6e-4	V p=6e-4	Volume	0.0006	69
2.34917	pdriver6e-4	V p=6e-4	Volume	0.0006	70
2.52919	pdriver6e-4	V p=6e-4	Volume	0.0006	71
2.39361	pdriver6e-4	V p=6e-4	Volume	0.0006	72
2.58572	pdriver6e-4	V p=6e-4	Volume	0.0006	73
2.43895	pdriver6e-4	V p=6e-4	Volume	0.0006	74
2.47142	pdriver6e-4	V p=6e-4	Volume	0.0006	75
2.58155	pdriver6e-4	V p=6e-4	Volume	0.0006	76
2.3511	pdriver6e-4	V p=6e-4	Volume	0.0006	77
2.72725	pdriver6e-4	V p=6e-4	Volume	0.0006	78
2.46471	pdriver6e-4	V p=6e-4	Volume	0.0006	79
2.40397	pdriver6e-4	V p=6e-4	Volume	0.0006	80
2.60174	pdriver6e-4	V p=6e-4	Volume	0.0006	81
2.39021	pdriver6e-4	V p=6e-4	Volume	0.0006	82
2.28036	pdriver6e-4	V p=6e-4	Volume	0.0006	83
2.65647	pdriver6e-4	V p=6e-4	Volume	0.0006	84
2.42872	pdriver6e-4	V p=6e-4	Volume	0.0006	85
2.37086	pdriver6e-4	V p=6e-4	Volume	0.0006	86
2.45193	pdriver6e-4	V p=6e-4	Volume	0.0006	87
2.56433	pdriver6e-4	V p=6e-4	Volume	0.0006	88
2.57125	pdriver6e-4	V p=6e-4	Volume	0.0006	89
2.65496	pdriver6e-4	V p=6e-4	Volume	0.0006	90
2.39172	pdriver6e-4	V p=6e-4	Volume	0.0006	91
2.5275	pdriver6e-4	V p=6e-4	Volume	0.0006	92
2.47531	pdriver6e-4	V p=6e-4	Volume	0.0006	93
2.44832	pdriver6e-4	V p=6e-4	Volume	0.0006	94
2.47171	pdriver6e-4	V p=6e-4	Volume	0.0006	95
2.5162	pdriver6e-4	V p=6e-4	Volume	0.0006	96
2.47805	pdriver6e-4	V p=6e-4	Volume	0.0006	97
2.53682	pdriver6e-4	V p=6e-4	Volume	0.0006	98
2.64838	pdriver6e-4	V p=6e-4	Volume	0.0006	99
2.41923	pdriver8e-4	V p=8e-4	Volume	0.0008	0
2.78895	pdriver8e-4	V p=8e-4	Volume	0.0008	1
2.64104	pdriver8e-4	V p=8e-4	Volume	0.0008	2
2.58976	pdriver8e-4	V p=8e-4	Volume	0.0008	3
2.38678	pdriver8e-4	V p=8e-4	Volume	0.0008	4
2.35345	pdriver8e-4	V p=8e-4	Volume	0.0008	5
2.47857	pdriver8e-4	V p=8e-4	Volume	0.0008	6
2.81645	pdriver8e-4	V p=8e-4	Volume	0.0008	7
2.65492	pdriver8e-4	V p=8e-4	Volume	0.0008	8
2.51664	pdriver8e-4	V p=8e-4	Volume	0.0008	9
2.62723	pdriver8e-4	V p=8e-4	Volume	0.0008	10
2.3719	pdriver8e-4	V p=8e-4	Volume	0.0008	11
2.35818	pdriver8e-4	V p=8e-4	Volume	0.0008	12
2.3159	pdriver8e-4	V p=8e-4	Volume	0.0008	13
2.46861	pdriver8e-4	V p=8e-4	Volume	0.0008	14
2.45625	pdriver8e-4	V p=8e-4	Volume	0.0008	15
2.30586	pdriver8e-4	V p=8e-4	Volume	0.0008	16
2.47169	pdriver8e-4	V p=8e-4	Volume	0.0008	17
2.32956	pdriver8e-4	V p=8e-4	Volume	0.0008	18
2.38042	pdriver8e-4	V p=8e-4	Volume	0.0008	19
2.38527	pdriver8e-4	V p=8e-4	Volume	0.0008	20
2.47609	pdriver8e-4	V p=8e-4	Volume	0.0008	21
2.49547	pdriver8e-4	V p=8e-4	Volume	0.0008	22
2.67448	pdriver8e-4	V p=8e-4	Volume	0.0008	23
2.45652	pdriver8e-4	V p=8e-4	Volume	0.0008	24
2.42855	pdriver8e-4	V p=8e-4	Volume	0.0008	25
2.71382	pdriver8e-4	V p=8e-4	Volume	0.0008	26
2.20421	pdriver8e-4	V p=8e-4	Volume	0.0008	27
2.51676	pdriver8e-4	V p=8e-4	Volume	0.0008	28
2.64239	pdriver8e-4	V p=8e-4	Volume	0.0008	29
2.14325	pdriver8e-4	V p=8e-4	Volume	0.0008	30
2.45684	pdriver8e-4	V p=8e-4	Volume	0.0008	31
2.47796	pdriver8e-4	V p=8e-4	Volume	0.0008	32
2.41692	pdriver8e-4	V p=8e-4	Volume	0.0008	33
2.3804	pdriver8e-4	V p=8e-4	Volume	0.0008	34
2.70387	pdriver8e-4	V p=8e-4	Volume	0.0008	35
2.25738	pdriver8e-4	V p=8e-4	Volume	0.0008	36
2.73227	pdriver8e-4	V p=8e-4	Volume	0.0008	37
2.58632	pdriver8e-4	V p=8e-4	Volume	0.0008	38
2.44901	pdriver8e-4	V p=8e-4	Volume	0.0008	39
2.6306	pdriver8e-4	V p=8e-4	Volume	0.0008	40
2.43817	pdriver8e-4	V p=8e-4	Volume	0.0008	41
2.4001	pdriver8e-4	V p=8e-4	Volume	0.0008	42
2.43393	pdriver8e-4	V p=8e-4	Volume	0.0008	43
2.60367	pdriver8e-4	V p=8e-4	Volume	0.0008	44
2.24218	pdriver8e-4	V p=8e-4	Volume	0.0008	45
2.41512	pdriver8e-4	V p=8e-4	Volume	0.0008	46
2.28585	pdriver8e-4	V p=8e-4	Volume	0.0008	47
2.33034	pdriver8e-4	V p=8e-4	Volume	0.0008	48
2.3885	pdriver8e-4	V p=8e-4	Volume	0.0008	49
2.35573	pdriver8e-4	V p=8e-4	Volume	0.0008	50
2.37775	pdriver8e-4	V p=8e-4	Volume	0.0008	51
2.45727	pdriver8e-4	V p=8e-4	Volume	0.0008	52
2.4589	pdriver8e-4	V p=8e-4	Volume	0.0008	53
2.8386	pdriver8e-4	V p=8e-4	Volume	0.0008	54
2.53115	pdriver8e-4	V p=8e-4	Volume	0.0008	55
2.39144	pdriver8e-4	V p=8e-4	Volume	0.0008	56
2.41879	pdriver8e-4	V p=8e-4	Volume	0.0008	57
2.56062	pdriver8e-4	V p=8e-4	Volume	0.0008	58
2.41815	pdriver8e-4	V p=8e-4	Volume	0.0008	59
2.55477	pdriver8e-4	V p=8e-4	Volume	0.0008	60
2.70266	pdriver8e-4	V p=8e-4	Volume	0.0008	61
2.48528	pdriver8e-4	V p=8e-4	Volume	0.0008	62
2.41381	pdriver8e-4	V p=8e-4	Volume	0.0008	63
2.33186	pdriver8e-4	V p=8e-4	Volume	0.0008	64
2.3982	pdriver8e-4	V p=8e-4	Volume	0.0008	65
2.56364	pdriver8e-4	V p=8e-4	Volume	0.0008	66
2.37385	pdriver8e-4	V p=8e-4	Volume	0.0008	67
2.54791	pdriver8e-4	V p=8e-4	Volume	0.0008	68
2.35871	pdriver8e-4	V p=8e-4	Volume	0.0008	69
2.37173	pdriver8e-4	V p=8e-4	Volume	0.0008	70
2.30333	pdriver8e-4	V p=8e-4	Volume	0.0008	71
2.6492	pdriver8e-4	V p=8e-4	Volume	0.0008	72
2.46004	pdriver8e-4	V p=8e-4	Volume	0.0008	73
2.76541	pdriver8e-4	V p=8e-4	Volume	0.0008	74
2.44826	pdriver8e-4	V p=8e-4	Volume	0.0008	75
2.19776	pdriver8e-4	V p=8e-4	Volume	0.0008	76
2.48089	pdriver8e-4	V p=8e-4	Volume	0.0008	77
2.47414	pdriver8e-4	V p=8e-4	Volume	0.0008	78
2.24552	pdriver8e-4	V p=8e-4	Volume	0.0008	79
2.52873	pdriver8e-4	V p=8e-4	Volume	0.0008	80
2.52574	pdriver8e-4	V p=8e-4	Volume	0.0008	81
2.33784	pdriver8e-4	V p=8e-4	Volume	0.0008	82
2.45762	pdriver8e-4	V p=8e-4	Volume	0.0008	83
2.74606	pdriver8e-4	V p=8e-4	Volume	0.0008	84
2.55064	pdriver8e-4	V p=8e-4	Volume	0.0008	85
2.41165	pdriver8e-4	V p=8e-4	Volume	0.0008	86
2.48047	pdriver8e-4	V p=8e-4	Volume	0.0008	87
2.48605	pdriver8e-4	V p=8e-4	Volume	0.0008	88
2.44792	pdriver8e-4	V p=8e-4	Volume	0.0008	89
2.58371	pdriver8e-4	V p=8e-4	Volume	0.0008	90
2.50729	pdriver8e-4	V p=8e-4	Volume	0.0008	91
2.18827	pdriver8e-4	V p=8e-4	Volume	0.0008	92
2.62456	pdriver8e-4	V p=8e-4	Volume	0.0008	93
2.40954	pdriver8e-4	V p=8e-4	Volume	0.0008	94
2.64118	pdriver8e-4	V p=8e-4	Volume	0.0008	95
2.64885	pdriver8e-4	V p=8e-4	Volume	0.0008	96
2.41916	pdriver8e-4	V p=8e-4	Volume	0.0008	97
2.53182	pdriver8e-4	V p=8e-4	Volume	0.0008	98
2.59894	pdriver8e-4	V p=8e-4	Volume	0.0008	99
2.39692	pdriver1e-3	V p=1e-3	Volume	0.001	0
2.36326	pdriver1e-3	V p=1e-3	Volume	0.001	1
2.23508	pdriver1e-3	V p=1e-3	Volume	0.001	2
2.05314	pdriver1e-3	V p=1e-3	Volume	0.001	3
2.28733	pdriver1e-3	V p=1e-3	Volume	0.001	4
2.10924	pdriver1e-3	V p=1e-3	Volume	0.001	5
2.34606	pdriver1e-3	V p=1e-3	Volume	0.001	6
2.0166	pdriver1e-3	V p=1e-3	Volume	0.001	7
2.07649	pdriver1e-3	V p=1e-3	Volume	0.001	8
2.21296	pdriver1e-3	V p=1e-3	Volume	0.001	9
2.18412	pdriver1e-3	V p=1e-3	Volume	0.001	10
2.35906	pdriver1e-3	V p=1e-3	Volume	0.001	11
2.24837	pdriver1e-3	V p=1e-3	Volume	0.001	12
2.11656	pdriver1e-3	V p=1e-3	Volume	0.001	13
2.33037	pdriver1e-3	V p=1e-3	Volume	0.001	14
2.55811	pdriver1e-3	V p=1e-3	Volume	0.001	15
2.32867	pdriver1e-3	V p=1e-3	Volume	0.001	16
2.23473	pdriver1e-3	V p=1e-3	Volume	0.001	17
2.23029	pdriver1e-3	V p=1e-3	Volume	0.001	18
2.15599	pdriver1e-3	V p=1e-3	Volume	0.001	19
2.37114	pdriver1e-3	V p=1e-3	Volume	0.001	20
2.46877	pdriver1e-3	V p=1e-3	Volume	0.001	21
2.29296	pdriver1e-3	V p=1e-3	Volume	0.001	22
2.21748	pdriver1e-3	V p=1e-3	Volume	0.001	23
2.3463	pdriver1e-3	V p=1e-3	Volume	0.001	24
2.06935	pdriver1e-3	V p=1e-3	Volume	0.001	25
2.23388	pdriver1e-3	V p=1e-3	Volume	0.001	26
2.36842	pdriver1e-3	V p=1e-3	Volume	0.001	27
2.30812	pdriver1e-3	V p=1e-3	Volume	0.001	28
2.1422	pdriver1e-3	V p=1e-3	Volume	0.001	29
2.23169	pdriver1e-3	V p=1e-3	Volume	0.001	30
2.50478	pdriver1e-3	V p=1e-3	Volume	0.001	31
2.46561	pdriver1e-3	V p=1e-3	Volume	0.001	32
2.18918	pdriver1e-3	V p=1e-3	Volume	0.001	33
2.35614	pdriver1e-3	V p=1e-3	Volume	0.001	34
2.24804	pdriver1e-3	V p=1e-3	Volume	0.001	35
2.19166	pdriver1e-3	V p=1e-3	Volume	0.001	36
2.02735	pdriver1e-3	V p=1e-3	Volume	0.001	37
2.00268	pdriver1e-3	V p=1e-3	Volume	0.001	38
2.03112	pdriver1e-3	V p=1e-3	Volume	0.001	39
2.26085	pdriver1e-3	V p=1e-3	Volume	0.001	40
2.32029	pdriver1e-3	V p=1e-3	Volume	0.001	41
2.21507	pdriver1e-3	V p=1e-3	Volume	0.001	42
2.30556	pdriver1e-3	V p=1e-3	Volume	0.001	43
2.23995	pdriver1e-3	V p=1e-3	Volume	0.001	44
2.55742	pdriver1e-3	V p=1e-3	Volume	0.001	45
2.33637	pdriver1e-3	V p=1e-3	Volume	0.001	46
2.30554	pdriver1e-3	V p=1e-3	Volume	0.001	47
2.35502	pdriver1e-3	V p=1e-3	Volume	0.001	48
2.06089	pdriver1e-3	V p=1e-3	Volume	0.001	49
2.37314	pdriver1e-3	V p=1e-3	Volume	0.001	50
2.08801	pdriver1e-3	V p=1e-3	Volume	0.001	51
2.12286	pdriver1e-3	V p=1e-3	Volume	0.001	52
2.06987	pdriver1e-3	V p=1e-3	Volume	0.001	53
2.43605	pdriver1e-3	V p=1e-3	Volume	0.001	54
2.18812	pdriver1e-3	V p=1e-3	Volume	0.001	55
2.21201	pdriver1e-3	V p=1e-3	Volume	0.001	56
2.04601	pdriver1e-3	V p=1e-3	Volume	0.001	57
2.27779	pdriver1e-3	V p=1e-3	Volume	0.001	58
2.35214	pdriver1e-3	V p=1e-3	Volume	0.001	59
2.10361	pdriver1e-3	V p=1e-3	Volume	0.001	60
2.21692	pdriver1e-3	V p=1e-3	Volume	0.001	61
2.37293	pdriver1e-3	V p=1e-3	Volume	0.001	62
2.32009	pdriver1e-3	V p=1e-3	Volume	0.001	63
2.43686	pdriver1e-3	V p=1e-3	Volume	0.001	64
2.20773	pdriver1e-3	V p=1e-3	Volume	0.001	65
2.30565	pdriver1e-3	V p=1e-3	Volume	0.001	66
2.11366	pdriver1e-3	V p=1e-3	Volume	0.001	67
2.31851	pdriver1e-3	V p=1e-3	Volume	0.001	68
2.28214	pdriver1e-3	V p=1e-3	Volume	0.001	69
2.28524	pdriver1e-3	V p=1e-3	Volume	0.001	70
2.2415	pdriver1e-3	V p=1e-3	Volume	0.001	71
2.21654	pdriver1e-3	V p=1e-3	Volume	0.001	72
2.26034	pdriver1e-3	V p=1e-3	Volume	0.001	73
2.15109	pdriver1e-3	V p=1e-3	Volume	0.001	74
2.24431	pdriver1e-3	V p=1e-3	Volume	0.001	75
2.50562	pdriver1e-3	V p=1e-3	Volume	0.001	76
2.28942	pdriver1e-3	V p=1e-3	Volume	0.001	77
2.35816	pdriver1e-3	V p=1e-3	Volume	0.001	78
2.21373	pdriver1e-3	V p=1e-3	Volume	0.001	79
2.30513	pdriver1e-3	V p=1e-3	Volume	0.001	80
2.18026	pdriver1e-3	V p=1e-3	Volume	0.001	81
2.19441	pdriver1e-3	V p=1e-3	Volume	0.001	82
2.29973	pdriver1e-3	V p=1e-3	Volume	0.001	83
2.2786	pdriver1e-3	V p=1e-3	Volume	0.001	84
2.31006	pdriver1e-3	V p=1e-3	Volume	0.001	85
2.40542	pdriver1e-3	V p=1e-3	Volume	0.001	86
2.28512	pdriver1e-3	V p=1e-3	Volume	0.001	87
2.28556	pdriver1e-3	V p=1e-3	Volume	0.001	88
2.16303	pdriver1e-3	V p=1e-3	Volume	0.001	89
2.08334	pdriver1e-3	V p=1e-3	Volume	0.001	90
2.3839	pdriver1e-3	V p=1e-3	Volume	0.001	91
2.15916	pdriver1e-3	V p=1e-3	Volume	0.001	92
2.33221	pdriver1e-3	V p=1e-3	Volume	0.001	93
2.10099	pdriver1e-3	V p=1e-3	Volume	0.001	94
2.32121	pdriver1e-3	V p=1e-3	Volume	0.001	95
1.88003	pdriver1e-3	V p=1e-3	Volume	0.001	96
2.1618	pdriver1e-3	V p=1e-3	Volume	0.001	97
2.34067	pdriver1e-3	V p=1e-3	Volume	0.001	98
2.70262	pdriver1e-3	V p=1e-3	Volume	0.001	99

## Sheet: SourceDataFig3g
Exponent	Condition	Label	SampleID
2.7834	complete.set	complete.set	0
2.71847	complete.set	complete.set	1
2.62318	complete.set	complete.set	2
2.54753	complete.set	complete.set	3
2.79658	complete.set	complete.set	4
2.68213	complete.set	complete.set	5
2.7406	complete.set	complete.set	6
2.63197	complete.set	complete.set	7
2.55453	complete.set	complete.set	8
2.67034	complete.set	complete.set	9
2.77449	complete.set	complete.set	10
2.6244	complete.set	complete.set	11
2.71789	complete.set	complete.set	12
2.73369	complete.set	complete.set	13
2.83439	complete.set	complete.set	14
2.70189	complete.set	complete.set	15
2.77893	complete.set	complete.set	16
2.7839	complete.set	complete.set	17
2.73734	complete.set	complete.set	18
2.84425	complete.set	complete.set	19
2.69413	complete.set	complete.set	20
2.55358	complete.set	complete.set	21
2.70581	complete.set	complete.set	22
2.69717	complete.set	complete.set	23
2.6264	complete.set	complete.set	24
2.55411	complete.set	complete.set	25
2.90447	complete.set	complete.set	26
2.75637	complete.set	complete.set	27
2.58951	complete.set	complete.set	28
2.68471	complete.set	complete.set	29
2.65193	complete.set	complete.set	30
2.82553	complete.set	complete.set	31
2.89769	complete.set	complete.set	32
2.69668	complete.set	complete.set	33
2.79652	complete.set	complete.set	34
2.64684	complete.set	complete.set	35
2.90895	complete.set	complete.set	36
2.67678	complete.set	complete.set	37
2.54083	complete.set	complete.set	38
2.63215	complete.set	complete.set	39
3.01678	complete.set	complete.set	40
2.51145	complete.set	complete.set	41
2.64495	complete.set	complete.set	42
2.73991	complete.set	complete.set	43
2.6904	complete.set	complete.set	44
2.65421	complete.set	complete.set	45
2.77341	complete.set	complete.set	46
2.64445	complete.set	complete.set	47
2.47414	complete.set	complete.set	48
2.60735	complete.set	complete.set	49
2.66477	complete.set	complete.set	50
3.01122	complete.set	complete.set	51
2.66863	complete.set	complete.set	52
2.54498	complete.set	complete.set	53
2.63549	complete.set	complete.set	54
2.7697	complete.set	complete.set	55
2.74689	complete.set	complete.set	56
2.60349	complete.set	complete.set	57
2.75647	complete.set	complete.set	58
2.89772	complete.set	complete.set	59
2.82195	complete.set	complete.set	60
2.7218	complete.set	complete.set	61
2.69551	complete.set	complete.set	62
2.65744	complete.set	complete.set	63
2.78143	complete.set	complete.set	64
2.76941	complete.set	complete.set	65
2.67525	complete.set	complete.set	66
2.58741	complete.set	complete.set	67
2.91085	complete.set	complete.set	68
2.5669	complete.set	complete.set	69
2.65813	complete.set	complete.set	70
2.67189	complete.set	complete.set	71
2.55421	complete.set	complete.set	72
2.58285	complete.set	complete.set	73
2.6777	complete.set	complete.set	74
2.50685	complete.set	complete.set	75
2.69224	complete.set	complete.set	76
2.74529	complete.set	complete.set	77
2.53586	complete.set	complete.set	78
2.52215	complete.set	complete.set	79
2.84538	complete.set	complete.set	80
2.71078	complete.set	complete.set	81
2.68671	complete.set	complete.set	82
2.75567	complete.set	complete.set	83
3.05126	complete.set	complete.set	84
2.70697	complete.set	complete.set	85
2.84257	complete.set	complete.set	86
2.64136	complete.set	complete.set	87
2.60052	complete.set	complete.set	88
2.85036	complete.set	complete.set	89
2.70795	complete.set	complete.set	90
2.53119	complete.set	complete.set	91
2.504	complete.set	complete.set	92
2.6018	complete.set	complete.set	93
2.56578	complete.set	complete.set	94
2.74364	complete.set	complete.set	95
2.56104	complete.set	complete.set	96
2.54366	complete.set	complete.set	97
2.76217	complete.set	complete.set	98
2.63623	complete.set	complete.set	99
2.42466	no.relapse	no.relapse	0
2.61619	no.relapse	no.relapse	1
2.70086	no.relapse	no.relapse	2
2.50089	no.relapse	no.relapse	3
2.27523	no.relapse	no.relapse	4
2.54608	no.relapse	no.relapse	5
2.72832	no.relapse	no.relapse	6
2.65294	no.relapse	no.relapse	7
2.69162	no.relapse	no.relapse	8
2.64923	no.relapse	no.relapse	9
2.51221	no.relapse	no.relapse	10
2.73192	no.relapse	no.relapse	11
2.60658	no.relapse	no.relapse	12
2.51859	no.relapse	no.relapse	13
2.49214	no.relapse	no.relapse	14
2.66085	no.relapse	no.relapse	15
2.38628	no.relapse	no.relapse	16
2.42994	no.relapse	no.relapse	17
2.50929	no.relapse	no.relapse	18
2.63857	no.relapse	no.relapse	19
2.48561	no.relapse	no.relapse	20
2.6084	no.relapse	no.relapse	21
2.26018	no.relapse	no.relapse	22
2.6376	no.relapse	no.relapse	23
2.43382	no.relapse	no.relapse	24
2.68322	no.relapse	no.relapse	25
2.6225	no.relapse	no.relapse	26
2.5694	no.relapse	no.relapse	27
2.47642	no.relapse	no.relapse	28
2.44187	no.relapse	no.relapse	29
2.53255	no.relapse	no.relapse	30
2.60551	no.relapse	no.relapse	31
2.49581	no.relapse	no.relapse	32
2.48964	no.relapse	no.relapse	33
2.56228	no.relapse	no.relapse	34
2.51555	no.relapse	no.relapse	35
2.69464	no.relapse	no.relapse	36
2.54778	no.relapse	no.relapse	37
2.59191	no.relapse	no.relapse	38
2.52122	no.relapse	no.relapse	39
2.58042	no.relapse	no.relapse	40
2.48675	no.relapse	no.relapse	41
2.56513	no.relapse	no.relapse	42
2.77316	no.relapse	no.relapse	43
2.67416	no.relapse	no.relapse	44
2.39576	no.relapse	no.relapse	45
2.72582	no.relapse	no.relapse	46
2.64687	no.relapse	no.relapse	47
2.53583	no.relapse	no.relapse	48
2.63277	no.relapse	no.relapse	49
2.79381	no.relapse	no.relapse	50
2.83624	no.relapse	no.relapse	51
2.56043	no.relapse	no.relapse	52
2.63988	no.relapse	no.relapse	53
2.88172	no.relapse	no.relapse	54
2.61708	no.relapse	no.relapse	55
2.4419	no.relapse	no.relapse	56
2.52574	no.relapse	no.relapse	57
2.35902	no.relapse	no.relapse	58
2.55435	no.relapse	no.relapse	59
2.37243	no.relapse	no.relapse	60
2.48713	no.relapse	no.relapse	61
2.57897	no.relapse	no.relapse	62
2.72458	no.relapse	no.relapse	63
2.58786	no.relapse	no.relapse	64
2.34277	no.relapse	no.relapse	65
2.39905	no.relapse	no.relapse	66
2.7997	no.relapse	no.relapse	67
2.52179	no.relapse	no.relapse	68
2.64979	no.relapse	no.relapse	69
2.32033	no.relapse	no.relapse	70
2.52065	no.relapse	no.relapse	71
2.50469	no.relapse	no.relapse	72
2.59603	no.relapse	no.relapse	73
2.62823	no.relapse	no.relapse	74
2.6064	no.relapse	no.relapse	75
2.41739	no.relapse	no.relapse	76
2.58273	no.relapse	no.relapse	77
2.55536	no.relapse	no.relapse	78
2.49342	no.relapse	no.relapse	79
2.79118	no.relapse	no.relapse	80
2.65194	no.relapse	no.relapse	81
2.68521	no.relapse	no.relapse	82
2.48976	no.relapse	no.relapse	83
2.38837	no.relapse	no.relapse	84
2.41906	no.relapse	no.relapse	85
2.74782	no.relapse	no.relapse	86
2.55589	no.relapse	no.relapse	87
2.57587	no.relapse	no.relapse	88
2.60987	no.relapse	no.relapse	89
2.69485	no.relapse	no.relapse	90
2.45423	no.relapse	no.relapse	91
2.44898	no.relapse	no.relapse	92
2.5435	no.relapse	no.relapse	93
2.44754	no.relapse	no.relapse	94
2.61732	no.relapse	no.relapse	95
2.56592	no.relapse	no.relapse	96
2.61496	no.relapse	no.relapse	97
2.57071	no.relapse	no.relapse	98
2.44249	no.relapse	no.relapse	99
2.70182	relapse	relapse	0
2.63034	relapse	relapse	1
2.92974	relapse	relapse	2
2.74933	relapse	relapse	3
2.65789	relapse	relapse	4
2.75012	relapse	relapse	5
2.86484	relapse	relapse	6
2.95548	relapse	relapse	7
3.06459	relapse	relapse	8
2.89467	relapse	relapse	9
2.78859	relapse	relapse	10
3.04182	relapse	relapse	11
2.759	relapse	relapse	12
2.98104	relapse	relapse	13
2.84739	relapse	relapse	14
2.85928	relapse	relapse	15
2.77526	relapse	relapse	16
2.82254	relapse	relapse	17
2.77467	relapse	relapse	18
2.88279	relapse	relapse	19
3.13701	relapse	relapse	20
2.87009	relapse	relapse	21
2.98077	relapse	relapse	22
2.73052	relapse	relapse	23
2.95922	relapse	relapse	24
2.90266	relapse	relapse	25
2.77438	relapse	relapse	26
2.84322	relapse	relapse	27
2.8307	relapse	relapse	28
2.73283	relapse	relapse	29
2.90239	relapse	relapse	30
2.75412	relapse	relapse	31
2.87103	relapse	relapse	32
2.80805	relapse	relapse	33
2.83985	relapse	relapse	34
2.67294	relapse	relapse	35
2.96227	relapse	relapse	36
2.95987	relapse	relapse	37
2.93663	relapse	relapse	38
2.58882	relapse	relapse	39
2.98667	relapse	relapse	40
2.57138	relapse	relapse	41
2.90108	relapse	relapse	42
2.76633	relapse	relapse	43
3.01159	relapse	relapse	44
2.98451	relapse	relapse	45
2.90731	relapse	relapse	46
2.92696	relapse	relapse	47
2.79475	relapse	relapse	48
2.53615	relapse	relapse	49
2.975	relapse	relapse	50
2.81027	relapse	relapse	51
2.86205	relapse	relapse	52
3.10596	relapse	relapse	53
2.74232	relapse	relapse	54
2.73486	relapse	relapse	55
2.9551	relapse	relapse	56
2.86817	relapse	relapse	57
2.84416	relapse	relapse	58
2.79828	relapse	relapse	59
2.87348	relapse	relapse	60
2.79852	relapse	relapse	61
3.13599	relapse	relapse	62
2.74578	relapse	relapse	63
2.61058	relapse	relapse	64
2.77251	relapse	relapse	65
2.73715	relapse	relapse	66
3.12085	relapse	relapse	67
2.80308	relapse	relapse	68
2.78386	relapse	relapse	69
2.76831	relapse	relapse	70
2.92979	relapse	relapse	71
2.50147	relapse	relapse	72
3.02834	relapse	relapse	73
2.99048	relapse	relapse	74
2.96095	relapse	relapse	75
2.83948	relapse	relapse	76
2.64404	relapse	relapse	77
2.78957	relapse	relapse	78
2.91712	relapse	relapse	79
2.64454	relapse	relapse	80
2.72409	relapse	relapse	81
2.55966	relapse	relapse	82
2.70761	relapse	relapse	83
2.79097	relapse	relapse	84
3.10105	relapse	relapse	85
3.06028	relapse	relapse	86
2.94979	relapse	relapse	87
2.94061	relapse	relapse	88
3.00413	relapse	relapse	89
2.75606	relapse	relapse	90
2.72595	relapse	relapse	91
2.96661	relapse	relapse	92
2.80669	relapse	relapse	93
2.77167	relapse	relapse	94
2.6831	relapse	relapse	95
3.01011	relapse	relapse	96
2.83465	relapse	relapse	97
2.90681	relapse	relapse	98
2.61401	relapse	relapse	99

## Sheet: SourceDataFig3h
Exponent	Condition	Label	SampleID
2.7834	complete.set	complete.set	0
2.71847	complete.set	complete.set	1
2.62318	complete.set	complete.set	2
2.54753	complete.set	complete.set	3
2.79658	complete.set	complete.set	4
2.68213	complete.set	complete.set	5
2.7406	complete.set	complete.set	6
2.63197	complete.set	complete.set	7
2.55453	complete.set	complete.set	8
2.67034	complete.set	complete.set	9
2.77449	complete.set	complete.set	10
2.6244	complete.set	complete.set	11
2.71789	complete.set	complete.set	12
2.73369	complete.set	complete.set	13
2.83439	complete.set	complete.set	14
2.70189	complete.set	complete.set	15
2.77893	complete.set	complete.set	16
2.7839	complete.set	complete.set	17
2.73734	complete.set	complete.set	18
2.84425	complete.set	complete.set	19
2.69413	complete.set	complete.set	20
2.55358	complete.set	complete.set	21
2.70581	complete.set	complete.set	22
2.69717	complete.set	complete.set	23
2.6264	complete.set	complete.set	24
2.55411	complete.set	complete.set	25
2.90447	complete.set	complete.set	26
2.75637	complete.set	complete.set	27
2.58951	complete.set	complete.set	28
2.68471	complete.set	complete.set	29
2.65193	complete.set	complete.set	30
2.82553	complete.set	complete.set	31
2.89769	complete.set	complete.set	32
2.69668	complete.set	complete.set	33
2.79652	complete.set	complete.set	34
2.64684	complete.set	complete.set	35
2.90895	complete.set	complete.set	36
2.67678	complete.set	complete.set	37
2.54083	complete.set	complete.set	38
2.63215	complete.set	complete.set	39
3.01678	complete.set	complete.set	40
2.51145	complete.set	complete.set	41
2.64495	complete.set	complete.set	42
2.73991	complete.set	complete.set	43
2.6904	complete.set	complete.set	44
2.65421	complete.set	complete.set	45
2.77341	complete.set	complete.set	46
2.64445	complete.set	complete.set	47
2.47414	complete.set	complete.set	48
2.60735	complete.set	complete.set	49
2.66477	complete.set	complete.set	50
3.01122	complete.set	complete.set	51
2.66863	complete.set	complete.set	52
2.54498	complete.set	complete.set	53
2.63549	complete.set	complete.set	54
2.7697	complete.set	complete.set	55
2.74689	complete.set	complete.set	56
2.60349	complete.set	complete.set	57
2.75647	complete.set	complete.set	58
2.89772	complete.set	complete.set	59
2.82195	complete.set	complete.set	60
2.7218	complete.set	complete.set	61
2.69551	complete.set	complete.set	62
2.65744	complete.set	complete.set	63
2.78143	complete.set	complete.set	64
2.76941	complete.set	complete.set	65
2.67525	complete.set	complete.set	66
2.58741	complete.set	complete.set	67
2.91085	complete.set	complete.set	68
2.5669	complete.set	complete.set	69
2.65813	complete.set	complete.set	70
2.67189	complete.set	complete.set	71
2.55421	complete.set	complete.set	72
2.58285	complete.set	complete.set	73
2.6777	complete.set	complete.set	74
2.50685	complete.set	complete.set	75
2.69224	complete.set	complete.set	76
2.74529	complete.set	complete.set	77
2.53586	complete.set	complete.set	78
2.52215	complete.set	complete.set	79
2.84538	complete.set	complete.set	80
2.71078	complete.set	complete.set	81
2.68671	complete.set	complete.set	82
2.75567	complete.set	complete.set	83
3.05126	complete.set	complete.set	84
2.70697	complete.set	complete.set	85
2.84257	complete.set	complete.set	86
2.64136	complete.set	complete.set	87
2.60052	complete.set	complete.set	88
2.85036	complete.set	complete.set	89
2.70795	complete.set	complete.set	90
2.53119	complete.set	complete.set	91
2.504	complete.set	complete.set	92
2.6018	complete.set	complete.set	93
2.56578	complete.set	complete.set	94
2.74364	complete.set	complete.set	95
2.56104	complete.set	complete.set	96
2.54366	complete.set	complete.set	97
2.76217	complete.set	complete.set	98
2.63623	complete.set	complete.set	99
2.58004	no.progression	no.progression	0
2.50633	no.progression	no.progression	1
2.33523	no.progression	no.progression	2
2.33773	no.progression	no.progression	3
2.52793	no.progression	no.progression	4
2.38501	no.progression	no.progression	5
2.35554	no.progression	no.progression	6
2.396	no.progression	no.progression	7
2.54813	no.progression	no.progression	8
2.60023	no.progression	no.progression	9
2.41834	no.progression	no.progression	10
2.76695	no.progression	no.progression	11
2.45702	no.progression	no.progression	12
2.54218	no.progression	no.progression	13
2.61468	no.progression	no.progression	14
2.54656	no.progression	no.progression	15
2.38056	no.progression	no.progression	16
2.58703	no.progression	no.progression	17
2.50443	no.progression	no.progression	18
2.61526	no.progression	no.progression	19
2.45345	no.progression	no.progression	20
2.26739	no.progression	no.progression	21
2.37715	no.progression	no.progression	22
2.45328	no.progression	no.progression	23
2.60267	no.progression	no.progression	24
2.57029	no.progression	no.progression	25
2.58339	no.progression	no.progression	26
2.48678	no.progression	no.progression	27
2.5369	no.progression	no.progression	28
2.55316	no.progression	no.progression	29
2.33743	no.progression	no.progression	30
2.65229	no.progression	no.progression	31
2.5619	no.progression	no.progression	32
2.66851	no.progression	no.progression	33
2.52555	no.progression	no.progression	34
2.40633	no.progression	no.progression	35
2.64923	no.progression	no.progression	36
2.28574	no.progression	no.progression	37
2.44772	no.progression	no.progression	38
2.58746	no.progression	no.progression	39
2.55374	no.progression	no.progression	40
2.34217	no.progression	no.progression	41
2.65412	no.progression	no.progression	42
2.64644	no.progression	no.progression	43
2.72522	no.progression	no.progression	44
2.35598	no.progression	no.progression	45
2.57835	no.progression	no.progression	46
2.62702	no.progression	no.progression	47
2.53554	no.progression	no.progression	48
2.69952	no.progression	no.progression	49
2.56568	no.progression	no.progression	50
2.57298	no.progression	no.progression	51
2.55884	no.progression	no.progression	52
2.45181	no.progression	no.progression	53
2.50149	no.progression	no.progression	54
2.45966	no.progression	no.progression	55
2.62777	no.progression	no.progression	56
2.48316	no.progression	no.progression	57
2.65216	no.progression	no.progression	58
2.46171	no.progression	no.progression	59
2.37057	no.progression	no.progression	60
2.39397	no.progression	no.progression	61
2.48254	no.progression	no.progression	62
2.33966	no.progression	no.progression	63
2.55505	no.progression	no.progression	64
2.73329	no.progression	no.progression	65
2.3912	no.progression	no.progression	66
2.34233	no.progression	no.progression	67
2.55003	no.progression	no.progression	68
2.44702	no.progression	no.progression	69
2.6219	no.progression	no.progression	70
2.50115	no.progression	no.progression	71
2.6861	no.progression	no.progression	72
2.66498	no.progression	no.progression	73
2.68738	no.progression	no.progression	74
2.50733	no.progression	no.progression	75
2.50526	no.progression	no.progression	76
2.50658	no.progression	no.progression	77
2.57792	no.progression	no.progression	78
2.44979	no.progression	no.progression	79
2.28117	no.progression	no.progression	80
2.64059	no.progression	no.progression	81
2.47051	no.progression	no.progression	82
2.70522	no.progression	no.progression	83
2.42437	no.progression	no.progression	84
2.45138	no.progression	no.progression	85
2.56164	no.progression	no.progression	86
2.55399	no.progression	no.progression	87
2.51531	no.progression	no.progression	88
2.48404	no.progression	no.progression	89
2.32302	no.progression	no.progression	90
2.65142	no.progression	no.progression	91
2.57404	no.progression	no.progression	92
2.47381	no.progression	no.progression	93
2.31589	no.progression	no.progression	94
2.59069	no.progression	no.progression	95
2.4091	no.progression	no.progression	96
2.46058	no.progression	no.progression	97
2.5922	no.progression	no.progression	98
2.35447	no.progression	no.progression	99
2.28123	rapid.progression	rapid.progression	0
2.26567	rapid.progression	rapid.progression	1
2.48267	rapid.progression	rapid.progression	2
2.59029	rapid.progression	rapid.progression	3
2.23483	rapid.progression	rapid.progression	4
2.37398	rapid.progression	rapid.progression	5
2.42666	rapid.progression	rapid.progression	6
2.6024	rapid.progression	rapid.progression	7
2.32144	rapid.progression	rapid.progression	8
2.59745	rapid.progression	rapid.progression	9
2.43014	rapid.progression	rapid.progression	10
2.77476	rapid.progression	rapid.progression	11
2.54931	rapid.progression	rapid.progression	12
2.40134	rapid.progression	rapid.progression	13
2.45547	rapid.progression	rapid.progression	14
2.83449	rapid.progression	rapid.progression	15
2.55015	rapid.progression	rapid.progression	16
2.3226	rapid.progression	rapid.progression	17
2.36911	rapid.progression	rapid.progression	18
2.46319	rapid.progression	rapid.progression	19
2.5933	rapid.progression	rapid.progression	20
2.5591	rapid.progression	rapid.progression	21
2.45487	rapid.progression	rapid.progression	22
2.42557	rapid.progression	rapid.progression	23
2.44073	rapid.progression	rapid.progression	24
2.50776	rapid.progression	rapid.progression	25
2.67892	rapid.progression	rapid.progression	26
2.42063	rapid.progression	rapid.progression	27
2.49617	rapid.progression	rapid.progression	28
2.67594	rapid.progression	rapid.progression	29
2.47853	rapid.progression	rapid.progression	30
2.42935	rapid.progression	rapid.progression	31
2.70873	rapid.progression	rapid.progression	32
2.68882	rapid.progression	rapid.progression	33
2.41707	rapid.progression	rapid.progression	34
2.49078	rapid.progression	rapid.progression	35
2.46791	rapid.progression	rapid.progression	36
2.38945	rapid.progression	rapid.progression	37
2.39463	rapid.progression	rapid.progression	38
2.3688	rapid.progression	rapid.progression	39
2.56552	rapid.progression	rapid.progression	40
2.43653	rapid.progression	rapid.progression	41
2.59158	rapid.progression	rapid.progression	42
2.75969	rapid.progression	rapid.progression	43
2.25546	rapid.progression	rapid.progression	44
2.48822	rapid.progression	rapid.progression	45
2.31653	rapid.progression	rapid.progression	46
2.39481	rapid.progression	rapid.progression	47
2.48795	rapid.progression	rapid.progression	48
2.40266	rapid.progression	rapid.progression	49
2.60266	rapid.progression	rapid.progression	50
2.35203	rapid.progression	rapid.progression	51
2.39706	rapid.progression	rapid.progression	52
2.81406	rapid.progression	rapid.progression	53
2.41161	rapid.progression	rapid.progression	54
2.54966	rapid.progression	rapid.progression	55
2.6486	rapid.progression	rapid.progression	56
2.58032	rapid.progression	rapid.progression	57
2.56682	rapid.progression	rapid.progression	58
2.58221	rapid.progression	rapid.progression	59
2.4844	rapid.progression	rapid.progression	60
2.40085	rapid.progression	rapid.progression	61
2.48736	rapid.progression	rapid.progression	62
2.77431	rapid.progression	rapid.progression	63
2.44171	rapid.progression	rapid.progression	64
2.51743	rapid.progression	rapid.progression	65
2.71599	rapid.progression	rapid.progression	66
2.36357	rapid.progression	rapid.progression	67
2.53748	rapid.progression	rapid.progression	68
2.57657	rapid.progression	rapid.progression	69
2.62899	rapid.progression	rapid.progression	70
2.23823	rapid.progression	rapid.progression	71
2.68589	rapid.progression	rapid.progression	72
2.61781	rapid.progression	rapid.progression	73
2.44967	rapid.progression	rapid.progression	74
2.42942	rapid.progression	rapid.progression	75
2.67228	rapid.progression	rapid.progression	76
2.44324	rapid.progression	rapid.progression	77
2.62107	rapid.progression	rapid.progression	78
2.48689	rapid.progression	rapid.progression	79
2.49271	rapid.progression	rapid.progression	80
2.74432	rapid.progression	rapid.progression	81
2.6227	rapid.progression	rapid.progression	82
2.52578	rapid.progression	rapid.progression	83
2.43806	rapid.progression	rapid.progression	84
2.65516	rapid.progression	rapid.progression	85
2.43369	rapid.progression	rapid.progression	86
2.59903	rapid.progression	rapid.progression	87
2.5921	rapid.progression	rapid.progression	88
2.41709	rapid.progression	rapid.progression	89
2.33293	rapid.progression	rapid.progression	90
2.75093	rapid.progression	rapid.progression	91
2.39627	rapid.progression	rapid.progression	92
2.36059	rapid.progression	rapid.progression	93
2.70315	rapid.progression	rapid.progression	94
2.72751	rapid.progression	rapid.progression	95
2.55593	rapid.progression	rapid.progression	96
2.71687	rapid.progression	rapid.progression	97
2.3843	rapid.progression	rapid.progression	98
2.17845	rapid.progression	rapid.progression	99
2.8987	attenuated.progression	attenuated.progression	0
2.81378	attenuated.progression	attenuated.progression	1
2.80213	attenuated.progression	attenuated.progression	2
3.0424	attenuated.progression	attenuated.progression	3
2.94517	attenuated.progression	attenuated.progression	4
2.85835	attenuated.progression	attenuated.progression	5
2.88587	attenuated.progression	attenuated.progression	6
3.11838	attenuated.progression	attenuated.progression	7
2.94217	attenuated.progression	attenuated.progression	8
2.99816	attenuated.progression	attenuated.progression	9
2.95559	attenuated.progression	attenuated.progression	10
2.77021	attenuated.progression	attenuated.progression	11
3.07895	attenuated.progression	attenuated.progression	12
2.98759	attenuated.progression	attenuated.progression	13
2.78347	attenuated.progression	attenuated.progression	14
3.04441	attenuated.progression	attenuated.progression	15
2.89214	attenuated.progression	attenuated.progression	16
2.95046	attenuated.progression	attenuated.progression	17
3.01876	attenuated.progression	attenuated.progression	18
3.02973	attenuated.progression	attenuated.progression	19
2.90948	attenuated.progression	attenuated.progression	20
2.80932	attenuated.progression	attenuated.progression	21
2.80972	attenuated.progression	attenuated.progression	22
2.96974	attenuated.progression	attenuated.progression	23
2.91288	attenuated.progression	attenuated.progression	24
2.7724	attenuated.progression	attenuated.progression	25
3.03397	attenuated.progression	attenuated.progression	26
2.83202	attenuated.progression	attenuated.progression	27
3.13529	attenuated.progression	attenuated.progression	28
2.81611	attenuated.progression	attenuated.progression	29
3.02691	attenuated.progression	attenuated.progression	30
2.78129	attenuated.progression	attenuated.progression	31
2.76498	attenuated.progression	attenuated.progression	32
2.96856	attenuated.progression	attenuated.progression	33
2.98678	attenuated.progression	attenuated.progression	34
2.82748	attenuated.progression	attenuated.progression	35
2.63015	attenuated.progression	attenuated.progression	36
2.90122	attenuated.progression	attenuated.progression	37
2.91079	attenuated.progression	attenuated.progression	38
3.00994	attenuated.progression	attenuated.progression	39
2.75713	attenuated.progression	attenuated.progression	40
2.95364	attenuated.progression	attenuated.progression	41
3.07691	attenuated.progression	attenuated.progression	42
2.6917	attenuated.progression	attenuated.progression	43
2.82873	attenuated.progression	attenuated.progression	44
2.87507	attenuated.progression	attenuated.progression	45
3.46494	attenuated.progression	attenuated.progression	46
2.84281	attenuated.progression	attenuated.progression	47
3.00229	attenuated.progression	attenuated.progression	48
2.87407	attenuated.progression	attenuated.progression	49
2.6166	attenuated.progression	attenuated.progression	50
2.88955	attenuated.progression	attenuated.progression	51
3.23393	attenuated.progression	attenuated.progression	52
2.93715	attenuated.progression	attenuated.progression	53
3.00125	attenuated.progression	attenuated.progression	54
2.95701	attenuated.progression	attenuated.progression	55
3.09856	attenuated.progression	attenuated.progression	56
2.82822	attenuated.progression	attenuated.progression	57
2.80343	attenuated.progression	attenuated.progression	58
3.14871	attenuated.progression	attenuated.progression	59
2.89392	attenuated.progression	attenuated.progression	60
2.73422	attenuated.progression	attenuated.progression	61
2.63182	attenuated.progression	attenuated.progression	62
2.93197	attenuated.progression	attenuated.progression	63
2.97732	attenuated.progression	attenuated.progression	64
2.78406	attenuated.progression	attenuated.progression	65
2.87312	attenuated.progression	attenuated.progression	66
2.89674	attenuated.progression	attenuated.progression	67
3.01294	attenuated.progression	attenuated.progression	68
2.9641	attenuated.progression	attenuated.progression	69
2.80267	attenuated.progression	attenuated.progression	70
2.81372	attenuated.progression	attenuated.progression	71
2.99535	attenuated.progression	attenuated.progression	72
3.0753	attenuated.progression	attenuated.progression	73
2.76148	attenuated.progression	attenuated.progression	74
2.63198	attenuated.progression	attenuated.progression	75
2.95364	attenuated.progression	attenuated.progression	76
3.00212	attenuated.progression	attenuated.progression	77
2.97751	attenuated.progression	attenuated.progression	78
3.21572	attenuated.progression	attenuated.progression	79
2.80989	attenuated.progression	attenuated.progression	80
2.89974	attenuated.progression	attenuated.progression	81
2.84965	attenuated.progression	attenuated.progression	82
3.09471	attenuated.progression	attenuated.progression	83
2.91665	attenuated.progression	attenuated.progression	84
2.79814	attenuated.progression	attenuated.progression	85
2.81867	attenuated.progression	attenuated.progression	86
2.82433	attenuated.progression	attenuated.progression	87
2.85367	attenuated.progression	attenuated.progression	88
2.96457	attenuated.progression	attenuated.progression	89
3.08574	attenuated.progression	attenuated.progression	90
3.29624	attenuated.progression	attenuated.progression	91
3.16049	attenuated.progression	attenuated.progression	92
2.98586	attenuated.progression	attenuated.progression	93
2.89185	attenuated.progression	attenuated.progression	94
2.69617	attenuated.progression	attenuated.progression	95
2.87605	attenuated.progression	attenuated.progression	96
3.06391	attenuated.progression	attenuated.progression	97
3.02368	attenuated.progression	attenuated.progression	98
3.03876	attenuated.progression	attenuated.progression	99
