# Supplementary material for: Spatial patterns of tumour growth impact clonal diversification
Source: Nat Ecol Evol. Author manuscript; Available in PMC 2022 Jan 17. (PMC8752443; doi:10.1038/s41559-021-01586-x)
Supplement: Source Data for Figure 5 [file EMS136364-supplement-Source_Data_for_Figure_5.xlsx]

## Sheet: SourceDataFig5a
t	SliceSize	NumberSubclone	SimID	SliceDiameter	Condition
10	3	1	156249	1.95441	Surface
20	20	1	156249	5.04627	Surface
30	81	1	156249	10.1554	Surface
40	212	2	156249	16.4294	Surface
50	386	4	156249	22.1691	Surface
60	655	3	156249	28.8786	Surface
70	1249	3	156249	39.8783	Surface
80	2149	3	156249	52.3086	Surface
90	3409	4	156249	65.8823	Surface
100	5189	5	156249	81.2825	Surface
110	7530	7	156249	97.9157	Surface
120	10498	8	156249	115.613	Surface
124	11810	8	156249	122.625	Surface
10	3	1	419661	1.95441	Surface
20	17	1	419661	4.65243	Surface
30	63	3	419661	8.95623	Surface
40	178	2	419661	15.0545	Surface
50	384	3	419661	22.1116	Surface
60	607	3	419661	27.8003	Surface
70	902	3	419661	33.889	Surface
80	1289	3	419661	40.5118	Surface
90	1842	4	419661	48.4284	Surface
100	2811	6	419661	59.8254	Surface
110	4215	7	419661	73.2578	Surface
120	6346	7	419661	89.8887	Surface
130	9172	7	419661	108.066	Surface
139	11974	8	419661	123.474	Surface
10	2	1	157599	1.59577	Surface
20	22	3	157599	5.29257	Surface
30	81	4	157599	10.1554	Surface
40	208	2	157599	16.2737	Surface
50	385	7	157599	22.1404	Surface
60	607	4	157599	27.8003	Surface
70	919	7	157599	34.2068	Surface
80	1314	7	157599	40.9028	Surface
90	1935	9	157599	49.6359	Surface
100	3047	11	157599	62.2861	Surface
110	4612	10	157599	76.6302	Surface
120	6802	13	157599	93.0622	Surface
130	9823	15	157599	111.835	Surface
139	13103	16	157599	129.164	Surface
10	4	1	419699	2.25676	Surface
20	31	1	419699	6.28255	Surface
30	112	4	419699	11.9416	Surface
40	239	2	419699	17.4443	Surface
50	453	3	419699	24.0162	Surface
60	811	4	419699	32.1341	Surface
70	1389	8	419699	42.0539	Surface
80	2446	8	419699	55.8063	Surface
90	3932	10	419699	70.7558	Surface
100	6145	13	419699	88.4537	Surface
110	9077	12	419699	107.504	Surface
118	11859	12	419699	122.879	Surface
10	5	1	29958	2.52313	Surface
20	30	2	29958	6.18039	Surface
30	101	2	29958	11.3401	Surface
40	211	4	29958	16.3907	Surface
50	383	5	29958	22.0828	Surface
60	637	8	29958	28.479	Surface
70	960	8	29958	34.9615	Surface
80	1415	10	29958	42.4457	Surface
90	2299	11	29958	54.1034	Surface
100	3712	14	29958	68.7478	Surface
110	5837	14	29958	86.2085	Surface
120	8940	11	29958	106.69	Surface
125	10589	11	29958	116.113	Surface
20	1	1	29191	1.12838	Surface
30	15	1	29191	4.37019	Surface
40	62	3	29191	8.88487	Surface
50	189	1	29191	15.5126	Surface
60	358	1	29191	21.3499	Surface
70	603	1	29191	27.7085	Surface
80	911	1	29191	34.0576	Surface
90	1288	2	29191	40.4961	Surface
100	2096	5	29191	51.6596	Surface
110	3232	5	29191	64.1491	Surface
120	5136	7	29191	80.8663	Surface
130	8002	8	29191	100.938	Surface
139	10892	9	29191	117.763	Surface
10	8	1	29982	3.19154	Surface
20	39	1	29982	7.04673	Surface
30	107	2	29982	11.672	Surface
40	254	8	29982	17.9834	Surface
50	679	7	29982	29.4029	Surface
60	1465	5	29982	43.1891	Surface
70	2680	5	29982	58.4147	Surface
80	4335	7	29982	74.2933	Surface
90	6483	7	29982	90.8538	Surface
100	9363	7	29982	109.185	Surface
109	12403	8	29982	125.666	Surface
20	17	2	419731	4.65243	Surface
30	73	3	419731	9.64088	Surface
40	196	4	419731	15.7973	Surface
50	374	3	419731	21.8218	Surface
60	630	3	419731	28.3221	Surface
70	943	4	419731	34.6506	Surface
80	1328	8	419731	41.1201	Surface
90	2186	5	419731	52.757	Surface
100	3320	6	419731	65.0166	Surface
110	5350	9	419731	82.5338	Surface
120	7883	9	419731	100.185	Surface
129	10843	10	419731	117.498	Surface
10	1	1	419741	1.12838	Surface
20	3	1	419741	1.95441	Surface
30	53	3	419741	8.21472	Surface
40	186	2	419741	15.389	Surface
50	377	3	419741	21.9092	Surface
60	613	2	419741	27.9374	Surface
70	962	3	419741	34.9979	Surface
80	1604	7	419741	45.1916	Surface
90	2670	4	419741	58.3057	Surface
100	4103	4	419741	72.2779	Surface
110	6016	5	419741	87.5203	Surface
120	8528	6	419741	104.203	Surface
130	11841	8	419741	122.786	Surface
131	12288	8	419741	125.082	Surface
10	1	1	31912	1.12838	Surface
20	11	1	31912	3.74241	Surface
30	37	2	31912	6.86366	Surface
40	120	4	31912	12.3608	Surface
50	249	5	31912	17.8055	Surface
60	444	7	31912	23.7764	Surface
70	744	7	31912	30.7781	Surface
80	1301	8	31912	40.6999	Surface
90	2194	7	31912	52.8535	Surface
100	3495	8	31912	66.7081	Surface
110	5218	10	31912	81.5093	Surface
120	7909	11	31912	100.35	Surface
130	11001	8	31912	118.351	Surface
135	12717	7	31912	127.247	Surface
20	8	1	435234	3.19154	Surface
30	42	2	435234	7.31273	Surface
40	122	3	435234	12.4634	Surface
50	252	3	435234	17.9125	Surface
60	437	2	435234	23.5883	Surface
70	719	2	435234	30.2566	Surface
80	1050	4	435234	36.5637	Surface
90	1427	4	435234	42.6253	Surface
100	1932	4	435234	49.5974	Surface
110	2677	6	435234	58.382	Surface
120	4050	8	435234	71.8096	Surface
130	6589	7	435234	91.5935	Surface
140	9708	8	435234	111.178	Surface
145	11510	8	435234	121.058	Surface
10	2	1	8035	1.59577	Surface
20	13	1	8035	4.06843	Surface
30	100	6	8035	11.2838	Surface
40	541	4	8035	26.2454	Surface
50	1597	5	8035	45.0928	Surface
60	3110	3	8035	62.9267	Surface
70	5113	5	8035	80.685	Surface
80	7486	3	8035	97.6293	Surface
90	10544	3	8035	115.866	Surface
95	12229	2	8035	124.782	Surface
10	3	1	32018	1.95441	Surface
20	46	2	32018	7.65304	Surface
30	142	2	32018	13.4462	Surface
40	326	4	32018	20.3734	Surface
50	699	5	32018	29.8328	Surface
60	1381	7	32018	41.9326	Surface
70	2495	9	32018	56.3625	Surface
80	3946	12	32018	70.8816	Surface
90	5844	12	32018	86.2601	Surface
100	8500	10	32018	104.031	Surface
110	11780	9	32018	122.469	Surface
10	4	1	28896	2.25676	Surface
20	13	1	28896	4.06843	Surface
30	68	3	28896	9.30485	Surface
40	180	7	28896	15.1388	Surface
50	334	5	28896	20.6219	Surface
60	551	6	28896	26.4869	Surface
70	844	7	28896	32.7813	Surface
80	1258	9	28896	40.0217	Surface
90	2180	8	28896	52.6846	Surface
100	3565	8	28896	67.3728	Surface
110	5574	10	28896	84.2439	Surface
120	8013	11	28896	101.007	Surface
130	11173	8	28896	119.272	Surface
132	11841	8	28896	122.786	Surface
10	1	1	7989	1.12838	Surface
20	21	1	7989	5.17088	Surface
30	77	5	7989	9.90149	Surface
40	175	5	7989	14.9271	Surface
50	335	4	7989	20.6527	Surface
60	585	6	7989	27.2919	Surface
70	902	6	7989	33.889	Surface
80	1402	7	7989	42.2502	Surface
90	2356	7	7989	54.77	Surface
100	3711	8	7989	68.7386	Surface
110	5593	8	7989	84.3874	Surface
120	8251	9	7989	102.496	Surface
130	11386	9	7989	120.404	Surface
10	6	1	29992	2.76395	Surface
20	21	3	29992	5.17088	Surface
30	75	3	29992	9.77205	Surface
40	176	4	29992	14.9696	Surface
50	345	5	29992	20.9587	Surface
60	574	7	29992	27.034	Surface
70	942	10	29992	34.6322	Surface
80	1563	12	29992	44.6102	Surface
90	2643	13	29992	58.0101	Surface
100	4458	15	29992	75.3399	Surface
110	6956	12	29992	94.1098	Surface
120	9850	11	29992	111.988	Surface
127	12271	11	29992	124.996	Surface
10	4	1	435160	2.25676	Surface
20	32	1	435160	6.38308	Surface
30	87	1	435160	10.5248	Surface
40	228	1	435160	17.0382	Surface
50	415	1	435160	22.9868	Surface
60	679	1	435160	29.4029	Surface
70	1026	2	435160	36.1434	Surface
80	1579	5	435160	44.838	Surface
90	2738	7	435160	59.0435	Surface
100	4730	9	435160	77.6043	Surface
110	7322	10	435160	96.5539	Surface
120	10347	9	435160	114.779	Surface
124	11655	8	435160	121.818	Surface
10	6	1	234651	2.76395	Surface
20	38	2	234651	6.9558	Surface
30	112	4	234651	11.9416	Surface
40	243	4	234651	17.5897	Surface
50	447	3	234651	23.8566	Surface
60	677	3	234651	29.3595	Surface
70	1008	4	234651	35.8249	Surface
80	1426	7	234651	42.6103	Surface
90	2074	9	234651	51.3877	Surface
100	3149	12	234651	63.3201	Surface
110	5099	12	234651	80.5745	Surface
120	7631	11	234651	98.5702	Surface
130	10702	11	234651	116.731	Surface
138	13533	9	234651	131.266	Surface
10	4	1	192612	2.25676	Surface
20	31	2	192612	6.28255	Surface
30	107	2	192612	11.672	Surface
40	237	4	192612	17.3712	Surface
50	443	6	192612	23.7496	Surface
60	775	5	192612	31.4127	Surface
70	1354	5	192612	41.5207	Surface
80	2208	8	192612	53.0218	Surface
90	3505	10	192612	66.8035	Surface
100	5584	10	192612	84.3194	Surface
110	8181	8	192612	102.061	Surface
120	11437	7	192612	120.673	Surface
123	12543	7	192612	126.373	Surface
10	14	2	31176	4.22201	Surface
20	51	2	31176	8.05824	Surface
30	134	2	31176	13.0619	Surface
40	290	4	31176	19.2156	Surface
50	495	5	31176	25.1049	Surface
60	795	6	31176	31.8155	Surface
70	1224	4	31176	39.4771	Surface
80	2019	13	31176	50.7018	Surface
90	3626	15	31176	67.9468	Surface
100	5677	16	31176	85.0187	Surface
110	8384	17	31176	103.319	Surface
120	11788	18	31176	122.511	Surface
124	13364	18	31176	130.444	Surface
10	10	1	157602	3.56825	Surface
20	54	1	157602	8.29186	Surface
30	136	1	157602	13.159	Surface
40	299	2	157602	19.5115	Surface
50	506	2	157602	25.3823	Surface
60	805	1	157602	32.015	Surface
70	1196	3	157602	39.023	Surface
80	1867	4	157602	48.7559	Surface
90	3070	10	157602	62.5208	Surface
100	5028	11	157602	80.0116	Surface
110	7688	12	157602	98.9377	Surface
120	11001	12	157602	118.351	Surface
126	13299	12	157602	130.126	Surface
10	8	1	193925	3.19154	Surface
20	24	1	193925	5.52791	Surface
30	97	3	193925	11.1132	Surface
40	220	1	193925	16.7366	Surface
50	383	1	193925	22.0828	Surface
60	610	2	193925	27.8689	Surface
70	925	2	193925	34.3183	Surface
80	1363	3	193925	41.6584	Surface
90	1991	4	193925	50.349	Surface
100	3421	4	193925	65.9981	Surface
110	5722	6	193925	85.355	Surface
120	8387	7	193925	103.338	Surface
129	11195	9	193925	119.39	Surface
10	3	1	156248	1.95441	Surface
20	20	2	156248	5.04627	Surface
30	87	5	156248	10.5248	Surface
40	218	3	156248	16.6603	Surface
50	411	4	156248	22.8758	Surface
60	668	6	156248	29.1637	Surface
70	1013	5	156248	35.9137	Surface
80	1437	8	156248	42.7744	Surface
90	2256	10	156248	53.595	Surface
100	4041	13	156248	71.7298	Surface
110	6612	11	156248	91.7533	Surface
120	9571	11	156248	110.391	Surface
128	12183	11	156248	124.547	Surface
10	8	1	193934	3.19154	Surface
20	31	2	193934	6.28255	Surface
30	96	3	193934	11.0558	Surface
40	216	3	193934	16.5837	Surface
50	406	3	193934	22.7362	Surface
60	658	3	193934	28.9446	Surface
70	1015	5	193934	35.9491	Surface
80	1555	6	193934	44.4959	Surface
90	2437	8	193934	55.7035	Surface
100	3618	10	193934	67.8718	Surface
110	5255	11	193934	81.7978	Surface
120	7473	10	193934	97.5444	Surface
130	10463	10	193934	115.421	Surface
134	11709	9	193934	122.1	Surface
10	2	1	30590	1.59577	Surface
20	19	3	30590	4.91849	Surface
30	85	6	30590	10.4031	Surface
40	193	4	30590	15.6759	Surface
50	352	4	30590	21.1703	Surface
60	598	7	30590	27.5934	Surface
70	992	7	30590	35.5395	Surface
80	2057	11	30590	51.1767	Surface
90	3517	8	30590	66.9177	Surface
100	5687	8	30590	85.0936	Surface
110	8534	9	30590	104.239	Surface
120	11988	9	30590	123.546	Surface
121	12349	9	30590	125.392	Surface
20	1	1	306837	1.12838	Surface
30	42	2	306837	7.31273	Surface
40	175	3	306837	14.9271	Surface
50	344	4	306837	20.9283	Surface
60	669	5	306837	29.1856	Surface
70	1283	7	306837	40.4174	Surface
80	2218	10	306837	53.1417	Surface
90	3658	9	306837	68.246	Surface
100	5658	8	306837	84.8763	Surface
110	8226	8	306837	102.341	Surface
120	11268	9	306837	119.778	Surface
122	12013	9	306837	123.675	Surface
10	1	1	29912	1.12838	Surface
20	11	1	29912	3.74241	Surface
30	73	2	29912	9.64088	Surface
40	182	3	29912	15.2227	Surface
50	345	3	29912	20.9587	Surface
60	593	3	29912	27.4778	Surface
70	914	3	29912	34.1136	Surface
80	1386	7	29912	42.0085	Surface
90	2233	9	29912	53.3211	Surface
100	3753	11	29912	69.1265	Surface
110	5787	13	29912	85.8384	Surface
120	8734	14	29912	105.454	Surface
128	11318	14	29912	120.044	Surface
20	8	1	234655	3.19154	Surface
30	40	1	234655	7.1365	Surface
40	129	1	234655	12.8159	Surface
50	261	2	234655	18.2295	Surface
60	491	5	234655	25.0032	Surface
70	1033	7	234655	36.2665	Surface
80	2065	6	234655	51.2761	Surface
90	3866	7	234655	70.1594	Surface
100	6248	7	234655	89.1919	Surface
110	9127	4	234655	107.8	Surface
118	11882	5	234655	122.999	Surface
10	2	1	435154	1.59577	Surface
20	20	1	435154	5.04627	Surface
30	80	2	435154	10.0925	Surface
40	211	1	435154	16.3907	Surface
50	477	3	435154	24.6442	Surface
60	1151	6	435154	38.2818	Surface
70	2217	6	435154	53.1298	Surface
80	3953	8	435154	70.9445	Surface
90	6214	8	435154	88.9489	Surface
100	8999	8	435154	107.041	Surface
110	12120	8	435154	124.224	Surface
111	12437	8	435154	125.838	Surface
10	1	1	236017	1.12838	Surface
20	16	1	236017	4.51352	Surface
30	70	3	236017	9.4407	Surface
40	168	3	236017	14.6255	Surface
50	349	4	236017	21.0799	Surface
60	581	4	236017	27.1984	Surface
70	889	3	236017	33.6439	Surface
80	1657	8	236017	45.9321	Surface
90	2893	8	236017	60.6917	Surface
100	4506	9	236017	75.7444	Surface
110	6951	9	236017	94.076	Surface
120	10016	8	236017	112.928	Surface
124	11250	8	236017	119.683	Surface
10	2	1	156252	1.59577	Surface
20	14	2	156252	4.22201	Surface
30	61	3	156252	8.81292	Surface
40	165	6	156252	14.4943	Surface
50	316	3	156252	20.0585	Surface
60	546	4	156252	26.3664	Surface
70	835	4	156252	32.6061	Surface
80	1203	5	156252	39.137	Surface
90	1881	10	156252	48.9384	Surface
100	3098	12	156252	62.8052	Surface
110	4770	14	156252	77.9317	Surface
120	7234	13	156252	95.9719	Surface
130	10265	12	156252	114.323	Surface
137	12840	10	156252	127.861	Surface
20	3	1	236010	1.95441	Surface
30	24	1	236010	5.52791	Surface
40	106	1	236010	11.6174	Surface
50	256	2	236010	18.0541	Surface
60	441	3	236010	23.696	Surface
70	691	3	236010	29.6616	Surface
80	1141	4	236010	38.1152	Surface
90	1839	5	236010	48.3889	Surface
100	2924	6	236010	61.016	Surface
110	4592	8	236010	76.4638	Surface
120	7010	9	236010	94.4744	Surface
130	10202	8	236010	113.972	Surface
134	11624	8	236010	121.656	Surface
10	1	1	306827	1.12838	Surface
20	3	1	306827	1.95441	Surface
30	26	1	306827	5.75363	Surface
40	98	4	306827	11.1704	Surface
50	225	1	306827	16.9257	Surface
60	423	1	306827	23.2073	Surface
70	701	2	306827	29.8754	Surface
80	1070	5	306827	36.9102	Surface
90	1818	7	306827	48.1118	Surface
100	3207	8	306827	63.9005	Surface
110	4977	6	306827	79.6047	Surface
120	7648	7	306827	98.68	Surface
130	11048	6	306827	118.603	Surface
133	12003	6	306827	123.623	Surface
10	1	1	30670	1.12838	Surface
20	15	1	30670	4.37019	Surface
30	63	4	30670	8.95623	Surface
40	159	3	30670	14.2283	Surface
50	312	2	30670	19.9311	Surface
60	526	3	30670	25.879	Surface
70	822	3	30670	32.3512	Surface
80	1163	5	30670	38.4809	Surface
90	1662	6	30670	46.0013	Surface
100	2578	8	30670	57.2923	Surface
110	4175	10	30670	72.9094	Surface
120	6327	10	30670	89.754	Surface
130	9024	12	30670	107.19	Surface
138	11762	13	30670	122.376	Surface
10	6	1	7983	2.76395	Surface
20	46	4	7983	7.65304	Surface
30	121	2	7983	12.4122	Surface
40	277	4	7983	18.78	Surface
50	492	3	7983	25.0287	Surface
60	770	4	7983	31.3113	Surface
70	1283	5	7983	40.4174	Surface
80	2057	9	7983	51.1767	Surface
90	3236	9	7983	64.1888	Surface
100	5131	11	7983	80.8269	Surface
110	7737	10	7983	99.2525	Surface
120	10902	9	7983	117.817	Surface
122	11624	9	7983	121.656	Surface
10	2	1	32029	1.59577	Surface
20	15	1	32029	4.37019	Surface
30	55	2	32029	8.36828	Surface
40	164	2	32029	14.4503	Surface
50	319	2	32029	20.1535	Surface
60	539	2	32029	26.1969	Surface
70	829	1	32029	32.4887	Surface
80	1361	5	32029	41.6279	Surface
90	2313	6	32029	54.2679	Surface
100	3850	8	32029	70.0141	Surface
110	6070	8	32029	87.9123	Surface
120	8838	10	32029	106.08	Surface
130	12213	10	32029	124.7	Surface
20	1	1	192630	1.12838	Surface
30	24	1	192630	5.52791	Surface
40	98	6	192630	11.1704	Surface
50	219	4	192630	16.6985	Surface
60	405	7	192630	22.7082	Surface
70	743	9	192630	30.7574	Surface
80	1478	11	192630	43.3803	Surface
90	2611	9	192630	57.6579	Surface
100	4277	7	192630	73.7946	Surface
110	6476	8	192630	90.8047	Surface
120	9069	6	192630	107.457	Surface
130	12287	7	192630	125.077	Surface
20	11	1	29266	3.74241	Surface
30	70	1	29266	9.4407	Surface
40	184	2	29266	15.3061	Surface
50	373	4	29266	21.7926	Surface
60	619	4	29266	28.0737	Surface
70	921	5	29266	34.244	Surface
80	1264	5	29266	40.117	Surface
90	1760	6	29266	47.3382	Surface
100	2567	6	29266	57.17	Surface
110	3891	8	29266	70.3859	Surface
120	5939	7	29266	86.9584	Surface
130	8776	10	29266	105.707	Surface
140	12219	9	29266	124.731	Surface
141	12627	9	29266	126.796	Surface
10	4	1	306822	2.25676	Surface
20	15	2	306822	4.37019	Surface
30	56	3	306822	8.44402	Surface
40	164	5	306822	14.4503	Surface
50	326	3	306822	20.3734	Surface
60	570	4	306822	26.9397	Surface
70	1007	5	306822	35.8072	Surface
80	1905	6	306822	49.2496	Surface
90	3130	8	306822	63.1288	Surface
100	4960	9	306822	79.4687	Surface
110	7608	10	306822	98.4216	Surface
120	10753	8	306822	117.009	Surface
125	12706	8	306822	127.192	Surface
10	3	1	30659	1.95441	Surface
20	20	2	30659	5.04627	Surface
30	88	4	30659	10.5851	Surface
40	201	2	30659	15.9975	Surface
50	371	2	30659	21.7341	Surface
60	750	5	30659	30.9019	Surface
70	1603	3	30659	45.1775	Surface
80	3224	7	30659	64.0697	Surface
90	5463	7	30659	83.4009	Surface
100	8199	10	30659	102.173	Surface
110	11484	9	30659	120.921	Surface
113	12547	8	30659	126.394	Surface
10	4	1	192632	2.25676	Surface
20	22	2	192632	5.29257	Surface
30	83	3	192632	10.28	Surface
40	200	2	192632	15.9577	Surface
50	381	2	192632	22.0251	Surface
60	622	2	192632	28.1417	Surface
70	933	4	192632	34.4664	Surface
80	1398	5	192632	42.1899	Surface
90	2195	11	192632	52.8655	Surface
100	3768	13	192632	69.2645	Surface
110	5902	12	192632	86.6871	Surface
120	9019	10	192632	107.16	Surface
129	12218	12	192632	124.725	Surface
10	1	1	236012	1.12838	Surface
20	15	2	236012	4.37019	Surface
30	72	2	236012	9.57461	Surface
40	185	5	236012	15.3476	Surface
50	349	4	236012	21.0799	Surface
60	584	7	236012	27.2685	Surface
70	948	8	236012	34.7424	Surface
80	1625	9	236012	45.4864	Surface
90	2731	11	236012	58.9679	Surface
100	4547	9	236012	76.0882	Surface
110	6963	11	236012	94.1571	Surface
120	10149	10	236012	113.675	Surface
129	13190	10	236012	129.592	Surface
10	3	1	7981	1.95441	Surface
20	38	3	7981	6.9558	Surface
30	107	3	7981	11.672	Surface
40	246	3	7981	17.6979	Surface
50	429	3	7981	23.3713	Surface
60	735	4	7981	30.5914	Surface
70	1235	6	7981	39.6541	Surface
80	2128	8	7981	52.0524	Surface
90	3415	6	7981	65.9402	Surface
100	5258	7	7981	81.8211	Surface
110	7683	6	7981	98.9055	Surface
120	10507	7	7981	115.663	Surface
124	11913	6	7981	123.159	Surface
10	5	1	234647	2.52313	Surface
20	28	2	234647	5.97082	Surface
30	124	2	234647	12.5651	Surface
40	423	4	234647	23.2073	Surface
50	1159	5	234647	38.4146	Surface
60	2530	6	234647	56.7565	Surface
70	4305	5	234647	74.0358	Surface
80	6562	5	234647	91.4057	Surface
90	9445	6	234647	109.662	Surface
98	12140	5	234647	124.327	Surface
10	8	1	192532	3.19154	Surface
20	27	2	192532	5.86323	Surface
30	88	4	192532	10.5851	Surface
40	203	2	192532	16.0769	Surface
50	385	2	192532	22.1404	Surface
60	616	2	192532	28.0056	Surface
70	918	3	192532	34.1882	Surface
80	1308	6	192532	40.8093	Surface
90	1771	7	192532	47.4859	Surface
100	2372	8	192532	54.9557	Surface
110	3577	11	192532	67.4861	Surface
120	5737	9	192532	85.4668	Surface
130	8319	9	192532	102.918	Surface
139	11213	9	192532	119.486	Surface
20	5	1	306838	2.52313	Surface
30	16	1	306838	4.51352	Surface
40	60	2	306838	8.74039	Surface
50	169	2	306838	14.6689	Surface
60	326	1	306838	20.3734	Surface
70	566	2	306838	26.845	Surface
80	871	4	306838	33.3015	Surface
90	1279	6	306838	40.3543	Surface
100	2414	6	306838	55.4401	Surface
110	4097	7	306838	72.2251	Surface
120	6463	7	306838	90.7135	Surface
130	9430	7	306838	109.575	Surface
137	11696	6	306838	122.032	Surface
10	3	1	29227	1.95441	Surface
20	17	1	29227	4.65243	Surface
30	82	3	29227	10.2179	Surface
40	192	4	29227	15.6353	Surface
50	436	5	29227	23.5612	Surface
60	947	9	29227	34.724	Surface
70	1750	12	29227	47.2035	Surface
80	3047	11	29227	62.2861	Surface
90	4893	8	29227	78.9301	Surface
100	7220	8	29227	95.879	Surface
110	10148	7	29227	113.67	Surface
117	12597	7	29227	126.645	Surface
20	2	1	31961	1.59577	Surface
30	32	1	31961	6.38308	Surface
40	118	2	31961	12.2573	Surface
50	251	2	31961	17.8769	Surface
60	473	2	31961	24.5406	Surface
70	732	3	31961	30.5289	Surface
80	1372	3	31961	41.7957	Surface
90	2298	6	31961	54.0916	Surface
100	3664	3	31961	68.3019	Surface
110	5424	5	31961	83.1027	Surface
120	7724	6	31961	99.1691	Surface
130	10621	6	31961	116.289	Surface
133	11557	6	31961	121.305	Surface
10	4	1	435229	2.25676	Surface
20	23	1	435229	5.41152	Surface
30	107	1	435229	11.672	Surface
40	243	1	435229	17.5897	Surface
50	425	2	435229	23.2621	Surface
60	681	2	435229	29.4462	Surface
70	1022	3	435229	36.0729	Surface
80	1431	5	435229	42.685	Surface
90	1899	5	435229	49.172	Surface
100	2487	5	435229	56.2721	Surface
110	3393	5	435229	65.7275	Surface
120	5085	7	435229	80.4638	Surface
130	7644	7	435229	98.6542	Surface
140	10906	7	435229	117.839	Surface
143	11954	7	435229	123.371	Surface
10	5	1	234657	2.52313	Surface
20	33	1	234657	6.48204	Surface
30	114	1	234657	12.0478	Surface
40	240	1	234657	17.4808	Surface
50	430	1	234657	23.3986	Surface
60	681	2	234657	29.4462	Surface
70	1004	3	234657	35.7538	Surface
80	1398	5	234657	42.1899	Surface
90	1840	6	234657	48.4021	Surface
100	2375	6	234657	54.9904	Surface
110	3196	9	234657	63.7909	Surface
120	4761	10	234657	77.8582	Surface
130	7338	15	234657	96.6594	Surface
140	10571	17	234657	116.015	Surface
145	12467	17	234657	125.99	Surface
15	1	1	90379	1.12838	Volume
20	6	2	90379	2.76395	Volume
25	26	3	90379	5.75363	Volume
30	66	3	90379	9.167	Volume
35	121	3	90379	12.4122	Volume
40	256	3	90379	18.0541	Volume
45	649	4	90379	28.746	Volume
50	3107	6	90379	62.8964	Volume
53	11755	3	90379	122.339	Volume
5	1	1	363455	1.12838	Volume
10	5	1	363455	2.52313	Volume
15	15	1	363455	4.37019	Volume
20	29	2	363455	6.07651	Volume
25	54	3	363455	8.29186	Volume
30	132	3	363455	12.9641	Volume
35	275	3	363455	18.7121	Volume
40	594	3	363455	27.501	Volume
45	1235	2	363455	39.6541	Volume
50	2691	2	363455	58.5345	Volume
55	6206	3	363455	88.8916	Volume
59	14620	5	363455	136.436	Volume
5	1	1	335101	1.12838	Volume
10	1	1	335101	1.12838	Volume
15	2	1	335101	1.59577	Volume
20	4	1	335101	2.25676	Volume
25	14	1	335101	4.22201	Volume
30	33	1	335101	6.48204	Volume
35	94	3	335101	10.94	Volume
40	222	2	335101	16.8125	Volume
45	474	1	335101	24.5666	Volume
50	1037	1	335101	36.3366	Volume
55	2188	1	335101	52.7811	Volume
60	4592	1	335101	76.4638	Volume
65	9807	1	335101	111.744	Volume
67	13248	1	335101	129.876	Volume
5	2	1	248548	1.59577	Volume
10	5	1	248548	2.52313	Volume
15	17	2	248548	4.65243	Volume
20	40	2	248548	7.1365	Volume
25	105	2	248548	11.5624	Volume
30	236	2	248548	17.3345	Volume
35	499	2	248548	25.2061	Volume
40	1088	2	248548	37.2194	Volume
45	2311	2	248548	54.2444	Volume
50	4872	3	248548	78.7605	Volume
55	10668	3	248548	116.546	Volume
56	12565	4	248548	126.484	Volume
15	3	1	248542	1.95441	Volume
20	11	1	248542	3.74241	Volume
25	25	1	248542	5.6419	Volume
30	67	2	248542	9.23618	Volume
35	121	1	248542	12.4122	Volume
40	259	1	248542	18.1595	Volume
45	550	2	248542	26.4628	Volume
50	1150	2	248542	38.2652	Volume
55	2440	1	248542	55.7378	Volume
60	5130	2	248542	80.8191	Volume
65	10803	2	248542	117.281	Volume
66	12518	2	248542	126.247	Volume
5	1	1	320612	1.12838	Volume
10	4	1	320612	2.25676	Volume
15	8	1	320612	3.19154	Volume
20	18	1	320612	4.78731	Volume
25	36	2	320612	6.77028	Volume
30	65	2	320612	9.09728	Volume
35	146	2	320612	13.6343	Volume
40	297	3	320612	19.4461	Volume
45	639	2	320612	28.5237	Volume
50	1321	2	320612	41.0116	Volume
55	2787	3	320612	59.5694	Volume
60	5943	3	320612	86.9877	Volume
65	13265	4	320612	129.96	Volume
5	4	1	90380	2.25676	Volume
10	7	1	90380	2.98541	Volume
15	15	2	90380	4.37019	Volume
20	33	3	90380	6.48204	Volume
25	77	4	90380	9.90149	Volume
30	165	4	90380	14.4943	Volume
35	352	3	90380	21.1703	Volume
40	750	3	90380	30.9019	Volume
45	1620	3	90380	45.4164	Volume
50	3443	2	90380	66.21	Volume
55	7241	2	90380	96.0184	Volume
59	13243	2	90380	129.852	Volume
5	1	1	64244	1.12838	Volume
10	2	1	64244	1.59577	Volume
15	2	1	64244	1.59577	Volume
20	6	1	64244	2.76395	Volume
25	12	1	64244	3.90882	Volume
30	45	3	64244	7.5694	Volume
35	106	2	64244	11.6174	Volume
40	235	5	64244	17.2977	Volume
45	519	3	64244	25.7063	Volume
50	1144	3	64244	38.1652	Volume
55	2413	4	64244	55.4286	Volume
60	5337	4	64244	82.4335	Volume
65	13292	4	64244	130.092	Volume
5	3	1	363454	1.95441	Volume
10	13	1	363454	4.06843	Volume
15	24	1	363454	5.52791	Volume
20	51	3	363454	8.05824	Volume
25	102	3	363454	11.3961	Volume
30	216	3	363454	16.5837	Volume
35	436	3	363454	23.5612	Volume
40	921	3	363454	34.244	Volume
45	1961	2	363454	49.9682	Volume
50	4145	2	363454	72.6469	Volume
55	8779	2	363454	105.725	Volume
58	13840	3	363454	132.747	Volume
5	5	1	358754	2.52313	Volume
10	6	1	358754	2.76395	Volume
15	20	2	358754	5.04627	Volume
20	42	2	358754	7.31273	Volume
25	83	4	358754	10.28	Volume
30	177	5	358754	15.0121	Volume
35	393	4	358754	22.3692	Volume
40	943	4	358754	34.6506	Volume
45	3542	5	358754	67.1552	Volume
49	16465	6	358754	144.789	Volume
5	4	1	363453	2.25676	Volume
10	7	1	363453	2.98541	Volume
15	18	1	363453	4.78731	Volume
20	42	2	363453	7.31273	Volume
25	105	2	363453	11.5624	Volume
30	220	2	363453	16.7366	Volume
35	472	2	363453	24.5147	Volume
40	996	1	363453	35.611	Volume
45	2099	1	363453	51.6965	Volume
50	4429	1	363453	75.0945	Volume
55	9374	2	363453	109.249	Volume
57	12685	2	363453	127.087	Volume
5	1	1	90365	1.12838	Volume
10	3	1	90365	1.95441	Volume
15	10	2	90365	3.56825	Volume
20	31	2	90365	6.28255	Volume
25	65	2	90365	9.09728	Volume
30	137	2	90365	13.2073	Volume
35	278	4	90365	18.8138	Volume
40	595	4	90365	27.5241	Volume
45	1242	3	90365	39.7664	Volume
50	3090	7	90365	62.7241	Volume
55	14903	4	90365	137.75	Volume
5	1	1	335113	1.12838	Volume
10	2	1	335113	1.59577	Volume
15	2	1	335113	1.59577	Volume
20	5	1	335113	2.52313	Volume
25	20	1	335113	5.04627	Volume
30	45	2	335113	7.5694	Volume
35	98	3	335113	11.1704	Volume
40	251	2	335113	17.8769	Volume
45	552	2	335113	26.5109	Volume
50	1153	3	335113	38.3151	Volume
55	2442	2	335113	55.7607	Volume
60	5127	1	335113	80.7954	Volume
65	10878	1	335113	117.687	Volume
66	12639	1	335113	126.856	Volume
5	1	1	64246	1.12838	Volume
10	4	1	64246	2.25676	Volume
15	11	2	64246	3.74241	Volume
20	28	2	64246	5.97082	Volume
25	67	3	64246	9.23618	Volume
30	139	3	64246	13.3034	Volume
35	285	3	64246	19.0492	Volume
40	592	3	64246	27.4547	Volume
45	1292	3	64246	40.5589	Volume
50	2981	5	64246	61.6078	Volume
54	10245	6	64246	114.212	Volume
15	1	1	86251	1.12838	Volume
20	8	1	86251	3.19154	Volume
25	19	1	86251	4.91849	Volume
30	50	2	86251	7.97885	Volume
35	122	1	86251	12.4634	Volume
40	274	1	86251	18.678	Volume
45	614	1	86251	27.9601	Volume
50	1315	1	86251	40.9183	Volume
55	2823	1	86251	59.9529	Volume
60	6103	2	86251	88.1509	Volume
65	13824	2	86251	132.67	Volume
10	1	1	241941	1.12838	Volume
15	4	1	241941	2.25676	Volume
20	8	1	241941	3.19154	Volume
25	15	1	241941	4.37019	Volume
30	40	1	241941	7.1365	Volume
35	91	2	241941	10.7641	Volume
40	205	2	241941	16.1559	Volume
45	428	4	241941	23.3441	Volume
50	884	3	241941	33.5491	Volume
55	1888	3	241941	49.0293	Volume
60	4053	3	241941	71.8362	Volume
65	9473	4	241941	109.824	Volume
67	14213	3	241941	134.523	Volume
5	1	1	320611	1.12838	Volume
10	3	1	320611	1.95441	Volume
15	12	1	320611	3.90882	Volume
20	29	2	320611	6.07651	Volume
25	65	5	320611	9.09728	Volume
30	136	4	320611	13.159	Volume
35	290	4	320611	19.2156	Volume
40	623	2	320611	28.1643	Volume
45	1319	2	320611	40.9805	Volume
50	2761	2	320611	59.2909	Volume
55	5882	2	320611	86.5401	Volume
60	12747	3	320611	127.397	Volume
15	1	1	17221	1.12838	Volume
20	5	1	17221	2.52313	Volume
25	24	1	17221	5.52791	Volume
30	59	1	17221	8.66724	Volume
35	135	2	17221	13.1106	Volume
40	282	2	17221	18.9487	Volume
45	626	3	17221	28.232	Volume
50	1362	2	17221	41.6432	Volume
55	2852	2	17221	60.2601	Volume
60	6141	2	17221	88.4249	Volume
65	13359	2	17221	130.419	Volume
5	1	1	335109	1.12838	Volume
10	2	1	335109	1.59577	Volume
15	5	1	335109	2.52313	Volume
20	9	1	335109	3.38514	Volume
25	24	1	335109	5.52791	Volume
30	61	2	335109	8.81292	Volume
35	158	4	335109	14.1835	Volume
40	360	3	335109	21.4095	Volume
45	778	2	335109	31.4735	Volume
50	1677	3	335109	46.2085	Volume
55	3739	3	335109	68.9974	Volume
60	10762	4	335109	117.058	Volume
61	14107	4	335109	134.021	Volume
5	3	1	320032	1.95441	Volume
10	8	1	320032	3.19154	Volume
15	10	1	320032	3.56825	Volume
20	25	2	320032	5.6419	Volume
25	51	2	320032	8.05824	Volume
30	118	1	320032	12.2573	Volume
35	247	1	320032	17.7339	Volume
40	493	1	320032	25.0541	Volume
45	1085	2	320032	37.1681	Volume
50	2537	1	320032	56.8349	Volume
55	13530	4	320032	131.251	Volume
15	2	1	226848	1.59577	Volume
20	5	1	226848	2.52313	Volume
25	15	1	226848	4.37019	Volume
30	37	3	226848	6.86366	Volume
35	79	3	226848	10.0293	Volume
40	170	2	226848	14.7123	Volume
45	527	2	226848	25.9036	Volume
50	3401	7	226848	65.8049	Volume
53	12833	9	226848	127.826	Volume
5	1	1	241929	1.12838	Volume
10	2	1	241929	1.59577	Volume
15	6	1	241929	2.76395	Volume
20	14	1	241929	4.22201	Volume
25	33	2	241929	6.48204	Volume
30	81	5	241929	10.1554	Volume
35	194	3	241929	15.7165	Volume
40	425	4	241929	23.2621	Volume
45	884	3	241929	33.5491	Volume
50	1899	3	241929	49.172	Volume
55	4026	2	241929	71.5965	Volume
60	8567	3	241929	104.441	Volume
63	13466	3	241929	130.941	Volume
5	1	1	198009	1.12838	Volume
10	1	1	198009	1.12838	Volume
15	4	1	198009	2.25676	Volume
20	12	1	198009	3.90882	Volume
25	24	1	198009	5.52791	Volume
30	52	1	198009	8.13686	Volume
35	128	2	198009	12.7662	Volume
40	282	2	198009	18.9487	Volume
45	589	2	198009	27.385	Volume
50	1226	2	198009	39.5094	Volume
55	2544	2	198009	56.9133	Volume
60	5465	2	198009	83.4162	Volume
65	11544	1	198009	121.236	Volume
66	13507	2	198009	131.14	Volume
5	2	1	17216	1.59577	Volume
10	3	1	17216	1.95441	Volume
15	11	1	17216	3.74241	Volume
20	19	1	17216	4.91849	Volume
25	28	1	17216	5.97082	Volume
30	66	2	17216	9.167	Volume
35	143	3	17216	13.4935	Volume
40	312	4	17216	19.9311	Volume
45	689	2	17216	29.6186	Volume
50	1466	2	17216	43.2038	Volume
55	3127	2	17216	63.0985	Volume
60	6626	2	17216	91.8503	Volume
65	14168	2	17216	134.31	Volume
5	1	1	198004	1.12838	Volume
10	5	1	198004	2.52313	Volume
15	16	2	198004	4.51352	Volume
20	25	2	198004	5.6419	Volume
25	50	2	198004	7.97885	Volume
30	98	4	198004	11.1704	Volume
35	215	3	198004	16.5453	Volume
40	471	3	198004	24.4887	Volume
45	1015	3	198004	35.9491	Volume
50	2164	3	198004	52.4909	Volume
55	4681	4	198004	77.2013	Volume
60	10837	4	198004	117.465	Volume
61	13120	4	198004	129.247	Volume
5	4	1	320602	2.25676	Volume
10	6	1	320602	2.76395	Volume
15	14	1	320602	4.22201	Volume
20	39	1	320602	7.04673	Volume
25	74	1	320602	9.70668	Volume
30	162	1	320602	14.3619	Volume
35	345	1	320602	20.9587	Volume
40	715	1	320602	30.1723	Volume
45	1548	1	320602	44.3957	Volume
50	3712	2	320602	68.7478	Volume
54	12292	2	320602	125.103	Volume
5	1	1	359097	1.12838	Volume
10	2	1	359097	1.59577	Volume
15	4	1	359097	2.25676	Volume
20	10	1	359097	3.56825	Volume
25	34	1	359097	6.57952	Volume
30	66	2	359097	9.167	Volume
35	141	2	359097	13.3988	Volume
40	300	3	359097	19.5441	Volume
45	649	4	359097	28.746	Volume
50	1376	4	359097	41.8566	Volume
55	3010	4	359097	61.9068	Volume
60	7415	5	359097	97.1652	Volume
63	14373	6	359097	135.278	Volume
15	1	1	64228	1.12838	Volume
20	6	1	64228	2.76395	Volume
25	13	1	64228	4.06843	Volume
30	37	1	64228	6.86366	Volume
35	82	2	64228	10.2179	Volume
40	173	2	64228	14.8415	Volume
45	379	2	64228	21.9672	Volume
50	798	1	64228	31.8755	Volume
55	1689	1	64228	46.3735	Volume
60	3609	2	64228	67.7873	Volume
65	7668	2	64228	98.8089	Volume
69	14087	3	64228	133.926	Volume
5	5	1	241945	2.52313	Volume
10	11	1	241945	3.74241	Volume
15	30	1	241945	6.18039	Volume
20	66	1	241945	9.167	Volume
25	149	1	241945	13.7736	Volume
30	334	1	241945	20.6219	Volume
35	691	2	241945	29.6616	Volume
40	1478	2	241945	43.3803	Volume
45	3112	1	241945	62.947	Volume
50	6672	1	241945	92.1686	Volume
54	12374	1	241945	125.519	Volume
5	1	1	226851	1.12838	Volume
10	2	1	226851	1.59577	Volume
15	4	1	226851	2.25676	Volume
20	16	1	226851	4.51352	Volume
25	38	2	226851	6.9558	Volume
30	114	1	226851	12.0478	Volume
35	245	1	226851	17.6619	Volume
40	543	1	226851	26.2939	Volume
45	1162	2	226851	38.4643	Volume
50	2525	1	226851	56.7004	Volume
55	6174	2	226851	88.6622	Volume
58	13679	4	226851	131.972	Volume
10	4	1	197500	2.25676	Volume
15	14	2	197500	4.22201	Volume
20	55	3	197500	8.36828	Volume
25	116	2	197500	12.153	Volume
30	235	3	197500	17.2977	Volume
35	485	2	197500	24.85	Volume
40	990	2	197500	35.5036	Volume
45	2070	2	197500	51.3382	Volume
50	4539	4	197500	76.0213	Volume
55	11686	3	197500	121.98	Volume
56	14641	4	197500	136.534	Volume
5	3	1	197502	1.95441	Volume
10	5	1	197502	2.52313	Volume
15	14	1	197502	4.22201	Volume
20	28	1	197502	5.97082	Volume
25	74	2	197502	9.70668	Volume
30	189	3	197502	15.5126	Volume
35	394	3	197502	22.3977	Volume
40	843	3	197502	32.7619	Volume
45	1807	2	197502	47.9661	Volume
50	3841	2	197502	69.9322	Volume
55	8089	2	197502	101.485	Volume
58	12738	2	197502	127.352	Volume
5	2	1	335115	1.59577	Volume
10	10	1	335115	3.56825	Volume
15	23	1	335115	5.41152	Volume
20	40	1	335115	7.1365	Volume
25	110	3	335115	11.8345	Volume
30	225	2	335115	16.9257	Volume
35	449	2	335115	23.9099	Volume
40	949	2	335115	34.7607	Volume
45	2002	2	335115	50.4879	Volume
50	4263	2	335115	73.6737	Volume
55	9275	3	335115	108.671	Volume
57	12923	3	335115	128.273	Volume
5	1	1	226852	1.12838	Volume
10	8	1	226852	3.19154	Volume
15	20	1	226852	5.04627	Volume
20	36	2	226852	6.77028	Volume
25	84	3	226852	10.3418	Volume
30	177	3	226852	15.0121	Volume
35	363	3	226852	21.4985	Volume
40	773	2	226852	31.3722	Volume
45	1622	2	226852	45.4444	Volume
50	3396	3	226852	65.7565	Volume
55	7354	3	226852	96.7647	Volume
58	12130	3	226852	124.275	Volume
15	3	1	227703	1.95441	Volume
20	6	1	227703	2.76395	Volume
25	24	1	227703	5.52791	Volume
30	48	1	227703	7.81764	Volume
35	115	1	227703	12.1005	Volume
40	232	2	227703	17.187	Volume
45	490	2	227703	24.9777	Volume
50	1075	2	227703	36.9964	Volume
55	2234	2	227703	53.3331	Volume
60	4706	2	227703	77.4071	Volume
65	10129	3	227703	113.563	Volume
67	13839	3	227703	132.742	Volume
5	1	1	248552	1.12838	Volume
10	4	1	248552	2.25676	Volume
15	15	2	248552	4.37019	Volume
20	32	3	248552	6.38308	Volume
25	71	3	248552	9.50789	Volume
30	169	6	248552	14.6689	Volume
35	345	5	248552	20.9587	Volume
40	754	5	248552	30.9842	Volume
45	1602	4	248552	45.1634	Volume
50	3385	4	248552	65.6499	Volume
55	7163	4	248552	95.4998	Volume
59	13126	4	248552	129.277	Volume
5	1	1	86253	1.12838	Volume
10	2	1	86253	1.59577	Volume
15	6	1	86253	2.76395	Volume
20	10	2	86253	3.56825	Volume
25	20	2	86253	5.04627	Volume
30	44	3	86253	7.48482	Volume
35	104	3	86253	11.5073	Volume
40	225	3	86253	16.9257	Volume
45	490	4	86253	24.9777	Volume
50	1019	2	86253	36.0199	Volume
55	2189	3	86253	52.7932	Volume
60	4597	3	86253	76.5054	Volume
65	9811	2	86253	111.767	Volume
67	13261	2	86253	129.94	Volume
5	2	1	241947	1.59577	Volume
10	5	1	241947	2.52313	Volume
15	7	1	241947	2.98541	Volume
20	17	1	241947	4.65243	Volume
25	38	1	241947	6.9558	Volume
30	88	1	241947	10.5851	Volume
35	181	1	241947	15.1808	Volume
40	403	1	241947	22.6521	Volume
45	829	1	241947	32.4887	Volume
50	1762	1	241947	47.3651	Volume
55	3708	1	241947	68.7108	Volume
60	8051	1	241947	101.246	Volume
62	11511	1	241947	121.063	Volume
5	3	1	86241	1.95441	Volume
10	3	1	86241	1.95441	Volume
15	12	2	86241	3.90882	Volume
20	33	2	86241	6.48204	Volume
25	72	2	86241	9.57461	Volume
30	147	2	86241	13.6809	Volume
35	322	2	86241	20.248	Volume
40	678	2	86241	29.3812	Volume
45	1456	2	86241	43.0562	Volume
50	3059	2	86241	62.4087	Volume
55	6473	2	86241	90.7837	Volume
60	13762	2	86241	132.372	Volume
5	1	1	248551	1.12838	Volume
10	3	1	248551	1.95441	Volume
15	16	1	248551	4.51352	Volume
20	33	2	248551	6.48204	Volume
25	66	5	248551	9.167	Volume
30	141	4	248551	13.3988	Volume
35	298	5	248551	19.4788	Volume
40	610	3	248551	27.8689	Volume
45	1285	3	248551	40.4489	Volume
50	2750	3	248551	59.1727	Volume
55	5820	3	248551	86.0828	Volume
60	13065	5	248551	128.976	Volume
5	1	1	90375	1.12838	Volume
10	4	1	90375	2.25676	Volume
15	8	1	90375	3.19154	Volume
20	16	1	90375	4.51352	Volume
25	33	1	90375	6.48204	Volume
30	80	2	90375	10.0925	Volume
35	170	2	90375	14.7123	Volume
40	372	2	90375	21.7634	Volume
45	792	1	90375	31.7554	Volume
50	1702	2	90375	46.5516	Volume
55	3630	2	90375	67.9843	Volume
60	7863	2	90375	100.057	Volume
63	12682	4	90375	127.072	Volume
5	2	1	86254	1.59577	Volume
10	6	1	86254	2.76395	Volume
15	15	1	86254	4.37019	Volume
20	35	2	86254	6.67558	Volume
25	80	3	86254	10.0925	Volume
30	166	1	86254	14.5381	Volume
35	365	2	86254	21.5577	Volume
40	768	2	86254	31.2706	Volume
45	1594	1	86254	45.0505	Volume
50	3405	1	86254	65.8436	Volume
55	7205	1	86254	95.7794	Volume
59	13115	1	86254	129.223	Volume
5	2	1	17213	1.59577	Volume
10	6	1	17213	2.76395	Volume
15	11	1	17213	3.74241	Volume
20	21	2	17213	5.17088	Volume
25	51	2	17213	8.05824	Volume
30	108	2	17213	11.7265	Volume
35	227	2	17213	17.0007	Volume
40	493	3	17213	25.0541	Volume
45	1076	2	17213	37.0136	Volume
50	2226	2	17213	53.2375	Volume
55	4712	2	17213	77.4565	Volume
60	9915	2	17213	112.357	Volume
62	13435	2	17213	130.79	Volume
5	1	1	228252	1.12838	Volume
10	3	1	228252	1.95441	Volume
15	10	1	228252	3.56825	Volume
20	20	2	228252	5.04627	Volume
25	53	3	228252	8.21472	Volume
30	118	2	228252	12.2573	Volume
35	252	4	228252	17.9125	Volume
40	561	1	228252	26.7262	Volume
45	1211	1	228252	39.2669	Volume
50	2609	1	228252	57.6358	Volume
55	5924	2	228252	86.8486	Volume
59	12858	2	228252	127.95	Volume
5	1	1	363571	1.12838	Volume
10	4	1	363571	2.25676	Volume
15	5	1	363571	2.52313	Volume
20	12	1	363571	3.90882	Volume
25	28	2	363571	5.97082	Volume
30	67	4	363571	9.23618	Volume
35	139	5	363571	13.3034	Volume
40	294	3	363571	19.3477	Volume
45	639	3	363571	28.5237	Volume
50	1352	2	363571	41.49	Volume
55	3262	4	363571	64.4462	Volume
60	11994	2	363571	123.577	Volume
10	3	1	64241	1.95441	Volume
15	7	2	64241	2.98541	Volume
20	17	2	64241	4.65243	Volume
25	41	2	64241	7.22515	Volume
30	96	4	64241	11.0558	Volume
35	209	2	64241	16.3128	Volume
40	412	2	64241	22.9036	Volume
45	892	2	64241	33.7006	Volume
50	1864	2	64241	48.7167	Volume
55	3955	2	64241	70.9624	Volume
60	8372	2	64241	103.245	Volume
63	13090	2	64241	129.1	Volume
5	4	1	17212	2.25676	Volume
10	8	1	17212	3.19154	Volume
15	18	1	17212	4.78731	Volume
20	42	2	17212	7.31273	Volume
25	72	2	17212	9.57461	Volume
30	144	1	17212	13.5406	Volume
35	309	1	17212	19.8351	Volume
40	641	1	17212	28.5683	Volume
45	1340	1	17212	41.3055	Volume
50	2820	1	17212	59.9211	Volume
55	6054	1	17212	87.7963	Volume
60	12789	1	17212	127.607	Volume
5	4	1	228247	2.25676	Volume
10	7	1	228247	2.98541	Volume
15	15	1	228247	4.37019	Volume
20	41	1	228247	7.22515	Volume
25	91	3	228247	10.7641	Volume
30	204	2	228247	16.1165	Volume
35	433	2	228247	23.48	Volume
40	920	3	228247	34.2254	Volume
45	1916	3	228247	49.3916	Volume
50	4118	2	228247	72.4099	Volume
55	8791	2	228247	105.797	Volume
58	14202	3	228247	134.471	Volume
5	2	1	359102	1.59577	Volume
10	4	1	359102	2.25676	Volume
15	7	1	359102	2.98541	Volume
20	26	2	359102	5.75363	Volume
25	51	4	359102	8.05824	Volume
30	129	3	359102	12.8159	Volume
35	281	4	359102	18.9151	Volume
40	618	3	359102	28.0511	Volume
45	1340	3	359102	41.3055	Volume
50	3229	4	359102	64.1193	Volume
55	12120	5	359102	124.224	Volume
56	17009	6	359102	147.162	Volume
5	3	1	359100	1.95441	Volume
10	4	1	359100	2.25676	Volume
15	13	2	359100	4.06843	Volume
20	23	2	359100	5.41152	Volume
25	38	3	359100	6.9558	Volume
30	77	2	359100	9.90149	Volume
35	156	3	359100	14.0935	Volume
40	321	2	359100	20.2166	Volume
45	655	3	359100	28.8786	Volume
50	1418	3	359100	42.4906	Volume
55	2992	2	359100	61.7214	Volume
60	6581	3	359100	91.5379	Volume
64	13395	4	359100	130.595	Volume

## Sheet: SourceDataFig5b
t	SliceSize	NumberSubclone	SimID	pdriver	SliceDiameter	Condition
10	2	1	15739	0.0002	1.59577	Surface
20	27	1	15739	0.0002	5.86323	Surface
30	97	2	15739	0.0002	11.1132	Surface
40	216	1	15739	0.0002	16.5837	Surface
50	419	1	15739	0.0002	23.0973	Surface
60	693	1	15739	0.0002	29.7045	Surface
70	1013	2	15739	0.0002	35.9137	Surface
80	1405	2	15739	0.0002	42.2954	Surface
90	1890	3	15739	0.0002	49.0553	Surface
100	2433	3	15739	0.0002	55.6578	Surface
110	3043	3	15739	0.0002	62.2452	Surface
120	3758	3	15739	0.0002	69.1725	Surface
130	5305	5	15739	0.0002	82.186	Surface
140	7507	6	15739	0.0002	97.7661	Surface
150	10211	7	15739	0.0002	114.022	Surface
156	12406	7	15739	0.0002	125.681	Surface
10	4	1	15794	0.0002	2.25676	Surface
20	22	1	15794	0.0002	5.29257	Surface
30	72	1	15794	0.0002	9.57461	Surface
40	178	2	15794	0.0002	15.0545	Surface
50	350	2	15794	0.0002	21.11	Surface
60	609	2	15794	0.0002	27.8461	Surface
70	912	2	15794	0.0002	34.0763	Surface
80	1266	2	15794	0.0002	40.1487	Surface
90	1668	2	15794	0.0002	46.0843	Surface
100	2161	2	15794	0.0002	52.4545	Surface
110	2777	2	15794	0.0002	59.4625	Surface
120	3457	2	15794	0.0002	66.3445	Surface
130	5007	7	15794	0.0002	79.8443	Surface
140	7423	7	15794	0.0002	97.2176	Surface
150	10526	9	15794	0.0002	115.768	Surface
10	4	1	421147	0.0002	2.25676	Surface
20	23	1	421147	0.0002	5.41152	Surface
30	81	2	421147	0.0002	10.1554	Surface
40	206	1	421147	0.0002	16.1953	Surface
50	379	1	421147	0.0002	21.9672	Surface
60	624	1	421147	0.0002	28.1869	Surface
70	927	1	421147	0.0002	34.3554	Surface
80	1295	1	421147	0.0002	40.606	Surface
90	1753	1	421147	0.0002	47.2439	Surface
100	2278	2	421147	0.0002	53.8557	Surface
110	3126	2	421147	0.0002	63.0884	Surface
120	4254	3	421147	0.0002	73.5959	Surface
130	5815	3	421147	0.0002	86.0458	Surface
140	7898	4	421147	0.0002	100.28	Surface
150	10447	5	421147	0.0002	115.332	Surface
157	12674	6	421147	0.0002	127.032	Surface
10	9	1	125387	0.0002	3.38514	Surface
20	36	1	125387	0.0002	6.77028	Surface
30	125	1	125387	0.0002	12.6157	Surface
40	270	2	125387	0.0002	18.5412	Surface
50	607	2	125387	0.0002	27.8003	Surface
60	1352	2	125387	0.0002	41.49	Surface
70	2599	4	125387	0.0002	57.5252	Surface
80	4567	5	125387	0.0002	76.2554	Surface
90	6888	7	125387	0.0002	93.6487	Surface
100	9974	7	125387	0.0002	112.691	Surface
106	11936	6	125387	0.0002	123.278	Surface
10	2	1	125393	0.0002	1.59577	Surface
20	5	1	125393	0.0002	2.52313	Surface
30	40	2	125393	0.0002	7.1365	Surface
40	113	2	125393	0.0002	11.9948	Surface
50	255	1	125393	0.0002	18.0188	Surface
60	466	1	125393	0.0002	24.3584	Surface
70	733	1	125393	0.0002	30.5497	Surface
80	1058	1	125393	0.0002	36.7027	Surface
90	1464	1	125393	0.0002	43.1743	Surface
100	1944	1	125393	0.0002	49.7512	Surface
110	2473	1	125393	0.0002	56.1135	Surface
120	3086	2	125393	0.0002	62.6835	Surface
130	3762	2	125393	0.0002	69.2093	Surface
140	4501	3	125393	0.0002	75.7024	Surface
150	5610	4	125393	0.0002	84.5155	Surface
160	7212	4	125393	0.0002	95.8259	Surface
170	9537	4	125393	0.0002	110.195	Surface
178	11749	4	125393	0.0002	122.308	Surface
20	10	1	125380	0.0002	3.56825	Surface
30	64	1	125380	0.0002	9.02703	Surface
40	157	2	125380	0.0002	14.1386	Surface
50	310	2	125380	0.0002	19.8672	Surface
60	517	2	125380	0.0002	25.6567	Surface
70	812	2	125380	0.0002	32.1539	Surface
80	1176	4	125380	0.0002	38.6953	Surface
90	1615	4	125380	0.0002	45.3462	Surface
100	2090	3	125380	0.0002	51.5856	Surface
110	2638	3	125380	0.0002	57.9552	Surface
120	3424	4	125380	0.0002	66.0271	Surface
130	4535	4	125380	0.0002	75.9878	Surface
140	5964	2	125380	0.0002	87.1413	Surface
150	7794	4	125380	0.0002	99.6174	Surface
160	10275	4	125380	0.0002	114.379	Surface
169	12956	3	125380	0.0002	128.437	Surface
10	2	1	405648	0.0002	1.59577	Surface
20	37	1	405648	0.0002	6.86366	Surface
30	135	1	405648	0.0002	13.1106	Surface
40	278	1	405648	0.0002	18.8138	Surface
50	479	1	405648	0.0002	24.6958	Surface
60	740	1	405648	0.0002	30.6952	Surface
70	1086	1	405648	0.0002	37.1852	Surface
80	1452	1	405648	0.0002	42.997	Surface
90	1876	1	405648	0.0002	48.8733	Surface
100	2417	1	405648	0.0002	55.4745	Surface
110	3052	2	405648	0.0002	62.3372	Surface
120	3920	2	405648	0.0002	70.6477	Surface
130	5002	2	405648	0.0002	79.8044	Surface
140	6401	2	405648	0.0002	90.2774	Surface
150	8222	2	405648	0.0002	102.316	Surface
160	10200	3	405648	0.0002	113.961	Surface
169	12670	3	405648	0.0002	127.012	Surface
10	7	1	421143	0.0002	2.98541	Surface
20	43	1	421143	0.0002	7.39928	Surface
30	129	2	421143	0.0002	12.8159	Surface
40	258	2	421143	0.0002	18.1245	Surface
50	465	3	421143	0.0002	24.3322	Surface
60	712	3	421143	0.0002	30.1089	Surface
70	1047	3	421143	0.0002	36.5114	Surface
80	1465	3	421143	0.0002	43.1891	Surface
90	1945	3	421143	0.0002	49.764	Surface
100	2495	3	421143	0.0002	56.3625	Surface
110	3119	4	421143	0.0002	63.0177	Surface
120	3795	4	421143	0.0002	69.5122	Surface
130	4639	5	421143	0.0002	76.8541	Surface
140	6192	7	421143	0.0002	88.7913	Surface
150	8433	5	421143	0.0002	103.621	Surface
160	11299	6	421143	0.0002	119.943	Surface
162	11921	6	421143	0.0002	123.2	Surface
10	4	1	15018	0.0002	2.25676	Surface
20	27	1	15018	0.0002	5.86323	Surface
30	101	1	15018	0.0002	11.3401	Surface
40	211	1	15018	0.0002	16.3907	Surface
50	376	1	15018	0.0002	21.8801	Surface
60	627	1	15018	0.0002	28.2546	Surface
70	935	1	15018	0.0002	34.5033	Surface
80	1303	3	15018	0.0002	40.7312	Surface
90	1718	3	15018	0.0002	46.7699	Surface
100	2373	4	15018	0.0002	54.9672	Surface
110	3249	3	15018	0.0002	64.3176	Surface
120	4528	5	15018	0.0002	75.9291	Surface
130	6317	6	15018	0.0002	89.6831	Surface
140	8807	9	15018	0.0002	105.893	Surface
145	10276	8	15018	0.0002	114.384	Surface
10	1	1	17790	0.0002	1.12838	Surface
20	8	1	17790	0.0002	3.19154	Surface
30	42	1	17790	0.0002	7.31273	Surface
40	131	1	17790	0.0002	12.9149	Surface
50	284	2	17790	0.0002	19.0158	Surface
60	478	2	17790	0.0002	24.67	Surface
70	766	2	17790	0.0002	31.2298	Surface
80	1080	2	17790	0.0002	37.0823	Surface
90	1503	2	17790	0.0002	43.7456	Surface
100	1982	2	17790	0.0002	50.2351	Surface
110	2567	2	17790	0.0002	57.17	Surface
120	3142	2	17790	0.0002	63.2497	Surface
130	3859	2	17790	0.0002	70.0959	Surface
140	4659	2	17790	0.0002	77.0196	Surface
150	5605	3	17790	0.0002	84.4779	Surface
160	6694	3	17790	0.0002	92.3205	Surface
170	8190	6	17790	0.0002	102.117	Surface
180	10151	8	17790	0.0002	113.687	Surface
10	1	1	17805	0.0002	1.12838	Surface
20	30	1	17805	0.0002	6.18039	Surface
30	105	1	17805	0.0002	11.5624	Surface
40	237	1	17805	0.0002	17.3712	Surface
50	427	2	17805	0.0002	23.3168	Surface
60	679	2	17805	0.0002	29.4029	Surface
70	996	2	17805	0.0002	35.611	Surface
80	1385	2	17805	0.0002	41.9933	Surface
90	1836	2	17805	0.0002	48.3494	Surface
100	2444	3	17805	0.0002	55.7835	Surface
110	3312	3	17805	0.0002	64.9382	Surface
120	4413	4	17805	0.0002	74.9587	Surface
130	5846	5	17805	0.0002	86.2749	Surface
140	7765	5	17805	0.0002	99.4319	Surface
150	10338	5	17805	0.0002	114.729	Surface
160	13547	4	17805	0.0002	131.334	Surface
10	6	1	452287	0.0002	2.76395	Surface
20	30	1	452287	0.0002	6.18039	Surface
30	98	1	452287	0.0002	11.1704	Surface
40	226	2	452287	0.0002	16.9633	Surface
50	410	1	452287	0.0002	22.8479	Surface
60	668	2	452287	0.0002	29.1637	Surface
70	1190	2	452287	0.0002	38.925	Surface
80	1959	3	452287	0.0002	49.9427	Surface
90	3156	4	452287	0.0002	63.3904	Surface
100	4626	3	452287	0.0002	76.7464	Surface
110	6712	3	452287	0.0002	92.4445	Surface
120	9238	4	452287	0.0002	108.454	Surface
128	11684	4	452287	0.0002	121.969	Surface
20	2	1	250208	0.0002	1.59577	Surface
30	38	1	250208	0.0002	6.9558	Surface
40	142	3	250208	0.0002	13.4462	Surface
50	317	3	250208	0.0002	20.0902	Surface
60	521	4	250208	0.0002	25.7557	Surface
70	798	3	250208	0.0002	31.8755	Surface
80	1165	2	250208	0.0002	38.5139	Surface
90	1581	2	250208	0.0002	44.8664	Surface
100	2092	2	250208	0.0002	51.6102	Surface
110	2646	2	250208	0.0002	58.043	Surface
120	3297	4	250208	0.0002	64.791	Surface
130	4144	6	250208	0.0002	72.6382	Surface
140	5379	7	250208	0.0002	82.7572	Surface
150	7098	9	250208	0.0002	95.0655	Surface
160	9662	11	250208	0.0002	110.915	Surface
170	12900	10	250208	0.0002	128.159	Surface
10	1	1	292751	0.0002	1.12838	Surface
20	1	1	292751	0.0002	1.12838	Surface
30	18	1	292751	0.0002	4.78731	Surface
40	77	1	292751	0.0002	9.90149	Surface
50	185	1	292751	0.0002	15.3476	Surface
60	385	2	292751	0.0002	22.1404	Surface
70	637	2	292751	0.0002	28.479	Surface
80	946	2	292751	0.0002	34.7057	Surface
90	1318	2	292751	0.0002	40.965	Surface
100	1755	2	292751	0.0002	47.2709	Surface
110	2266	2	292751	0.0002	53.7137	Surface
120	2945	3	292751	0.0002	61.2347	Surface
130	4074	4	292751	0.0002	72.0221	Surface
140	5626	6	292751	0.0002	84.636	Surface
150	7831	7	292751	0.0002	99.8536	Surface
160	10582	9	292751	0.0002	116.075	Surface
166	12618	9	292751	0.0002	126.751	Surface
10	4	1	292755	0.0002	2.25676	Surface
20	28	2	292755	0.0002	5.97082	Surface
30	99	5	292755	0.0002	11.2272	Surface
40	217	3	292755	0.0002	16.6221	Surface
50	431	3	292755	0.0002	23.4258	Surface
60	859	4	292755	0.0002	33.0713	Surface
70	1605	5	292755	0.0002	45.2056	Surface
80	2698	5	292755	0.0002	58.6106	Surface
90	4348	6	292755	0.0002	74.4046	Surface
100	6553	5	292755	0.0002	91.343	Surface
110	9343	5	292755	0.0002	109.068	Surface
118	11971	5	292755	0.0002	123.458	Surface
20	3	1	421142	0.0002	1.95441	Surface
30	19	1	421142	0.0002	4.91849	Surface
40	79	1	421142	0.0002	10.0293	Surface
50	178	1	421142	0.0002	15.0545	Surface
60	359	1	421142	0.0002	21.3797	Surface
70	618	1	421142	0.0002	28.0511	Surface
80	949	1	421142	0.0002	34.7607	Surface
90	1311	1	421142	0.0002	40.8561	Surface
100	1747	1	421142	0.0002	47.163	Surface
110	2243	1	421142	0.0002	53.4404	Surface
120	2877	3	421142	0.0002	60.5236	Surface
130	3803	4	421142	0.0002	69.5854	Surface
140	5031	6	421142	0.0002	80.0354	Surface
150	6648	9	421142	0.0002	92.0027	Surface
160	8970	11	421142	0.0002	106.869	Surface
169	11797	12	421142	0.0002	122.558	Surface
10	1	1	15806	0.0002	1.12838	Surface
20	7	1	15806	0.0002	2.98541	Surface
30	46	1	15806	0.0002	7.65304	Surface
40	124	1	15806	0.0002	12.5651	Surface
50	248	1	15806	0.0002	17.7697	Surface
60	434	1	15806	0.0002	23.5071	Surface
70	712	1	15806	0.0002	30.1089	Surface
80	1017	1	15806	0.0002	35.9845	Surface
90	1398	1	15806	0.0002	42.1899	Surface
100	1898	1	15806	0.0002	49.159	Surface
110	2444	1	15806	0.0002	55.7835	Surface
120	3074	1	15806	0.0002	62.5615	Surface
130	3763	2	15806	0.0002	69.2185	Surface
140	5153	3	15806	0.0002	81	Surface
150	7192	6	15806	0.0002	95.6929	Surface
160	10056	7	15806	0.0002	113.153	Surface
166	12032	8	15806	0.0002	123.772	Surface
10	1	1	306719	0.0002	1.12838	Surface
20	16	1	306719	0.0002	4.51352	Surface
30	58	1	306719	0.0002	8.59348	Surface
40	156	1	306719	0.0002	14.0935	Surface
50	309	1	306719	0.0002	19.8351	Surface
60	535	2	306719	0.0002	26.0995	Surface
70	805	2	306719	0.0002	32.015	Surface
80	1172	1	306719	0.0002	38.6295	Surface
90	1566	1	306719	0.0002	44.653	Surface
100	2056	1	306719	0.0002	51.1643	Surface
110	2645	2	306719	0.0002	58.032	Surface
120	3261	2	306719	0.0002	64.4363	Surface
130	4323	4	306719	0.0002	74.1904	Surface
140	6271	4	306719	0.0002	89.3559	Surface
150	8696	6	306719	0.0002	105.224	Surface
156	10260	6	306719	0.0002	114.295	Surface
10	3	1	221857	0.0002	1.95441	Surface
20	26	2	221857	0.0002	5.75363	Surface
30	91	3	221857	0.0002	10.7641	Surface
40	213	3	221857	0.0002	16.4682	Surface
50	406	2	221857	0.0002	22.7362	Surface
60	683	2	221857	0.0002	29.4894	Surface
70	1015	2	221857	0.0002	35.9491	Surface
80	1432	1	221857	0.0002	42.6999	Surface
90	1912	2	221857	0.0002	49.34	Surface
100	2483	2	221857	0.0002	56.2268	Surface
110	3436	5	221857	0.0002	66.1427	Surface
120	5027	6	221857	0.0002	80.0036	Surface
130	7184	8	221857	0.0002	95.6397	Surface
140	10086	8	221857	0.0002	113.322	Surface
148	12741	7	221857	0.0002	127.367	Surface
20	12	1	125385	0.0002	3.90882	Surface
30	72	1	125385	0.0002	9.57461	Surface
40	191	1	125385	0.0002	15.5945	Surface
50	401	1	125385	0.0002	22.5958	Surface
60	668	2	125385	0.0002	29.1637	Surface
70	999	2	125385	0.0002	35.6646	Surface
80	1349	2	125385	0.0002	41.4439	Surface
90	1818	2	125385	0.0002	48.1118	Surface
100	2331	3	125385	0.0002	54.4786	Surface
110	3076	4	125385	0.0002	62.5818	Surface
120	4281	6	125385	0.0002	73.8291	Surface
130	6136	9	125385	0.0002	88.3889	Surface
140	9014	9	125385	0.0002	107.131	Surface
150	12401	9	125385	0.0002	125.656	Surface
10	3	1	405649	0.0002	1.95441	Surface
20	11	1	405649	0.0002	3.74241	Surface
30	53	1	405649	0.0002	8.21472	Surface
40	143	1	405649	0.0002	13.4935	Surface
50	304	1	405649	0.0002	19.674	Surface
60	515	1	405649	0.0002	25.607	Surface
70	793	1	405649	0.0002	31.7754	Surface
80	1136	1	405649	0.0002	38.0316	Surface
90	1563	2	405649	0.0002	44.6102	Surface
100	2163	3	405649	0.0002	52.4787	Surface
110	2977	4	405649	0.0002	61.5665	Surface
120	4042	5	405649	0.0002	71.7387	Surface
130	5451	6	405649	0.0002	83.3092	Surface
140	7296	10	405649	0.0002	96.3823	Surface
150	9587	10	405649	0.0002	110.483	Surface
160	12314	12	405649	0.0002	125.215	Surface
10	3	1	292753	0.0002	1.95441	Surface
20	16	1	292753	0.0002	4.51352	Surface
30	51	2	292753	0.0002	8.05824	Surface
40	134	2	292753	0.0002	13.0619	Surface
50	286	3	292753	0.0002	19.0826	Surface
60	498	3	292753	0.0002	25.1808	Surface
70	777	5	292753	0.0002	31.4533	Surface
80	1091	5	292753	0.0002	37.2707	Surface
90	1503	4	292753	0.0002	43.7456	Surface
100	1991	3	292753	0.0002	50.349	Surface
110	2548	2	292753	0.0002	56.958	Surface
120	3304	3	292753	0.0002	64.8597	Surface
130	4338	5	292753	0.0002	74.319	Surface
140	5831	7	292753	0.0002	86.1641	Surface
150	7839	6	292753	0.0002	99.9046	Surface
160	10286	9	292753	0.0002	114.44	Surface
168	12504	9	292753	0.0002	126.177	Surface
20	7	1	178478	0.0002	2.98541	Surface
30	50	1	178478	0.0002	7.97885	Surface
40	156	2	178478	0.0002	14.0935	Surface
50	294	2	178478	0.0002	19.3477	Surface
60	552	3	178478	0.0002	26.5109	Surface
70	862	2	178478	0.0002	33.129	Surface
80	1358	3	178478	0.0002	41.582	Surface
90	2249	4	178478	0.0002	53.5118	Surface
100	3753	7	178478	0.0002	69.1265	Surface
110	5961	8	178478	0.0002	87.1193	Surface
120	8722	9	178478	0.0002	105.381	Surface
128	11277	9	178478	0.0002	119.826	Surface
30	10	1	405652	0.0002	3.56825	Surface
40	57	2	405652	0.0002	8.51908	Surface
50	161	2	405652	0.0002	14.3175	Surface
60	350	1	405652	0.0002	21.11	Surface
70	591	1	405652	0.0002	27.4315	Surface
80	883	1	405652	0.0002	33.5301	Surface
90	1251	1	405652	0.0002	39.9102	Surface
100	1659	1	405652	0.0002	45.9598	Surface
110	2146	1	405652	0.0002	52.2721	Surface
120	2754	1	405652	0.0002	59.2157	Surface
130	3509	2	405652	0.0002	66.8416	Surface
140	4974	3	405652	0.0002	79.5807	Surface
150	7042	4	405652	0.0002	94.6898	Surface
160	9797	5	405652	0.0002	111.687	Surface
167	12107	5	405652	0.0002	124.158	Surface
10	6	1	306717	0.0002	2.76395	Surface
20	27	1	306717	0.0002	5.86323	Surface
30	94	1	306717	0.0002	10.94	Surface
40	202	2	306717	0.0002	16.0373	Surface
50	370	3	306717	0.0002	21.7048	Surface
60	620	4	306717	0.0002	28.0964	Surface
70	948	2	306717	0.0002	34.7424	Surface
80	1333	3	306717	0.0002	41.1974	Surface
90	1774	3	306717	0.0002	47.5261	Surface
100	2302	3	306717	0.0002	54.1387	Surface
110	2880	3	306717	0.0002	60.5552	Surface
120	3543	3	306717	0.0002	67.1646	Surface
130	4431	5	306717	0.0002	75.1114	Surface
140	5590	5	306717	0.0002	84.3647	Surface
150	7046	6	306717	0.0002	94.7167	Surface
160	9083	7	306717	0.0002	107.54	Surface
170	11686	7	306717	0.0002	121.98	Surface
171	11960	7	306717	0.0002	123.402	Surface
10	2	1	250209	0.0002	1.59577	Surface
20	9	1	250209	0.0002	3.38514	Surface
30	46	1	250209	0.0002	7.65304	Surface
40	128	1	250209	0.0002	12.7662	Surface
50	269	1	250209	0.0002	18.5068	Surface
60	463	3	250209	0.0002	24.2798	Surface
70	744	3	250209	0.0002	30.7781	Surface
80	1137	3	250209	0.0002	38.0483	Surface
90	1753	5	250209	0.0002	47.2439	Surface
100	2723	7	250209	0.0002	58.8815	Surface
110	4304	7	250209	0.0002	74.0272	Surface
120	6265	7	250209	0.0002	89.3132	Surface
130	8700	7	250209	0.0002	105.248	Surface
140	11806	7	250209	0.0002	122.605	Surface
10	1	1	221832	0.0002	1.12838	Surface
20	8	2	221832	0.0002	3.19154	Surface
30	46	2	221832	0.0002	7.65304	Surface
40	150	2	221832	0.0002	13.8198	Surface
50	303	2	221832	0.0002	19.6416	Surface
60	510	2	221832	0.0002	25.4824	Surface
70	804	2	221832	0.0002	31.9951	Surface
80	1151	3	221832	0.0002	38.2818	Surface
90	1660	4	221832	0.0002	45.9737	Surface
100	2488	3	221832	0.0002	56.2834	Surface
110	3696	3	221832	0.0002	68.5995	Surface
120	5255	4	221832	0.0002	81.7978	Surface
130	7387	6	221832	0.0002	96.9815	Surface
140	10272	9	221832	0.0002	114.362	Surface
145	12194	8	221832	0.0002	124.603	Surface
10	1	1	452283	0.0002	1.12838	Surface
20	10	1	452283	0.0002	3.56825	Surface
30	72	2	452283	0.0002	9.57461	Surface
40	206	2	452283	0.0002	16.1953	Surface
50	393	2	452283	0.0002	22.3692	Surface
60	651	3	452283	0.0002	28.7903	Surface
70	978	3	452283	0.0002	35.2878	Surface
80	1333	3	452283	0.0002	41.1974	Surface
90	1924	5	452283	0.0002	49.4946	Surface
100	3044	6	452283	0.0002	62.2555	Surface
110	4646	5	452283	0.0002	76.9121	Surface
120	6824	5	452283	0.0002	93.2126	Surface
130	9794	6	452283	0.0002	111.67	Surface
136	12053	6	452283	0.0002	123.88	Surface
10	4	1	178556	0.0002	2.25676	Surface
20	23	1	178556	0.0002	5.41152	Surface
30	83	2	178556	0.0002	10.28	Surface
40	185	1	178556	0.0002	15.3476	Surface
50	337	2	178556	0.0002	20.7143	Surface
60	553	3	178556	0.0002	26.5349	Surface
70	838	3	178556	0.0002	32.6646	Surface
80	1162	3	178556	0.0002	38.4643	Surface
90	1593	3	178556	0.0002	45.0363	Surface
100	2100	3	178556	0.0002	51.7088	Surface
110	2661	3	178556	0.0002	58.2073	Surface
120	3280	3	178556	0.0002	64.6237	Surface
130	3996	2	178556	0.0002	71.3293	Surface
140	4855	3	178556	0.0002	78.623	Surface
150	6300	5	178556	0.0002	89.5623	Surface
160	8184	5	178556	0.0002	102.079	Surface
170	10835	5	178556	0.0002	117.454	Surface
174	12101	6	178556	0.0002	124.127	Surface
10	3	1	15804	0.0002	1.95441	Surface
20	41	2	15804	0.0002	7.22515	Surface
30	121	1	15804	0.0002	12.4122	Surface
40	266	2	15804	0.0002	18.4033	Surface
50	476	2	15804	0.0002	24.6183	Surface
60	728	2	15804	0.0002	30.4453	Surface
70	1069	2	15804	0.0002	36.893	Surface
80	1454	2	15804	0.0002	43.0266	Surface
90	1904	2	15804	0.0002	49.2367	Surface
100	2423	3	15804	0.0002	55.5433	Surface
110	3018	3	15804	0.0002	61.989	Surface
120	3688	3	15804	0.0002	68.5252	Surface
130	4407	4	15804	0.0002	74.9077	Surface
140	5325	5	15804	0.0002	82.3408	Surface
150	6531	4	15804	0.0002	91.1895	Surface
160	8287	5	15804	0.0002	102.72	Surface
170	10503	5	15804	0.0002	115.641	Surface
174	11648	7	15804	0.0002	121.781	Surface
20	2	1	141843	0.0002	1.59577	Surface
30	37	1	141843	0.0002	6.86366	Surface
40	112	1	141843	0.0002	11.9416	Surface
50	253	2	141843	0.0002	17.948	Surface
60	450	3	141843	0.0002	23.9365	Surface
70	704	3	141843	0.0002	29.9393	Surface
80	1026	3	141843	0.0002	36.1434	Surface
90	1386	2	141843	0.0002	42.0085	Surface
100	1856	1	141843	0.0002	48.6121	Surface
110	2428	2	141843	0.0002	55.6006	Surface
120	3065	3	141843	0.0002	62.4698	Surface
130	3984	3	141843	0.0002	71.2221	Surface
140	5228	3	141843	0.0002	81.5874	Surface
150	6824	3	141843	0.0002	93.2126	Surface
160	8868	4	141843	0.0002	106.26	Surface
170	11262	4	141843	0.0002	119.746	Surface
174	12349	4	141843	0.0002	125.392	Surface
10	1	1	421149	0.0002	1.12838	Surface
20	4	1	421149	0.0002	2.25676	Surface
30	21	1	421149	0.0002	5.17088	Surface
40	77	2	421149	0.0002	9.90149	Surface
50	174	2	421149	0.0002	14.8843	Surface
60	346	2	421149	0.0002	20.9891	Surface
70	597	1	421149	0.0002	27.5703	Surface
80	877	2	421149	0.0002	33.416	Surface
90	1236	1	421149	0.0002	39.6702	Surface
100	1614	1	421149	0.0002	45.3322	Surface
110	2146	1	421149	0.0002	52.2721	Surface
120	2690	1	421149	0.0002	58.5236	Surface
130	3301	2	421149	0.0002	64.8303	Surface
140	4166	3	421149	0.0002	72.8307	Surface
150	5274	3	421149	0.0002	81.9455	Surface
160	7052	5	421149	0.0002	94.757	Surface
170	9504	5	421149	0.0002	110.004	Surface
174	10756	5	421149	0.0002	117.025	Surface
10	2	1	15014	0.0002	1.59577	Surface
20	25	2	15014	0.0002	5.6419	Surface
30	116	2	15014	0.0002	12.153	Surface
40	244	2	15014	0.0002	17.6258	Surface
50	465	3	15014	0.0002	24.3322	Surface
60	707	3	15014	0.0002	30.003	Surface
70	1016	3	15014	0.0002	35.9668	Surface
80	1412	2	15014	0.0002	42.4006	Surface
90	1843	2	15014	0.0002	48.4415	Surface
100	2347	2	15014	0.0002	54.6653	Surface
110	2891	3	15014	0.0002	60.6707	Surface
120	3564	3	15014	0.0002	67.3634	Surface
130	4290	3	15014	0.0002	73.9067	Surface
140	5235	4	15014	0.0002	81.642	Surface
150	6435	4	15014	0.0002	90.5168	Surface
160	8249	5	15014	0.0002	102.484	Surface
170	10671	6	15014	0.0002	116.562	Surface
174	11859	6	15014	0.0002	122.879	Surface
10	2	1	221873	0.0002	1.59577	Surface
20	20	2	221873	0.0002	5.04627	Surface
30	87	2	221873	0.0002	10.5248	Surface
40	192	2	221873	0.0002	15.6353	Surface
50	367	2	221873	0.0002	21.6166	Surface
60	599	2	221873	0.0002	27.6165	Surface
70	903	3	221873	0.0002	33.9077	Surface
80	1306	4	221873	0.0002	40.7781	Surface
90	1866	5	221873	0.0002	48.7428	Surface
100	2862	8	221873	0.0002	60.3656	Surface
110	4343	11	221873	0.0002	74.3618	Surface
120	6579	13	221873	0.0002	91.524	Surface
130	9444	16	221873	0.0002	109.656	Surface
140	12954	16	221873	0.0002	128.427	Surface
10	2	1	452290	0.0002	1.59577	Surface
20	5	1	452290	0.0002	2.52313	Surface
30	47	2	452290	0.0002	7.73578	Surface
40	137	3	452290	0.0002	13.2073	Surface
50	275	2	452290	0.0002	18.7121	Surface
60	471	3	452290	0.0002	24.4887	Surface
70	748	3	452290	0.0002	30.8607	Surface
80	1105	2	452290	0.0002	37.5091	Surface
90	1487	2	452290	0.0002	43.5122	Surface
100	1992	2	452290	0.0002	50.3616	Surface
110	2511	2	452290	0.0002	56.5429	Surface
120	3177	3	452290	0.0002	63.601	Surface
130	4095	4	452290	0.0002	72.2075	Surface
140	5341	4	452290	0.0002	82.4644	Surface
150	6999	5	452290	0.0002	94.4002	Surface
160	8800	5	452290	0.0002	105.851	Surface
170	11125	5	452290	0.0002	119.016	Surface
174	12135	5	452290	0.0002	124.301	Surface
20	14	1	221871	0.0002	4.22201	Surface
30	62	1	221871	0.0002	8.88487	Surface
40	159	2	221871	0.0002	14.2283	Surface
50	323	2	221871	0.0002	20.2795	Surface
60	566	2	221871	0.0002	26.845	Surface
70	851	2	221871	0.0002	32.917	Surface
80	1244	2	221871	0.0002	39.7984	Surface
90	1676	3	221871	0.0002	46.1947	Surface
100	2222	3	221871	0.0002	53.1896	Surface
110	2961	5	221871	0.0002	61.4008	Surface
120	4050	7	221871	0.0002	71.8096	Surface
130	5761	8	221871	0.0002	85.6454	Surface
140	8165	9	221871	0.0002	101.961	Surface
150	10933	9	221871	0.0002	117.984	Surface
155	12478	9	221871	0.0002	126.046	Surface
20	2	1	141848	0.0002	1.59577	Surface
30	28	2	141848	0.0002	5.97082	Surface
40	105	1	141848	0.0002	11.5624	Surface
50	232	1	141848	0.0002	17.187	Surface
60	411	1	141848	0.0002	22.8758	Surface
70	655	1	141848	0.0002	28.8786	Surface
80	927	1	141848	0.0002	34.3554	Surface
90	1310	1	141848	0.0002	40.8405	Surface
100	1722	1	141848	0.0002	46.8243	Surface
110	2250	1	141848	0.0002	53.5237	Surface
120	2861	1	141848	0.0002	60.3551	Surface
130	3633	2	141848	0.0002	68.0123	Surface
140	4869	3	141848	0.0002	78.7363	Surface
150	6550	3	141848	0.0002	91.3221	Surface
160	8845	3	141848	0.0002	106.122	Surface
170	11941	4	141848	0.0002	123.304	Surface
175	13699	4	141848	0.0002	132.069	Surface
10	5	1	178557	0.0002	2.52313	Surface
20	30	1	178557	0.0002	6.18039	Surface
30	101	1	178557	0.0002	11.3401	Surface
40	218	2	178557	0.0002	16.6603	Surface
50	398	2	178557	0.0002	22.5111	Surface
60	644	2	178557	0.0002	28.6351	Surface
70	987	3	178557	0.0002	35.4498	Surface
80	1373	4	178557	0.0002	41.811	Surface
90	1867	4	178557	0.0002	48.7559	Surface
100	2514	5	178557	0.0002	56.5767	Surface
110	3565	6	178557	0.0002	67.3728	Surface
120	5591	8	178557	0.0002	84.3723	Surface
130	8297	9	178557	0.0002	102.782	Surface
140	11558	8	178557	0.0002	121.31	Surface
144	12943	8	178557	0.0002	128.373	Surface
10	1	1	15021	0.0002	1.12838	Surface
20	24	1	15021	0.0002	5.52791	Surface
30	91	1	15021	0.0002	10.7641	Surface
40	198	1	15021	0.0002	15.8777	Surface
50	352	1	15021	0.0002	21.1703	Surface
60	597	2	15021	0.0002	27.5703	Surface
70	918	2	15021	0.0002	34.1882	Surface
80	1275	2	15021	0.0002	40.2912	Surface
90	1703	1	15021	0.0002	46.5653	Surface
100	2184	2	15021	0.0002	52.7329	Surface
110	2710	2	15021	0.0002	58.7408	Surface
120	3392	2	15021	0.0002	65.7178	Surface
130	4168	3	15021	0.0002	72.8482	Surface
140	5014	4	15021	0.0002	79.9001	Surface
150	6137	4	15021	0.0002	88.3961	Surface
160	7602	8	15021	0.0002	98.3828	Surface
170	9518	10	15021	0.0002	110.085	Surface
180	12292	13	15021	0.0002	125.103	Surface
183	13281	14	15021	0.0002	130.038	Surface
20	15	1	250205	0.0002	4.37019	Surface
30	70	1	250205	0.0002	9.4407	Surface
40	185	2	250205	0.0002	15.3476	Surface
50	338	1	250205	0.0002	20.745	Surface
60	539	3	250205	0.0002	26.1969	Surface
70	817	3	250205	0.0002	32.2527	Surface
80	1175	4	250205	0.0002	38.6789	Surface
90	1635	3	250205	0.0002	45.6262	Surface
100	2295	5	250205	0.0002	54.0563	Surface
110	3180	4	250205	0.0002	63.631	Surface
120	4373	4	250205	0.0002	74.6182	Surface
130	5964	6	250205	0.0002	87.1413	Surface
140	7977	6	250205	0.0002	100.78	Surface
150	10478	8	250205	0.0002	115.503	Surface
155	11958	8	250205	0.0002	123.391	Surface
10	1	1	15022	0.0002	1.12838	Surface
20	21	1	15022	0.0002	5.17088	Surface
30	79	1	15022	0.0002	10.0293	Surface
40	203	1	15022	0.0002	16.0769	Surface
50	385	1	15022	0.0002	22.1404	Surface
60	607	1	15022	0.0002	27.8003	Surface
70	917	1	15022	0.0002	34.1696	Surface
80	1340	2	15022	0.0002	41.3055	Surface
90	2025	2	15022	0.0002	50.7771	Surface
100	3116	3	15022	0.0002	62.9874	Surface
110	4566	5	15022	0.0002	76.247	Surface
120	6399	5	15022	0.0002	90.2633	Surface
130	8854	5	15022	0.0002	106.176	Surface
134	9966	5	15022	0.0002	112.646	Surface
10	6	1	178481	0.0002	2.76395	Surface
20	57	1	178481	0.0002	8.51908	Surface
30	159	1	178481	0.0002	14.2283	Surface
40	335	1	178481	0.0002	20.6527	Surface
50	551	1	178481	0.0002	26.4869	Surface
60	817	1	178481	0.0002	32.2527	Surface
70	1179	2	178481	0.0002	38.7447	Surface
80	1573	2	178481	0.0002	44.7527	Surface
90	2050	2	178481	0.0002	51.0895	Surface
100	2608	2	178481	0.0002	57.6247	Surface
110	3193	2	178481	0.0002	63.7609	Surface
120	3927	3	178481	0.0002	70.7108	Surface
130	4885	5	178481	0.0002	78.8656	Surface
140	6467	5	178481	0.0002	90.7416	Surface
150	8556	8	178481	0.0002	104.374	Surface
160	11298	8	178481	0.0002	119.938	Surface
163	12257	8	178481	0.0002	124.924	Surface
20	3	1	292745	0.0002	1.95441	Surface
30	30	1	292745	0.0002	6.18039	Surface
40	101	1	292745	0.0002	11.3401	Surface
50	242	1	292745	0.0002	17.5535	Surface
60	426	1	292745	0.0002	23.2895	Surface
70	678	1	292745	0.0002	29.3812	Surface
80	1005	1	292745	0.0002	35.7716	Surface
90	1509	2	292745	0.0002	43.8328	Surface
100	2383	3	292745	0.0002	55.0829	Surface
110	3614	6	292745	0.0002	67.8343	Surface
120	5233	6	292745	0.0002	81.6264	Surface
130	7365	5	292745	0.0002	96.837	Surface
140	10002	5	292745	0.0002	112.849	Surface
146	11943	5	292745	0.0002	123.314	Surface
10	6	1	306713	0.0002	2.76395	Surface
20	34	1	306713	0.0002	6.57952	Surface
30	115	1	306713	0.0002	12.1005	Surface
40	248	1	306713	0.0002	17.7697	Surface
50	439	1	306713	0.0002	23.6422	Surface
60	716	1	306713	0.0002	30.1934	Surface
70	1057	1	306713	0.0002	36.6853	Surface
80	1442	1	306713	0.0002	42.8487	Surface
90	1905	1	306713	0.0002	49.2496	Surface
100	2407	1	306713	0.0002	55.3596	Surface
110	3004	1	306713	0.0002	61.8451	Surface
120	3677	1	306713	0.0002	68.423	Surface
130	4494	2	306713	0.0002	75.6435	Surface
140	5615	3	306713	0.0002	84.5532	Surface
150	7516	5	306713	0.0002	97.8247	Surface
159	10284	5	306713	0.0002	114.429	Surface
10	1	1	141940	0.0002	1.12838	Surface
20	5	1	141940	0.0002	2.52313	Surface
30	32	2	141940	0.0002	6.38308	Surface
40	126	3	141940	0.0002	12.666	Surface
50	263	3	141940	0.0002	18.2992	Surface
60	454	3	141940	0.0002	24.0427	Surface
70	731	2	141940	0.0002	30.508	Surface
80	1115	2	141940	0.0002	37.6784	Surface
90	1773	3	141940	0.0002	47.5127	Surface
100	2784	4	141940	0.0002	59.5374	Surface
110	4092	5	141940	0.0002	72.181	Surface
120	5970	6	141940	0.0002	87.1851	Surface
130	8963	5	141940	0.0002	106.827	Surface
139	11997	5	141940	0.0002	123.592	Surface
30	11	1	250189	0.0002	3.74241	Surface
40	73	1	250189	0.0002	9.64088	Surface
50	202	1	250189	0.0002	16.0373	Surface
60	361	2	250189	0.0002	21.4392	Surface
70	613	1	250189	0.0002	27.9374	Surface
80	918	2	250189	0.0002	34.1882	Surface
90	1271	2	250189	0.0002	40.2279	Surface
100	1717	2	250189	0.0002	46.7563	Surface
110	2309	4	250189	0.0002	54.2209	Surface
120	3403	3	250189	0.0002	65.8243	Surface
130	4814	2	250189	0.0002	78.2903	Surface
140	6895	3	250189	0.0002	93.6962	Surface
150	9146	3	250189	0.0002	107.912	Surface
153	10039	4	250189	0.0002	113.058	Surface
10	1	1	17804	0.0002	1.12838	Surface
20	11	1	17804	0.0002	3.74241	Surface
30	44	1	17804	0.0002	7.48482	Surface
40	127	1	17804	0.0002	12.7162	Surface
50	259	3	17804	0.0002	18.1595	Surface
60	464	2	17804	0.0002	24.306	Surface
70	755	2	17804	0.0002	31.0048	Surface
80	1081	2	17804	0.0002	37.0995	Surface
90	1455	2	17804	0.0002	43.0414	Surface
100	1892	3	17804	0.0002	49.0813	Surface
110	2415	3	17804	0.0002	55.4515	Surface
120	3003	3	17804	0.0002	61.8348	Surface
130	3641	3	17804	0.0002	68.0872	Surface
140	4393	4	17804	0.0002	74.7886	Surface
150	5296	5	17804	0.0002	82.1162	Surface
160	6467	5	17804	0.0002	90.7416	Surface
170	8262	7	17804	0.0002	102.565	Surface
180	11020	12	17804	0.0002	118.453	Surface
10	1	1	405653	0.0002	1.12838	Surface
20	21	1	405653	0.0002	5.17088	Surface
30	85	1	405653	0.0002	10.4031	Surface
40	216	2	405653	0.0002	16.5837	Surface
50	402	2	405653	0.0002	22.6239	Surface
60	654	2	405653	0.0002	28.8565	Surface
70	989	2	405653	0.0002	35.4857	Surface
80	1376	2	405653	0.0002	41.8566	Surface
90	1833	2	405653	0.0002	48.3099	Surface
100	2430	3	405653	0.0002	55.6235	Surface
110	3281	3	405653	0.0002	64.6336	Surface
120	4462	4	405653	0.0002	75.3737	Surface
130	6141	5	405653	0.0002	88.4249	Surface
140	8927	7	405653	0.0002	106.612	Surface
150	12486	6	405653	0.0002	126.086	Surface
10	1	1	306710	0.0002	1.12838	Surface
20	33	1	306710	0.0002	6.48204	Surface
30	114	1	306710	0.0002	12.0478	Surface
40	243	2	306710	0.0002	17.5897	Surface
50	420	3	306710	0.0002	23.1249	Surface
60	650	3	306710	0.0002	28.7681	Surface
70	975	3	306710	0.0002	35.2336	Surface
80	1370	3	306710	0.0002	41.7653	Surface
90	1830	5	306710	0.0002	48.2704	Surface
100	2351	4	306710	0.0002	54.7118	Surface
110	3009	5	306710	0.0002	61.8965	Surface
120	3876	5	306710	0.0002	70.2501	Surface
130	5045	5	306710	0.0002	80.1467	Surface
140	6815	6	306710	0.0002	93.1511	Surface
150	9084	6	306710	0.0002	107.546	Surface
160	11456	6	306710	0.0002	120.773	Surface
166	13293	6	306710	0.0002	130.097	Surface
10	2	1	17800	0.0002	1.59577	Surface
20	29	1	17800	0.0002	6.07651	Surface
30	100	2	17800	0.0002	11.2838	Surface
40	247	1	17800	0.0002	17.7339	Surface
50	442	1	17800	0.0002	23.7228	Surface
60	672	1	17800	0.0002	29.2509	Surface
70	991	2	17800	0.0002	35.5215	Surface
80	1375	2	17800	0.0002	41.8414	Surface
90	1878	3	17800	0.0002	48.8993	Surface
100	2496	3	17800	0.0002	56.3738	Surface
110	3211	3	17800	0.0002	63.9404	Surface
120	4134	4	17800	0.0002	72.5505	Surface
130	5858	5	17800	0.0002	86.3634	Surface
140	7974	5	17800	0.0002	100.761	Surface
150	10574	5	17800	0.0002	116.031	Surface
154	11724	5	17800	0.0002	122.178	Surface
10	1	1	373940	0.0004	1.12838	Surface
20	21	1	373940	0.0004	5.17088	Surface
30	80	1	373940	0.0004	10.0925	Surface
40	190	2	373940	0.0004	15.5536	Surface
50	368	2	373940	0.0004	21.6461	Surface
60	606	2	373940	0.0004	27.7774	Surface
70	913	2	373940	0.0004	34.095	Surface
80	1268	3	373940	0.0004	40.1804	Surface
90	1687	4	373940	0.0004	46.346	Surface
100	2215	3	373940	0.0004	53.1058	Surface
110	2952	5	373940	0.0004	61.3074	Surface
120	4152	6	373940	0.0004	72.7083	Surface
130	5896	7	373940	0.0004	86.6431	Surface
140	8503	7	373940	0.0004	104.05	Surface
150	11984	8	373940	0.0004	123.525	Surface
151	12367	8	373940	0.0004	125.484	Surface
10	3	1	189521	0.0004	1.95441	Surface
20	12	1	189521	0.0004	3.90882	Surface
30	65	2	189521	0.0004	9.09728	Surface
40	158	3	189521	0.0004	14.1835	Surface
50	314	4	189521	0.0004	19.9949	Surface
60	542	3	189521	0.0004	26.2697	Surface
70	831	2	189521	0.0004	32.5279	Surface
80	1144	3	189521	0.0004	38.1652	Surface
90	1598	3	189521	0.0004	45.1069	Surface
100	2209	5	189521	0.0004	53.0338	Surface
110	3009	5	189521	0.0004	61.8965	Surface
120	4261	7	189521	0.0004	73.6565	Surface
130	5947	6	189521	0.0004	87.017	Surface
140	8007	6	189521	0.0004	100.969	Surface
150	10734	9	189521	0.0004	116.906	Surface
153	11692	10	189521	0.0004	122.011	Surface
20	7	1	189334	0.0004	2.98541	Surface
30	53	1	189334	0.0004	8.21472	Surface
40	145	2	189334	0.0004	13.5875	Surface
50	299	3	189334	0.0004	19.5115	Surface
60	515	3	189334	0.0004	25.607	Surface
70	822	2	189334	0.0004	32.3512	Surface
80	1169	3	189334	0.0004	38.58	Surface
90	1806	5	189334	0.0004	47.9528	Surface
100	2845	6	189334	0.0004	60.1861	Surface
110	4598	7	189334	0.0004	76.5138	Surface
120	6882	8	189334	0.0004	93.6079	Surface
130	9925	11	189334	0.0004	112.414	Surface
138	12712	11	189334	0.0004	127.222	Surface
10	3	1	191221	0.0004	1.95441	Surface
20	25	2	191221	0.0004	5.6419	Surface
30	77	4	191221	0.0004	9.90149	Surface
40	177	4	191221	0.0004	15.0121	Surface
50	337	5	191221	0.0004	20.7143	Surface
60	573	5	191221	0.0004	27.0105	Surface
70	948	7	191221	0.0004	34.7424	Surface
80	1648	7	191221	0.0004	45.8072	Surface
90	2727	5	191221	0.0004	58.9247	Surface
100	4138	7	191221	0.0004	72.5856	Surface
110	6046	7	191221	0.0004	87.7383	Surface
120	8642	6	191221	0.0004	104.897	Surface
129	11612	10	191221	0.0004	121.593	Surface
10	4	1	287192	0.0004	2.25676	Surface
20	23	1	287192	0.0004	5.41152	Surface
30	97	1	287192	0.0004	11.1132	Surface
40	229	1	287192	0.0004	17.0755	Surface
50	412	1	287192	0.0004	22.9036	Surface
60	647	2	287192	0.0004	28.7017	Surface
70	951	2	287192	0.0004	34.7973	Surface
80	1360	2	287192	0.0004	41.6126	Surface
90	1809	2	287192	0.0004	47.9926	Surface
100	2552	5	287192	0.0004	57.0027	Surface
110	3978	8	287192	0.0004	71.1684	Surface
120	6170	8	287192	0.0004	88.6334	Surface
130	9211	7	287192	0.0004	108.295	Surface
138	11921	11	287192	0.0004	123.2	Surface
10	1	1	185489	0.0004	1.12838	Surface
20	27	2	185489	0.0004	5.86323	Surface
30	85	2	185489	0.0004	10.4031	Surface
40	212	2	185489	0.0004	16.4294	Surface
50	391	2	185489	0.0004	22.3123	Surface
60	628	3	185489	0.0004	28.2771	Surface
70	966	3	185489	0.0004	35.0706	Surface
80	1333	5	185489	0.0004	41.1974	Surface
90	1798	7	185489	0.0004	47.8465	Surface
100	2586	7	185489	0.0004	57.3812	Surface
110	3614	10	185489	0.0004	67.8343	Surface
120	4946	10	185489	0.0004	79.3564	Surface
130	6573	9	185489	0.0004	91.4823	Surface
140	8591	8	185489	0.0004	104.587	Surface
144	9801	9	185489	0.0004	111.71	Surface
10	3	1	378628	0.0004	1.95441	Surface
20	24	1	378628	0.0004	5.52791	Surface
30	87	2	378628	0.0004	10.5248	Surface
40	206	1	378628	0.0004	16.1953	Surface
50	400	2	378628	0.0004	22.5676	Surface
60	644	2	378628	0.0004	28.6351	Surface
70	944	2	378628	0.0004	34.669	Surface
80	1329	2	378628	0.0004	41.1356	Surface
90	1794	3	378628	0.0004	47.7932	Surface
100	2345	5	378628	0.0004	54.642	Surface
110	3218	5	378628	0.0004	64.01	Surface
120	4556	5	378628	0.0004	76.1635	Surface
130	6512	3	378628	0.0004	91.0568	Surface
140	9106	5	378628	0.0004	107.676	Surface
150	12222	5	378628	0.0004	124.746	Surface
10	2	1	379302	0.0004	1.59577	Surface
20	11	1	379302	0.0004	3.74241	Surface
30	60	2	379302	0.0004	8.74039	Surface
40	155	2	379302	0.0004	14.0482	Surface
50	300	4	379302	0.0004	19.5441	Surface
60	503	3	379302	0.0004	25.3069	Surface
70	780	3	379302	0.0004	31.5139	Surface
80	1106	3	379302	0.0004	37.526	Surface
90	1518	3	379302	0.0004	43.9634	Surface
100	2101	5	379302	0.0004	51.7211	Surface
110	3220	7	379302	0.0004	64.0299	Surface
120	4951	7	379302	0.0004	79.3965	Surface
130	7438	8	379302	0.0004	97.3158	Surface
140	10597	8	379302	0.0004	116.157	Surface
146	12617	8	379302	0.0004	126.746	Surface
10	3	1	375875	0.0004	1.95441	Surface
20	14	1	375875	0.0004	4.22201	Surface
30	71	1	375875	0.0004	9.50789	Surface
40	183	1	375875	0.0004	15.2644	Surface
50	366	2	375875	0.0004	21.5872	Surface
60	604	2	375875	0.0004	27.7315	Surface
70	975	7	375875	0.0004	35.2336	Surface
80	1709	9	375875	0.0004	46.6473	Surface
90	3031	9	375875	0.0004	62.1224	Surface
100	4772	8	375875	0.0004	77.9481	Surface
110	7160	7	375875	0.0004	95.4798	Surface
120	10111	9	375875	0.0004	113.462	Surface
125	11847	8	375875	0.0004	122.817	Surface
10	11	1	377140	0.0004	3.74241	Surface
20	48	1	377140	0.0004	7.81764	Surface
30	147	1	377140	0.0004	13.6809	Surface
40	285	1	377140	0.0004	19.0492	Surface
50	495	2	377140	0.0004	25.1049	Surface
60	735	2	377140	0.0004	30.5914	Surface
70	1073	1	377140	0.0004	36.962	Surface
80	1489	2	377140	0.0004	43.5414	Surface
90	2073	3	377140	0.0004	51.3753	Surface
100	2867	3	377140	0.0004	60.4184	Surface
110	3947	3	377140	0.0004	70.8906	Surface
120	5369	5	377140	0.0004	82.6802	Surface
130	7173	5	377140	0.0004	95.5665	Surface
140	9307	6	377140	0.0004	108.858	Surface
145	10720	7	377140	0.0004	116.829	Surface
10	8	1	190270	0.0004	3.19154	Surface
20	42	1	190270	0.0004	7.31273	Surface
30	114	2	190270	0.0004	12.0478	Surface
40	235	2	190270	0.0004	17.2977	Surface
50	435	3	190270	0.0004	23.5342	Surface
60	686	3	190270	0.0004	29.5541	Surface
70	994	3	190270	0.0004	35.5753	Surface
80	1448	5	190270	0.0004	42.9378	Surface
90	2134	4	190270	0.0004	52.1257	Surface
100	3108	5	190270	0.0004	62.9065	Surface
110	4398	5	190270	0.0004	74.8312	Surface
120	6341	6	190270	0.0004	89.8533	Surface
130	8881	8	190270	0.0004	106.337	Surface
139	11528	7	190270	0.0004	121.152	Surface
10	2	1	379682	0.0004	1.59577	Surface
20	15	1	379682	0.0004	4.37019	Surface
30	61	2	379682	0.0004	8.81292	Surface
40	147	2	379682	0.0004	13.6809	Surface
50	317	3	379682	0.0004	20.0902	Surface
60	552	6	379682	0.0004	26.5109	Surface
70	872	7	379682	0.0004	33.3206	Surface
80	1360	10	379682	0.0004	41.6126	Surface
90	2204	9	379682	0.0004	52.9738	Surface
100	3475	12	379682	0.0004	66.517	Surface
110	5118	10	379682	0.0004	80.7245	Surface
120	7239	11	379682	0.0004	96.0051	Surface
130	10009	10	379682	0.0004	112.889	Surface
137	12189	11	379682	0.0004	124.577	Surface
10	11	1	282536	0.0004	3.74241	Surface
20	36	1	282536	0.0004	6.77028	Surface
30	111	1	282536	0.0004	11.8882	Surface
40	244	2	282536	0.0004	17.6258	Surface
50	450	5	282536	0.0004	23.9365	Surface
60	692	5	282536	0.0004	29.683	Surface
70	1015	5	282536	0.0004	35.9491	Surface
80	1370	5	282536	0.0004	41.7653	Surface
90	1823	6	282536	0.0004	48.178	Surface
100	2425	6	282536	0.0004	55.5662	Surface
110	3295	9	282536	0.0004	64.7713	Surface
120	4525	9	282536	0.0004	75.9039	Surface
130	6452	10	282536	0.0004	90.6363	Surface
140	9010	8	282536	0.0004	107.107	Surface
150	12212	10	282536	0.0004	124.695	Surface
151	12598	10	282536	0.0004	126.65	Surface
10	2	1	376465	0.0004	1.59577	Surface
20	16	2	376465	0.0004	4.51352	Surface
30	75	2	376465	0.0004	9.77205	Surface
40	183	2	376465	0.0004	15.2644	Surface
50	376	3	376465	0.0004	21.8801	Surface
60	597	3	376465	0.0004	27.5703	Surface
70	904	3	376465	0.0004	33.9265	Surface
80	1279	3	376465	0.0004	40.3543	Surface
90	1711	4	376465	0.0004	46.6745	Surface
100	2243	4	376465	0.0004	53.4404	Surface
110	2849	5	376465	0.0004	60.2284	Surface
120	3639	7	376465	0.0004	68.0685	Surface
130	4871	7	376465	0.0004	78.7525	Surface
140	6940	11	376465	0.0004	94.0015	Surface
150	9672	11	376465	0.0004	110.972	Surface
154	10951	11	376465	0.0004	118.082	Surface
10	3	1	281108	0.0004	1.95441	Surface
20	18	2	281108	0.0004	4.78731	Surface
30	82	2	281108	0.0004	10.2179	Surface
40	206	1	281108	0.0004	16.1953	Surface
50	395	1	281108	0.0004	22.4261	Surface
60	635	1	281108	0.0004	28.4343	Surface
70	909	1	281108	0.0004	34.0202	Surface
80	1993	7	281108	0.0004	50.3743	Surface
90	3887	7	281108	0.0004	70.3497	Surface
100	6279	7	281108	0.0004	89.4129	Surface
110	9260	5	281108	0.0004	108.583	Surface
120	12614	6	281108	0.0004	126.731	Surface
10	4	1	284945	0.0004	2.25676	Surface
20	15	1	284945	0.0004	4.37019	Surface
30	69	1	284945	0.0004	9.37302	Surface
40	200	1	284945	0.0004	15.9577	Surface
50	353	2	284945	0.0004	21.2003	Surface
60	600	3	284945	0.0004	27.6395	Surface
70	879	3	284945	0.0004	33.4541	Surface
80	1281	4	284945	0.0004	40.3859	Surface
90	1707	5	284945	0.0004	46.62	Surface
100	2227	5	284945	0.0004	53.2495	Surface
110	2798	5	284945	0.0004	59.6869	Surface
120	3637	8	284945	0.0004	68.0498	Surface
130	5199	12	284945	0.0004	81.3608	Surface
140	7760	13	284945	0.0004	99.3999	Surface
149	10634	14	284945	0.0004	116.36	Surface
20	9	1	284943	0.0004	3.38514	Surface
30	50	1	284943	0.0004	7.97885	Surface
40	126	1	284943	0.0004	12.666	Surface
50	310	5	284943	0.0004	19.8672	Surface
60	641	6	284943	0.0004	28.5683	Surface
70	1350	6	284943	0.0004	41.4593	Surface
80	2447	8	284943	0.0004	55.8177	Surface
90	4026	7	284943	0.0004	71.5965	Surface
100	6189	7	284943	0.0004	88.7698	Surface
110	8774	6	284943	0.0004	105.695	Surface
120	12078	6	284943	0.0004	124.009	Surface
10	1	1	299172	0.0004	1.12838	Surface
20	28	1	299172	0.0004	5.97082	Surface
30	102	1	299172	0.0004	11.3961	Surface
40	240	1	299172	0.0004	17.4808	Surface
50	434	3	299172	0.0004	23.5071	Surface
60	732	4	299172	0.0004	30.5289	Surface
70	1325	5	299172	0.0004	41.0736	Surface
80	2245	4	299172	0.0004	53.4642	Surface
90	3715	4	299172	0.0004	68.7756	Surface
100	5660	4	299172	0.0004	84.8913	Surface
110	8124	7	299172	0.0004	101.704	Surface
120	11345	8	299172	0.0004	120.187	Surface
122	12128	8	299172	0.0004	124.265	Surface
20	2	1	378257	0.0004	1.59577	Surface
30	16	1	378257	0.0004	4.51352	Surface
40	82	1	378257	0.0004	10.2179	Surface
50	205	1	378257	0.0004	16.1559	Surface
60	382	1	378257	0.0004	22.054	Surface
70	622	1	378257	0.0004	28.1417	Surface
80	940	2	378257	0.0004	34.5955	Surface
90	1374	5	378257	0.0004	41.8262	Surface
100	2071	6	378257	0.0004	51.3506	Surface
110	3247	5	378257	0.0004	64.2978	Surface
120	5066	4	378257	0.0004	80.3133	Surface
130	7638	6	378257	0.0004	98.6154	Surface
140	10920	10	378257	0.0004	117.914	Surface
147	13476	10	378257	0.0004	130.989	Surface
20	1	1	374315	0.0004	1.12838	Surface
30	24	1	374315	0.0004	5.52791	Surface
40	94	1	374315	0.0004	10.94	Surface
50	235	2	374315	0.0004	17.2977	Surface
60	413	2	374315	0.0004	22.9314	Surface
70	704	4	374315	0.0004	29.9393	Surface
80	1305	5	374315	0.0004	40.7625	Surface
90	2281	7	374315	0.0004	53.8912	Surface
100	3787	7	374315	0.0004	69.4389	Surface
110	5770	8	374315	0.0004	85.7123	Surface
120	8442	6	374315	0.0004	103.676	Surface
130	11416	6	374315	0.0004	120.562	Surface
132	12109	6	374315	0.0004	124.168	Surface
30	1	1	186431	0.0004	1.12838	Surface
40	41	2	186431	0.0004	7.22515	Surface
50	141	2	186431	0.0004	13.3988	Surface
60	286	2	186431	0.0004	19.0826	Surface
70	495	2	186431	0.0004	25.1049	Surface
80	750	2	186431	0.0004	30.9019	Surface
90	1074	3	186431	0.0004	36.9792	Surface
100	1459	3	186431	0.0004	43.1005	Surface
110	1904	2	186431	0.0004	49.2367	Surface
120	2424	3	186431	0.0004	55.5548	Surface
130	3134	5	186431	0.0004	63.1691	Surface
140	4713	6	186431	0.0004	77.4647	Surface
150	7280	10	186431	0.0004	96.2766	Surface
160	10689	10	186431	0.0004	116.66	Surface
164	12199	10	186431	0.0004	124.628	Surface
10	1	1	376092	0.0004	1.12838	Surface
20	2	1	376092	0.0004	1.59577	Surface
30	8	1	376092	0.0004	3.19154	Surface
40	27	1	376092	0.0004	5.86323	Surface
50	101	1	376092	0.0004	11.3401	Surface
60	234	1	376092	0.0004	17.2609	Surface
70	435	1	376092	0.0004	23.5342	Surface
80	699	1	376092	0.0004	29.8328	Surface
90	1095	2	376092	0.0004	37.339	Surface
100	1655	3	376092	0.0004	45.9044	Surface
110	2521	3	376092	0.0004	56.6554	Surface
120	4142	6	376092	0.0004	72.6206	Surface
130	6308	5	376092	0.0004	89.6192	Surface
140	9379	6	376092	0.0004	109.278	Surface
150	12864	7	376092	0.0004	127.98	Surface
151	13236	7	376092	0.0004	129.818	Surface
10	3	1	187551	0.0004	1.95441	Surface
20	15	1	187551	0.0004	4.37019	Surface
30	66	1	187551	0.0004	9.167	Surface
40	167	3	187551	0.0004	14.5819	Surface
50	323	3	187551	0.0004	20.2795	Surface
60	603	4	187551	0.0004	27.7085	Surface
70	1063	6	187551	0.0004	36.7893	Surface
80	2073	4	187551	0.0004	51.3753	Surface
90	3636	8	187551	0.0004	68.0404	Surface
100	5848	9	187551	0.0004	86.2897	Surface
110	8574	9	187551	0.0004	104.483	Surface
120	11784	8	187551	0.0004	122.49	Surface
123	12853	8	187551	0.0004	127.926	Surface
20	4	1	186436	0.0004	2.25676	Surface
30	58	1	186436	0.0004	8.59348	Surface
40	171	3	186436	0.0004	14.7555	Surface
50	324	2	186436	0.0004	20.3108	Surface
60	532	2	186436	0.0004	26.0262	Surface
70	812	2	186436	0.0004	32.1539	Surface
80	1130	2	186436	0.0004	37.931	Surface
90	1541	2	186436	0.0004	44.2952	Surface
100	2206	3	186436	0.0004	52.9978	Surface
110	3108	2	186436	0.0004	62.9065	Surface
120	4383	2	186436	0.0004	74.7035	Surface
130	6118	5	186436	0.0004	88.2592	Surface
140	8097	6	186436	0.0004	101.535	Surface
150	10816	7	186436	0.0004	117.351	Surface
151	11175	8	186436	0.0004	119.283	Surface
10	1	1	286212	0.0004	1.12838	Surface
20	7	1	286212	0.0004	2.98541	Surface
30	45	1	286212	0.0004	7.5694	Surface
40	142	1	286212	0.0004	13.4462	Surface
50	294	2	286212	0.0004	19.3477	Surface
60	490	2	286212	0.0004	24.9777	Surface
70	789	1	286212	0.0004	31.6952	Surface
80	1256	2	286212	0.0004	39.9899	Surface
90	2078	4	286212	0.0004	51.4373	Surface
100	3239	5	286212	0.0004	64.2186	Surface
110	4883	6	286212	0.0004	78.8494	Surface
120	7307	6	286212	0.0004	96.455	Surface
130	10319	7	286212	0.0004	114.624	Surface
134	11703	8	286212	0.0004	122.069	Surface
20	4	1	286213	0.0004	2.25676	Surface
30	54	4	286213	0.0004	8.29186	Surface
40	182	5	286213	0.0004	15.2227	Surface
50	371	4	286213	0.0004	21.7341	Surface
60	708	5	286213	0.0004	30.0242	Surface
70	1280	6	286213	0.0004	40.3701	Surface
80	2251	4	286213	0.0004	53.5356	Surface
90	3742	5	286213	0.0004	69.0251	Surface
100	5659	5	286213	0.0004	84.8838	Surface
110	8149	5	286213	0.0004	101.861	Surface
120	11443	5	286213	0.0004	120.705	Surface
122	12105	5	286213	0.0004	124.147	Surface
10	4	1	300799	0.0004	2.25676	Surface
20	34	1	300799	0.0004	6.57952	Surface
30	108	1	300799	0.0004	11.7265	Surface
40	232	1	300799	0.0004	17.187	Surface
50	412	1	300799	0.0004	22.9036	Surface
60	684	1	300799	0.0004	29.5109	Surface
70	991	4	300799	0.0004	35.5215	Surface
80	1380	3	300799	0.0004	41.9174	Surface
90	1825	5	300799	0.0004	48.2044	Surface
100	2333	6	300799	0.0004	54.502	Surface
110	2926	5	300799	0.0004	61.0369	Surface
120	3709	6	300799	0.0004	68.7201	Surface
130	5119	7	300799	0.0004	80.7324	Surface
140	7451	9	300799	0.0004	97.4008	Surface
150	10351	9	300799	0.0004	114.801	Surface
158	13254	10	300799	0.0004	129.906	Surface
10	3	1	375421	0.0004	1.95441	Surface
20	24	1	375421	0.0004	5.52791	Surface
30	80	2	375421	0.0004	10.0925	Surface
40	188	3	375421	0.0004	15.4716	Surface
50	339	5	375421	0.0004	20.7757	Surface
60	605	6	375421	0.0004	27.7545	Surface
70	1129	8	375421	0.0004	37.9142	Surface
80	1910	7	375421	0.0004	49.3142	Surface
90	3034	7	375421	0.0004	62.1531	Surface
100	4608	7	375421	0.0004	76.5969	Surface
110	6580	9	375421	0.0004	91.531	Surface
120	9337	8	375421	0.0004	109.033	Surface
127	11572	8	375421	0.0004	121.383	Surface
10	3	1	302760	0.0004	1.95441	Surface
20	15	1	302760	0.0004	4.37019	Surface
30	73	1	302760	0.0004	9.64088	Surface
40	188	1	302760	0.0004	15.4716	Surface
50	356	1	302760	0.0004	21.2902	Surface
60	583	1	302760	0.0004	27.2452	Surface
70	888	1	302760	0.0004	33.6249	Surface
80	1247	2	302760	0.0004	39.8463	Surface
90	1865	3	302760	0.0004	48.7298	Surface
100	2964	6	302760	0.0004	61.4319	Surface
110	4895	7	302760	0.0004	78.9462	Surface
120	7377	9	302760	0.0004	96.9159	Surface
130	10497	8	302760	0.0004	115.608	Surface
138	13401	8	302760	0.0004	130.624	Surface
10	3	1	375018	0.0004	1.95441	Surface
20	24	1	375018	0.0004	5.52791	Surface
30	88	1	375018	0.0004	10.5851	Surface
40	190	3	375018	0.0004	15.5536	Surface
50	353	2	375018	0.0004	21.2003	Surface
60	609	2	375018	0.0004	27.8461	Surface
70	918	2	375018	0.0004	34.1882	Surface
80	1350	5	375018	0.0004	41.4593	Surface
90	2058	6	375018	0.0004	51.1891	Surface
100	3248	6	375018	0.0004	64.3077	Surface
110	4970	8	375018	0.0004	79.5487	Surface
120	7186	8	375018	0.0004	95.653	Surface
130	10095	8	375018	0.0004	113.373	Surface
134	11550	8	375018	0.0004	121.268	Surface
10	7	1	187587	0.0004	2.98541	Surface
20	30	1	187587	0.0004	6.18039	Surface
30	102	2	187587	0.0004	11.3961	Surface
40	216	3	187587	0.0004	16.5837	Surface
50	397	3	187587	0.0004	22.4828	Surface
60	637	3	187587	0.0004	28.479	Surface
70	926	3	187587	0.0004	34.3369	Surface
80	1450	5	187587	0.0004	42.9674	Surface
90	2265	4	187587	0.0004	53.7018	Surface
100	3440	4	187587	0.0004	66.1811	Surface
110	5019	4	187587	0.0004	79.9399	Surface
120	7019	6	187587	0.0004	94.535	Surface
130	9822	8	187587	0.0004	111.829	Surface
136	11797	8	187587	0.0004	122.558	Surface
20	3	1	376929	0.0004	1.95441	Surface
30	33	1	376929	0.0004	6.48204	Surface
40	109	1	376929	0.0004	11.7806	Surface
50	252	4	376929	0.0004	17.9125	Surface
60	444	3	376929	0.0004	23.7764	Surface
70	680	6	376929	0.0004	29.4245	Surface
80	1002	4	376929	0.0004	35.7181	Surface
90	1401	4	376929	0.0004	42.2352	Surface
100	1941	6	376929	0.0004	49.7128	Surface
110	2772	7	376929	0.0004	59.4089	Surface
120	3904	8	376929	0.0004	70.5034	Surface
130	5451	8	376929	0.0004	83.3092	Surface
140	7439	10	376929	0.0004	97.3223	Surface
150	10245	11	376929	0.0004	114.212	Surface
151	10543	10	376929	0.0004	115.861	Surface
10	6	1	380137	0.0004	2.76395	Surface
20	15	1	380137	0.0004	4.37019	Surface
30	70	2	380137	0.0004	9.4407	Surface
40	173	4	380137	0.0004	14.8415	Surface
50	336	5	380137	0.0004	20.6835	Surface
60	574	5	380137	0.0004	27.034	Surface
70	865	5	380137	0.0004	33.1866	Surface
80	1230	6	380137	0.0004	39.5738	Surface
90	1703	6	380137	0.0004	46.5653	Surface
100	2591	6	380137	0.0004	57.4366	Surface
110	3732	6	380137	0.0004	68.9328	Surface
120	5308	6	380137	0.0004	82.2092	Surface
130	7187	5	380137	0.0004	95.6597	Surface
140	9849	4	380137	0.0004	111.983	Surface
144	10984	5	380137	0.0004	118.259	Surface
10	1	1	374772	0.0004	1.12838	Surface
20	9	1	374772	0.0004	3.38514	Surface
30	46	2	374772	0.0004	7.65304	Surface
40	131	3	374772	0.0004	12.9149	Surface
50	275	4	374772	0.0004	18.7121	Surface
60	494	3	374772	0.0004	25.0795	Surface
70	778	3	374772	0.0004	31.4735	Surface
80	1132	3	374772	0.0004	37.9646	Surface
90	1551	4	374772	0.0004	44.4387	Surface
100	2067	4	374772	0.0004	51.3009	Surface
110	2645	6	374772	0.0004	58.032	Surface
120	3623	9	374772	0.0004	67.9187	Surface
130	5657	9	374772	0.0004	84.8688	Surface
140	8258	11	374772	0.0004	102.54	Surface
150	11934	11	374772	0.0004	123.267	Surface
152	12652	11	374772	0.0004	126.921	Surface
10	4	1	373725	0.0004	2.25676	Surface
20	32	2	373725	0.0004	6.38308	Surface
30	108	2	373725	0.0004	11.7265	Surface
40	240	3	373725	0.0004	17.4808	Surface
50	423	3	373725	0.0004	23.2073	Surface
60	685	4	373725	0.0004	29.5325	Surface
70	1010	3	373725	0.0004	35.8605	Surface
80	1418	5	373725	0.0004	42.4906	Surface
90	2096	5	373725	0.0004	51.6596	Surface
100	3377	9	373725	0.0004	65.5723	Surface
110	5318	11	373725	0.0004	82.2866	Surface
120	8028	11	373725	0.0004	101.102	Surface
130	11434	13	373725	0.0004	120.657	Surface
136	13730	12	373725	0.0004	132.218	Surface
20	3	1	188495	0.0004	1.95441	Surface
30	45	2	188495	0.0004	7.5694	Surface
40	145	2	188495	0.0004	13.5875	Surface
50	314	5	188495	0.0004	19.9949	Surface
60	526	5	188495	0.0004	25.879	Surface
70	816	6	188495	0.0004	32.233	Surface
80	1157	6	188495	0.0004	38.3815	Surface
90	1593	6	188495	0.0004	45.0363	Surface
100	2164	7	188495	0.0004	52.4909	Surface
110	3117	9	188495	0.0004	62.9975	Surface
120	4697	8	188495	0.0004	77.3331	Surface
130	7042	10	188495	0.0004	94.6898	Surface
140	9787	9	188495	0.0004	111.63	Surface
150	12927	10	188495	0.0004	128.293	Surface
10	7	1	185490	0.0004	2.98541	Surface
20	27	1	185490	0.0004	5.86323	Surface
30	79	2	185490	0.0004	10.0293	Surface
40	198	3	185490	0.0004	15.8777	Surface
50	451	3	185490	0.0004	23.9631	Surface
60	983	4	185490	0.0004	35.3779	Surface
70	1851	7	185490	0.0004	48.5465	Surface
80	3167	5	185490	0.0004	63.5008	Surface
90	5116	9	185490	0.0004	80.7087	Surface
100	7541	8	185490	0.0004	97.9872	Surface
110	10586	10	185490	0.0004	116.097	Surface
113	11648	10	185490	0.0004	121.781	Surface
20	20	2	378042	0.0004	5.04627	Surface
30	89	3	378042	0.0004	10.6451	Surface
40	207	1	378042	0.0004	16.2345	Surface
50	391	2	378042	0.0004	22.3123	Surface
60	645	2	378042	0.0004	28.6573	Surface
70	970	2	378042	0.0004	35.1432	Surface
80	1370	4	378042	0.0004	41.7653	Surface
90	2102	7	378042	0.0004	51.7334	Surface
100	3550	7	378042	0.0004	67.2309	Surface
110	5696	7	378042	0.0004	85.1609	Surface
120	8626	7	378042	0.0004	104.8	Surface
130	11892	7	378042	0.0004	123.05	Surface
133	12916	7	378042	0.0004	128.239	Surface
10	2	1	282042	0.0004	1.59577	Surface
20	10	1	282042	0.0004	3.56825	Surface
30	47	3	282042	0.0004	7.73578	Surface
40	127	5	282042	0.0004	12.7162	Surface
50	290	5	282042	0.0004	19.2156	Surface
60	463	5	282042	0.0004	24.2798	Surface
70	745	5	282042	0.0004	30.7988	Surface
80	1088	7	282042	0.0004	37.2194	Surface
90	1499	8	282042	0.0004	43.6874	Surface
100	2080	7	282042	0.0004	51.462	Surface
110	3067	11	282042	0.0004	62.4902	Surface
120	4910	13	282042	0.0004	79.0671	Surface
130	7573	15	282042	0.0004	98.1949	Surface
140	10767	13	282042	0.0004	117.085	Surface
143	11797	13	282042	0.0004	122.558	Surface
30	12	1	379084	0.0004	3.90882	Surface
40	66	1	379084	0.0004	9.167	Surface
50	176	1	379084	0.0004	14.9696	Surface
60	365	2	379084	0.0004	21.5577	Surface
70	608	3	379084	0.0004	27.8232	Surface
80	907	3	379084	0.0004	33.9828	Surface
90	1262	3	379084	0.0004	40.0853	Surface
100	1714	2	379084	0.0004	46.7154	Surface
110	2268	2	379084	0.0004	53.7374	Surface
120	3407	6	379084	0.0004	65.8629	Surface
130	5140	7	379084	0.0004	80.8978	Surface
140	7333	9	379084	0.0004	96.6264	Surface
149	10372	11	379084	0.0004	114.918	Surface
10	9	1	283785	0.0004	3.38514	Surface
20	40	1	283785	0.0004	7.1365	Surface
30	123	2	283785	0.0004	12.5143	Surface
40	251	2	283785	0.0004	17.8769	Surface
50	448	2	283785	0.0004	23.8833	Surface
60	704	2	283785	0.0004	29.9393	Surface
70	1058	3	283785	0.0004	36.7027	Surface
80	1445	4	283785	0.0004	42.8933	Surface
90	2026	4	283785	0.0004	50.7896	Surface
100	2817	4	283785	0.0004	59.8892	Surface
110	3962	5	283785	0.0004	71.0252	Surface
120	5569	6	283785	0.0004	84.2061	Surface
130	8038	7	283785	0.0004	101.165	Surface
140	11329	10	283785	0.0004	120.102	Surface
141	11670	10	283785	0.0004	121.896	Surface
10	3	1	299983	0.0004	1.95441	Surface
20	26	1	299983	0.0004	5.75363	Surface
30	70	2	299983	0.0004	9.4407	Surface
40	177	3	299983	0.0004	15.0121	Surface
50	338	3	299983	0.0004	20.745	Surface
60	544	2	299983	0.0004	26.3181	Surface
70	841	4	299983	0.0004	32.723	Surface
80	1175	4	299983	0.0004	38.6789	Surface
90	1613	4	299983	0.0004	45.3182	Surface
100	2119	4	299983	0.0004	51.9422	Surface
110	2768	6	299983	0.0004	59.366	Surface
120	4447	10	299983	0.0004	75.2469	Surface
130	6990	9	299983	0.0004	94.3395	Surface
140	10226	8	299983	0.0004	114.106	Surface
144	11798	7	299983	0.0004	122.563	Surface
10	3	1	283035	0.0004	1.95441	Surface
20	10	1	283035	0.0004	3.56825	Surface
30	49	1	283035	0.0004	7.89865	Surface
40	142	2	283035	0.0004	13.4462	Surface
50	308	2	283035	0.0004	19.803	Surface
60	532	2	283035	0.0004	26.0262	Surface
70	829	2	283035	0.0004	32.4887	Surface
80	1178	1	283035	0.0004	38.7282	Surface
90	1608	1	283035	0.0004	45.2479	Surface
100	2088	2	283035	0.0004	51.5609	Surface
110	2713	3	283035	0.0004	58.7733	Surface
120	3888	5	283035	0.0004	70.3588	Surface
130	5981	6	283035	0.0004	87.2654	Surface
140	8717	12	283035	0.0004	105.351	Surface
150	12340	12	283035	0.0004	125.347	Surface
154	13836	12	283035	0.0004	132.727	Surface
10	4	1	283971	0.0004	2.25676	Surface
20	18	1	283971	0.0004	4.78731	Surface
30	78	2	283971	0.0004	9.96557	Surface
40	189	2	283971	0.0004	15.5126	Surface
50	355	3	283971	0.0004	21.2603	Surface
60	592	4	283971	0.0004	27.4547	Surface
70	887	4	283971	0.0004	33.606	Surface
80	1462	6	283971	0.0004	43.1448	Surface
90	2447	6	283971	0.0004	55.8177	Surface
100	4067	7	283971	0.0004	71.9602	Surface
110	5962	8	283971	0.0004	87.1267	Surface
120	8500	8	283971	0.0004	104.031	Surface
130	11604	9	283971	0.0004	121.551	Surface
10	7	1	287179	0.0004	2.98541	Surface
20	31	1	287179	0.0004	6.28255	Surface
30	103	4	287179	0.0004	11.4518	Surface
40	240	5	287179	0.0004	17.4808	Surface
50	434	7	287179	0.0004	23.5071	Surface
60	755	10	287179	0.0004	31.0048	Surface
70	1369	8	287179	0.0004	41.75	Surface
80	2401	9	287179	0.0004	55.2906	Surface
90	3921	10	287179	0.0004	70.6567	Surface
100	5906	9	287179	0.0004	86.7165	Surface
110	8566	10	287179	0.0004	104.435	Surface
120	11618	11	287179	0.0004	121.624	Surface
124	12985	11	287179	0.0004	128.581	Surface
10	5	1	188493	0.0004	2.52313	Surface
20	28	1	188493	0.0004	5.97082	Surface
30	116	1	188493	0.0004	12.153	Surface
40	238	1	188493	0.0004	17.4078	Surface
50	432	1	188493	0.0004	23.4529	Surface
60	699	2	188493	0.0004	29.8328	Surface
70	1029	3	188493	0.0004	36.1962	Surface
80	1407	3	188493	0.0004	42.3255	Surface
90	1898	3	188493	0.0004	49.159	Surface
100	2430	3	188493	0.0004	55.6235	Surface
110	3071	6	188493	0.0004	62.5309	Surface
120	4118	8	188493	0.0004	72.4099	Surface
130	6121	9	188493	0.0004	88.2808	Surface
140	8918	8	188493	0.0004	106.559	Surface
149	12023	9	188493	0.0004	123.726	Surface
10	3	1	301680	0.0004	1.95441	Surface
20	38	1	301680	0.0004	6.9558	Surface
30	103	1	301680	0.0004	11.4518	Surface
40	224	3	301680	0.0004	16.888	Surface
50	419	3	301680	0.0004	23.0973	Surface
60	660	2	301680	0.0004	28.9886	Surface
70	979	2	301680	0.0004	35.3058	Surface
80	1372	3	301680	0.0004	41.7957	Surface
90	1827	3	301680	0.0004	48.2308	Surface
100	2358	3	301680	0.0004	54.7932	Surface
110	2991	4	301680	0.0004	61.7111	Surface
120	3916	5	301680	0.0004	70.6117	Surface
130	5309	6	301680	0.0004	82.217	Surface
140	7723	7	301680	0.0004	99.1626	Surface
142	8367	8	301680	0.0004	103.214	Surface
10	7	1	377511	0.0004	2.98541	Surface
20	19	1	377511	0.0004	4.91849	Surface
30	74	2	377511	0.0004	9.70668	Surface
40	187	3	377511	0.0004	15.4304	Surface
50	351	3	377511	0.0004	21.1402	Surface
60	578	3	377511	0.0004	27.1281	Surface
70	903	5	377511	0.0004	33.9077	Surface
80	1276	5	377511	0.0004	40.307	Surface
90	1850	8	377511	0.0004	48.5334	Surface
100	2800	8	377511	0.0004	59.7082	Surface
110	4280	11	377511	0.0004	73.8205	Surface
120	6357	12	377511	0.0004	89.9666	Surface
130	9269	13	377511	0.0004	108.635	Surface
140	12647	13	377511	0.0004	126.896	Surface
143	13832	13	377511	0.0004	132.708	Surface
20	1	1	281575	0.0004	1.12838	Surface
30	31	1	281575	0.0004	6.28255	Surface
40	96	3	281575	0.0004	11.0558	Surface
50	221	2	281575	0.0004	16.7746	Surface
60	398	3	281575	0.0004	22.5111	Surface
70	677	4	281575	0.0004	29.3595	Surface
80	1034	5	281575	0.0004	36.284	Surface
90	1582	6	281575	0.0004	44.8806	Surface
100	2442	5	281575	0.0004	55.7607	Surface
110	3673	5	281575	0.0004	68.3857	Surface
120	5261	6	281575	0.0004	81.8444	Surface
130	7719	8	281575	0.0004	99.137	Surface
140	11110	7	281575	0.0004	118.936	Surface
142	11890	7	281575	0.0004	123.04	Surface
10	3	1	190730	0.0004	1.95441	Surface
20	15	1	190730	0.0004	4.37019	Surface
30	67	2	190730	0.0004	9.23618	Surface
40	176	2	190730	0.0004	14.9696	Surface
50	334	2	190730	0.0004	20.6219	Surface
60	535	3	190730	0.0004	26.0995	Surface
70	808	3	190730	0.0004	32.0746	Surface
80	1151	3	190730	0.0004	38.2818	Surface
90	1548	3	190730	0.0004	44.3957	Surface
100	2071	5	190730	0.0004	51.3506	Surface
110	2769	5	190730	0.0004	59.3768	Surface
120	3820	8	190730	0.0004	69.7408	Surface
130	5519	9	190730	0.0004	83.8273	Surface
140	8107	10	190730	0.0004	101.598	Surface
150	11450	11	190730	0.0004	120.742	Surface
152	12232	11	190730	0.0004	124.797	Surface
10	3	1	156249	0.0006	1.95441	Surface
20	20	1	156249	0.0006	5.04627	Surface
30	81	1	156249	0.0006	10.1554	Surface
40	212	2	156249	0.0006	16.4294	Surface
50	386	4	156249	0.0006	22.1691	Surface
60	655	3	156249	0.0006	28.8786	Surface
70	1249	3	156249	0.0006	39.8783	Surface
80	2149	3	156249	0.0006	52.3086	Surface
90	3409	4	156249	0.0006	65.8823	Surface
100	5189	5	156249	0.0006	81.2825	Surface
110	7530	7	156249	0.0006	97.9157	Surface
120	10498	8	156249	0.0006	115.613	Surface
124	11810	8	156249	0.0006	122.625	Surface
10	3	1	419661	0.0006	1.95441	Surface
20	17	1	419661	0.0006	4.65243	Surface
30	63	3	419661	0.0006	8.95623	Surface
40	178	2	419661	0.0006	15.0545	Surface
50	384	3	419661	0.0006	22.1116	Surface
60	607	3	419661	0.0006	27.8003	Surface
70	902	3	419661	0.0006	33.889	Surface
80	1289	3	419661	0.0006	40.5118	Surface
90	1842	4	419661	0.0006	48.4284	Surface
100	2811	6	419661	0.0006	59.8254	Surface
110	4215	7	419661	0.0006	73.2578	Surface
120	6346	7	419661	0.0006	89.8887	Surface
130	9172	7	419661	0.0006	108.066	Surface
139	11974	8	419661	0.0006	123.474	Surface
10	2	1	157599	0.0006	1.59577	Surface
20	22	3	157599	0.0006	5.29257	Surface
30	81	4	157599	0.0006	10.1554	Surface
40	208	2	157599	0.0006	16.2737	Surface
50	385	7	157599	0.0006	22.1404	Surface
60	607	4	157599	0.0006	27.8003	Surface
70	919	7	157599	0.0006	34.2068	Surface
80	1314	7	157599	0.0006	40.9028	Surface
90	1935	9	157599	0.0006	49.6359	Surface
100	3047	11	157599	0.0006	62.2861	Surface
110	4612	10	157599	0.0006	76.6302	Surface
120	6802	13	157599	0.0006	93.0622	Surface
130	9823	15	157599	0.0006	111.835	Surface
139	13103	16	157599	0.0006	129.164	Surface
10	4	1	419699	0.0006	2.25676	Surface
20	31	1	419699	0.0006	6.28255	Surface
30	112	4	419699	0.0006	11.9416	Surface
40	239	2	419699	0.0006	17.4443	Surface
50	453	3	419699	0.0006	24.0162	Surface
60	811	4	419699	0.0006	32.1341	Surface
70	1389	8	419699	0.0006	42.0539	Surface
80	2446	8	419699	0.0006	55.8063	Surface
90	3932	10	419699	0.0006	70.7558	Surface
100	6145	13	419699	0.0006	88.4537	Surface
110	9077	12	419699	0.0006	107.504	Surface
118	11859	12	419699	0.0006	122.879	Surface
10	5	1	29958	0.0006	2.52313	Surface
20	30	2	29958	0.0006	6.18039	Surface
30	101	2	29958	0.0006	11.3401	Surface
40	211	4	29958	0.0006	16.3907	Surface
50	383	5	29958	0.0006	22.0828	Surface
60	637	8	29958	0.0006	28.479	Surface
70	960	8	29958	0.0006	34.9615	Surface
80	1415	10	29958	0.0006	42.4457	Surface
90	2299	11	29958	0.0006	54.1034	Surface
100	3712	14	29958	0.0006	68.7478	Surface
110	5837	14	29958	0.0006	86.2085	Surface
120	8940	11	29958	0.0006	106.69	Surface
125	10589	11	29958	0.0006	116.113	Surface
20	1	1	29191	0.0006	1.12838	Surface
30	15	1	29191	0.0006	4.37019	Surface
40	62	3	29191	0.0006	8.88487	Surface
50	189	1	29191	0.0006	15.5126	Surface
60	358	1	29191	0.0006	21.3499	Surface
70	603	1	29191	0.0006	27.7085	Surface
80	911	1	29191	0.0006	34.0576	Surface
90	1288	2	29191	0.0006	40.4961	Surface
100	2096	5	29191	0.0006	51.6596	Surface
110	3232	5	29191	0.0006	64.1491	Surface
120	5136	7	29191	0.0006	80.8663	Surface
130	8002	8	29191	0.0006	100.938	Surface
139	10892	9	29191	0.0006	117.763	Surface
10	8	1	29982	0.0006	3.19154	Surface
20	39	1	29982	0.0006	7.04673	Surface
30	107	2	29982	0.0006	11.672	Surface
40	254	8	29982	0.0006	17.9834	Surface
50	679	7	29982	0.0006	29.4029	Surface
60	1465	5	29982	0.0006	43.1891	Surface
70	2680	5	29982	0.0006	58.4147	Surface
80	4335	7	29982	0.0006	74.2933	Surface
90	6483	7	29982	0.0006	90.8538	Surface
100	9363	7	29982	0.0006	109.185	Surface
109	12403	8	29982	0.0006	125.666	Surface
20	17	2	419731	0.0006	4.65243	Surface
30	73	3	419731	0.0006	9.64088	Surface
40	196	4	419731	0.0006	15.7973	Surface
50	374	3	419731	0.0006	21.8218	Surface
60	630	3	419731	0.0006	28.3221	Surface
70	943	4	419731	0.0006	34.6506	Surface
80	1328	8	419731	0.0006	41.1201	Surface
90	2186	5	419731	0.0006	52.757	Surface
100	3320	6	419731	0.0006	65.0166	Surface
110	5350	9	419731	0.0006	82.5338	Surface
120	7883	9	419731	0.0006	100.185	Surface
129	10843	10	419731	0.0006	117.498	Surface
10	1	1	419741	0.0006	1.12838	Surface
20	3	1	419741	0.0006	1.95441	Surface
30	53	3	419741	0.0006	8.21472	Surface
40	186	2	419741	0.0006	15.389	Surface
50	377	3	419741	0.0006	21.9092	Surface
60	613	2	419741	0.0006	27.9374	Surface
70	962	3	419741	0.0006	34.9979	Surface
80	1604	7	419741	0.0006	45.1916	Surface
90	2670	4	419741	0.0006	58.3057	Surface
100	4103	4	419741	0.0006	72.2779	Surface
110	6016	5	419741	0.0006	87.5203	Surface
120	8528	6	419741	0.0006	104.203	Surface
130	11841	8	419741	0.0006	122.786	Surface
131	12288	8	419741	0.0006	125.082	Surface
10	1	1	31912	0.0006	1.12838	Surface
20	11	1	31912	0.0006	3.74241	Surface
30	37	2	31912	0.0006	6.86366	Surface
40	120	4	31912	0.0006	12.3608	Surface
50	249	5	31912	0.0006	17.8055	Surface
60	444	7	31912	0.0006	23.7764	Surface
70	744	7	31912	0.0006	30.7781	Surface
80	1301	8	31912	0.0006	40.6999	Surface
90	2194	7	31912	0.0006	52.8535	Surface
100	3495	8	31912	0.0006	66.7081	Surface
110	5218	10	31912	0.0006	81.5093	Surface
120	7909	11	31912	0.0006	100.35	Surface
130	11001	8	31912	0.0006	118.351	Surface
135	12717	7	31912	0.0006	127.247	Surface
20	8	1	435234	0.0006	3.19154	Surface
30	42	2	435234	0.0006	7.31273	Surface
40	122	3	435234	0.0006	12.4634	Surface
50	252	3	435234	0.0006	17.9125	Surface
60	437	2	435234	0.0006	23.5883	Surface
70	719	2	435234	0.0006	30.2566	Surface
80	1050	4	435234	0.0006	36.5637	Surface
90	1427	4	435234	0.0006	42.6253	Surface
100	1932	4	435234	0.0006	49.5974	Surface
110	2677	6	435234	0.0006	58.382	Surface
120	4050	8	435234	0.0006	71.8096	Surface
130	6589	7	435234	0.0006	91.5935	Surface
140	9708	8	435234	0.0006	111.178	Surface
145	11510	8	435234	0.0006	121.058	Surface
10	2	1	8035	0.0006	1.59577	Surface
20	13	1	8035	0.0006	4.06843	Surface
30	100	6	8035	0.0006	11.2838	Surface
40	541	4	8035	0.0006	26.2454	Surface
50	1597	5	8035	0.0006	45.0928	Surface
60	3110	3	8035	0.0006	62.9267	Surface
70	5113	5	8035	0.0006	80.685	Surface
80	7486	3	8035	0.0006	97.6293	Surface
90	10544	3	8035	0.0006	115.866	Surface
95	12229	2	8035	0.0006	124.782	Surface
10	3	1	32018	0.0006	1.95441	Surface
20	46	2	32018	0.0006	7.65304	Surface
30	142	2	32018	0.0006	13.4462	Surface
40	326	4	32018	0.0006	20.3734	Surface
50	699	5	32018	0.0006	29.8328	Surface
60	1381	7	32018	0.0006	41.9326	Surface
70	2495	9	32018	0.0006	56.3625	Surface
80	3946	12	32018	0.0006	70.8816	Surface
90	5844	12	32018	0.0006	86.2601	Surface
100	8500	10	32018	0.0006	104.031	Surface
110	11780	9	32018	0.0006	122.469	Surface
10	4	1	28896	0.0006	2.25676	Surface
20	13	1	28896	0.0006	4.06843	Surface
30	68	3	28896	0.0006	9.30485	Surface
40	180	7	28896	0.0006	15.1388	Surface
50	334	5	28896	0.0006	20.6219	Surface
60	551	6	28896	0.0006	26.4869	Surface
70	844	7	28896	0.0006	32.7813	Surface
80	1258	9	28896	0.0006	40.0217	Surface
90	2180	8	28896	0.0006	52.6846	Surface
100	3565	8	28896	0.0006	67.3728	Surface
110	5574	10	28896	0.0006	84.2439	Surface
120	8013	11	28896	0.0006	101.007	Surface
130	11173	8	28896	0.0006	119.272	Surface
132	11841	8	28896	0.0006	122.786	Surface
10	1	1	7989	0.0006	1.12838	Surface
20	21	1	7989	0.0006	5.17088	Surface
30	77	5	7989	0.0006	9.90149	Surface
40	175	5	7989	0.0006	14.9271	Surface
50	335	4	7989	0.0006	20.6527	Surface
60	585	6	7989	0.0006	27.2919	Surface
70	902	6	7989	0.0006	33.889	Surface
80	1402	7	7989	0.0006	42.2502	Surface
90	2356	7	7989	0.0006	54.77	Surface
100	3711	8	7989	0.0006	68.7386	Surface
110	5593	8	7989	0.0006	84.3874	Surface
120	8251	9	7989	0.0006	102.496	Surface
130	11386	9	7989	0.0006	120.404	Surface
10	6	1	29992	0.0006	2.76395	Surface
20	21	3	29992	0.0006	5.17088	Surface
30	75	3	29992	0.0006	9.77205	Surface
40	176	4	29992	0.0006	14.9696	Surface
50	345	5	29992	0.0006	20.9587	Surface
60	574	7	29992	0.0006	27.034	Surface
70	942	10	29992	0.0006	34.6322	Surface
80	1563	12	29992	0.0006	44.6102	Surface
90	2643	13	29992	0.0006	58.0101	Surface
100	4458	15	29992	0.0006	75.3399	Surface
110	6956	12	29992	0.0006	94.1098	Surface
120	9850	11	29992	0.0006	111.988	Surface
127	12271	11	29992	0.0006	124.996	Surface
10	4	1	435160	0.0006	2.25676	Surface
20	32	1	435160	0.0006	6.38308	Surface
30	87	1	435160	0.0006	10.5248	Surface
40	228	1	435160	0.0006	17.0382	Surface
50	415	1	435160	0.0006	22.9868	Surface
60	679	1	435160	0.0006	29.4029	Surface
70	1026	2	435160	0.0006	36.1434	Surface
80	1579	5	435160	0.0006	44.838	Surface
90	2738	7	435160	0.0006	59.0435	Surface
100	4730	9	435160	0.0006	77.6043	Surface
110	7322	10	435160	0.0006	96.5539	Surface
120	10347	9	435160	0.0006	114.779	Surface
124	11655	8	435160	0.0006	121.818	Surface
10	6	1	234651	0.0006	2.76395	Surface
20	38	2	234651	0.0006	6.9558	Surface
30	112	4	234651	0.0006	11.9416	Surface
40	243	4	234651	0.0006	17.5897	Surface
50	447	3	234651	0.0006	23.8566	Surface
60	677	3	234651	0.0006	29.3595	Surface
70	1008	4	234651	0.0006	35.8249	Surface
80	1426	7	234651	0.0006	42.6103	Surface
90	2074	9	234651	0.0006	51.3877	Surface
100	3149	12	234651	0.0006	63.3201	Surface
110	5099	12	234651	0.0006	80.5745	Surface
120	7631	11	234651	0.0006	98.5702	Surface
130	10702	11	234651	0.0006	116.731	Surface
138	13533	9	234651	0.0006	131.266	Surface
10	4	1	192612	0.0006	2.25676	Surface
20	31	2	192612	0.0006	6.28255	Surface
30	107	2	192612	0.0006	11.672	Surface
40	237	4	192612	0.0006	17.3712	Surface
50	443	6	192612	0.0006	23.7496	Surface
60	775	5	192612	0.0006	31.4127	Surface
70	1354	5	192612	0.0006	41.5207	Surface
80	2208	8	192612	0.0006	53.0218	Surface
90	3505	10	192612	0.0006	66.8035	Surface
100	5584	10	192612	0.0006	84.3194	Surface
110	8181	8	192612	0.0006	102.061	Surface
120	11437	7	192612	0.0006	120.673	Surface
123	12543	7	192612	0.0006	126.373	Surface
10	14	2	31176	0.0006	4.22201	Surface
20	51	2	31176	0.0006	8.05824	Surface
30	134	2	31176	0.0006	13.0619	Surface
40	290	4	31176	0.0006	19.2156	Surface
50	495	5	31176	0.0006	25.1049	Surface
60	795	6	31176	0.0006	31.8155	Surface
70	1224	4	31176	0.0006	39.4771	Surface
80	2019	13	31176	0.0006	50.7018	Surface
90	3626	15	31176	0.0006	67.9468	Surface
100	5677	16	31176	0.0006	85.0187	Surface
110	8384	17	31176	0.0006	103.319	Surface
120	11788	18	31176	0.0006	122.511	Surface
124	13364	18	31176	0.0006	130.444	Surface
10	10	1	157602	0.0006	3.56825	Surface
20	54	1	157602	0.0006	8.29186	Surface
30	136	1	157602	0.0006	13.159	Surface
40	299	2	157602	0.0006	19.5115	Surface
50	506	2	157602	0.0006	25.3823	Surface
60	805	1	157602	0.0006	32.015	Surface
70	1196	3	157602	0.0006	39.023	Surface
80	1867	4	157602	0.0006	48.7559	Surface
90	3070	10	157602	0.0006	62.5208	Surface
100	5028	11	157602	0.0006	80.0116	Surface
110	7688	12	157602	0.0006	98.9377	Surface
120	11001	12	157602	0.0006	118.351	Surface
126	13299	12	157602	0.0006	130.126	Surface
10	8	1	193925	0.0006	3.19154	Surface
20	24	1	193925	0.0006	5.52791	Surface
30	97	3	193925	0.0006	11.1132	Surface
40	220	1	193925	0.0006	16.7366	Surface
50	383	1	193925	0.0006	22.0828	Surface
60	610	2	193925	0.0006	27.8689	Surface
70	925	2	193925	0.0006	34.3183	Surface
80	1363	3	193925	0.0006	41.6584	Surface
90	1991	4	193925	0.0006	50.349	Surface
100	3421	4	193925	0.0006	65.9981	Surface
110	5722	6	193925	0.0006	85.355	Surface
120	8387	7	193925	0.0006	103.338	Surface
129	11195	9	193925	0.0006	119.39	Surface
10	3	1	156248	0.0006	1.95441	Surface
20	20	2	156248	0.0006	5.04627	Surface
30	87	5	156248	0.0006	10.5248	Surface
40	218	3	156248	0.0006	16.6603	Surface
50	411	4	156248	0.0006	22.8758	Surface
60	668	6	156248	0.0006	29.1637	Surface
70	1013	5	156248	0.0006	35.9137	Surface
80	1437	8	156248	0.0006	42.7744	Surface
90	2256	10	156248	0.0006	53.595	Surface
100	4041	13	156248	0.0006	71.7298	Surface
110	6612	11	156248	0.0006	91.7533	Surface
120	9571	11	156248	0.0006	110.391	Surface
128	12183	11	156248	0.0006	124.547	Surface
10	8	1	193934	0.0006	3.19154	Surface
20	31	2	193934	0.0006	6.28255	Surface
30	96	3	193934	0.0006	11.0558	Surface
40	216	3	193934	0.0006	16.5837	Surface
50	406	3	193934	0.0006	22.7362	Surface
60	658	3	193934	0.0006	28.9446	Surface
70	1015	5	193934	0.0006	35.9491	Surface
80	1555	6	193934	0.0006	44.4959	Surface
90	2437	8	193934	0.0006	55.7035	Surface
100	3618	10	193934	0.0006	67.8718	Surface
110	5255	11	193934	0.0006	81.7978	Surface
120	7473	10	193934	0.0006	97.5444	Surface
130	10463	10	193934	0.0006	115.421	Surface
134	11709	9	193934	0.0006	122.1	Surface
10	2	1	30590	0.0006	1.59577	Surface
20	19	3	30590	0.0006	4.91849	Surface
30	85	6	30590	0.0006	10.4031	Surface
40	193	4	30590	0.0006	15.6759	Surface
50	352	4	30590	0.0006	21.1703	Surface
60	598	7	30590	0.0006	27.5934	Surface
70	992	7	30590	0.0006	35.5395	Surface
80	2057	11	30590	0.0006	51.1767	Surface
90	3517	8	30590	0.0006	66.9177	Surface
100	5687	8	30590	0.0006	85.0936	Surface
110	8534	9	30590	0.0006	104.239	Surface
120	11988	9	30590	0.0006	123.546	Surface
121	12349	9	30590	0.0006	125.392	Surface
20	1	1	306837	0.0006	1.12838	Surface
30	42	2	306837	0.0006	7.31273	Surface
40	175	3	306837	0.0006	14.9271	Surface
50	344	4	306837	0.0006	20.9283	Surface
60	669	5	306837	0.0006	29.1856	Surface
70	1283	7	306837	0.0006	40.4174	Surface
80	2218	10	306837	0.0006	53.1417	Surface
90	3658	9	306837	0.0006	68.246	Surface
100	5658	8	306837	0.0006	84.8763	Surface
110	8226	8	306837	0.0006	102.341	Surface
120	11268	9	306837	0.0006	119.778	Surface
122	12013	9	306837	0.0006	123.675	Surface
10	1	1	29912	0.0006	1.12838	Surface
20	11	1	29912	0.0006	3.74241	Surface
30	73	2	29912	0.0006	9.64088	Surface
40	182	3	29912	0.0006	15.2227	Surface
50	345	3	29912	0.0006	20.9587	Surface
60	593	3	29912	0.0006	27.4778	Surface
70	914	3	29912	0.0006	34.1136	Surface
80	1386	7	29912	0.0006	42.0085	Surface
90	2233	9	29912	0.0006	53.3211	Surface
100	3753	11	29912	0.0006	69.1265	Surface
110	5787	13	29912	0.0006	85.8384	Surface
120	8734	14	29912	0.0006	105.454	Surface
128	11318	14	29912	0.0006	120.044	Surface
20	8	1	234655	0.0006	3.19154	Surface
30	40	1	234655	0.0006	7.1365	Surface
40	129	1	234655	0.0006	12.8159	Surface
50	261	2	234655	0.0006	18.2295	Surface
60	491	5	234655	0.0006	25.0032	Surface
70	1033	7	234655	0.0006	36.2665	Surface
80	2065	6	234655	0.0006	51.2761	Surface
90	3866	7	234655	0.0006	70.1594	Surface
100	6248	7	234655	0.0006	89.1919	Surface
110	9127	4	234655	0.0006	107.8	Surface
118	11882	5	234655	0.0006	122.999	Surface
10	2	1	435154	0.0006	1.59577	Surface
20	20	1	435154	0.0006	5.04627	Surface
30	80	2	435154	0.0006	10.0925	Surface
40	211	1	435154	0.0006	16.3907	Surface
50	477	3	435154	0.0006	24.6442	Surface
60	1151	6	435154	0.0006	38.2818	Surface
70	2217	6	435154	0.0006	53.1298	Surface
80	3953	8	435154	0.0006	70.9445	Surface
90	6214	8	435154	0.0006	88.9489	Surface
100	8999	8	435154	0.0006	107.041	Surface
110	12120	8	435154	0.0006	124.224	Surface
111	12437	8	435154	0.0006	125.838	Surface
10	1	1	236017	0.0006	1.12838	Surface
20	16	1	236017	0.0006	4.51352	Surface
30	70	3	236017	0.0006	9.4407	Surface
40	168	3	236017	0.0006	14.6255	Surface
50	349	4	236017	0.0006	21.0799	Surface
60	581	4	236017	0.0006	27.1984	Surface
70	889	3	236017	0.0006	33.6439	Surface
80	1657	8	236017	0.0006	45.9321	Surface
90	2893	8	236017	0.0006	60.6917	Surface
100	4506	9	236017	0.0006	75.7444	Surface
110	6951	9	236017	0.0006	94.076	Surface
120	10016	8	236017	0.0006	112.928	Surface
124	11250	8	236017	0.0006	119.683	Surface
10	2	1	156252	0.0006	1.59577	Surface
20	14	2	156252	0.0006	4.22201	Surface
30	61	3	156252	0.0006	8.81292	Surface
40	165	6	156252	0.0006	14.4943	Surface
50	316	3	156252	0.0006	20.0585	Surface
60	546	4	156252	0.0006	26.3664	Surface
70	835	4	156252	0.0006	32.6061	Surface
80	1203	5	156252	0.0006	39.137	Surface
90	1881	10	156252	0.0006	48.9384	Surface
100	3098	12	156252	0.0006	62.8052	Surface
110	4770	14	156252	0.0006	77.9317	Surface
120	7234	13	156252	0.0006	95.9719	Surface
130	10265	12	156252	0.0006	114.323	Surface
137	12840	10	156252	0.0006	127.861	Surface
20	3	1	236010	0.0006	1.95441	Surface
30	24	1	236010	0.0006	5.52791	Surface
40	106	1	236010	0.0006	11.6174	Surface
50	256	2	236010	0.0006	18.0541	Surface
60	441	3	236010	0.0006	23.696	Surface
70	691	3	236010	0.0006	29.6616	Surface
80	1141	4	236010	0.0006	38.1152	Surface
90	1839	5	236010	0.0006	48.3889	Surface
100	2924	6	236010	0.0006	61.016	Surface
110	4592	8	236010	0.0006	76.4638	Surface
120	7010	9	236010	0.0006	94.4744	Surface
130	10202	8	236010	0.0006	113.972	Surface
134	11624	8	236010	0.0006	121.656	Surface
10	1	1	306827	0.0006	1.12838	Surface
20	3	1	306827	0.0006	1.95441	Surface
30	26	1	306827	0.0006	5.75363	Surface
40	98	4	306827	0.0006	11.1704	Surface
50	225	1	306827	0.0006	16.9257	Surface
60	423	1	306827	0.0006	23.2073	Surface
70	701	2	306827	0.0006	29.8754	Surface
80	1070	5	306827	0.0006	36.9102	Surface
90	1818	7	306827	0.0006	48.1118	Surface
100	3207	8	306827	0.0006	63.9005	Surface
110	4977	6	306827	0.0006	79.6047	Surface
120	7648	7	306827	0.0006	98.68	Surface
130	11048	6	306827	0.0006	118.603	Surface
133	12003	6	306827	0.0006	123.623	Surface
10	1	1	30670	0.0006	1.12838	Surface
20	15	1	30670	0.0006	4.37019	Surface
30	63	4	30670	0.0006	8.95623	Surface
40	159	3	30670	0.0006	14.2283	Surface
50	312	2	30670	0.0006	19.9311	Surface
60	526	3	30670	0.0006	25.879	Surface
70	822	3	30670	0.0006	32.3512	Surface
80	1163	5	30670	0.0006	38.4809	Surface
90	1662	6	30670	0.0006	46.0013	Surface
100	2578	8	30670	0.0006	57.2923	Surface
110	4175	10	30670	0.0006	72.9094	Surface
120	6327	10	30670	0.0006	89.754	Surface
130	9024	12	30670	0.0006	107.19	Surface
138	11762	13	30670	0.0006	122.376	Surface
10	6	1	7983	0.0006	2.76395	Surface
20	46	4	7983	0.0006	7.65304	Surface
30	121	2	7983	0.0006	12.4122	Surface
40	277	4	7983	0.0006	18.78	Surface
50	492	3	7983	0.0006	25.0287	Surface
60	770	4	7983	0.0006	31.3113	Surface
70	1283	5	7983	0.0006	40.4174	Surface
80	2057	9	7983	0.0006	51.1767	Surface
90	3236	9	7983	0.0006	64.1888	Surface
100	5131	11	7983	0.0006	80.8269	Surface
110	7737	10	7983	0.0006	99.2525	Surface
120	10902	9	7983	0.0006	117.817	Surface
122	11624	9	7983	0.0006	121.656	Surface
10	2	1	32029	0.0006	1.59577	Surface
20	15	1	32029	0.0006	4.37019	Surface
30	55	2	32029	0.0006	8.36828	Surface
40	164	2	32029	0.0006	14.4503	Surface
50	319	2	32029	0.0006	20.1535	Surface
60	539	2	32029	0.0006	26.1969	Surface
70	829	1	32029	0.0006	32.4887	Surface
80	1361	5	32029	0.0006	41.6279	Surface
90	2313	6	32029	0.0006	54.2679	Surface
100	3850	8	32029	0.0006	70.0141	Surface
110	6070	8	32029	0.0006	87.9123	Surface
120	8838	10	32029	0.0006	106.08	Surface
130	12213	10	32029	0.0006	124.7	Surface
20	1	1	192630	0.0006	1.12838	Surface
30	24	1	192630	0.0006	5.52791	Surface
40	98	6	192630	0.0006	11.1704	Surface
50	219	4	192630	0.0006	16.6985	Surface
60	405	7	192630	0.0006	22.7082	Surface
70	743	9	192630	0.0006	30.7574	Surface
80	1478	11	192630	0.0006	43.3803	Surface
90	2611	9	192630	0.0006	57.6579	Surface
100	4277	7	192630	0.0006	73.7946	Surface
110	6476	8	192630	0.0006	90.8047	Surface
120	9069	6	192630	0.0006	107.457	Surface
130	12287	7	192630	0.0006	125.077	Surface
20	11	1	29266	0.0006	3.74241	Surface
30	70	1	29266	0.0006	9.4407	Surface
40	184	2	29266	0.0006	15.3061	Surface
50	373	4	29266	0.0006	21.7926	Surface
60	619	4	29266	0.0006	28.0737	Surface
70	921	5	29266	0.0006	34.244	Surface
80	1264	5	29266	0.0006	40.117	Surface
90	1760	6	29266	0.0006	47.3382	Surface
100	2567	6	29266	0.0006	57.17	Surface
110	3891	8	29266	0.0006	70.3859	Surface
120	5939	7	29266	0.0006	86.9584	Surface
130	8776	10	29266	0.0006	105.707	Surface
140	12219	9	29266	0.0006	124.731	Surface
141	12627	9	29266	0.0006	126.796	Surface
10	4	1	306822	0.0006	2.25676	Surface
20	15	2	306822	0.0006	4.37019	Surface
30	56	3	306822	0.0006	8.44402	Surface
40	164	5	306822	0.0006	14.4503	Surface
50	326	3	306822	0.0006	20.3734	Surface
[truncated: 3,197 more rows]

## Sheet: SourceDataFig5ci
t	SliceSize	MacroSubcloneNumber	SliceDiameter	SimID	Driver.Advantage.Model	Growth.Mode	Necrosis.Condition	Driver.Acquisition.Rate	DriverNumberSliceAverage
10	3	1	1.95441	156249	saturated	Surface.Growth	Absent	pdriver=6e-4	2
20	20	1	5.04627	156249	saturated	Surface.Growth	Absent	pdriver=6e-4	2
30	81	1	10.1554	156249	saturated	Surface.Growth	Absent	pdriver=6e-4	2
40	212	2	16.4294	156249	saturated	Surface.Growth	Absent	pdriver=6e-4	2.0283
50	386	4	22.1691	156249	saturated	Surface.Growth	Absent	pdriver=6e-4	2.04922
60	655	3	28.8786	156249	saturated	Surface.Growth	Absent	pdriver=6e-4	2.25038
70	1249	3	39.8783	156249	saturated	Surface.Growth	Absent	pdriver=6e-4	2.78703
80	2149	3	52.3086	156249	saturated	Surface.Growth	Absent	pdriver=6e-4	3.20428
90	3409	4	65.8823	156249	saturated	Surface.Growth	Absent	pdriver=6e-4	3.52303
100	5189	5	81.2825	156249	saturated	Surface.Growth	Absent	pdriver=6e-4	3.77953
110	7530	7	97.9157	156249	saturated	Surface.Growth	Absent	pdriver=6e-4	4.0344
120	10498	8	115.613	156249	saturated	Surface.Growth	Absent	pdriver=6e-4	4.26653
124	11810	8	122.625	156249	saturated	Surface.Growth	Absent	pdriver=6e-4	4.34268
10	3	1	1.95441	419661	saturated	Surface.Growth	Absent	pdriver=6e-4	2
20	17	1	4.65243	419661	saturated	Surface.Growth	Absent	pdriver=6e-4	2
30	63	3	8.95623	419661	saturated	Surface.Growth	Absent	pdriver=6e-4	2.04762
40	178	2	15.0545	419661	saturated	Surface.Growth	Absent	pdriver=6e-4	2.05056
50	384	3	22.1116	419661	saturated	Surface.Growth	Absent	pdriver=6e-4	2.05729
60	607	3	27.8003	419661	saturated	Surface.Growth	Absent	pdriver=6e-4	2.06919
70	902	3	33.889	419661	saturated	Surface.Growth	Absent	pdriver=6e-4	2.08093
80	1289	3	40.5118	419661	saturated	Surface.Growth	Absent	pdriver=6e-4	2.13111
90	1842	4	48.4284	419661	saturated	Surface.Growth	Absent	pdriver=6e-4	2.35125
100	2811	6	59.8254	419661	saturated	Surface.Growth	Absent	pdriver=6e-4	2.87335
110	4215	7	73.2578	419661	saturated	Surface.Growth	Absent	pdriver=6e-4	3.36418
120	6346	7	89.8887	419661	saturated	Surface.Growth	Absent	pdriver=6e-4	3.76836
130	9172	7	108.066	419661	saturated	Surface.Growth	Absent	pdriver=6e-4	4.1027
139	11974	8	123.474	419661	saturated	Surface.Growth	Absent	pdriver=6e-4	4.31009
10	2	1	1.59577	157599	saturated	Surface.Growth	Absent	pdriver=6e-4	2
20	22	3	5.29257	157599	saturated	Surface.Growth	Absent	pdriver=6e-4	2.13636
30	81	4	10.1554	157599	saturated	Surface.Growth	Absent	pdriver=6e-4	2.1358
40	208	2	16.2737	157599	saturated	Surface.Growth	Absent	pdriver=6e-4	2.11058
50	385	7	22.1404	157599	saturated	Surface.Growth	Absent	pdriver=6e-4	2.19481
60	607	4	27.8003	157599	saturated	Surface.Growth	Absent	pdriver=6e-4	2.2257
70	919	7	34.2068	157599	saturated	Surface.Growth	Absent	pdriver=6e-4	2.29815
80	1314	7	40.9028	157599	saturated	Surface.Growth	Absent	pdriver=6e-4	2.40259
90	1935	9	49.6359	157599	saturated	Surface.Growth	Absent	pdriver=6e-4	2.66305
100	3047	11	62.2861	157599	saturated	Surface.Growth	Absent	pdriver=6e-4	3.26354
110	4612	10	76.6302	157599	saturated	Surface.Growth	Absent	pdriver=6e-4	3.8454
120	6802	13	93.0622	157599	saturated	Surface.Growth	Absent	pdriver=6e-4	4.31006
130	9823	15	111.835	157599	saturated	Surface.Growth	Absent	pdriver=6e-4	4.71068
139	13103	16	129.164	157599	saturated	Surface.Growth	Absent	pdriver=6e-4	4.99298
10	4	1	2.25676	419699	saturated	Surface.Growth	Absent	pdriver=6e-4	2
20	31	1	6.28255	419699	saturated	Surface.Growth	Absent	pdriver=6e-4	2
30	112	4	11.9416	419699	saturated	Surface.Growth	Absent	pdriver=6e-4	2.05357
40	239	2	17.4443	419699	saturated	Surface.Growth	Absent	pdriver=6e-4	2.05439
50	453	3	24.0162	419699	saturated	Surface.Growth	Absent	pdriver=6e-4	2.08389
60	811	4	32.1341	419699	saturated	Surface.Growth	Absent	pdriver=6e-4	2.45869
70	1389	8	42.0539	419699	saturated	Surface.Growth	Absent	pdriver=6e-4	2.96472
80	2446	8	55.8063	419699	saturated	Surface.Growth	Absent	pdriver=6e-4	3.44726
90	3932	10	70.7558	419699	saturated	Surface.Growth	Absent	pdriver=6e-4	3.83062
100	6145	13	88.4537	419699	saturated	Surface.Growth	Absent	pdriver=6e-4	4.22783
110	9077	12	107.504	419699	saturated	Surface.Growth	Absent	pdriver=6e-4	4.55117
118	11859	12	122.879	419699	saturated	Surface.Growth	Absent	pdriver=6e-4	4.77089
10	5	1	2.52313	29958	saturated	Surface.Growth	Absent	pdriver=6e-4	2
20	30	2	6.18039	29958	saturated	Surface.Growth	Absent	pdriver=6e-4	2.03333
30	101	2	11.3401	29958	saturated	Surface.Growth	Absent	pdriver=6e-4	2.0297
40	211	4	16.3907	29958	saturated	Surface.Growth	Absent	pdriver=6e-4	2.11374
50	383	5	22.0828	29958	saturated	Surface.Growth	Absent	pdriver=6e-4	2.20366
60	637	8	28.479	29958	saturated	Surface.Growth	Absent	pdriver=6e-4	2.26217
70	960	8	34.9615	29958	saturated	Surface.Growth	Absent	pdriver=6e-4	2.32604
80	1415	10	42.4457	29958	saturated	Surface.Growth	Absent	pdriver=6e-4	2.48834
90	2299	11	54.1034	29958	saturated	Surface.Growth	Absent	pdriver=6e-4	3.05394
100	3712	14	68.7478	29958	saturated	Surface.Growth	Absent	pdriver=6e-4	3.62096
110	5837	14	86.2085	29958	saturated	Surface.Growth	Absent	pdriver=6e-4	4.09508
120	8940	11	106.69	29958	saturated	Surface.Growth	Absent	pdriver=6e-4	4.35817
125	10589	11	116.113	29958	saturated	Surface.Growth	Absent	pdriver=6e-4	4.46227
20	1	1	1.12838	29191	saturated	Surface.Growth	Absent	pdriver=6e-4	2
30	15	1	4.37019	29191	saturated	Surface.Growth	Absent	pdriver=6e-4	2
40	62	3	8.88487	29191	saturated	Surface.Growth	Absent	pdriver=6e-4	2.03226
50	189	1	15.5126	29191	saturated	Surface.Growth	Absent	pdriver=6e-4	2.02116
60	358	1	21.3499	29191	saturated	Surface.Growth	Absent	pdriver=6e-4	2.02235
70	603	1	27.7085	29191	saturated	Surface.Growth	Absent	pdriver=6e-4	2.01658
80	911	1	34.0576	29191	saturated	Surface.Growth	Absent	pdriver=6e-4	2.0483
90	1288	2	40.4961	29191	saturated	Surface.Growth	Absent	pdriver=6e-4	2.10792
100	2096	5	51.6596	29191	saturated	Surface.Growth	Absent	pdriver=6e-4	2.4313
110	3232	5	64.1491	29191	saturated	Surface.Growth	Absent	pdriver=6e-4	2.69926
120	5136	7	80.8663	29191	saturated	Surface.Growth	Absent	pdriver=6e-4	3.13357
130	8002	8	100.938	29191	saturated	Surface.Growth	Absent	pdriver=6e-4	3.50587
139	10892	9	117.763	29191	saturated	Surface.Growth	Absent	pdriver=6e-4	3.70951
10	8	1	3.19154	29982	saturated	Surface.Growth	Absent	pdriver=6e-4	2
20	39	1	7.04673	29982	saturated	Surface.Growth	Absent	pdriver=6e-4	2
30	107	2	11.672	29982	saturated	Surface.Growth	Absent	pdriver=6e-4	2.08411
40	254	8	17.9834	29982	saturated	Surface.Growth	Absent	pdriver=6e-4	2.35039
50	679	7	29.4029	29982	saturated	Surface.Growth	Absent	pdriver=6e-4	3.0972
60	1465	5	43.1891	29982	saturated	Surface.Growth	Absent	pdriver=6e-4	3.59113
70	2680	5	58.4147	29982	saturated	Surface.Growth	Absent	pdriver=6e-4	3.86978
80	4335	7	74.2933	29982	saturated	Surface.Growth	Absent	pdriver=6e-4	4.11419
90	6483	7	90.8538	29982	saturated	Surface.Growth	Absent	pdriver=6e-4	4.30727
100	9363	7	109.185	29982	saturated	Surface.Growth	Absent	pdriver=6e-4	4.47132
109	12403	8	125.666	29982	saturated	Surface.Growth	Absent	pdriver=6e-4	4.59163
20	17	2	4.65243	419731	saturated	Surface.Growth	Absent	pdriver=6e-4	2.05882
30	73	3	9.64088	419731	saturated	Surface.Growth	Absent	pdriver=6e-4	2.06849
40	196	4	15.7973	419731	saturated	Surface.Growth	Absent	pdriver=6e-4	2.05102
50	374	3	21.8218	419731	saturated	Surface.Growth	Absent	pdriver=6e-4	2.0615
60	630	3	28.3221	419731	saturated	Surface.Growth	Absent	pdriver=6e-4	2.1
70	943	4	34.6506	419731	saturated	Surface.Growth	Absent	pdriver=6e-4	2.12725
80	1328	8	41.1201	419731	saturated	Surface.Growth	Absent	pdriver=6e-4	2.22289
90	2186	5	52.757	419731	saturated	Surface.Growth	Absent	pdriver=6e-4	2.75572
100	3320	6	65.0166	419731	saturated	Surface.Growth	Absent	pdriver=6e-4	3.23313
110	5350	9	82.5338	419731	saturated	Surface.Growth	Absent	pdriver=6e-4	3.71757
120	7883	9	100.185	419731	saturated	Surface.Growth	Absent	pdriver=6e-4	4.0463
129	10843	10	117.498	419731	saturated	Surface.Growth	Absent	pdriver=6e-4	4.33644
10	1	1	1.12838	419741	saturated	Surface.Growth	Absent	pdriver=6e-4	2
20	3	1	1.95441	419741	saturated	Surface.Growth	Absent	pdriver=6e-4	2
30	53	3	8.21472	419741	saturated	Surface.Growth	Absent	pdriver=6e-4	2.03774
40	186	2	15.389	419741	saturated	Surface.Growth	Absent	pdriver=6e-4	2.02688
50	377	3	21.9092	419741	saturated	Surface.Growth	Absent	pdriver=6e-4	2.06101
60	613	2	27.9374	419741	saturated	Surface.Growth	Absent	pdriver=6e-4	2.04731
70	962	3	34.9979	419741	saturated	Surface.Growth	Absent	pdriver=6e-4	2.13929
80	1604	7	45.1916	419741	saturated	Surface.Growth	Absent	pdriver=6e-4	2.56858
90	2670	4	58.3057	419741	saturated	Surface.Growth	Absent	pdriver=6e-4	3.10487
100	4103	4	72.2779	419741	saturated	Surface.Growth	Absent	pdriver=6e-4	3.4565
110	6016	5	87.5203	419741	saturated	Surface.Growth	Absent	pdriver=6e-4	3.74269
120	8528	6	104.203	419741	saturated	Surface.Growth	Absent	pdriver=6e-4	4.03565
130	11841	8	122.786	419741	saturated	Surface.Growth	Absent	pdriver=6e-4	4.3357
131	12288	8	125.082	419741	saturated	Surface.Growth	Absent	pdriver=6e-4	4.37199
10	1	1	1.12838	31912	saturated	Surface.Growth	Absent	pdriver=6e-4	2
20	11	1	3.74241	31912	saturated	Surface.Growth	Absent	pdriver=6e-4	2
30	37	2	6.86366	31912	saturated	Surface.Growth	Absent	pdriver=6e-4	2.02703
40	120	4	12.3608	31912	saturated	Surface.Growth	Absent	pdriver=6e-4	2.11667
50	249	5	17.8055	31912	saturated	Surface.Growth	Absent	pdriver=6e-4	2.19679
60	444	7	23.7764	31912	saturated	Surface.Growth	Absent	pdriver=6e-4	2.26802
70	744	7	30.7781	31912	saturated	Surface.Growth	Absent	pdriver=6e-4	2.61425
80	1301	8	40.6999	31912	saturated	Surface.Growth	Absent	pdriver=6e-4	3.23213
90	2194	7	52.8535	31912	saturated	Surface.Growth	Absent	pdriver=6e-4	3.78715
100	3495	8	66.7081	31912	saturated	Surface.Growth	Absent	pdriver=6e-4	4.26638
110	5218	10	81.5093	31912	saturated	Surface.Growth	Absent	pdriver=6e-4	4.61154
120	7909	11	100.35	31912	saturated	Surface.Growth	Absent	pdriver=6e-4	4.8747
130	11001	8	118.351	31912	saturated	Surface.Growth	Absent	pdriver=6e-4	5.08208
135	12717	7	127.247	31912	saturated	Surface.Growth	Absent	pdriver=6e-4	5.1741
20	8	1	3.19154	435234	saturated	Surface.Growth	Absent	pdriver=6e-4	2
30	42	2	7.31273	435234	saturated	Surface.Growth	Absent	pdriver=6e-4	2.02381
40	122	3	12.4634	435234	saturated	Surface.Growth	Absent	pdriver=6e-4	2.04098
50	252	3	17.9125	435234	saturated	Surface.Growth	Absent	pdriver=6e-4	2.05556
60	437	2	23.5883	435234	saturated	Surface.Growth	Absent	pdriver=6e-4	2.09153
70	719	2	30.2566	435234	saturated	Surface.Growth	Absent	pdriver=6e-4	2.08484
80	1050	4	36.5637	435234	saturated	Surface.Growth	Absent	pdriver=6e-4	2.09714
90	1427	4	42.6253	435234	saturated	Surface.Growth	Absent	pdriver=6e-4	2.12824
100	1932	4	49.5974	435234	saturated	Surface.Growth	Absent	pdriver=6e-4	2.16253
110	2677	6	58.382	435234	saturated	Surface.Growth	Absent	pdriver=6e-4	2.39335
120	4050	8	71.8096	435234	saturated	Surface.Growth	Absent	pdriver=6e-4	2.77605
130	6589	7	91.5935	435234	saturated	Surface.Growth	Absent	pdriver=6e-4	3.27804
140	9708	8	111.178	435234	saturated	Surface.Growth	Absent	pdriver=6e-4	3.60435
145	11510	8	121.058	435234	saturated	Surface.Growth	Absent	pdriver=6e-4	3.73067
10	2	1	1.59577	8035	saturated	Surface.Growth	Absent	pdriver=6e-4	2
20	13	1	4.06843	8035	saturated	Surface.Growth	Absent	pdriver=6e-4	2
30	100	6	11.2838	8035	saturated	Surface.Growth	Absent	pdriver=6e-4	2.89
40	541	4	26.2454	8035	saturated	Surface.Growth	Absent	pdriver=6e-4	3.76525
50	1597	5	45.0928	8035	saturated	Surface.Growth	Absent	pdriver=6e-4	4.15529
60	3110	3	62.9267	8035	saturated	Surface.Growth	Absent	pdriver=6e-4	4.33537
70	5113	5	80.685	8035	saturated	Surface.Growth	Absent	pdriver=6e-4	4.45394
80	7486	3	97.6293	8035	saturated	Surface.Growth	Absent	pdriver=6e-4	4.51884
90	10544	3	115.866	8035	saturated	Surface.Growth	Absent	pdriver=6e-4	4.60101
95	12229	2	124.782	8035	saturated	Surface.Growth	Absent	pdriver=6e-4	4.63398
10	3	1	1.95441	32018	saturated	Surface.Growth	Absent	pdriver=6e-4	2
20	46	2	7.65304	32018	saturated	Surface.Growth	Absent	pdriver=6e-4	2.04348
30	142	2	13.4462	32018	saturated	Surface.Growth	Absent	pdriver=6e-4	2.11972
40	326	4	20.3734	32018	saturated	Surface.Growth	Absent	pdriver=6e-4	2.6411
50	699	5	29.8328	32018	saturated	Surface.Growth	Absent	pdriver=6e-4	3.34049
60	1381	7	41.9326	32018	saturated	Surface.Growth	Absent	pdriver=6e-4	3.99059
70	2495	9	56.3625	32018	saturated	Surface.Growth	Absent	pdriver=6e-4	4.53226
80	3946	12	70.8816	32018	saturated	Surface.Growth	Absent	pdriver=6e-4	4.85606
90	5844	12	86.2601	32018	saturated	Surface.Growth	Absent	pdriver=6e-4	5.15435
100	8500	10	104.031	32018	saturated	Surface.Growth	Absent	pdriver=6e-4	5.44224
110	11780	9	122.469	32018	saturated	Surface.Growth	Absent	pdriver=6e-4	5.6966
10	4	1	2.25676	28896	saturated	Surface.Growth	Absent	pdriver=6e-4	2
20	13	1	4.06843	28896	saturated	Surface.Growth	Absent	pdriver=6e-4	2
30	68	3	9.30485	28896	saturated	Surface.Growth	Absent	pdriver=6e-4	2.11765
40	180	7	15.1388	28896	saturated	Surface.Growth	Absent	pdriver=6e-4	2.21667
50	334	5	20.6219	28896	saturated	Surface.Growth	Absent	pdriver=6e-4	2.22754
60	551	6	26.4869	28896	saturated	Surface.Growth	Absent	pdriver=6e-4	2.26134
70	844	7	32.7813	28896	saturated	Surface.Growth	Absent	pdriver=6e-4	2.29265
80	1258	9	40.0217	28896	saturated	Surface.Growth	Absent	pdriver=6e-4	2.45072
90	2180	8	52.6846	28896	saturated	Surface.Growth	Absent	pdriver=6e-4	3.34587
100	3565	8	67.3728	28896	saturated	Surface.Growth	Absent	pdriver=6e-4	4.12539
110	5574	10	84.2439	28896	saturated	Surface.Growth	Absent	pdriver=6e-4	4.6803
120	8013	11	101.007	28896	saturated	Surface.Growth	Absent	pdriver=6e-4	5.07538
130	11173	8	119.272	28896	saturated	Surface.Growth	Absent	pdriver=6e-4	5.4041
132	11841	8	122.786	28896	saturated	Surface.Growth	Absent	pdriver=6e-4	5.45545
10	1	1	1.12838	7989	saturated	Surface.Growth	Absent	pdriver=6e-4	2
20	21	1	5.17088	7989	saturated	Surface.Growth	Absent	pdriver=6e-4	2
30	77	5	9.90149	7989	saturated	Surface.Growth	Absent	pdriver=6e-4	2.06494
40	175	5	14.9271	7989	saturated	Surface.Growth	Absent	pdriver=6e-4	2.09714
50	335	4	20.6527	7989	saturated	Surface.Growth	Absent	pdriver=6e-4	2.16418
60	585	6	27.2919	7989	saturated	Surface.Growth	Absent	pdriver=6e-4	2.23932
70	902	6	33.889	7989	saturated	Surface.Growth	Absent	pdriver=6e-4	2.2694
80	1402	7	42.2502	7989	saturated	Surface.Growth	Absent	pdriver=6e-4	2.51926
90	2356	7	54.77	7989	saturated	Surface.Growth	Absent	pdriver=6e-4	3.02419
100	3711	8	68.7386	7989	saturated	Surface.Growth	Absent	pdriver=6e-4	3.41768
110	5593	8	84.3874	7989	saturated	Surface.Growth	Absent	pdriver=6e-4	3.76846
120	8251	9	102.496	7989	saturated	Surface.Growth	Absent	pdriver=6e-4	4.12083
130	11386	9	120.404	7989	saturated	Surface.Growth	Absent	pdriver=6e-4	4.37827
10	6	1	2.76395	29992	saturated	Surface.Growth	Absent	pdriver=6e-4	2
20	21	3	5.17088	29992	saturated	Surface.Growth	Absent	pdriver=6e-4	2.09524
30	75	3	9.77205	29992	saturated	Surface.Growth	Absent	pdriver=6e-4	2.12
40	176	4	14.9696	29992	saturated	Surface.Growth	Absent	pdriver=6e-4	2.14205
50	345	5	20.9587	29992	saturated	Surface.Growth	Absent	pdriver=6e-4	2.17391
60	574	7	27.034	29992	saturated	Surface.Growth	Absent	pdriver=6e-4	2.19861
70	942	10	34.6322	29992	saturated	Surface.Growth	Absent	pdriver=6e-4	2.44055
80	1563	12	44.6102	29992	saturated	Surface.Growth	Absent	pdriver=6e-4	2.95329
90	2643	13	58.0101	29992	saturated	Surface.Growth	Absent	pdriver=6e-4	3.46198
100	4458	15	75.3399	29992	saturated	Surface.Growth	Absent	pdriver=6e-4	3.86608
110	6956	12	94.1098	29992	saturated	Surface.Growth	Absent	pdriver=6e-4	4.16302
120	9850	11	111.988	29992	saturated	Surface.Growth	Absent	pdriver=6e-4	4.37117
127	12271	11	124.996	29992	saturated	Surface.Growth	Absent	pdriver=6e-4	4.51601
10	4	1	2.25676	435160	saturated	Surface.Growth	Absent	pdriver=6e-4	2
20	32	1	6.38308	435160	saturated	Surface.Growth	Absent	pdriver=6e-4	2
30	87	1	10.5248	435160	saturated	Surface.Growth	Absent	pdriver=6e-4	2
40	228	1	17.0382	435160	saturated	Surface.Growth	Absent	pdriver=6e-4	2.02632
50	415	1	22.9868	435160	saturated	Surface.Growth	Absent	pdriver=6e-4	2.0241
60	679	1	29.4029	435160	saturated	Surface.Growth	Absent	pdriver=6e-4	2.03387
70	1026	2	36.1434	435160	saturated	Surface.Growth	Absent	pdriver=6e-4	2.06335
80	1579	5	44.838	435160	saturated	Surface.Growth	Absent	pdriver=6e-4	2.60228
90	2738	7	59.0435	435160	saturated	Surface.Growth	Absent	pdriver=6e-4	3.62199
100	4730	9	77.6043	435160	saturated	Surface.Growth	Absent	pdriver=6e-4	4.40909
110	7322	10	96.5539	435160	saturated	Surface.Growth	Absent	pdriver=6e-4	4.86725
120	10347	9	114.779	435160	saturated	Surface.Growth	Absent	pdriver=6e-4	5.14574
124	11655	8	121.818	435160	saturated	Surface.Growth	Absent	pdriver=6e-4	5.23192
10	6	1	2.76395	234651	saturated	Surface.Growth	Absent	pdriver=6e-4	2
20	38	2	6.9558	234651	saturated	Surface.Growth	Absent	pdriver=6e-4	2.02632
30	112	4	11.9416	234651	saturated	Surface.Growth	Absent	pdriver=6e-4	2.09821
40	243	4	17.5897	234651	saturated	Surface.Growth	Absent	pdriver=6e-4	2.107
50	447	3	23.8566	234651	saturated	Surface.Growth	Absent	pdriver=6e-4	2.10962
60	677	3	29.3595	234651	saturated	Surface.Growth	Absent	pdriver=6e-4	2.12851
70	1008	4	35.8249	234651	saturated	Surface.Growth	Absent	pdriver=6e-4	2.14881
80	1426	7	42.6103	234651	saturated	Surface.Growth	Absent	pdriver=6e-4	2.25456
90	2074	9	51.3877	234651	saturated	Surface.Growth	Absent	pdriver=6e-4	2.58438
100	3149	12	63.3201	234651	saturated	Surface.Growth	Absent	pdriver=6e-4	3.17815
110	5099	12	80.5745	234651	saturated	Surface.Growth	Absent	pdriver=6e-4	3.81487
120	7631	11	98.5702	234651	saturated	Surface.Growth	Absent	pdriver=6e-4	4.22212
130	10702	11	116.731	234651	saturated	Surface.Growth	Absent	pdriver=6e-4	4.51654
138	13533	9	131.266	234651	saturated	Surface.Growth	Absent	pdriver=6e-4	4.69216
10	4	1	2.25676	192612	saturated	Surface.Growth	Absent	pdriver=6e-4	2
20	31	2	6.28255	192612	saturated	Surface.Growth	Absent	pdriver=6e-4	2.03226
30	107	2	11.672	192612	saturated	Surface.Growth	Absent	pdriver=6e-4	2.04673
40	237	4	17.3712	192612	saturated	Surface.Growth	Absent	pdriver=6e-4	2.14768
50	443	6	23.7496	192612	saturated	Surface.Growth	Absent	pdriver=6e-4	2.25056
60	775	5	31.4127	192612	saturated	Surface.Growth	Absent	pdriver=6e-4	2.48258
70	1354	5	41.5207	192612	saturated	Surface.Growth	Absent	pdriver=6e-4	2.86115
80	2208	8	53.0218	192612	saturated	Surface.Growth	Absent	pdriver=6e-4	3.27853
90	3505	10	66.8035	192612	saturated	Surface.Growth	Absent	pdriver=6e-4	3.60514
100	5584	10	84.3194	192612	saturated	Surface.Growth	Absent	pdriver=6e-4	3.85423
110	8181	8	102.061	192612	saturated	Surface.Growth	Absent	pdriver=6e-4	4.06515
120	11437	7	120.673	192612	saturated	Surface.Growth	Absent	pdriver=6e-4	4.22174
123	12543	7	126.373	192612	saturated	Surface.Growth	Absent	pdriver=6e-4	4.27147
10	14	2	4.22201	31176	saturated	Surface.Growth	Absent	pdriver=6e-4	2.07143
20	51	2	8.05824	31176	saturated	Surface.Growth	Absent	pdriver=6e-4	2.03922
30	134	2	13.0619	31176	saturated	Surface.Growth	Absent	pdriver=6e-4	2.11194
40	290	4	19.2156	31176	saturated	Surface.Growth	Absent	pdriver=6e-4	2.23448
50	495	5	25.1049	31176	saturated	Surface.Growth	Absent	pdriver=6e-4	2.43838
60	795	6	31.8155	31176	saturated	Surface.Growth	Absent	pdriver=6e-4	2.70314
70	1224	4	39.4771	31176	saturated	Surface.Growth	Absent	pdriver=6e-4	3.10784
80	2019	13	50.7018	31176	saturated	Surface.Growth	Absent	pdriver=6e-4	3.92422
90	3626	15	67.9468	31176	saturated	Surface.Growth	Absent	pdriver=6e-4	4.92085
100	5677	16	85.0187	31176	saturated	Surface.Growth	Absent	pdriver=6e-4	5.50132
110	8384	17	103.319	31176	saturated	Surface.Growth	Absent	pdriver=6e-4	5.92164
120	11788	18	122.511	31176	saturated	Surface.Growth	Absent	pdriver=6e-4	6.22133
124	13364	18	130.444	31176	saturated	Surface.Growth	Absent	pdriver=6e-4	6.32019
10	10	1	3.56825	157602	saturated	Surface.Growth	Absent	pdriver=6e-4	2
20	54	1	8.29186	157602	saturated	Surface.Growth	Absent	pdriver=6e-4	2
30	136	1	13.159	157602	saturated	Surface.Growth	Absent	pdriver=6e-4	2.01471
40	299	2	19.5115	157602	saturated	Surface.Growth	Absent	pdriver=6e-4	2.04013
50	506	2	25.3823	157602	saturated	Surface.Growth	Absent	pdriver=6e-4	2.04348
60	805	1	32.015	157602	saturated	Surface.Growth	Absent	pdriver=6e-4	2.06335
70	1196	3	39.023	157602	saturated	Surface.Growth	Absent	pdriver=6e-4	2.19565
80	1867	4	48.7559	157602	saturated	Surface.Growth	Absent	pdriver=6e-4	2.67113
90	3070	10	62.5208	157602	saturated	Surface.Growth	Absent	pdriver=6e-4	3.44463
100	5028	11	80.0116	157602	saturated	Surface.Growth	Absent	pdriver=6e-4	4.11058
110	7688	12	98.9377	157602	saturated	Surface.Growth	Absent	pdriver=6e-4	4.52146
120	11001	12	118.351	157602	saturated	Surface.Growth	Absent	pdriver=6e-4	4.8002
126	13299	12	130.126	157602	saturated	Surface.Growth	Absent	pdriver=6e-4	4.93383
10	8	1	3.19154	193925	saturated	Surface.Growth	Absent	pdriver=6e-4	2
20	24	1	5.52791	193925	saturated	Surface.Growth	Absent	pdriver=6e-4	2
30	97	3	11.1132	193925	saturated	Surface.Growth	Absent	pdriver=6e-4	2.02062
40	220	1	16.7366	193925	saturated	Surface.Growth	Absent	pdriver=6e-4	2.01818
50	383	1	22.0828	193925	saturated	Surface.Growth	Absent	pdriver=6e-4	2.02089
60	610	2	27.8689	193925	saturated	Surface.Growth	Absent	pdriver=6e-4	2.04918
70	925	2	34.3183	193925	saturated	Surface.Growth	Absent	pdriver=6e-4	2.06486
80	1363	3	41.6584	193925	saturated	Surface.Growth	Absent	pdriver=6e-4	2.18635
90	1991	4	50.349	193925	saturated	Surface.Growth	Absent	pdriver=6e-4	2.61828
100	3421	4	65.9981	193925	saturated	Surface.Growth	Absent	pdriver=6e-4	3.16574
110	5722	6	85.355	193925	saturated	Surface.Growth	Absent	pdriver=6e-4	3.56956
120	8387	7	103.338	193925	saturated	Surface.Growth	Absent	pdriver=6e-4	3.86026
129	11195	9	119.39	193925	saturated	Surface.Growth	Absent	pdriver=6e-4	4.03519
10	3	1	1.95441	156248	saturated	Surface.Growth	Absent	pdriver=6e-4	2
20	20	2	5.04627	156248	saturated	Surface.Growth	Absent	pdriver=6e-4	2.05
30	87	5	10.5248	156248	saturated	Surface.Growth	Absent	pdriver=6e-4	2.1954
40	218	3	16.6603	156248	saturated	Surface.Growth	Absent	pdriver=6e-4	2.19266
50	411	4	22.8758	156248	saturated	Surface.Growth	Absent	pdriver=6e-4	2.15572
60	668	6	29.1637	156248	saturated	Surface.Growth	Absent	pdriver=6e-4	2.16766
70	1013	5	35.9137	156248	saturated	Surface.Growth	Absent	pdriver=6e-4	2.18855
80	1437	8	42.7744	156248	saturated	Surface.Growth	Absent	pdriver=6e-4	2.28253
90	2256	10	53.595	156248	saturated	Surface.Growth	Absent	pdriver=6e-4	2.87057
100	4041	13	71.7298	156248	saturated	Surface.Growth	Absent	pdriver=6e-4	3.80401
110	6612	11	91.7533	156248	saturated	Surface.Growth	Absent	pdriver=6e-4	4.38687
120	9571	11	110.391	156248	saturated	Surface.Growth	Absent	pdriver=6e-4	4.71926
128	12183	11	124.547	156248	saturated	Surface.Growth	Absent	pdriver=6e-4	4.89444
10	8	1	3.19154	193934	saturated	Surface.Growth	Absent	pdriver=6e-4	2
20	31	2	6.28255	193934	saturated	Surface.Growth	Absent	pdriver=6e-4	2.03226
30	96	3	11.0558	193934	saturated	Surface.Growth	Absent	pdriver=6e-4	2.02083
40	216	3	16.5837	193934	saturated	Surface.Growth	Absent	pdriver=6e-4	2.06481
50	406	3	22.7362	193934	saturated	Surface.Growth	Absent	pdriver=6e-4	2.09606
60	658	3	28.9446	193934	saturated	Surface.Growth	Absent	pdriver=6e-4	2.11246
70	1015	5	35.9491	193934	saturated	Surface.Growth	Absent	pdriver=6e-4	2.21675
80	1555	6	44.4959	193934	saturated	Surface.Growth	Absent	pdriver=6e-4	2.58778
90	2437	8	55.7035	193934	saturated	Surface.Growth	Absent	pdriver=6e-4	3.04309
100	3618	10	67.8718	193934	saturated	Surface.Growth	Absent	pdriver=6e-4	3.4508
110	5255	11	81.7978	193934	saturated	Surface.Growth	Absent	pdriver=6e-4	3.83863
120	7473	10	97.5444	193934	saturated	Surface.Growth	Absent	pdriver=6e-4	4.1943
130	10463	10	115.421	193934	saturated	Surface.Growth	Absent	pdriver=6e-4	4.48896
134	11709	9	122.1	193934	saturated	Surface.Growth	Absent	pdriver=6e-4	4.58058
10	2	1	1.59577	30590	saturated	Surface.Growth	Absent	pdriver=6e-4	2
20	19	3	4.91849	30590	saturated	Surface.Growth	Absent	pdriver=6e-4	2.10526
30	85	6	10.4031	30590	saturated	Surface.Growth	Absent	pdriver=6e-4	2.09412
40	193	4	15.6759	30590	saturated	Surface.Growth	Absent	pdriver=6e-4	2.08808
50	352	4	21.1703	30590	saturated	Surface.Growth	Absent	pdriver=6e-4	2.10795
60	598	7	27.5934	30590	saturated	Surface.Growth	Absent	pdriver=6e-4	2.14047
70	992	7	35.5395	30590	saturated	Surface.Growth	Absent	pdriver=6e-4	2.34274
80	2057	11	51.1767	30590	saturated	Surface.Growth	Absent	pdriver=6e-4	3.29217
90	3517	8	66.9177	30590	saturated	Surface.Growth	Absent	pdriver=6e-4	3.7822
100	5687	8	85.0936	30590	saturated	Surface.Growth	Absent	pdriver=6e-4	4.15773
110	8534	9	104.239	30590	saturated	Surface.Growth	Absent	pdriver=6e-4	4.42325
120	11988	9	123.546	30590	saturated	Surface.Growth	Absent	pdriver=6e-4	4.59526
121	12349	9	125.392	30590	saturated	Surface.Growth	Absent	pdriver=6e-4	4.60847
20	1	1	1.12838	306837	saturated	Surface.Growth	Absent	pdriver=6e-4	2
30	42	2	7.31273	306837	saturated	Surface.Growth	Absent	pdriver=6e-4	2.04762
40	175	3	14.9271	306837	saturated	Surface.Growth	Absent	pdriver=6e-4	2.08
50	344	4	20.9283	306837	saturated	Surface.Growth	Absent	pdriver=6e-4	2.1686
60	669	5	29.1856	306837	saturated	Surface.Growth	Absent	pdriver=6e-4	2.61734
70	1283	7	40.4174	306837	saturated	Surface.Growth	Absent	pdriver=6e-4	3.10678
80	2218	10	53.1417	306837	saturated	Surface.Growth	Absent	pdriver=6e-4	3.50316
90	3658	9	68.246	306837	saturated	Surface.Growth	Absent	pdriver=6e-4	3.8368
100	5658	8	84.8763	306837	saturated	Surface.Growth	Absent	pdriver=6e-4	4.1239
110	8226	8	102.341	306837	saturated	Surface.Growth	Absent	pdriver=6e-4	4.37005
120	11268	9	119.778	306837	saturated	Surface.Growth	Absent	pdriver=6e-4	4.53949
122	12013	9	123.675	306837	saturated	Surface.Growth	Absent	pdriver=6e-4	4.56822
10	1	1	1.12838	29912	saturated	Surface.Growth	Absent	pdriver=6e-4	2
20	11	1	3.74241	29912	saturated	Surface.Growth	Absent	pdriver=6e-4	2
30	73	2	9.64088	29912	saturated	Surface.Growth	Absent	pdriver=6e-4	2.0137
40	182	3	15.2227	29912	saturated	Surface.Growth	Absent	pdriver=6e-4	2.04396
50	345	3	20.9587	29912	saturated	Surface.Growth	Absent	pdriver=6e-4	2.04928
60	593	3	27.4778	29912	saturated	Surface.Growth	Absent	pdriver=6e-4	2.06408
70	914	3	34.1136	29912	saturated	Surface.Growth	Absent	pdriver=6e-4	2.09628
80	1386	7	42.0085	29912	saturated	Surface.Growth	Absent	pdriver=6e-4	2.37013
90	2233	9	53.3211	29912	saturated	Surface.Growth	Absent	pdriver=6e-4	3.03269
100	3753	11	69.1265	29912	saturated	Surface.Growth	Absent	pdriver=6e-4	3.84572
110	5787	13	85.8384	29912	saturated	Surface.Growth	Absent	pdriver=6e-4	4.35649
120	8734	14	105.454	29912	saturated	Surface.Growth	Absent	pdriver=6e-4	4.74445
128	11318	14	120.044	29912	saturated	Surface.Growth	Absent	pdriver=6e-4	4.98233
20	8	1	3.19154	234655	saturated	Surface.Growth	Absent	pdriver=6e-4	2
30	40	1	7.1365	234655	saturated	Surface.Growth	Absent	pdriver=6e-4	2
40	129	1	12.8159	234655	saturated	Surface.Growth	Absent	pdriver=6e-4	2.03101
50	261	2	18.2295	234655	saturated	Surface.Growth	Absent	pdriver=6e-4	2.0613
60	491	5	25.0032	234655	saturated	Surface.Growth	Absent	pdriver=6e-4	2.21181
70	1033	7	36.2665	234655	saturated	Surface.Growth	Absent	pdriver=6e-4	2.94385
80	2065	6	51.2761	234655	saturated	Surface.Growth	Absent	pdriver=6e-4	3.47458
90	3866	7	70.1594	234655	saturated	Surface.Growth	Absent	pdriver=6e-4	3.93818
100	6248	7	89.1919	234655	saturated	Surface.Growth	Absent	pdriver=6e-4	4.18118
110	9127	4	107.8	234655	saturated	Surface.Growth	Absent	pdriver=6e-4	4.30952
118	11882	5	122.999	234655	saturated	Surface.Growth	Absent	pdriver=6e-4	4.39724
10	2	1	1.59577	435154	saturated	Surface.Growth	Absent	pdriver=6e-4	2
20	20	1	5.04627	435154	saturated	Surface.Growth	Absent	pdriver=6e-4	2
30	80	2	10.0925	435154	saturated	Surface.Growth	Absent	pdriver=6e-4	2.0125
40	211	1	16.3907	435154	saturated	Surface.Growth	Absent	pdriver=6e-4	2.04265
50	477	3	24.6442	435154	saturated	Surface.Growth	Absent	pdriver=6e-4	2.57862
60	1151	6	38.2818	435154	saturated	Surface.Growth	Absent	pdriver=6e-4	3.33449
70	2217	6	53.1298	435154	saturated	Surface.Growth	Absent	pdriver=6e-4	3.77537
80	3953	8	70.9445	435154	saturated	Surface.Growth	Absent	pdriver=6e-4	4.10119
90	6214	8	88.9489	435154	saturated	Surface.Growth	Absent	pdriver=6e-4	4.32572
100	8999	8	107.041	435154	saturated	Surface.Growth	Absent	pdriver=6e-4	4.48328
110	12120	8	124.224	435154	saturated	Surface.Growth	Absent	pdriver=6e-4	4.60008
111	12437	8	125.838	435154	saturated	Surface.Growth	Absent	pdriver=6e-4	4.61148
10	1	1	1.12838	236017	saturated	Surface.Growth	Absent	pdriver=6e-4	2
20	16	1	4.51352	236017	saturated	Surface.Growth	Absent	pdriver=6e-4	2
30	70	3	9.4407	236017	saturated	Surface.Growth	Absent	pdriver=6e-4	2.05714
40	168	3	14.6255	236017	saturated	Surface.Growth	Absent	pdriver=6e-4	2.04762
50	349	4	21.0799	236017	saturated	Surface.Growth	Absent	pdriver=6e-4	2.06017
60	581	4	27.1984	236017	saturated	Surface.Growth	Absent	pdriver=6e-4	2.07917
70	889	3	33.6439	236017	saturated	Surface.Growth	Absent	pdriver=6e-4	2.13273
80	1657	8	45.9321	236017	saturated	Surface.Growth	Absent	pdriver=6e-4	3.16295
90	2893	8	60.6917	236017	saturated	Surface.Growth	Absent	pdriver=6e-4	3.74006
100	4506	9	75.7444	236017	saturated	Surface.Growth	Absent	pdriver=6e-4	4.17022
110	6951	9	94.076	236017	saturated	Surface.Growth	Absent	pdriver=6e-4	4.54194
120	10016	8	112.928	236017	saturated	Surface.Growth	Absent	pdriver=6e-4	4.80691
124	11250	8	119.683	236017	saturated	Surface.Growth	Absent	pdriver=6e-4	4.87787
10	2	1	1.59577	156252	saturated	Surface.Growth	Absent	pdriver=6e-4	2
20	14	2	4.22201	156252	saturated	Surface.Growth	Absent	pdriver=6e-4	2.07143
30	61	3	8.81292	156252	saturated	Surface.Growth	Absent	pdriver=6e-4	2.04918
40	165	6	14.4943	156252	saturated	Surface.Growth	Absent	pdriver=6e-4	2.13333
50	316	3	20.0585	156252	saturated	Surface.Growth	Absent	pdriver=6e-4	2.14241
60	546	4	26.3664	156252	saturated	Surface.Growth	Absent	pdriver=6e-4	2.13187
70	835	4	32.6061	156252	saturated	Surface.Growth	Absent	pdriver=6e-4	2.1521
80	1203	5	39.137	156252	saturated	Surface.Growth	Absent	pdriver=6e-4	2.22195
90	1881	10	48.9384	156252	saturated	Surface.Growth	Absent	pdriver=6e-4	2.75173
100	3098	12	62.8052	156252	saturated	Surface.Growth	Absent	pdriver=6e-4	3.41382
110	4770	14	77.9317	156252	saturated	Surface.Growth	Absent	pdriver=6e-4	3.92096
120	7234	13	95.9719	156252	saturated	Surface.Growth	Absent	pdriver=6e-4	4.35444
130	10265	12	114.323	156252	saturated	Surface.Growth	Absent	pdriver=6e-4	4.67034
137	12840	10	127.861	156252	saturated	Surface.Growth	Absent	pdriver=6e-4	4.83684
20	3	1	1.95441	236010	saturated	Surface.Growth	Absent	pdriver=6e-4	2
30	24	1	5.52791	236010	saturated	Surface.Growth	Absent	pdriver=6e-4	2
40	106	1	11.6174	236010	saturated	Surface.Growth	Absent	pdriver=6e-4	2.00943
50	256	2	18.0541	236010	saturated	Surface.Growth	Absent	pdriver=6e-4	2.02734
60	441	3	23.696	236010	saturated	Surface.Growth	Absent	pdriver=6e-4	2.0771
70	691	3	29.6616	236010	saturated	Surface.Growth	Absent	pdriver=6e-4	2.10709
80	1141	4	38.1152	236010	saturated	Surface.Growth	Absent	pdriver=6e-4	2.41104
90	1839	5	48.3889	236010	saturated	Surface.Growth	Absent	pdriver=6e-4	2.82545
100	2924	6	61.016	236010	saturated	Surface.Growth	Absent	pdriver=6e-4	3.21956
110	4592	8	76.4638	236010	saturated	Surface.Growth	Absent	pdriver=6e-4	3.64503
120	7010	9	94.4744	236010	saturated	Surface.Growth	Absent	pdriver=6e-4	4.06961
130	10202	8	113.972	236010	saturated	Surface.Growth	Absent	pdriver=6e-4	4.40825
134	11624	8	121.656	236010	saturated	Surface.Growth	Absent	pdriver=6e-4	4.51101
10	1	1	1.12838	306827	saturated	Surface.Growth	Absent	pdriver=6e-4	2
20	3	1	1.95441	306827	saturated	Surface.Growth	Absent	pdriver=6e-4	2
30	26	1	5.75363	306827	saturated	Surface.Growth	Absent	pdriver=6e-4	2
40	98	4	11.1704	306827	saturated	Surface.Growth	Absent	pdriver=6e-4	2.03061
50	225	1	16.9257	306827	saturated	Surface.Growth	Absent	pdriver=6e-4	2.03111
60	423	1	23.2073	306827	saturated	Surface.Growth	Absent	pdriver=6e-4	2.05201
70	701	2	29.8754	306827	saturated	Surface.Growth	Absent	pdriver=6e-4	2.06847
80	1070	5	36.9102	306827	saturated	Surface.Growth	Absent	pdriver=6e-4	2.16355
90	1818	7	48.1118	306827	saturated	Surface.Growth	Absent	pdriver=6e-4	2.88889
100	3207	8	63.9005	306827	saturated	Surface.Growth	Absent	pdriver=6e-4	3.68693
110	4977	6	79.6047	306827	saturated	Surface.Growth	Absent	pdriver=6e-4	4.12719
120	7648	7	98.68	306827	saturated	Surface.Growth	Absent	pdriver=6e-4	4.46705
130	11048	6	118.603	306827	saturated	Surface.Growth	Absent	pdriver=6e-4	4.71343
133	12003	6	123.623	306827	saturated	Surface.Growth	Absent	pdriver=6e-4	4.76539
10	1	1	1.12838	30670	saturated	Surface.Growth	Absent	pdriver=6e-4	2
20	15	1	4.37019	30670	saturated	Surface.Growth	Absent	pdriver=6e-4	2
30	63	4	8.95623	30670	saturated	Surface.Growth	Absent	pdriver=6e-4	2.06349
40	159	3	14.2283	30670	saturated	Surface.Growth	Absent	pdriver=6e-4	2.05031
50	312	2	19.9311	30670	saturated	Surface.Growth	Absent	pdriver=6e-4	2.0641
60	526	3	25.879	30670	saturated	Surface.Growth	Absent	pdriver=6e-4	2.09506
70	822	3	32.3512	30670	saturated	Surface.Growth	Absent	pdriver=6e-4	2.118
80	1163	5	38.4809	30670	saturated	Surface.Growth	Absent	pdriver=6e-4	2.16165
90	1662	6	46.0013	30670	saturated	Surface.Growth	Absent	pdriver=6e-4	2.32371
100	2578	8	57.2923	30670	saturated	Surface.Growth	Absent	pdriver=6e-4	2.84174
110	4175	10	72.9094	30670	saturated	Surface.Growth	Absent	pdriver=6e-4	3.38683
120	6327	10	89.754	30670	saturated	Surface.Growth	Absent	pdriver=6e-4	3.80939
130	9024	12	107.19	30670	saturated	Surface.Growth	Absent	pdriver=6e-4	4.12145
138	11762	13	122.376	30670	saturated	Surface.Growth	Absent	pdriver=6e-4	4.34799
10	6	1	2.76395	7983	saturated	Surface.Growth	Absent	pdriver=6e-4	2
20	46	4	7.65304	7983	saturated	Surface.Growth	Absent	pdriver=6e-4	2.06522
30	121	2	12.4122	7983	saturated	Surface.Growth	Absent	pdriver=6e-4	2.04132
40	277	4	18.78	7983	saturated	Surface.Growth	Absent	pdriver=6e-4	2.08664
50	492	3	25.0287	7983	saturated	Surface.Growth	Absent	pdriver=6e-4	2.13211
60	770	4	31.3113	7983	saturated	Surface.Growth	Absent	pdriver=6e-4	2.18312
70	1283	5	40.4174	7983	saturated	Surface.Growth	Absent	pdriver=6e-4	2.53157
80	2057	9	51.1767	7983	saturated	Surface.Growth	Absent	pdriver=6e-4	2.97521
90	3236	9	64.1888	7983	saturated	Surface.Growth	Absent	pdriver=6e-4	3.37423
100	5131	11	80.8269	7983	saturated	Surface.Growth	Absent	pdriver=6e-4	3.82966
110	7737	10	99.2525	7983	saturated	Surface.Growth	Absent	pdriver=6e-4	4.16673
120	10902	9	117.817	7983	saturated	Surface.Growth	Absent	pdriver=6e-4	4.40644
122	11624	9	121.656	7983	saturated	Surface.Growth	Absent	pdriver=6e-4	4.44417
10	2	1	1.59577	32029	saturated	Surface.Growth	Absent	pdriver=6e-4	2
20	15	1	4.37019	32029	saturated	Surface.Growth	Absent	pdriver=6e-4	2
30	55	2	8.36828	32029	saturated	Surface.Growth	Absent	pdriver=6e-4	2.01818
40	164	2	14.4503	32029	saturated	Surface.Growth	Absent	pdriver=6e-4	2.04268
50	319	2	20.1535	32029	saturated	Surface.Growth	Absent	pdriver=6e-4	2.05329
60	539	2	26.1969	32029	saturated	Surface.Growth	Absent	pdriver=6e-4	2.05566
70	829	1	32.4887	32029	saturated	Surface.Growth	Absent	pdriver=6e-4	2.05549
80	1361	5	41.6279	32029	saturated	Surface.Growth	Absent	pdriver=6e-4	2.74504
90	2313	6	54.2679	32029	saturated	Surface.Growth	Absent	pdriver=6e-4	3.77518
100	3850	8	70.0141	32029	saturated	Surface.Growth	Absent	pdriver=6e-4	4.60623
110	6070	8	87.9123	32029	saturated	Surface.Growth	Absent	pdriver=6e-4	5.17035
120	8838	10	106.08	32029	saturated	Surface.Growth	Absent	pdriver=6e-4	5.60523
130	12213	10	124.7	32029	saturated	Surface.Growth	Absent	pdriver=6e-4	5.91345
20	1	1	1.12838	192630	saturated	Surface.Growth	Absent	pdriver=6e-4	2
30	24	1	5.52791	192630	saturated	Surface.Growth	Absent	pdriver=6e-4	2
40	98	6	11.1704	192630	saturated	Surface.Growth	Absent	pdriver=6e-4	2.10204
50	219	4	16.6985	192630	saturated	Surface.Growth	Absent	pdriver=6e-4	2.11872
60	405	7	22.7082	192630	saturated	Surface.Growth	Absent	pdriver=6e-4	2.20741
70	743	9	30.7574	192630	saturated	Surface.Growth	Absent	pdriver=6e-4	2.58412
80	1478	11	43.3803	192630	saturated	Surface.Growth	Absent	pdriver=6e-4	3.31867
90	2611	9	57.6579	192630	saturated	Surface.Growth	Absent	pdriver=6e-4	3.78629
100	4277	7	73.7946	192630	saturated	Surface.Growth	Absent	pdriver=6e-4	4.10171
110	6476	8	90.8047	192630	saturated	Surface.Growth	Absent	pdriver=6e-4	4.33014
120	9069	6	107.457	192630	saturated	Surface.Growth	Absent	pdriver=6e-4	4.51593
130	12287	7	125.077	192630	saturated	Surface.Growth	Absent	pdriver=6e-4	4.66436
20	11	1	3.74241	29266	saturated	Surface.Growth	Absent	pdriver=6e-4	2
30	70	1	9.4407	29266	saturated	Surface.Growth	Absent	pdriver=6e-4	2
40	184	2	15.3061	29266	saturated	Surface.Growth	Absent	pdriver=6e-4	2.0163
50	373	4	21.7926	29266	saturated	Surface.Growth	Absent	pdriver=6e-4	2.07507
60	619	4	28.0737	29266	saturated	Surface.Growth	Absent	pdriver=6e-4	2.11147
70	921	5	34.244	29266	saturated	Surface.Growth	Absent	pdriver=6e-4	2.15418
80	1264	5	40.117	29266	saturated	Surface.Growth	Absent	pdriver=6e-4	2.19304
90	1760	6	47.3382	29266	saturated	Surface.Growth	Absent	pdriver=6e-4	2.34489
100	2567	6	57.17	29266	saturated	Surface.Growth	Absent	pdriver=6e-4	2.59797
110	3891	8	70.3859	29266	saturated	Surface.Growth	Absent	pdriver=6e-4	2.99871
120	5939	7	86.9584	29266	saturated	Surface.Growth	Absent	pdriver=6e-4	3.44839
130	8776	10	105.707	29266	saturated	Surface.Growth	Absent	pdriver=6e-4	3.84936
140	12219	9	124.731	29266	saturated	Surface.Growth	Absent	pdriver=6e-4	4.12628
141	12627	9	126.796	29266	saturated	Surface.Growth	Absent	pdriver=6e-4	4.14873
10	4	1	2.25676	306822	saturated	Surface.Growth	Absent	pdriver=6e-4	2
20	15	2	4.37019	306822	saturated	Surface.Growth	Absent	pdriver=6e-4	2.2
30	56	3	8.44402	306822	saturated	Surface.Growth	Absent	pdriver=6e-4	2.30357
40	164	5	14.4503	306822	saturated	Surface.Growth	Absent	pdriver=6e-4	2.30488
50	326	3	20.3734	306822	saturated	Surface.Growth	Absent	pdriver=6e-4	2.34969
60	570	4	26.9397	306822	saturated	Surface.Growth	Absent	pdriver=6e-4	2.34035
70	1007	5	35.8072	306822	saturated	Surface.Growth	Absent	pdriver=6e-4	2.87885
80	1905	6	49.2496	306822	saturated	Surface.Growth	Absent	pdriver=6e-4	3.71706
90	3130	8	63.1288	306822	saturated	Surface.Growth	Absent	pdriver=6e-4	4.26198
100	4960	9	79.4687	306822	saturated	Surface.Growth	Absent	pdriver=6e-4	4.72782
110	7608	10	98.4216	306822	saturated	Surface.Growth	Absent	pdriver=6e-4	5.06217
120	10753	8	117.009	306822	saturated	Surface.Growth	Absent	pdriver=6e-4	5.30326
125	12706	8	127.192	306822	saturated	Surface.Growth	Absent	pdriver=6e-4	5.39902
10	3	1	1.95441	30659	saturated	Surface.Growth	Absent	pdriver=6e-4	2
20	20	2	5.04627	30659	saturated	Surface.Growth	Absent	pdriver=6e-4	2.05
30	88	4	10.5851	30659	saturated	Surface.Growth	Absent	pdriver=6e-4	2.03409
40	201	2	15.9975	30659	saturated	Surface.Growth	Absent	pdriver=6e-4	2.03483
50	371	2	21.7341	30659	saturated	Surface.Growth	Absent	pdriver=6e-4	2.05121
60	750	5	30.9019	30659	saturated	Surface.Growth	Absent	pdriver=6e-4	2.672
70	1603	3	45.1775	30659	saturated	Surface.Growth	Absent	pdriver=6e-4	3.3718
80	3224	7	64.0697	30659	saturated	Surface.Growth	Absent	pdriver=6e-4	3.95627
90	5463	7	83.4009	30659	saturated	Surface.Growth	Absent	pdriver=6e-4	4.29892
100	8199	10	102.173	30659	saturated	Surface.Growth	Absent	pdriver=6e-4	4.48579
110	11484	9	120.921	30659	saturated	Surface.Growth	Absent	pdriver=6e-4	4.62313
113	12547	8	126.394	30659	saturated	Surface.Growth	Absent	pdriver=6e-4	4.65761
10	4	1	2.25676	192632	saturated	Surface.Growth	Absent	pdriver=6e-4	2
20	22	2	5.29257	192632	saturated	Surface.Growth	Absent	pdriver=6e-4	2.09091
30	83	3	10.28	192632	saturated	Surface.Growth	Absent	pdriver=6e-4	2.04819
40	200	2	15.9577	192632	saturated	Surface.Growth	Absent	pdriver=6e-4	2.035
50	381	2	22.0251	192632	saturated	Surface.Growth	Absent	pdriver=6e-4	2.06037
60	622	2	28.1417	192632	saturated	Surface.Growth	Absent	pdriver=6e-4	2.07235
70	933	4	34.4664	192632	saturated	Surface.Growth	Absent	pdriver=6e-4	2.16613
80	1398	5	42.1899	192632	saturated	Surface.Growth	Absent	pdriver=6e-4	2.51645
90	2195	11	52.8655	192632	saturated	Surface.Growth	Absent	pdriver=6e-4	3.27973
100	3768	13	69.2645	192632	saturated	Surface.Growth	Absent	pdriver=6e-4	4.35085
110	5902	12	86.6871	192632	saturated	Surface.Growth	Absent	pdriver=6e-4	5.10844
120	9019	10	107.16	192632	saturated	Surface.Growth	Absent	pdriver=6e-4	5.6371
129	12218	12	124.725	192632	saturated	Surface.Growth	Absent	pdriver=6e-4	5.95809
10	1	1	1.12838	236012	saturated	Surface.Growth	Absent	pdriver=6e-4	2
20	15	2	4.37019	236012	saturated	Surface.Growth	Absent	pdriver=6e-4	2.06667
30	72	2	9.57461	236012	saturated	Surface.Growth	Absent	pdriver=6e-4	2.09722
40	185	5	15.3476	236012	saturated	Surface.Growth	Absent	pdriver=6e-4	2.11351
50	349	4	21.0799	236012	saturated	Surface.Growth	Absent	pdriver=6e-4	2.1404
60	584	7	27.2685	236012	saturated	Surface.Growth	Absent	pdriver=6e-4	2.19863
70	948	8	34.7424	236012	saturated	Surface.Growth	Absent	pdriver=6e-4	2.42405
80	1625	9	45.4864	236012	saturated	Surface.Growth	Absent	pdriver=6e-4	2.85846
90	2731	11	58.9679	236012	saturated	Surface.Growth	Absent	pdriver=6e-4	3.47748
100	4547	9	76.0882	236012	saturated	Surface.Growth	Absent	pdriver=6e-4	4.03541
110	6963	11	94.1571	236012	saturated	Surface.Growth	Absent	pdriver=6e-4	4.40859
120	10149	10	113.675	236012	saturated	Surface.Growth	Absent	pdriver=6e-4	4.66174
129	13190	10	129.592	236012	saturated	Surface.Growth	Absent	pdriver=6e-4	4.82077
10	3	1	1.95441	7981	saturated	Surface.Growth	Absent	pdriver=6e-4	2
20	38	3	6.9558	7981	saturated	Surface.Growth	Absent	pdriver=6e-4	2.05263
30	107	3	11.672	7981	saturated	Surface.Growth	Absent	pdriver=6e-4	2.06542
40	246	3	17.6979	7981	saturated	Surface.Growth	Absent	pdriver=6e-4	2.04878
50	429	3	23.3713	7981	saturated	Surface.Growth	Absent	pdriver=6e-4	2.06527
60	735	4	30.5914	7981	saturated	Surface.Growth	Absent	pdriver=6e-4	2.30884
70	1235	6	39.6541	7981	saturated	Surface.Growth	Absent	pdriver=6e-4	2.91579
80	2128	8	52.0524	7981	saturated	Surface.Growth	Absent	pdriver=6e-4	3.59633
90	3415	6	65.9402	7981	saturated	Surface.Growth	Absent	pdriver=6e-4	4.14348
100	5258	7	81.8211	7981	saturated	Surface.Growth	Absent	pdriver=6e-4	4.54679
110	7683	6	98.9055	7981	saturated	Surface.Growth	Absent	pdriver=6e-4	4.81205
120	10507	7	115.663	7981	saturated	Surface.Growth	Absent	pdriver=6e-4	5.02855
124	11913	6	123.159	7981	saturated	Surface.Growth	Absent	pdriver=6e-4	5.10039
10	5	1	2.52313	234647	saturated	Surface.Growth	Absent	pdriver=6e-4	2
20	28	2	5.97082	234647	saturated	Surface.Growth	Absent	pdriver=6e-4	2.03571
30	124	2	12.5651	234647	saturated	Surface.Growth	Absent	pdriver=6e-4	2.95161
40	423	4	23.2073	234647	saturated	Surface.Growth	Absent	pdriver=6e-4	3.95981
50	1159	5	38.4146	234647	saturated	Surface.Growth	Absent	pdriver=6e-4	4.64107
60	2530	6	56.7565	234647	saturated	Surface.Growth	Absent	pdriver=6e-4	5.02253
70	4305	5	74.0358	234647	saturated	Surface.Growth	Absent	pdriver=6e-4	5.24088
80	6562	5	91.4057	234647	saturated	Surface.Growth	Absent	pdriver=6e-4	5.38388
90	9445	6	109.662	234647	saturated	Surface.Growth	Absent	pdriver=6e-4	5.49529
98	12140	5	124.327	234647	saturated	Surface.Growth	Absent	pdriver=6e-4	5.5855
10	8	1	3.19154	192532	saturated	Surface.Growth	Absent	pdriver=6e-4	2
20	27	2	5.86323	192532	saturated	Surface.Growth	Absent	pdriver=6e-4	2.03704
30	88	4	10.5851	192532	saturated	Surface.Growth	Absent	pdriver=6e-4	2.04545
40	203	2	16.0769	192532	saturated	Surface.Growth	Absent	pdriver=6e-4	2.08867
50	385	2	22.1404	192532	saturated	Surface.Growth	Absent	pdriver=6e-4	2.13506
60	616	2	28.0056	192532	saturated	Surface.Growth	Absent	pdriver=6e-4	2.16558
70	918	3	34.1882	192532	saturated	Surface.Growth	Absent	pdriver=6e-4	2.22985
80	1308	6	40.8093	192532	saturated	Surface.Growth	Absent	pdriver=6e-4	2.30199
90	1771	7	47.4859	192532	saturated	Surface.Growth	Absent	pdriver=6e-4	2.40373
100	2372	8	54.9557	192532	saturated	Surface.Growth	Absent	pdriver=6e-4	2.52951
110	3577	11	67.4861	192532	saturated	Surface.Growth	Absent	pdriver=6e-4	3.13
120	5737	9	85.4668	192532	saturated	Surface.Growth	Absent	pdriver=6e-4	3.80146
130	8319	9	102.918	192532	saturated	Surface.Growth	Absent	pdriver=6e-4	4.279
139	11213	9	119.486	192532	saturated	Surface.Growth	Absent	pdriver=6e-4	4.59538
20	5	1	2.52313	306838	saturated	Surface.Growth	Absent	pdriver=6e-4	2
30	16	1	4.51352	306838	saturated	Surface.Growth	Absent	pdriver=6e-4	2
40	60	2	8.74039	306838	saturated	Surface.Growth	Absent	pdriver=6e-4	2.01667
50	169	2	14.6689	306838	saturated	Surface.Growth	Absent	pdriver=6e-4	2.01775
60	326	1	20.3734	306838	saturated	Surface.Growth	Absent	pdriver=6e-4	2.03067
70	566	2	26.845	306838	saturated	Surface.Growth	Absent	pdriver=6e-4	2.0371
80	871	4	33.3015	306838	saturated	Surface.Growth	Absent	pdriver=6e-4	2.08037
90	1279	6	40.3543	306838	saturated	Surface.Growth	Absent	pdriver=6e-4	2.25958
100	2414	6	55.4401	306838	saturated	Surface.Growth	Absent	pdriver=6e-4	3.32063
110	4097	7	72.2251	306838	saturated	Surface.Growth	Absent	pdriver=6e-4	3.99561
120	6463	7	90.7135	306838	saturated	Surface.Growth	Absent	pdriver=6e-4	4.48027
130	9430	7	109.575	306838	saturated	Surface.Growth	Absent	pdriver=6e-4	4.76405
137	11696	6	122.032	306838	saturated	Surface.Growth	Absent	pdriver=6e-4	4.92536
10	3	1	1.95441	29227	saturated	Surface.Growth	Absent	pdriver=6e-4	2
20	17	1	4.65243	29227	saturated	Surface.Growth	Absent	pdriver=6e-4	2
30	82	3	10.2179	29227	saturated	Surface.Growth	Absent	pdriver=6e-4	2.12195
40	192	4	15.6353	29227	saturated	Surface.Growth	Absent	pdriver=6e-4	2.13542
50	436	5	23.5612	29227	saturated	Surface.Growth	Absent	pdriver=6e-4	2.52064
60	947	9	34.724	29227	saturated	Surface.Growth	Absent	pdriver=6e-4	3.13939
70	1750	12	47.2035	29227	saturated	Surface.Growth	Absent	pdriver=6e-4	3.60229
80	3047	11	62.2861	29227	saturated	Surface.Growth	Absent	pdriver=6e-4	3.96423
90	4893	8	78.9301	29227	saturated	Surface.Growth	Absent	pdriver=6e-4	4.21541
100	7220	8	95.879	29227	saturated	Surface.Growth	Absent	pdriver=6e-4	4.42078
110	10148	7	113.67	29227	saturated	Surface.Growth	Absent	pdriver=6e-4	4.57696
117	12597	7	126.645	29227	saturated	Surface.Growth	Absent	pdriver=6e-4	4.67826
20	2	1	1.59577	31961	saturated	Surface.Growth	Absent	pdriver=6e-4	2
30	32	1	6.38308	31961	saturated	Surface.Growth	Absent	pdriver=6e-4	2
40	118	2	12.2573	31961	saturated	Surface.Growth	Absent	pdriver=6e-4	2.0339
50	251	2	17.8769	31961	saturated	Surface.Growth	Absent	pdriver=6e-4	2.03586
60	473	2	24.5406	31961	saturated	Surface.Growth	Absent	pdriver=6e-4	2.05497
70	732	3	30.5289	31961	saturated	Surface.Growth	Absent	pdriver=6e-4	2.15847
80	1372	3	41.7957	31961	saturated	Surface.Growth	Absent	pdriver=6e-4	2.77551
90	2298	6	54.0916	31961	saturated	Surface.Growth	Absent	pdriver=6e-4	3.15057
100	3664	3	68.3019	31961	saturated	Surface.Growth	Absent	pdriver=6e-4	3.53957
110	5424	5	83.1027	31961	saturated	Surface.Growth	Absent	pdriver=6e-4	3.83831
120	7724	6	99.1691	31961	saturated	Surface.Growth	Absent	pdriver=6e-4	4.11872
130	10621	6	116.289	31961	saturated	Surface.Growth	Absent	pdriver=6e-4	4.38575
133	11557	6	121.305	31961	saturated	Surface.Growth	Absent	pdriver=6e-4	4.4502
10	4	1	2.25676	435229	saturated	Surface.Growth	Absent	pdriver=6e-4	2
20	23	1	5.41152	435229	saturated	Surface.Growth	Absent	pdriver=6e-4	2
30	107	1	11.672	435229	saturated	Surface.Growth	Absent	pdriver=6e-4	2
40	243	1	17.5897	435229	saturated	Surface.Growth	Absent	pdriver=6e-4	2.01235
50	425	2	23.2621	435229	saturated	Surface.Growth	Absent	pdriver=6e-4	2.03059
60	681	2	29.4462	435229	saturated	Surface.Growth	Absent	pdriver=6e-4	2.04699
70	1022	3	36.0729	435229	saturated	Surface.Growth	Absent	pdriver=6e-4	2.08121
80	1431	5	42.685	435229	saturated	Surface.Growth	Absent	pdriver=6e-4	2.10832
90	1899	5	49.172	435229	saturated	Surface.Growth	Absent	pdriver=6e-4	2.12059
100	2487	5	56.2721	435229	saturated	Surface.Growth	Absent	pdriver=6e-4	2.21029
110	3393	5	65.7275	435229	saturated	Surface.Growth	Absent	pdriver=6e-4	2.48659
120	5085	7	80.4638	435229	saturated	Surface.Growth	Absent	pdriver=6e-4	2.9705
130	7644	7	98.6542	435229	saturated	Surface.Growth	Absent	pdriver=6e-4	3.45931
140	10906	7	117.839	435229	saturated	Surface.Growth	Absent	pdriver=6e-4	3.82047
143	11954	7	123.371	435229	saturated	Surface.Growth	Absent	pdriver=6e-4	3.90346
10	5	1	2.52313	234657	saturated	Surface.Growth	Absent	pdriver=6e-4	2
20	33	1	6.48204	234657	saturated	Surface.Growth	Absent	pdriver=6e-4	2
30	114	1	12.0478	234657	saturated	Surface.Growth	Absent	pdriver=6e-4	2.03509
40	240	1	17.4808	234657	saturated	Surface.Growth	Absent	pdriver=6e-4	2.0375
50	430	1	23.3986	234657	saturated	Surface.Growth	Absent	pdriver=6e-4	2.03488
60	681	2	29.4462	234657	saturated	Surface.Growth	Absent	pdriver=6e-4	2.07489
70	1004	3	35.7538	234657	saturated	Surface.Growth	Absent	pdriver=6e-4	2.13048
80	1398	5	42.1899	234657	saturated	Surface.Growth	Absent	pdriver=6e-4	2.16309
90	1840	6	48.4021	234657	saturated	Surface.Growth	Absent	pdriver=6e-4	2.20163
100	2375	6	54.9904	234657	saturated	Surface.Growth	Absent	pdriver=6e-4	2.27874
110	3196	9	63.7909	234657	saturated	Surface.Growth	Absent	pdriver=6e-4	2.52065
120	4761	10	77.8582	234657	saturated	Surface.Growth	Absent	pdriver=6e-4	3.01281
130	7338	15	96.6594	234657	saturated	Surface.Growth	Absent	pdriver=6e-4	3.51336
140	10571	17	116.015	234657	saturated	Surface.Growth	Absent	pdriver=6e-4	3.88175
145	12467	17	125.99	234657	saturated	Surface.Growth	Absent	pdriver=6e-4	4.02527

## Sheet: SourceDataFig5cii
t	SliceSize	MacroSubcloneNumber	SliceDiameter	SimID	Driver.Advantage.Model	Growth.Mode	Necrosis.Condition	Driver.Acquisition.Rate	DriverNumberSliceAverage
10	3	1	1.95	423435	saturated	Surface.Growth	Present	pdriver=6e-4	2
20	17	1	4.65	423435	saturated	Surface.Growth	Present	pdriver=6e-4	2
30	74	1	9.71	423435	saturated	Surface.Growth	Present	pdriver=6e-4	2
40	192	1	15.64	423435	saturated	Surface.Growth	Present	pdriver=6e-4	2.01
50	367	1	21.62	423435	saturated	Surface.Growth	Present	pdriver=6e-4	2.01
60	595	1	27.52	423435	saturated	Surface.Growth	Present	pdriver=6e-4	2.02
70	885	1	33.57	423435	saturated	Surface.Growth	Present	pdriver=6e-4	2.04
80	1264	1	40.12	423435	saturated	Surface.Growth	Present	pdriver=6e-4	2.06
90	1703	2	46.57	423435	saturated	Surface.Growth	Present	pdriver=6e-4	2.07
100	2505	4	56.48	423435	saturated	Surface.Growth	Present	pdriver=6e-4	2.59
110	3842	5	69.94	423435	saturated	Surface.Growth	Present	pdriver=6e-4	3.47
120	5762	7	85.65	423435	saturated	Surface.Growth	Present	pdriver=6e-4	4.21
130	8400	6	103.42	423435	saturated	Surface.Growth	Present	pdriver=6e-4	4.68
137	10880	7	117.7	423435	saturated	Surface.Growth	Present	pdriver=6e-4	4.99
10	4	1	2.26	424275	saturated	Surface.Growth	Present	pdriver=6e-4	2
20	16	1	4.51	424275	saturated	Surface.Growth	Present	pdriver=6e-4	2
30	63	1	8.96	424275	saturated	Surface.Growth	Present	pdriver=6e-4	2
40	165	4	14.49	424275	saturated	Surface.Growth	Present	pdriver=6e-4	2.05
50	342	3	20.87	424275	saturated	Surface.Growth	Present	pdriver=6e-4	2.07
60	574	3	27.03	424275	saturated	Surface.Growth	Present	pdriver=6e-4	2.06
70	866	2	33.21	424275	saturated	Surface.Growth	Present	pdriver=6e-4	2.06
80	1389	2	42.05	424275	saturated	Surface.Growth	Present	pdriver=6e-4	2.4
90	2279	8	53.87	424275	saturated	Surface.Growth	Present	pdriver=6e-4	3.11
100	3616	9	67.85	424275	saturated	Surface.Growth	Present	pdriver=6e-4	3.82
110	5899	11	86.67	424275	saturated	Surface.Growth	Present	pdriver=6e-4	4.43
120	9042	11	107.3	424275	saturated	Surface.Growth	Present	pdriver=6e-4	5.15
128	11810	9	122.63	424275	saturated	Surface.Growth	Present	pdriver=6e-4	5.35
10	2	1	1.6	423364	saturated	Surface.Growth	Present	pdriver=6e-4	2
20	22	2	5.29	423364	saturated	Surface.Growth	Present	pdriver=6e-4	2.36
30	87	2	10.52	423364	saturated	Surface.Growth	Present	pdriver=6e-4	2.24
40	221	2	16.77	423364	saturated	Surface.Growth	Present	pdriver=6e-4	2.25
50	406	2	22.74	423364	saturated	Surface.Growth	Present	pdriver=6e-4	2.27
60	663	3	29.05	423364	saturated	Surface.Growth	Present	pdriver=6e-4	2.29
70	970	3	35.14	423364	saturated	Surface.Growth	Present	pdriver=6e-4	2.32
80	1340	4	41.31	423364	saturated	Surface.Growth	Present	pdriver=6e-4	2.37
90	1827	6	48.23	423364	saturated	Surface.Growth	Present	pdriver=6e-4	2.43
100	2383	8	55.08	423364	saturated	Surface.Growth	Present	pdriver=6e-4	2.48
110	3021	8	62.02	423364	saturated	Surface.Growth	Present	pdriver=6e-4	2.59
120	4173	9	72.89	423364	saturated	Surface.Growth	Present	pdriver=6e-4	3.2
130	6216	9	88.96	423364	saturated	Surface.Growth	Present	pdriver=6e-4	4.24
140	9022	9	107.18	423364	saturated	Surface.Growth	Present	pdriver=6e-4	5.12
149	12424	8	125.77	423364	saturated	Surface.Growth	Present	pdriver=6e-4	5.6
10	3	1	1.95	388310	saturated	Surface.Growth	Present	pdriver=6e-4	2
20	27	1	5.86	388310	saturated	Surface.Growth	Present	pdriver=6e-4	2
30	88	2	10.59	388310	saturated	Surface.Growth	Present	pdriver=6e-4	2.03
40	206	3	16.2	388310	saturated	Surface.Growth	Present	pdriver=6e-4	2.04
50	381	4	22.03	388310	saturated	Surface.Growth	Present	pdriver=6e-4	2.05
60	636	2	28.46	388310	saturated	Surface.Growth	Present	pdriver=6e-4	2.08
70	949	5	34.76	388310	saturated	Surface.Growth	Present	pdriver=6e-4	2.11
80	1608	9	45.25	388310	saturated	Surface.Growth	Present	pdriver=6e-4	2.71
90	2740	9	59.07	388310	saturated	Surface.Growth	Present	pdriver=6e-4	3.35
100	4721	7	77.53	388310	saturated	Surface.Growth	Present	pdriver=6e-4	4.01
110	7547	9	98.03	388310	saturated	Surface.Growth	Present	pdriver=6e-4	4.57
120	11163	8	119.22	388310	saturated	Surface.Growth	Present	pdriver=6e-4	5.01
123	12274	8	125.01	388310	saturated	Surface.Growth	Present	pdriver=6e-4	5.05
10	2	1	1.6	189343	saturated	Surface.Growth	Present	pdriver=6e-4	2
20	10	1	3.57	189343	saturated	Surface.Growth	Present	pdriver=6e-4	2
30	57	1	8.52	189343	saturated	Surface.Growth	Present	pdriver=6e-4	2
40	171	4	14.76	189343	saturated	Surface.Growth	Present	pdriver=6e-4	2.09
50	331	4	20.53	189343	saturated	Surface.Growth	Present	pdriver=6e-4	2.2
60	600	4	27.64	189343	saturated	Surface.Growth	Present	pdriver=6e-4	2.41
70	1000	4	35.68	189343	saturated	Surface.Growth	Present	pdriver=6e-4	2.76
80	1670	6	46.11	189343	saturated	Surface.Growth	Present	pdriver=6e-4	3.32
90	2731	8	58.97	189343	saturated	Surface.Growth	Present	pdriver=6e-4	3.96
100	4417	10	74.99	189343	saturated	Surface.Growth	Present	pdriver=6e-4	4.56
110	6823	9	93.21	189343	saturated	Surface.Growth	Present	pdriver=6e-4	5.21
120	9837	9	111.91	189343	saturated	Surface.Growth	Present	pdriver=6e-4	5.55
126	11893	8	123.06	189343	saturated	Surface.Growth	Present	pdriver=6e-4	5.67
10	9	1	3.39	422439	saturated	Surface.Growth	Present	pdriver=6e-4	2
20	39	1	7.05	422439	saturated	Surface.Growth	Present	pdriver=6e-4	2
30	136	4	13.16	422439	saturated	Surface.Growth	Present	pdriver=6e-4	2.06
40	256	2	18.05	422439	saturated	Surface.Growth	Present	pdriver=6e-4	2.05
50	455	2	24.07	422439	saturated	Surface.Growth	Present	pdriver=6e-4	2.05
60	718	2	30.24	422439	saturated	Surface.Growth	Present	pdriver=6e-4	2.08
70	1059	4	36.72	422439	saturated	Surface.Growth	Present	pdriver=6e-4	2.16
80	1526	6	44.08	422439	saturated	Surface.Growth	Present	pdriver=6e-4	2.31
90	2131	8	52.09	422439	saturated	Surface.Growth	Present	pdriver=6e-4	2.59
100	3605	13	67.75	422439	saturated	Surface.Growth	Present	pdriver=6e-4	3.52
110	5761	13	85.65	422439	saturated	Surface.Growth	Present	pdriver=6e-4	4.45
120	8657	14	104.99	422439	saturated	Surface.Growth	Present	pdriver=6e-4	5.08
130	12056	11	123.9	422439	saturated	Surface.Growth	Present	pdriver=6e-4	5.38
131	12398	11	125.64	422439	saturated	Surface.Growth	Present	pdriver=6e-4	5.39
10	1	1	1.13	223452	saturated	Surface.Growth	Present	pdriver=6e-4	2
20	13	1	4.07	223452	saturated	Surface.Growth	Present	pdriver=6e-4	2
30	63	4	8.96	223452	saturated	Surface.Growth	Present	pdriver=6e-4	2.06
40	160	3	14.27	223452	saturated	Surface.Growth	Present	pdriver=6e-4	2.04
50	320	2	20.19	223452	saturated	Surface.Growth	Present	pdriver=6e-4	2.03
60	535	1	26.1	223452	saturated	Surface.Growth	Present	pdriver=6e-4	2.04
70	824	1	32.39	223452	saturated	Surface.Growth	Present	pdriver=6e-4	2.05
80	1189	3	38.91	223452	saturated	Surface.Growth	Present	pdriver=6e-4	2.07
90	1626	4	45.5	223452	saturated	Surface.Growth	Present	pdriver=6e-4	2.08
100	2243	5	53.44	223452	saturated	Surface.Growth	Present	pdriver=6e-4	2.24
110	3452	7	66.3	223452	saturated	Surface.Growth	Present	pdriver=6e-4	2.9
120	5469	8	83.45	223452	saturated	Surface.Growth	Present	pdriver=6e-4	3.8
130	8080	9	101.43	223452	saturated	Surface.Growth	Present	pdriver=6e-4	4.49
140	11370	12	120.32	223452	saturated	Surface.Growth	Present	pdriver=6e-4	4.94
144	13045	10	128.88	223452	saturated	Surface.Growth	Present	pdriver=6e-4	5.07
10	2	1	1.6	182370	saturated	Surface.Growth	Present	pdriver=6e-4	2
20	14	1	4.22	182370	saturated	Surface.Growth	Present	pdriver=6e-4	2
30	77	4	9.9	182370	saturated	Surface.Growth	Present	pdriver=6e-4	2.04
40	188	5	15.47	182370	saturated	Surface.Growth	Present	pdriver=6e-4	2.07
50	368	4	21.65	182370	saturated	Surface.Growth	Present	pdriver=6e-4	2.1
60	616	4	28.01	182370	saturated	Surface.Growth	Present	pdriver=6e-4	2.12
70	922	4	34.26	182370	saturated	Surface.Growth	Present	pdriver=6e-4	2.14
80	1314	6	40.9	182370	saturated	Surface.Growth	Present	pdriver=6e-4	2.16
90	1983	9	50.25	182370	saturated	Surface.Growth	Present	pdriver=6e-4	2.55
100	3058	6	62.4	182370	saturated	Surface.Growth	Present	pdriver=6e-4	3.14
110	4815	10	78.3	182370	saturated	Surface.Growth	Present	pdriver=6e-4	3.76
120	7582	9	98.25	182370	saturated	Surface.Growth	Present	pdriver=6e-4	4.44
130	10954	6	118.1	182370	saturated	Surface.Growth	Present	pdriver=6e-4	4.91
131	11308	6	119.99	182370	saturated	Surface.Growth	Present	pdriver=6e-4	4.93
20	14	1	4.22	189814	saturated	Surface.Growth	Present	pdriver=6e-4	2
30	56	1	8.44	189814	saturated	Surface.Growth	Present	pdriver=6e-4	2
40	152	2	13.91	189814	saturated	Surface.Growth	Present	pdriver=6e-4	2.02
50	315	3	20.03	189814	saturated	Surface.Growth	Present	pdriver=6e-4	2.04
60	555	2	26.58	189814	saturated	Surface.Growth	Present	pdriver=6e-4	2.07
70	841	2	32.72	189814	saturated	Surface.Growth	Present	pdriver=6e-4	2.09
80	1196	3	39.02	189814	saturated	Surface.Growth	Present	pdriver=6e-4	2.11
90	1841	7	48.42	189814	saturated	Surface.Growth	Present	pdriver=6e-4	2.57
100	3041	12	62.22	189814	saturated	Surface.Growth	Present	pdriver=6e-4	3.63
110	5117	12	80.72	189814	saturated	Surface.Growth	Present	pdriver=6e-4	4.65
120	7716	11	99.12	189814	saturated	Surface.Growth	Present	pdriver=6e-4	5.25
130	11045	9	118.59	189814	saturated	Surface.Growth	Present	pdriver=6e-4	5.52
131	11381	9	120.38	189814	saturated	Surface.Growth	Present	pdriver=6e-4	5.53
20	3	1	1.95	178439	saturated	Surface.Growth	Present	pdriver=6e-4	2
30	31	1	6.28	178439	saturated	Surface.Growth	Present	pdriver=6e-4	2
40	101	3	11.34	178439	saturated	Surface.Growth	Present	pdriver=6e-4	2.1
50	233	3	17.22	178439	saturated	Surface.Growth	Present	pdriver=6e-4	2.15
60	424	5	23.23	178439	saturated	Surface.Growth	Present	pdriver=6e-4	2.17
70	656	5	28.9	178439	saturated	Surface.Growth	Present	pdriver=6e-4	2.19
80	956	4	34.89	178439	saturated	Surface.Growth	Present	pdriver=6e-4	2.21
90	1452	6	43	178439	saturated	Surface.Growth	Present	pdriver=6e-4	2.54
100	2303	7	54.15	178439	saturated	Surface.Growth	Present	pdriver=6e-4	3.13
110	3731	11	68.92	178439	saturated	Surface.Growth	Present	pdriver=6e-4	3.75
120	5603	10	84.46	178439	saturated	Surface.Growth	Present	pdriver=6e-4	4.3
130	8219	11	102.3	178439	saturated	Surface.Growth	Present	pdriver=6e-4	4.79
140	11376	10	120.35	178439	saturated	Surface.Growth	Present	pdriver=6e-4	5.09
143	12448	10	125.89	178439	saturated	Surface.Growth	Present	pdriver=6e-4	5.18
30	7	1	2.99	188972	saturated	Surface.Growth	Present	pdriver=6e-4	2
40	53	2	8.21	188972	saturated	Surface.Growth	Present	pdriver=6e-4	2.02
50	146	1	13.63	188972	saturated	Surface.Growth	Present	pdriver=6e-4	2.03
60	274	3	18.68	188972	saturated	Surface.Growth	Present	pdriver=6e-4	2.05
70	472	4	24.51	188972	saturated	Surface.Growth	Present	pdriver=6e-4	2.09
80	740	4	30.7	188972	saturated	Surface.Growth	Present	pdriver=6e-4	2.13
90	1052	4	36.6	188972	saturated	Surface.Growth	Present	pdriver=6e-4	2.14
100	1418	5	42.49	188972	saturated	Surface.Growth	Present	pdriver=6e-4	2.16
110	1918	7	49.42	188972	saturated	Surface.Growth	Present	pdriver=6e-4	2.34
120	2758	8	59.26	188972	saturated	Surface.Growth	Present	pdriver=6e-4	2.88
130	4293	9	73.93	188972	saturated	Surface.Growth	Present	pdriver=6e-4	3.64
140	6335	13	89.81	188972	saturated	Surface.Growth	Present	pdriver=6e-4	4.28
150	9364	12	109.19	188972	saturated	Surface.Growth	Present	pdriver=6e-4	4.78
155	11222	11	119.53	188972	saturated	Surface.Growth	Present	pdriver=6e-4	4.95
20	2	1	1.6	421875	saturated	Surface.Growth	Present	pdriver=6e-4	2
30	77	2	9.9	421875	saturated	Surface.Growth	Present	pdriver=6e-4	2.01
40	194	1	15.72	421875	saturated	Surface.Growth	Present	pdriver=6e-4	2.02
50	386	2	22.17	421875	saturated	Surface.Growth	Present	pdriver=6e-4	2.06
60	626	2	28.23	421875	saturated	Surface.Growth	Present	pdriver=6e-4	2.11
70	942	5	34.63	421875	saturated	Surface.Growth	Present	pdriver=6e-4	2.17
80	1338	4	41.27	421875	saturated	Surface.Growth	Present	pdriver=6e-4	2.26
90	1864	8	48.72	421875	saturated	Surface.Growth	Present	pdriver=6e-4	2.49
100	2664	9	58.24	421875	saturated	Surface.Growth	Present	pdriver=6e-4	2.89
110	3685	11	68.5	421875	saturated	Surface.Growth	Present	pdriver=6e-4	3.28
120	5175	10	81.17	421875	saturated	Surface.Growth	Present	pdriver=6e-4	3.75
130	7488	11	97.64	421875	saturated	Surface.Growth	Present	pdriver=6e-4	4.26
140	10750	11	116.99	421875	saturated	Surface.Growth	Present	pdriver=6e-4	4.76
144	12278	12	125.03	421875	saturated	Surface.Growth	Present	pdriver=6e-4	5
10	2	1	1.6	222789	saturated	Surface.Growth	Present	pdriver=6e-4	2
20	18	1	4.79	222789	saturated	Surface.Growth	Present	pdriver=6e-4	2
30	89	5	10.65	222789	saturated	Surface.Growth	Present	pdriver=6e-4	2.11
40	225	2	16.93	222789	saturated	Surface.Growth	Present	pdriver=6e-4	2.07
50	418	2	23.07	222789	saturated	Surface.Growth	Present	pdriver=6e-4	2.08
60	674	4	29.29	222789	saturated	Surface.Growth	Present	pdriver=6e-4	2.12
70	1118	6	37.73	222789	saturated	Surface.Growth	Present	pdriver=6e-4	2.43
80	2082	7	51.49	222789	saturated	Surface.Growth	Present	pdriver=6e-4	3.15
90	3675	8	68.4	222789	saturated	Surface.Growth	Present	pdriver=6e-4	3.94
100	5825	7	86.12	222789	saturated	Surface.Growth	Present	pdriver=6e-4	4.56
110	8575	6	104.49	222789	saturated	Surface.Growth	Present	pdriver=6e-4	4.94
120	12199	6	124.63	222789	saturated	Surface.Growth	Present	pdriver=6e-4	5.16
122	12959	6	128.45	222789	saturated	Surface.Growth	Present	pdriver=6e-4	5.19
10	2	1	1.6	422021	saturated	Surface.Growth	Present	pdriver=6e-4	2
20	11	2	3.74	422021	saturated	Surface.Growth	Present	pdriver=6e-4	2.09
30	58	3	8.59	422021	saturated	Surface.Growth	Present	pdriver=6e-4	2.07
40	177	7	15.01	422021	saturated	Surface.Growth	Present	pdriver=6e-4	2.17
50	338	5	20.74	422021	saturated	Surface.Growth	Present	pdriver=6e-4	2.23
60	567	6	26.87	422021	saturated	Surface.Growth	Present	pdriver=6e-4	2.37
70	993	8	35.56	422021	saturated	Surface.Growth	Present	pdriver=6e-4	3.03
80	1860	10	48.66	422021	saturated	Surface.Growth	Present	pdriver=6e-4	4.02
90	3292	11	64.74	422021	saturated	Surface.Growth	Present	pdriver=6e-4	4.97
100	5292	12	82.09	422021	saturated	Surface.Growth	Present	pdriver=6e-4	5.61
110	8192	10	102.13	422021	saturated	Surface.Growth	Present	pdriver=6e-4	6.06
120	11403	7	120.49	422021	saturated	Surface.Growth	Present	pdriver=6e-4	6.24
122	12089	6	124.07	422021	saturated	Surface.Growth	Present	pdriver=6e-4	6.29
20	16	1	4.51	182480	saturated	Surface.Growth	Present	pdriver=6e-4	2
30	59	2	8.67	182480	saturated	Surface.Growth	Present	pdriver=6e-4	2.02
40	155	2	14.05	182480	saturated	Surface.Growth	Present	pdriver=6e-4	2.03
50	315	3	20.03	182480	saturated	Surface.Growth	Present	pdriver=6e-4	2.08
60	552	5	26.51	182480	saturated	Surface.Growth	Present	pdriver=6e-4	2.21
70	1003	6	35.74	182480	saturated	Surface.Growth	Present	pdriver=6e-4	2.66
80	1778	9	47.58	182480	saturated	Surface.Growth	Present	pdriver=6e-4	3.13
90	2964	10	61.43	182480	saturated	Surface.Growth	Present	pdriver=6e-4	3.63
100	4785	10	78.05	182480	saturated	Surface.Growth	Present	pdriver=6e-4	4.15
110	7348	6	96.73	182480	saturated	Surface.Growth	Present	pdriver=6e-4	4.71
120	10606	5	116.21	182480	saturated	Surface.Growth	Present	pdriver=6e-4	5.05
123	11582	5	121.44	182480	saturated	Surface.Growth	Present	pdriver=6e-4	5.08
10	3	1	1.95	220117	saturated	Surface.Growth	Present	pdriver=6e-4	2
20	20	1	5.05	220117	saturated	Surface.Growth	Present	pdriver=6e-4	2
30	73	1	9.64	220117	saturated	Surface.Growth	Present	pdriver=6e-4	2
40	197	2	15.84	220117	saturated	Surface.Growth	Present	pdriver=6e-4	2.03
50	372	2	21.76	220117	saturated	Surface.Growth	Present	pdriver=6e-4	2.05
60	580	3	27.17	220117	saturated	Surface.Growth	Present	pdriver=6e-4	2.05
70	885	2	33.57	220117	saturated	Surface.Growth	Present	pdriver=6e-4	2.06
80	1271	3	40.23	220117	saturated	Surface.Growth	Present	pdriver=6e-4	2.09
90	1726	4	46.88	220117	saturated	Surface.Growth	Present	pdriver=6e-4	2.15
100	2418	4	55.49	220117	saturated	Surface.Growth	Present	pdriver=6e-4	2.38
110	3460	6	66.37	220117	saturated	Surface.Growth	Present	pdriver=6e-4	2.82
120	5290	9	82.07	220117	saturated	Surface.Growth	Present	pdriver=6e-4	3.48
130	7824	8	99.81	220117	saturated	Surface.Growth	Present	pdriver=6e-4	4.18
140	11400	7	120.48	220117	saturated	Surface.Growth	Present	pdriver=6e-4	4.73
142	12285	8	125.07	220117	saturated	Surface.Growth	Present	pdriver=6e-4	4.77
10	9	1	3.39	190105	saturated	Surface.Growth	Present	pdriver=6e-4	2
20	49	2	7.9	190105	saturated	Surface.Growth	Present	pdriver=6e-4	2.02
30	142	5	13.45	190105	saturated	Surface.Growth	Present	pdriver=6e-4	2.19
40	313	7	19.96	190105	saturated	Surface.Growth	Present	pdriver=6e-4	2.28
50	523	7	25.81	190105	saturated	Surface.Growth	Present	pdriver=6e-4	2.37
60	918	10	34.19	190105	saturated	Surface.Growth	Present	pdriver=6e-4	2.7
70	1870	15	48.8	190105	saturated	Surface.Growth	Present	pdriver=6e-4	3.43
80	3316	12	64.98	190105	saturated	Surface.Growth	Present	pdriver=6e-4	4.03
90	5313	10	82.25	190105	saturated	Surface.Growth	Present	pdriver=6e-4	4.52
100	8162	9	101.94	190105	saturated	Surface.Growth	Present	pdriver=6e-4	4.92
110	11435	8	120.66	190105	saturated	Surface.Growth	Present	pdriver=6e-4	5.14
113	12568	8	126.5	190105	saturated	Surface.Growth	Present	pdriver=6e-4	5.2
10	3	1	1.95	402319	saturated	Surface.Growth	Present	pdriver=6e-4	2
20	6	1	2.76	402319	saturated	Surface.Growth	Present	pdriver=6e-4	2
30	49	2	7.9	402319	saturated	Surface.Growth	Present	pdriver=6e-4	2.08
40	142	3	13.45	402319	saturated	Surface.Growth	Present	pdriver=6e-4	2.12
50	291	3	19.25	402319	saturated	Surface.Growth	Present	pdriver=6e-4	2.18
60	508	3	25.43	402319	saturated	Surface.Growth	Present	pdriver=6e-4	2.23
70	766	3	31.23	402319	saturated	Surface.Growth	Present	pdriver=6e-4	2.27
80	1125	4	37.85	402319	saturated	Surface.Growth	Present	pdriver=6e-4	2.3
90	1535	6	44.21	402319	saturated	Surface.Growth	Present	pdriver=6e-4	2.36
100	2075	6	51.4	402319	saturated	Surface.Growth	Present	pdriver=6e-4	2.43
110	2837	7	60.1	402319	saturated	Surface.Growth	Present	pdriver=6e-4	2.61
120	3990	8	71.28	402319	saturated	Surface.Growth	Present	pdriver=6e-4	2.99
130	5851	11	86.31	402319	saturated	Surface.Growth	Present	pdriver=6e-4	3.69
140	8873	9	106.29	402319	saturated	Surface.Growth	Present	pdriver=6e-4	4.54
143	10070	8	113.23	402319	saturated	Surface.Growth	Present	pdriver=6e-4	4.75
10	5	1	2.52	219346	saturated	Surface.Growth	Present	pdriver=6e-4	2
20	33	2	6.48	219346	saturated	Surface.Growth	Present	pdriver=6e-4	2.03
30	115	2	12.1	219346	saturated	Surface.Growth	Present	pdriver=6e-4	2.03
40	243	2	17.59	219346	saturated	Surface.Growth	Present	pdriver=6e-4	2.02
50	438	1	23.62	219346	saturated	Surface.Growth	Present	pdriver=6e-4	2.04
60	684	2	29.51	219346	saturated	Surface.Growth	Present	pdriver=6e-4	2.09
70	996	3	35.61	219346	saturated	Surface.Growth	Present	pdriver=6e-4	2.12
80	1621	6	45.43	219346	saturated	Surface.Growth	Present	pdriver=6e-4	2.69
90	2600	12	57.54	219346	saturated	Surface.Growth	Present	pdriver=6e-4	3.39
100	4052	10	71.83	219346	saturated	Surface.Growth	Present	pdriver=6e-4	4.05
110	6231	14	89.07	219346	saturated	Surface.Growth	Present	pdriver=6e-4	4.59
120	9218	12	108.34	219346	saturated	Surface.Growth	Present	pdriver=6e-4	5.09
128	12242	12	124.85	219346	saturated	Surface.Growth	Present	pdriver=6e-4	5.49
10	7	1	2.99	243911	saturated	Surface.Growth	Present	pdriver=6e-4	2
20	34	1	6.58	243911	saturated	Surface.Growth	Present	pdriver=6e-4	2
30	114	1	12.05	243911	saturated	Surface.Growth	Present	pdriver=6e-4	2.01
40	235	1	17.3	243911	saturated	Surface.Growth	Present	pdriver=6e-4	2.02
50	423	1	23.21	243911	saturated	Surface.Growth	Present	pdriver=6e-4	2.06
60	776	4	31.43	243911	saturated	Surface.Growth	Present	pdriver=6e-4	2.52
70	1458	6	43.09	243911	saturated	Surface.Growth	Present	pdriver=6e-4	3.08
80	2443	6	55.77	243911	saturated	Surface.Growth	Present	pdriver=6e-4	3.54
90	3976	5	71.15	243911	saturated	Surface.Growth	Present	pdriver=6e-4	4.04
100	6446	5	90.59	243911	saturated	Surface.Growth	Present	pdriver=6e-4	4.58
110	9626	3	110.71	243911	saturated	Surface.Growth	Present	pdriver=6e-4	5.01
115	11400	3	120.48	243911	saturated	Surface.Growth	Present	pdriver=6e-4	5.05
10	13	1	4.07	177882	saturated	Surface.Growth	Present	pdriver=6e-4	2
20	45	1	7.57	177882	saturated	Surface.Growth	Present	pdriver=6e-4	2
30	135	2	13.11	177882	saturated	Surface.Growth	Present	pdriver=6e-4	2.03
40	271	3	18.58	177882	saturated	Surface.Growth	Present	pdriver=6e-4	2.11
50	463	4	24.28	177882	saturated	Surface.Growth	Present	pdriver=6e-4	2.16
60	726	5	30.4	177882	saturated	Surface.Growth	Present	pdriver=6e-4	2.23
70	1066	7	36.84	177882	saturated	Surface.Growth	Present	pdriver=6e-4	2.34
80	1581	10	44.87	177882	saturated	Surface.Growth	Present	pdriver=6e-4	2.51
90	2387	13	55.13	177882	saturated	Surface.Growth	Present	pdriver=6e-4	2.98
100	3635	11	68.03	177882	saturated	Surface.Growth	Present	pdriver=6e-4	3.62
110	5382	10	82.78	177882	saturated	Surface.Growth	Present	pdriver=6e-4	4.22
120	7720	10	99.14	177882	saturated	Surface.Growth	Present	pdriver=6e-4	4.77
130	10781	9	117.16	177882	saturated	Surface.Growth	Present	pdriver=6e-4	5.13
135	12614	9	126.73	177882	saturated	Surface.Growth	Present	pdriver=6e-4	5.26
20	7	1	2.99	425255	saturated	Surface.Growth	Present	pdriver=6e-4	2
30	33	1	6.48	425255	saturated	Surface.Growth	Present	pdriver=6e-4	2
40	102	1	11.4	425255	saturated	Surface.Growth	Present	pdriver=6e-4	2.01
50	228	1	17.04	425255	saturated	Surface.Growth	Present	pdriver=6e-4	2.01
60	399	2	22.54	425255	saturated	Surface.Growth	Present	pdriver=6e-4	2.03
70	646	2	28.68	425255	saturated	Surface.Growth	Present	pdriver=6e-4	2.08
80	953	3	34.83	425255	saturated	Surface.Growth	Present	pdriver=6e-4	2.11
90	1573	6	44.75	425255	saturated	Surface.Growth	Present	pdriver=6e-4	2.7
100	2861	7	60.36	425255	saturated	Surface.Growth	Present	pdriver=6e-4	3.95
110	4789	9	78.09	425255	saturated	Surface.Growth	Present	pdriver=6e-4	4.98
120	7573	7	98.19	425255	saturated	Surface.Growth	Present	pdriver=6e-4	5.85
130	11131	7	119.05	425255	saturated	Surface.Growth	Present	pdriver=6e-4	6.05
132	11888	8	123.03	425255	saturated	Surface.Growth	Present	pdriver=6e-4	6.09
10	1	1	1.13	401731	saturated	Surface.Growth	Present	pdriver=6e-4	2
20	7	2	2.99	401731	saturated	Surface.Growth	Present	pdriver=6e-4	2.14
30	41	2	7.23	401731	saturated	Surface.Growth	Present	pdriver=6e-4	2.1
40	118	2	12.26	401731	saturated	Surface.Growth	Present	pdriver=6e-4	2.08
50	264	6	18.33	401731	saturated	Surface.Growth	Present	pdriver=6e-4	2.15
60	486	5	24.88	401731	saturated	Surface.Growth	Present	pdriver=6e-4	2.28
70	806	6	32.03	401731	saturated	Surface.Growth	Present	pdriver=6e-4	2.51
80	1303	11	40.73	401731	saturated	Surface.Growth	Present	pdriver=6e-4	2.94
90	2134	13	52.13	401731	saturated	Surface.Growth	Present	pdriver=6e-4	3.55
100	3503	14	66.78	401731	saturated	Surface.Growth	Present	pdriver=6e-4	4.27
110	5542	14	84	401731	saturated	Surface.Growth	Present	pdriver=6e-4	4.94
120	8310	12	102.86	401731	saturated	Surface.Growth	Present	pdriver=6e-4	5.56
130	11755	12	122.34	401731	saturated	Surface.Growth	Present	pdriver=6e-4	5.96
131	12183	11	124.55	401731	saturated	Surface.Growth	Present	pdriver=6e-4	5.98
10	5	1	2.52	365618	saturated	Surface.Growth	Present	pdriver=6e-4	2
20	21	1	5.17	365618	saturated	Surface.Growth	Present	pdriver=6e-4	2
30	79	1	10.03	365618	saturated	Surface.Growth	Present	pdriver=6e-4	2
40	184	4	15.31	365618	saturated	Surface.Growth	Present	pdriver=6e-4	2.06
50	345	4	20.96	365618	saturated	Surface.Growth	Present	pdriver=6e-4	2.08
60	564	3	26.8	365618	saturated	Surface.Growth	Present	pdriver=6e-4	2.1
70	866	5	33.21	365618	saturated	Surface.Growth	Present	pdriver=6e-4	2.12
80	1266	6	40.15	365618	saturated	Surface.Growth	Present	pdriver=6e-4	2.34
90	1973	7	50.12	365618	saturated	Surface.Growth	Present	pdriver=6e-4	2.81
100	3103	10	62.86	365618	saturated	Surface.Growth	Present	pdriver=6e-4	3.36
110	5021	9	79.96	365618	saturated	Surface.Growth	Present	pdriver=6e-4	4.06
120	7643	11	98.65	365618	saturated	Surface.Growth	Present	pdriver=6e-4	4.9
130	10908	9	117.85	365618	saturated	Surface.Growth	Present	pdriver=6e-4	5.29
136	13254	10	129.91	365618	saturated	Surface.Growth	Present	pdriver=6e-4	5.45
10	5	1	2.52	423870	saturated	Surface.Growth	Present	pdriver=6e-4	2
20	36	1	6.77	423870	saturated	Surface.Growth	Present	pdriver=6e-4	2
30	130	2	12.87	423870	saturated	Surface.Growth	Present	pdriver=6e-4	2.1
40	264	2	18.33	423870	saturated	Surface.Growth	Present	pdriver=6e-4	2.11
50	464	2	24.31	423870	saturated	Surface.Growth	Present	pdriver=6e-4	2.1
60	713	2	30.13	423870	saturated	Surface.Growth	Present	pdriver=6e-4	2.09
70	1066	3	36.84	423870	saturated	Surface.Growth	Present	pdriver=6e-4	2.16
80	1598	5	45.11	423870	saturated	Surface.Growth	Present	pdriver=6e-4	2.42
90	2868	7	60.43	423870	saturated	Surface.Growth	Present	pdriver=6e-4	3
100	5022	10	79.96	423870	saturated	Surface.Growth	Present	pdriver=6e-4	3.8
110	7693	9	98.97	423870	saturated	Surface.Growth	Present	pdriver=6e-4	4.24
120	11138	7	119.09	423870	saturated	Surface.Growth	Present	pdriver=6e-4	4.38
121	11495	7	120.98	423870	saturated	Surface.Growth	Present	pdriver=6e-4	4.4
20	2	1	1.6	222555	saturated	Surface.Growth	Present	pdriver=6e-4	2
30	11	1	3.74	222555	saturated	Surface.Growth	Present	pdriver=6e-4	2
40	53	2	8.21	222555	saturated	Surface.Growth	Present	pdriver=6e-4	2.08
50	153	2	13.96	222555	saturated	Surface.Growth	Present	pdriver=6e-4	2.1
60	305	3	19.71	222555	saturated	Surface.Growth	Present	pdriver=6e-4	2.14
70	515	4	25.61	222555	saturated	Surface.Growth	Present	pdriver=6e-4	2.12
80	790	5	31.72	222555	saturated	Surface.Growth	Present	pdriver=6e-4	2.13
90	1123	5	37.81	222555	saturated	Surface.Growth	Present	pdriver=6e-4	2.13
100	1547	7	44.38	222555	saturated	Surface.Growth	Present	pdriver=6e-4	2.15
110	2322	10	54.37	222555	saturated	Surface.Growth	Present	pdriver=6e-4	2.68
120	3887	9	70.35	222555	saturated	Surface.Growth	Present	pdriver=6e-4	3.95
130	6582	8	91.54	222555	saturated	Surface.Growth	Present	pdriver=6e-4	5.29
140	9910	6	112.33	222555	saturated	Surface.Growth	Present	pdriver=6e-4	5.92
144	11350	5	120.21	222555	saturated	Surface.Growth	Present	pdriver=6e-4	6.03
10	1	1	1.13	359710	saturated	Surface.Growth	Present	pdriver=6e-4	2
20	10	1	3.57	359710	saturated	Surface.Growth	Present	pdriver=6e-4	2
30	67	3	9.24	359710	saturated	Surface.Growth	Present	pdriver=6e-4	2.09
40	175	4	14.93	359710	saturated	Surface.Growth	Present	pdriver=6e-4	2.09
50	415	6	22.99	359710	saturated	Surface.Growth	Present	pdriver=6e-4	2.56
60	1017	10	35.98	359710	saturated	Surface.Growth	Present	pdriver=6e-4	3.41
70	2058	8	51.19	359710	saturated	Surface.Growth	Present	pdriver=6e-4	3.92
80	3623	10	67.92	359710	saturated	Surface.Growth	Present	pdriver=6e-4	4.3
90	5888	9	86.58	359710	saturated	Surface.Growth	Present	pdriver=6e-4	4.71
100	8791	7	105.8	359710	saturated	Surface.Growth	Present	pdriver=6e-4	4.98
110	12358	7	125.44	359710	saturated	Surface.Growth	Present	pdriver=6e-4	5.12
20	5	1	2.52	177892	saturated	Surface.Growth	Present	pdriver=6e-4	2
30	51	3	8.06	177892	saturated	Surface.Growth	Present	pdriver=6e-4	2.06
40	134	3	13.06	177892	saturated	Surface.Growth	Present	pdriver=6e-4	2.05
50	284	4	19.02	177892	saturated	Surface.Growth	Present	pdriver=6e-4	2.08
60	501	3	25.26	177892	saturated	Surface.Growth	Present	pdriver=6e-4	2.12
70	773	3	31.37	177892	saturated	Surface.Growth	Present	pdriver=6e-4	2.14
80	1121	2	37.78	177892	saturated	Surface.Growth	Present	pdriver=6e-4	2.16
90	1609	6	45.26	177892	saturated	Surface.Growth	Present	pdriver=6e-4	2.43
100	2493	7	56.34	177892	saturated	Surface.Growth	Present	pdriver=6e-4	3.07
110	4295	12	73.95	177892	saturated	Surface.Growth	Present	pdriver=6e-4	4.11
120	6990	13	94.34	177892	saturated	Surface.Growth	Present	pdriver=6e-4	5.06
130	10195	10	113.93	177892	saturated	Surface.Growth	Present	pdriver=6e-4	5.66
134	11752	9	122.32	177892	saturated	Surface.Growth	Present	pdriver=6e-4	5.75
20	10	1	3.57	424938	saturated	Surface.Growth	Present	pdriver=6e-4	2
30	37	1	6.86	424938	saturated	Surface.Growth	Present	pdriver=6e-4	2
40	128	1	12.77	424938	saturated	Surface.Growth	Present	pdriver=6e-4	2.01
50	265	1	18.37	424938	saturated	Surface.Growth	Present	pdriver=6e-4	2.02
60	472	1	24.51	424938	saturated	Surface.Growth	Present	pdriver=6e-4	2.03
70	750	2	30.9	424938	saturated	Surface.Growth	Present	pdriver=6e-4	2.08
80	1182	4	38.79	424938	saturated	Surface.Growth	Present	pdriver=6e-4	2.4
90	2179	6	52.67	424938	saturated	Surface.Growth	Present	pdriver=6e-4	3.22
100	3728	6	68.9	424938	saturated	Surface.Growth	Present	pdriver=6e-4	3.98
110	5902	7	86.69	424938	saturated	Surface.Growth	Present	pdriver=6e-4	4.46
120	8867	7	106.25	424938	saturated	Surface.Growth	Present	pdriver=6e-4	4.82
130	12609	6	126.71	424938	saturated	Surface.Growth	Present	pdriver=6e-4	5.16
10	2	1	1.6	189113	saturated	Surface.Growth	Present	pdriver=6e-4	2
20	36	1	6.77	189113	saturated	Surface.Growth	Present	pdriver=6e-4	2
30	116	2	12.15	189113	saturated	Surface.Growth	Present	pdriver=6e-4	2.04
40	234	2	17.26	189113	saturated	Surface.Growth	Present	pdriver=6e-4	2.04
50	424	2	23.23	189113	saturated	Surface.Growth	Present	pdriver=6e-4	2.04
60	670	2	29.21	189113	saturated	Surface.Growth	Present	pdriver=6e-4	2.05
70	983	3	35.38	189113	saturated	Surface.Growth	Present	pdriver=6e-4	2.06
80	1357	4	41.57	189113	saturated	Surface.Growth	Present	pdriver=6e-4	2.09
90	1891	6	49.07	189113	saturated	Surface.Growth	Present	pdriver=6e-4	2.26
100	2895	7	60.71	189113	saturated	Surface.Growth	Present	pdriver=6e-4	3.01
110	4489	6	75.6	189113	saturated	Surface.Growth	Present	pdriver=6e-4	3.91
120	7184	11	95.64	189113	saturated	Surface.Growth	Present	pdriver=6e-4	4.73
130	10470	10	115.46	189113	saturated	Surface.Growth	Present	pdriver=6e-4	5.31
132	11125	10	119.02	189113	saturated	Surface.Growth	Present	pdriver=6e-4	5.35
10	11	1	3.74	219845	saturated	Surface.Growth	Present	pdriver=6e-4	2
20	40	1	7.14	219845	saturated	Surface.Growth	Present	pdriver=6e-4	2
30	132	1	12.96	219845	saturated	Surface.Growth	Present	pdriver=6e-4	2.01
40	273	2	18.64	219845	saturated	Surface.Growth	Present	pdriver=6e-4	2.03
50	483	3	24.8	219845	saturated	Surface.Growth	Present	pdriver=6e-4	2.06
60	804	3	32	219845	saturated	Surface.Growth	Present	pdriver=6e-4	2.14
70	1321	3	41.01	219845	saturated	Surface.Growth	Present	pdriver=6e-4	2.33
80	2152	5	52.35	219845	saturated	Surface.Growth	Present	pdriver=6e-4	2.55
90	3443	5	66.21	219845	saturated	Surface.Growth	Present	pdriver=6e-4	2.91
100	5383	5	82.79	219845	saturated	Surface.Growth	Present	pdriver=6e-4	3.38
110	7858	5	100.03	219845	saturated	Surface.Growth	Present	pdriver=6e-4	3.7
120	11152	7	119.16	219845	saturated	Surface.Growth	Present	pdriver=6e-4	3.97
123	12288	7	125.08	219845	saturated	Surface.Growth	Present	pdriver=6e-4	4.07
20	9	2	3.39	177896	saturated	Surface.Growth	Present	pdriver=6e-4	2.11
30	47	2	7.74	177896	saturated	Surface.Growth	Present	pdriver=6e-4	2.06
40	135	3	13.11	177896	saturated	Surface.Growth	Present	pdriver=6e-4	2.05
50	283	4	18.98	177896	saturated	Surface.Growth	Present	pdriver=6e-4	2.05
60	497	3	25.16	177896	saturated	Surface.Growth	Present	pdriver=6e-4	2.07
70	764	3	31.19	177896	saturated	Surface.Growth	Present	pdriver=6e-4	2.07
80	1125	2	37.85	177896	saturated	Surface.Growth	Present	pdriver=6e-4	2.09
90	1534	3	44.19	177896	saturated	Surface.Growth	Present	pdriver=6e-4	2.13
100	2104	5	51.76	177896	saturated	Surface.Growth	Present	pdriver=6e-4	2.31
110	3066	8	62.48	177896	saturated	Surface.Growth	Present	pdriver=6e-4	2.81
120	4969	8	79.54	177896	saturated	Surface.Growth	Present	pdriver=6e-4	3.71
130	7641	10	98.63	177896	saturated	Surface.Growth	Present	pdriver=6e-4	4.56
140	10923	10	117.93	177896	saturated	Surface.Growth	Present	pdriver=6e-4	4.96
143	12114	10	124.19	177896	saturated	Surface.Growth	Present	pdriver=6e-4	5.08
10	1	1	1.13	220679	saturated	Surface.Growth	Present	pdriver=6e-4	2
20	13	1	4.07	220679	saturated	Surface.Growth	Present	pdriver=6e-4	2
30	69	4	9.37	220679	saturated	Surface.Growth	Present	pdriver=6e-4	2.09
40	192	3	15.64	220679	saturated	Surface.Growth	Present	pdriver=6e-4	2.13
50	368	3	21.65	220679	saturated	Surface.Growth	Present	pdriver=6e-4	2.16
60	615	2	27.98	220679	saturated	Surface.Growth	Present	pdriver=6e-4	2.17
70	944	4	34.67	220679	saturated	Surface.Growth	Present	pdriver=6e-4	2.2
80	1308	3	40.81	220679	saturated	Surface.Growth	Present	pdriver=6e-4	2.26
90	1763	7	47.38	220679	saturated	Surface.Growth	Present	pdriver=6e-4	2.36
100	2477	8	56.16	220679	saturated	Surface.Growth	Present	pdriver=6e-4	2.71
110	3668	11	68.34	220679	saturated	Surface.Growth	Present	pdriver=6e-4	3.38
120	5857	15	86.36	220679	saturated	Surface.Growth	Present	pdriver=6e-4	4.2
130	8856	14	106.19	220679	saturated	Surface.Growth	Present	pdriver=6e-4	4.81
140	12375	11	125.52	220679	saturated	Surface.Growth	Present	pdriver=6e-4	5.08
10	4	1	2.26	388104	saturated	Surface.Growth	Present	pdriver=6e-4	2
20	18	2	4.79	388104	saturated	Surface.Growth	Present	pdriver=6e-4	2.11
30	75	3	9.77	388104	saturated	Surface.Growth	Present	pdriver=6e-4	2.04
40	197	4	15.84	388104	saturated	Surface.Growth	Present	pdriver=6e-4	2.06
50	394	3	22.4	388104	saturated	Surface.Growth	Present	pdriver=6e-4	2.06
60	613	4	27.94	388104	saturated	Surface.Growth	Present	pdriver=6e-4	2.1
70	930	3	34.41	388104	saturated	Surface.Growth	Present	pdriver=6e-4	2.15
80	1527	6	44.09	388104	saturated	Surface.Growth	Present	pdriver=6e-4	2.52
90	2514	10	56.58	388104	saturated	Surface.Growth	Present	pdriver=6e-4	3.14
100	4189	12	73.03	388104	saturated	Surface.Growth	Present	pdriver=6e-4	3.92
110	6733	9	92.59	388104	saturated	Surface.Growth	Present	pdriver=6e-4	4.79
120	9894	12	112.24	388104	saturated	Surface.Growth	Present	pdriver=6e-4	5.32
127	12426	11	125.78	388104	saturated	Surface.Growth	Present	pdriver=6e-4	5.5
20	16	1	4.51	182768	saturated	Surface.Growth	Present	pdriver=6e-4	2
30	77	2	9.9	182768	saturated	Surface.Growth	Present	pdriver=6e-4	2.04
40	198	3	15.88	182768	saturated	Surface.Growth	Present	pdriver=6e-4	2.04
50	376	6	21.88	182768	saturated	Surface.Growth	Present	pdriver=6e-4	2.09
60	586	6	27.32	182768	saturated	Surface.Growth	Present	pdriver=6e-4	2.13
70	888	6	33.62	182768	saturated	Surface.Growth	Present	pdriver=6e-4	2.15
80	1253	5	39.94	182768	saturated	Surface.Growth	Present	pdriver=6e-4	2.15
90	1712	7	46.69	182768	saturated	Surface.Growth	Present	pdriver=6e-4	2.22
100	2449	9	55.84	182768	saturated	Surface.Growth	Present	pdriver=6e-4	2.63
110	4111	11	72.35	182768	saturated	Surface.Growth	Present	pdriver=6e-4	3.65
120	6360	8	89.99	182768	saturated	Surface.Growth	Present	pdriver=6e-4	4.17
130	10053	10	113.14	182768	saturated	Surface.Growth	Present	pdriver=6e-4	4.63
131	10349	10	114.79	182768	saturated	Surface.Growth	Present	pdriver=6e-4	4.67
10	14	1	4.22	402770	saturated	Surface.Growth	Present	pdriver=6e-4	2
20	41	2	7.23	402770	saturated	Surface.Growth	Present	pdriver=6e-4	2.02
30	108	2	11.73	402770	saturated	Surface.Growth	Present	pdriver=6e-4	2.03
40	234	4	17.26	402770	saturated	Surface.Growth	Present	pdriver=6e-4	2.06
50	438	5	23.62	402770	saturated	Surface.Growth	Present	pdriver=6e-4	2.11
60	922	4	34.26	402770	saturated	Surface.Growth	Present	pdriver=6e-4	2.78
70	1735	6	47	402770	saturated	Surface.Growth	Present	pdriver=6e-4	3.34
80	2995	7	61.75	402770	saturated	Surface.Growth	Present	pdriver=6e-4	3.84
90	4703	7	77.38	402770	saturated	Surface.Growth	Present	pdriver=6e-4	4.39
100	7114	7	95.17	402770	saturated	Surface.Growth	Present	pdriver=6e-4	4.92
110	10356	7	114.83	402770	saturated	Surface.Growth	Present	pdriver=6e-4	5.33
114	11824	6	122.7	402770	saturated	Surface.Growth	Present	pdriver=6e-4	5.46
20	6	1	2.76	360145	saturated	Surface.Growth	Present	pdriver=6e-4	2
30	31	1	6.28	360145	saturated	Surface.Growth	Present	pdriver=6e-4	2
40	103	1	11.45	360145	saturated	Surface.Growth	Present	pdriver=6e-4	2
50	241	2	17.52	360145	saturated	Surface.Growth	Present	pdriver=6e-4	2.05
60	400	3	22.57	360145	saturated	Surface.Growth	Present	pdriver=6e-4	2.05
70	667	2	29.14	360145	saturated	Surface.Growth	Present	pdriver=6e-4	2.06
80	1021	3	36.06	360145	saturated	Surface.Growth	Present	pdriver=6e-4	2.18
90	1530	4	44.14	360145	saturated	Surface.Growth	Present	pdriver=6e-4	2.42
100	2354	4	54.75	360145	saturated	Surface.Growth	Present	pdriver=6e-4	2.82
110	3882	6	70.3	360145	saturated	Surface.Growth	Present	pdriver=6e-4	3.45
120	6332	8	89.79	360145	saturated	Surface.Growth	Present	pdriver=6e-4	4.25
130	9432	7	109.59	360145	saturated	Surface.Growth	Present	pdriver=6e-4	4.83
139	12796	6	127.64	360145	saturated	Surface.Growth	Present	pdriver=6e-4	5.02
10	3	1	1.95	360363	saturated	Surface.Growth	Present	pdriver=6e-4	2
20	19	1	4.92	360363	saturated	Surface.Growth	Present	pdriver=6e-4	2
30	77	1	9.9	360363	saturated	Surface.Growth	Present	pdriver=6e-4	2
40	180	1	15.14	360363	saturated	Surface.Growth	Present	pdriver=6e-4	2
50	346	1	20.99	360363	saturated	Surface.Growth	Present	pdriver=6e-4	2.03
60	559	2	26.68	360363	saturated	Surface.Growth	Present	pdriver=6e-4	2.07
70	872	4	33.32	360363	saturated	Surface.Growth	Present	pdriver=6e-4	2.13
80	1591	7	45.01	360363	saturated	Surface.Growth	Present	pdriver=6e-4	2.76
90	3047	9	62.29	360363	saturated	Surface.Growth	Present	pdriver=6e-4	3.61
100	5197	10	81.35	360363	saturated	Surface.Growth	Present	pdriver=6e-4	4.36
110	8050	7	101.24	360363	saturated	Surface.Growth	Present	pdriver=6e-4	4.78
120	11577	8	121.41	360363	saturated	Surface.Growth	Present	pdriver=6e-4	5.02
121	11899	8	123.09	360363	saturated	Surface.Growth	Present	pdriver=6e-4	5.03
10	5	1	2.52	425999	saturated	Surface.Growth	Present	pdriver=6e-4	2
20	28	1	5.97	425999	saturated	Surface.Growth	Present	pdriver=6e-4	2
30	102	1	11.4	425999	saturated	Surface.Growth	Present	pdriver=6e-4	2
40	232	3	17.19	425999	saturated	Surface.Growth	Present	pdriver=6e-4	2.05
50	432	5	23.45	425999	saturated	Surface.Growth	Present	pdriver=6e-4	2.09
60	743	6	30.76	425999	saturated	Surface.Growth	Present	pdriver=6e-4	2.44
70	1348	10	41.43	425999	saturated	Surface.Growth	Present	pdriver=6e-4	3.11
80	2305	10	54.17	425999	saturated	Surface.Growth	Present	pdriver=6e-4	3.8
90	3818	11	69.72	425999	saturated	Surface.Growth	Present	pdriver=6e-4	4.46
100	6160	12	88.56	425999	saturated	Surface.Growth	Present	pdriver=6e-4	5.01
110	9194	10	108.2	425999	saturated	Surface.Growth	Present	pdriver=6e-4	5.34
120	12788	11	127.6	425999	saturated	Surface.Growth	Present	pdriver=6e-4	5.48
10	7	1	2.99	423024	saturated	Surface.Growth	Present	pdriver=6e-4	2
20	36	2	6.77	423024	saturated	Surface.Growth	Present	pdriver=6e-4	2.08
30	104	3	11.51	423024	saturated	Surface.Growth	Present	pdriver=6e-4	2.11
40	244	3	17.63	423024	saturated	Surface.Growth	Present	pdriver=6e-4	2.13
50	422	2	23.18	423024	saturated	Surface.Growth	Present	pdriver=6e-4	2.14
60	683	3	29.49	423024	saturated	Surface.Growth	Present	pdriver=6e-4	2.15
70	1158	6	38.4	423024	saturated	Surface.Growth	Present	pdriver=6e-4	2.32
80	1850	7	48.53	423024	saturated	Surface.Growth	Present	pdriver=6e-4	2.49
90	2922	6	61	423024	saturated	Surface.Growth	Present	pdriver=6e-4	2.73
100	4577	7	76.34	423024	saturated	Surface.Growth	Present	pdriver=6e-4	3.09
110	6906	7	93.77	423024	saturated	Surface.Growth	Present	pdriver=6e-4	3.54
120	10051	8	113.13	423024	saturated	Surface.Growth	Present	pdriver=6e-4	3.89
127	12583	6	126.57	423024	saturated	Surface.Growth	Present	pdriver=6e-4	4.1
10	3	1	1.95	222995	saturated	Surface.Growth	Present	pdriver=6e-4	2
20	18	2	4.79	222995	saturated	Surface.Growth	Present	pdriver=6e-4	2.11
30	77	2	9.9	222995	saturated	Surface.Growth	Present	pdriver=6e-4	2.03
40	186	4	15.39	222995	saturated	Surface.Growth	Present	pdriver=6e-4	2.04
50	339	3	20.78	222995	saturated	Surface.Growth	Present	pdriver=6e-4	2.05
60	579	2	27.15	222995	saturated	Surface.Growth	Present	pdriver=6e-4	2.07
70	866	2	33.21	222995	saturated	Surface.Growth	Present	pdriver=6e-4	2.09
80	1256	2	39.99	222995	saturated	Surface.Growth	Present	pdriver=6e-4	2.12
90	1775	5	47.54	222995	saturated	Surface.Growth	Present	pdriver=6e-4	2.3
100	2552	7	57	222995	saturated	Surface.Growth	Present	pdriver=6e-4	2.69
110	3929	9	70.73	222995	saturated	Surface.Growth	Present	pdriver=6e-4	3.32
120	6172	10	88.65	222995	saturated	Surface.Growth	Present	pdriver=6e-4	4.14
130	9225	12	108.38	222995	saturated	Surface.Growth	Present	pdriver=6e-4	4.9
138	12111	11	124.18	222995	saturated	Surface.Growth	Present	pdriver=6e-4	5.14
10	2	1	1.6	220481	saturated	Surface.Growth	Present	pdriver=6e-4	2
20	28	2	5.97	220481	saturated	Surface.Growth	Present	pdriver=6e-4	2.07
30	89	3	10.65	220481	saturated	Surface.Growth	Present	pdriver=6e-4	2.03
40	207	3	16.23	220481	saturated	Surface.Growth	Present	pdriver=6e-4	2.07
50	380	4	22	220481	saturated	Surface.Growth	Present	pdriver=6e-4	2.09
60	611	5	27.89	220481	saturated	Surface.Growth	Present	pdriver=6e-4	2.19
70	1013	6	35.91	220481	saturated	Surface.Growth	Present	pdriver=6e-4	2.46
80	1658	9	45.95	220481	saturated	Surface.Growth	Present	pdriver=6e-4	2.83
90	2625	8	57.81	220481	saturated	Surface.Growth	Present	pdriver=6e-4	3.25
100	3988	7	71.26	220481	saturated	Surface.Growth	Present	pdriver=6e-4	3.74
110	5898	8	86.66	220481	saturated	Surface.Growth	Present	pdriver=6e-4	4.35
120	8637	9	104.87	220481	saturated	Surface.Growth	Present	pdriver=6e-4	4.82
129	11966	10	123.43	220481	saturated	Surface.Growth	Present	pdriver=6e-4	5.2
10	3	1	1.95	359893	saturated	Surface.Growth	Present	pdriver=6e-4	2
20	11	1	3.74	359893	saturated	Surface.Growth	Present	pdriver=6e-4	2
30	62	2	8.88	359893	saturated	Surface.Growth	Present	pdriver=6e-4	2.03
40	171	4	14.76	359893	saturated	Surface.Growth	Present	pdriver=6e-4	2.09
50	349	4	21.08	359893	saturated	Surface.Growth	Present	pdriver=6e-4	2.16
60	652	9	28.81	359893	saturated	Surface.Growth	Present	pdriver=6e-4	2.54
70	1419	12	42.51	359893	saturated	Surface.Growth	Present	pdriver=6e-4	3.56
80	2770	11	59.39	359893	saturated	Surface.Growth	Present	pdriver=6e-4	4.37
90	4712	13	77.46	359893	saturated	Surface.Growth	Present	pdriver=6e-4	4.92
100	7387	10	96.98	359893	saturated	Surface.Growth	Present	pdriver=6e-4	5.31
110	10774	9	117.12	359893	saturated	Surface.Growth	Present	pdriver=6e-4	5.42
112	11558	9	121.31	359893	saturated	Surface.Growth	Present	pdriver=6e-4	5.47
20	23	1	5.41	223455	saturated	Surface.Growth	Present	pdriver=6e-4	2
30	92	4	10.82	223455	saturated	Surface.Growth	Present	pdriver=6e-4	2.03
40	219	2	16.7	223455	saturated	Surface.Growth	Present	pdriver=6e-4	2.04
50	407	3	22.76	223455	saturated	Surface.Growth	Present	pdriver=6e-4	2.08
60	662	6	29.03	223455	saturated	Surface.Growth	Present	pdriver=6e-4	2.12
70	997	7	35.63	223455	saturated	Surface.Growth	Present	pdriver=6e-4	2.2
80	1591	9	45.01	223455	saturated	Surface.Growth	Present	pdriver=6e-4	2.56
90	2618	9	57.74	223455	saturated	Surface.Growth	Present	pdriver=6e-4	3.17
100	4163	8	72.8	223455	saturated	Surface.Growth	Present	pdriver=6e-4	3.93
110	6514	10	91.07	223455	saturated	Surface.Growth	Present	pdriver=6e-4	4.82
120	9558	11	110.32	223455	saturated	Surface.Growth	Present	pdriver=6e-4	5.35
129	12844	9	127.88	223455	saturated	Surface.Growth	Present	pdriver=6e-4	5.55
20	17	2	4.65	425857	saturated	Surface.Growth	Present	pdriver=6e-4	2.06
30	77	5	9.9	425857	saturated	Surface.Growth	Present	pdriver=6e-4	2.13
40	186	6	15.39	425857	saturated	Surface.Growth	Present	pdriver=6e-4	2.2
50	342	3	20.87	425857	saturated	Surface.Growth	Present	pdriver=6e-4	2.43
60	605	7	27.75	425857	saturated	Surface.Growth	Present	pdriver=6e-4	2.75
70	997	10	35.63	425857	saturated	Surface.Growth	Present	pdriver=6e-4	3.19
80	1922	13	49.47	425857	saturated	Surface.Growth	Present	pdriver=6e-4	4.04
90	3436	11	66.14	425857	saturated	Surface.Growth	Present	pdriver=6e-4	4.66
100	5601	8	84.45	425857	saturated	Surface.Growth	Present	pdriver=6e-4	5.22
110	8524	9	104.18	425857	saturated	Surface.Growth	Present	pdriver=6e-4	5.58
120	12031	6	123.77	425857	saturated	Surface.Growth	Present	pdriver=6e-4	5.8
121	12437	6	125.84	425857	saturated	Surface.Growth	Present	pdriver=6e-4	5.8
10	8	1	3.19	386899	saturated	Surface.Growth	Present	pdriver=6e-4	2
20	37	2	6.86	386899	saturated	Surface.Growth	Present	pdriver=6e-4	2.03
30	130	1	12.87	386899	saturated	Surface.Growth	Present	pdriver=6e-4	2.02
40	268	1	18.47	386899	saturated	Surface.Growth	Present	pdriver=6e-4	2.03
50	455	2	24.07	386899	saturated	Surface.Growth	Present	pdriver=6e-4	2.05
60	725	3	30.38	386899	saturated	Surface.Growth	Present	pdriver=6e-4	2.1
70	1075	5	37	386899	saturated	Surface.Growth	Present	pdriver=6e-4	2.13
80	1494	6	43.61	386899	saturated	Surface.Growth	Present	pdriver=6e-4	2.22
90	2172	8	52.59	386899	saturated	Surface.Growth	Present	pdriver=6e-4	2.53
100	3216	8	63.99	386899	saturated	Surface.Growth	Present	pdriver=6e-4	3.1
110	5164	15	81.09	386899	saturated	Surface.Growth	Present	pdriver=6e-4	3.77
120	7962	10	100.69	386899	saturated	Surface.Growth	Present	pdriver=6e-4	4.4
130	11412	11	120.54	386899	saturated	Surface.Growth	Present	pdriver=6e-4	4.91
131	11762	10	122.38	386899	saturated	Surface.Growth	Present	pdriver=6e-4	4.95
10	2	1	1.6	422668	saturated	Surface.Growth	Present	pdriver=6e-4	2
20	21	1	5.17	422668	saturated	Surface.Growth	Present	pdriver=6e-4	2
30	92	3	10.82	422668	saturated	Surface.Growth	Present	pdriver=6e-4	2.02
40	205	1	16.16	422668	saturated	Surface.Growth	Present	pdriver=6e-4	2.04
50	368	2	21.65	422668	saturated	Surface.Growth	Present	pdriver=6e-4	2.05
60	603	2	27.71	422668	saturated	Surface.Growth	Present	pdriver=6e-4	2.07
70	928	4	34.37	422668	saturated	Surface.Growth	Present	pdriver=6e-4	2.1
80	1276	4	40.31	422668	saturated	Surface.Growth	Present	pdriver=6e-4	2.13
90	1681	6	46.26	422668	saturated	Surface.Growth	Present	pdriver=6e-4	2.16
100	2201	7	52.94	422668	saturated	Surface.Growth	Present	pdriver=6e-4	2.23
110	2928	8	61.06	422668	saturated	Surface.Growth	Present	pdriver=6e-4	2.42
120	4291	10	73.92	422668	saturated	Surface.Growth	Present	pdriver=6e-4	3.09
130	6251	10	89.21	422668	saturated	Surface.Growth	Present	pdriver=6e-4	3.87
140	8789	10	105.79	422668	saturated	Surface.Growth	Present	pdriver=6e-4	4.42
148	11548	11	121.26	422668	saturated	Surface.Growth	Present	pdriver=6e-4	4.85
10	2	1	1.6	423522	saturated	Surface.Growth	Present	pdriver=6e-4	2
20	19	1	4.92	423522	saturated	Surface.Growth	Present	pdriver=6e-4	2
30	103	2	11.45	423522	saturated	Surface.Growth	Present	pdriver=6e-4	2.03
40	225	2	16.93	423522	saturated	Surface.Growth	Present	pdriver=6e-4	2.04
50	402	2	22.62	423522	saturated	Surface.Growth	Present	pdriver=6e-4	2.04
60	664	2	29.08	423522	saturated	Surface.Growth	Present	pdriver=6e-4	2.05
70	1058	3	36.7	423522	saturated	Surface.Growth	Present	pdriver=6e-4	2.26
80	1713	3	46.7	423522	saturated	Surface.Growth	Present	pdriver=6e-4	2.62
90	2851	6	60.25	423522	saturated	Surface.Growth	Present	pdriver=6e-4	3.21
100	4449	7	75.26	423522	saturated	Surface.Growth	Present	pdriver=6e-4	3.81
110	6784	7	92.94	423522	saturated	Surface.Growth	Present	pdriver=6e-4	4.32
120	10158	6	113.73	423522	saturated	Surface.Growth	Present	pdriver=6e-4	4.94
124	11435	6	120.66	423522	saturated	Surface.Growth	Present	pdriver=6e-4	5.09
20	16	2	4.51	183213	saturated	Surface.Growth	Present	pdriver=6e-4	2.06
30	85	2	10.4	183213	saturated	Surface.Growth	Present	pdriver=6e-4	2.01
40	216	1	16.58	183213	saturated	Surface.Growth	Present	pdriver=6e-4	2
50	399	1	22.54	183213	saturated	Surface.Growth	Present	pdriver=6e-4	2.01
60	647	1	28.7	183213	saturated	Surface.Growth	Present	pdriver=6e-4	2.03
70	975	2	35.23	183213	saturated	Surface.Growth	Present	pdriver=6e-4	2.06
80	1341	5	41.32	183213	saturated	Surface.Growth	Present	pdriver=6e-4	2.15
90	1971	6	50.1	183213	saturated	Surface.Growth	Present	pdriver=6e-4	2.43
100	2979	7	61.59	183213	saturated	Surface.Growth	Present	pdriver=6e-4	2.91
110	4591	7	76.46	183213	saturated	Surface.Growth	Present	pdriver=6e-4	3.49
120	7079	10	94.94	183213	saturated	Surface.Growth	Present	pdriver=6e-4	4.19
130	10358	8	114.84	183213	saturated	Surface.Growth	Present	pdriver=6e-4	4.78
135	12260	7	124.94	183213	saturated	Surface.Growth	Present	pdriver=6e-4	4.92
10	4	1	2.26	177897	saturated	Surface.Growth	Present	pdriver=6e-4	2
20	23	1	5.41	177897	saturated	Surface.Growth	Present	pdriver=6e-4	2
30	77	4	9.9	177897	saturated	Surface.Growth	Present	pdriver=6e-4	2.09
40	184	3	15.31	177897	saturated	Surface.Growth	Present	pdriver=6e-4	2.05
50	359	3	21.38	177897	saturated	Surface.Growth	Present	pdriver=6e-4	2.06
60	587	3	27.34	177897	saturated	Surface.Growth	Present	pdriver=6e-4	2.06
70	879	3	33.45	177897	saturated	Surface.Growth	Present	pdriver=6e-4	2.08
80	1245	3	39.81	177897	saturated	Surface.Growth	Present	pdriver=6e-4	2.12
90	1792	3	47.77	177897	saturated	Surface.Growth	Present	pdriver=6e-4	2.37
100	2557	3	57.06	177897	saturated	Surface.Growth	Present	pdriver=6e-4	2.75
110	3583	3	67.54	177897	saturated	Surface.Growth	Present	pdriver=6e-4	3.22
120	4957	4	79.44	177897	saturated	Surface.Growth	Present	pdriver=6e-4	3.82
130	7181	6	95.62	177897	saturated	Surface.Growth	Present	pdriver=6e-4	4.55
140	10134	8	113.59	177897	saturated	Surface.Growth	Present	pdriver=6e-4	5.26
146	12353	8	125.41	177897	saturated	Surface.Growth	Present	pdriver=6e-4	5.64

## Sheet: SourceDataFig5e
t	SliceSize	MacroSubcloneNumber	SliceDiameter	SimID	Driver.Advantage.Model	Growth.Mode	Necrosis.Condition	Driver.Acquisition.Rate	FitnessSliceAverage	DriverNumberSliceAverage	ContourCircularity
40	212	2	16.4294	156249	saturated	Surface.Growth	Absent	pdriver=6e-4	0.25	2.0283	0.97033
50	386	4	22.1691	156249	saturated	Surface.Growth	Absent	pdriver=6e-4	0.25	2.04922	0.969231
60	655	3	28.8786	156249	saturated	Surface.Growth	Absent	pdriver=6e-4	0.323282	2.25038	0.944764
70	1249	3	39.8783	156249	saturated	Surface.Growth	Absent	pdriver=6e-4	0.504003	2.78703	0.915512
80	2149	3	52.3086	156249	saturated	Surface.Growth	Absent	pdriver=6e-4	0.63262	3.20428	0.947712
90	3409	4	65.8823	156249	saturated	Surface.Growth	Absent	pdriver=6e-4	0.718099	3.52303	0.963224
100	5189	5	81.2825	156249	saturated	Surface.Growth	Absent	pdriver=6e-4	0.787435	3.77953	0.969278
110	7530	7	97.9157	156249	saturated	Surface.Growth	Absent	pdriver=6e-4	0.841899	4.0344	0.956704
120	10498	8	115.613	156249	saturated	Surface.Growth	Absent	pdriver=6e-4	0.884669	4.26653	0.974644
124	11810	8	122.625	156249	saturated	Surface.Growth	Absent	pdriver=6e-4	0.897481	4.34268	0.978418
40	178	2	15.0545	419661	saturated	Surface.Growth	Absent	pdriver=6e-4	0.25	2.05056	0.966522
50	384	3	22.1116	419661	saturated	Surface.Growth	Absent	pdriver=6e-4	0.25	2.05729	0.9684
60	607	3	27.8003	419661	saturated	Surface.Growth	Absent	pdriver=6e-4	0.25	2.06919	0.976449
70	902	3	33.889	419661	saturated	Surface.Growth	Absent	pdriver=6e-4	0.25	2.08093	0.978486
80	1289	3	40.5118	419661	saturated	Surface.Growth	Absent	pdriver=6e-4	0.2564	2.13111	0.97028
90	1842	4	48.4284	419661	saturated	Surface.Growth	Absent	pdriver=6e-4	0.320033	2.35125	0.925607
100	2811	6	59.8254	419661	saturated	Surface.Growth	Absent	pdriver=6e-4	0.454198	2.87335	0.908369
110	4215	7	73.2578	419661	saturated	Surface.Growth	Absent	pdriver=6e-4	0.588375	3.36418	0.876839
120	6346	7	89.8887	419661	saturated	Surface.Growth	Absent	pdriver=6e-4	0.697447	3.76836	0.898427
130	9172	7	108.066	419661	saturated	Surface.Growth	Absent	pdriver=6e-4	0.778156	4.1027	0.937749
139	11974	8	123.474	419661	saturated	Surface.Growth	Absent	pdriver=6e-4	0.826061	4.31009	0.94509
40	208	2	16.2737	157599	saturated	Surface.Growth	Absent	pdriver=6e-4	0.25	2.11058	0.965182
50	385	7	22.1404	157599	saturated	Surface.Growth	Absent	pdriver=6e-4	0.25	2.19481	0.973897
60	607	4	27.8003	157599	saturated	Surface.Growth	Absent	pdriver=6e-4	0.250824	2.2257	0.954155
70	919	7	34.2068	157599	saturated	Surface.Growth	Absent	pdriver=6e-4	0.254625	2.29815	0.966939
80	1314	7	40.9028	157599	saturated	Surface.Growth	Absent	pdriver=6e-4	0.267504	2.40259	0.952376
90	1935	9	49.6359	157599	saturated	Surface.Growth	Absent	pdriver=6e-4	0.324289	2.66305	0.919138
100	3047	11	62.2861	157599	saturated	Surface.Growth	Absent	pdriver=6e-4	0.47276	3.26354	0.88593
110	4612	10	76.6302	157599	saturated	Surface.Growth	Absent	pdriver=6e-4	0.60619	3.8454	0.917246
120	6802	13	93.0622	157599	saturated	Surface.Growth	Absent	pdriver=6e-4	0.701044	4.31006	0.913009
130	9823	15	111.835	157599	saturated	Surface.Growth	Absent	pdriver=6e-4	0.783391	4.71068	0.922385
139	13103	16	129.164	157599	saturated	Surface.Growth	Absent	pdriver=6e-4	0.837614	4.99298	0.956913
30	112	4	11.9416	419699	saturated	Surface.Growth	Absent	pdriver=6e-4	0.25	2.05357	0.945961
40	239	2	17.4443	419699	saturated	Surface.Growth	Absent	pdriver=6e-4	0.25	2.05439	0.961945
50	453	3	24.0162	419699	saturated	Surface.Growth	Absent	pdriver=6e-4	0.25	2.08389	0.956638
60	811	4	32.1341	419699	saturated	Surface.Growth	Absent	pdriver=6e-4	0.3582	2.45869	0.954343
70	1389	8	42.0539	419699	saturated	Surface.Growth	Absent	pdriver=6e-4	0.50162	2.96472	0.958759
80	2446	8	55.8063	419699	saturated	Surface.Growth	Absent	pdriver=6e-4	0.649223	3.44726	0.951794
90	3932	10	70.7558	419699	saturated	Surface.Growth	Absent	pdriver=6e-4	0.74574	3.83062	0.973687
100	6145	13	88.4537	419699	saturated	Surface.Growth	Absent	pdriver=6e-4	0.822539	4.22783	0.962718
110	9077	12	107.504	419699	saturated	Surface.Growth	Absent	pdriver=6e-4	0.876804	4.55117	0.942867
118	11859	12	122.879	419699	saturated	Surface.Growth	Absent	pdriver=6e-4	0.905515	4.77089	0.972915
30	101	2	11.3401	29958	saturated	Surface.Growth	Absent	pdriver=6e-4	0.25	2.0297	0.96577
40	211	4	16.3907	29958	saturated	Surface.Growth	Absent	pdriver=6e-4	0.25	2.11374	0.968639
50	383	5	22.0828	29958	saturated	Surface.Growth	Absent	pdriver=6e-4	0.25	2.20366	0.981059
60	637	8	28.479	29958	saturated	Surface.Growth	Absent	pdriver=6e-4	0.25	2.26217	0.97331
70	960	8	34.9615	29958	saturated	Surface.Growth	Absent	pdriver=6e-4	0.250781	2.32604	0.959683
80	1415	10	42.4457	29958	saturated	Surface.Growth	Absent	pdriver=6e-4	0.289223	2.48834	0.96321
90	2299	11	54.1034	29958	saturated	Surface.Growth	Absent	pdriver=6e-4	0.44378	3.05394	0.912628
100	3712	14	68.7478	29958	saturated	Surface.Growth	Absent	pdriver=6e-4	0.597454	3.62096	0.964365
110	5837	14	86.2085	29958	saturated	Surface.Growth	Absent	pdriver=6e-4	0.731669	4.09508	0.965781
120	8940	11	106.69	29958	saturated	Surface.Growth	Absent	pdriver=6e-4	0.822287	4.35817	0.975395
125	10589	11	116.113	29958	saturated	Surface.Growth	Absent	pdriver=6e-4	0.849962	4.46227	0.981169
50	189	1	15.5126	29191	saturated	Surface.Growth	Absent	pdriver=6e-4	0.25	2.02116	0.978259
60	358	1	21.3499	29191	saturated	Surface.Growth	Absent	pdriver=6e-4	0.25	2.02235	0.980238
70	603	1	27.7085	29191	saturated	Surface.Growth	Absent	pdriver=6e-4	0.25	2.01658	0.978245
80	911	1	34.0576	29191	saturated	Surface.Growth	Absent	pdriver=6e-4	0.25	2.0483	0.968113
90	1288	2	40.4961	29191	saturated	Surface.Growth	Absent	pdriver=6e-4	0.261064	2.10792	0.967184
100	2096	5	51.6596	29191	saturated	Surface.Growth	Absent	pdriver=6e-4	0.422114	2.4313	0.948749
110	3232	5	64.1491	29191	saturated	Surface.Growth	Absent	pdriver=6e-4	0.554455	2.69926	0.954401
120	5136	7	80.8663	29191	saturated	Surface.Growth	Absent	pdriver=6e-4	0.695093	3.13357	0.937997
130	8002	8	100.938	29191	saturated	Surface.Growth	Absent	pdriver=6e-4	0.803643	3.50587	0.972492
139	10892	9	117.763	29191	saturated	Surface.Growth	Absent	pdriver=6e-4	0.855743	3.70951	0.96578
30	107	2	11.672	29982	saturated	Surface.Growth	Absent	pdriver=6e-4	0.25	2.08411	0.950144
40	254	8	17.9834	29982	saturated	Surface.Growth	Absent	pdriver=6e-4	0.320866	2.35039	0.897097
50	679	7	29.4029	29982	saturated	Surface.Growth	Absent	pdriver=6e-4	0.568115	3.0972	0.909314
60	1465	5	43.1891	29982	saturated	Surface.Growth	Absent	pdriver=6e-4	0.736348	3.59113	0.945875
70	2680	5	58.4147	29982	saturated	Surface.Growth	Absent	pdriver=6e-4	0.816138	3.86978	0.965766
80	4335	7	74.2933	29982	saturated	Surface.Growth	Absent	pdriver=6e-4	0.865744	4.11419	0.959771
90	6483	7	90.8538	29982	saturated	Surface.Growth	Absent	pdriver=6e-4	0.902244	4.30727	0.960167
100	9363	7	109.185	29982	saturated	Surface.Growth	Absent	pdriver=6e-4	0.92951	4.47132	0.961615
109	12403	8	125.666	29982	saturated	Surface.Growth	Absent	pdriver=6e-4	0.946787	4.59163	0.969593
40	196	4	15.7973	419731	saturated	Surface.Growth	Absent	pdriver=6e-4	0.25	2.05102	0.97224
50	374	3	21.8218	419731	saturated	Surface.Growth	Absent	pdriver=6e-4	0.25	2.0615	0.970422
60	630	3	28.3221	419731	saturated	Surface.Growth	Absent	pdriver=6e-4	0.25	2.1	0.975806
70	943	4	34.6506	419731	saturated	Surface.Growth	Absent	pdriver=6e-4	0.25	2.12725	0.971025
80	1328	8	41.1201	419731	saturated	Surface.Growth	Absent	pdriver=6e-4	0.274849	2.22289	0.95851
90	2186	5	52.757	419731	saturated	Surface.Growth	Absent	pdriver=6e-4	0.453339	2.75572	0.947203
100	3320	6	65.0166	419731	saturated	Surface.Growth	Absent	pdriver=6e-4	0.574021	3.23313	0.956724
110	5350	9	82.5338	419731	saturated	Surface.Growth	Absent	pdriver=6e-4	0.707009	3.71757	0.955852
120	7883	9	100.185	419731	saturated	Surface.Growth	Absent	pdriver=6e-4	0.786566	4.0463	0.951365
129	10843	10	117.498	419731	saturated	Surface.Growth	Absent	pdriver=6e-4	0.837937	4.33644	0.972288
40	186	2	15.389	419741	saturated	Surface.Growth	Absent	pdriver=6e-4	0.25	2.02688	0.946528
50	377	3	21.9092	419741	saturated	Surface.Growth	Absent	pdriver=6e-4	0.25	2.06101	0.96136
60	613	2	27.9374	419741	saturated	Surface.Growth	Absent	pdriver=6e-4	0.25	2.04731	0.952381
70	962	3	34.9979	419741	saturated	Surface.Growth	Absent	pdriver=6e-4	0.274168	2.13929	0.966574
80	1604	7	45.1916	419741	saturated	Surface.Growth	Absent	pdriver=6e-4	0.407575	2.56858	0.920579
90	2670	4	58.3057	419741	saturated	Surface.Growth	Absent	pdriver=6e-4	0.571348	3.10487	0.922151
100	4103	4	72.2779	419741	saturated	Surface.Growth	Absent	pdriver=6e-4	0.677005	3.4565	0.946971
110	6016	5	87.5203	419741	saturated	Surface.Growth	Absent	pdriver=6e-4	0.753408	3.74269	0.953513
120	8528	6	104.203	419741	saturated	Surface.Growth	Absent	pdriver=6e-4	0.809363	4.03565	0.944297
130	11841	8	122.786	419741	saturated	Surface.Growth	Absent	pdriver=6e-4	0.857444	4.3357	0.966678
131	12288	8	125.082	419741	saturated	Surface.Growth	Absent	pdriver=6e-4	0.86263	4.37199	0.96832
40	120	4	12.3608	31912	saturated	Surface.Growth	Absent	pdriver=6e-4	0.25	2.11667	0.980077
50	249	5	17.8055	31912	saturated	Surface.Growth	Absent	pdriver=6e-4	0.25	2.19679	0.975041
60	444	7	23.7764	31912	saturated	Surface.Growth	Absent	pdriver=6e-4	0.251689	2.26802	0.980217
70	744	7	30.7781	31912	saturated	Surface.Growth	Absent	pdriver=6e-4	0.337702	2.61425	0.934961
80	1301	8	40.6999	31912	saturated	Surface.Growth	Absent	pdriver=6e-4	0.489239	3.23213	0.949276
90	2194	7	52.8535	31912	saturated	Surface.Growth	Absent	pdriver=6e-4	0.612352	3.78715	0.955149
100	3495	8	66.7081	31912	saturated	Surface.Growth	Absent	pdriver=6e-4	0.708584	4.26638	0.962041
110	5218	10	81.5093	31912	saturated	Surface.Growth	Absent	pdriver=6e-4	0.775824	4.61154	0.958895
120	7909	11	100.35	31912	saturated	Surface.Growth	Absent	pdriver=6e-4	0.843122	4.8747	0.919084
130	11001	8	118.351	31912	saturated	Surface.Growth	Absent	pdriver=6e-4	0.88626	5.08208	0.969271
135	12717	7	127.247	31912	saturated	Surface.Growth	Absent	pdriver=6e-4	0.901608	5.1741	0.97052
40	122	3	12.4634	435234	saturated	Surface.Growth	Absent	pdriver=6e-4	0.25	2.04098	0.971468
50	252	3	17.9125	435234	saturated	Surface.Growth	Absent	pdriver=6e-4	0.25	2.05556	0.967764
60	437	2	23.5883	435234	saturated	Surface.Growth	Absent	pdriver=6e-4	0.25	2.09153	0.973109
70	719	2	30.2566	435234	saturated	Surface.Growth	Absent	pdriver=6e-4	0.25	2.08484	0.968867
80	1050	4	36.5637	435234	saturated	Surface.Growth	Absent	pdriver=6e-4	0.25	2.09714	0.965354
90	1427	4	42.6253	435234	saturated	Surface.Growth	Absent	pdriver=6e-4	0.25	2.12824	0.969272
100	1932	4	49.5974	435234	saturated	Surface.Growth	Absent	pdriver=6e-4	0.251165	2.16253	0.965789
110	2677	6	58.382	435234	saturated	Surface.Growth	Absent	pdriver=6e-4	0.319481	2.39335	0.946152
120	4050	8	71.8096	435234	saturated	Surface.Growth	Absent	pdriver=6e-4	0.468827	2.77605	0.912869
130	6589	7	91.5935	435234	saturated	Surface.Growth	Absent	pdriver=6e-4	0.657535	3.27804	0.92056
140	9708	8	111.178	435234	saturated	Surface.Growth	Absent	pdriver=6e-4	0.764833	3.60435	0.931516
145	11510	8	121.058	435234	saturated	Surface.Growth	Absent	pdriver=6e-4	0.801651	3.73067	0.955082
30	100	6	11.2838	8035	saturated	Surface.Growth	Absent	pdriver=6e-4	0.55	2.89	0.956925
40	541	4	26.2454	8035	saturated	Surface.Growth	Absent	pdriver=6e-4	0.862754	3.76525	0.986091
50	1597	5	45.0928	8035	saturated	Surface.Growth	Absent	pdriver=6e-4	0.953037	4.15529	0.993061
60	3110	3	62.9267	8035	saturated	Surface.Growth	Absent	pdriver=6e-4	0.975884	4.33537	0.992642
70	5113	5	80.685	8035	saturated	Surface.Growth	Absent	pdriver=6e-4	0.985332	4.45394	0.993056
80	7486	3	97.6293	8035	saturated	Surface.Growth	Absent	pdriver=6e-4	0.989981	4.51884	0.992014
90	10544	3	115.866	8035	saturated	Surface.Growth	Absent	pdriver=6e-4	0.992887	4.60101	0.992754
95	12229	2	124.782	8035	saturated	Surface.Growth	Absent	pdriver=6e-4	0.993867	4.63398	0.988879
30	142	2	13.4462	32018	saturated	Surface.Growth	Absent	pdriver=6e-4	0.25	2.11972	0.895582
40	326	4	20.3734	32018	saturated	Surface.Growth	Absent	pdriver=6e-4	0.374233	2.6411	0.95579
50	699	5	29.8328	32018	saturated	Surface.Growth	Absent	pdriver=6e-4	0.5397	3.34049	0.936064
60	1381	7	41.9326	32018	saturated	Surface.Growth	Absent	pdriver=6e-4	0.673063	3.99059	0.959008
70	2495	9	56.3625	32018	saturated	Surface.Growth	Absent	pdriver=6e-4	0.773347	4.53226	0.967883
80	3946	12	70.8816	32018	saturated	Surface.Growth	Absent	pdriver=6e-4	0.82685	4.85606	0.964073
90	5844	12	86.2601	32018	saturated	Surface.Growth	Absent	pdriver=6e-4	0.869524	5.15435	0.959288
100	8500	10	104.031	32018	saturated	Surface.Growth	Absent	pdriver=6e-4	0.9035	5.44224	0.959944
110	11780	9	122.469	32018	saturated	Surface.Growth	Absent	pdriver=6e-4	0.930051	5.6966	0.980816
40	180	7	15.1388	28896	saturated	Surface.Growth	Absent	pdriver=6e-4	0.25	2.21667	0.973023
50	334	5	20.6219	28896	saturated	Surface.Growth	Absent	pdriver=6e-4	0.25	2.22754	0.982393
60	551	6	26.4869	28896	saturated	Surface.Growth	Absent	pdriver=6e-4	0.25	2.26134	0.973186
70	844	7	32.7813	28896	saturated	Surface.Growth	Absent	pdriver=6e-4	0.25	2.29265	0.980943
80	1258	9	40.0217	28896	saturated	Surface.Growth	Absent	pdriver=6e-4	0.269873	2.45072	0.947566
90	2180	8	52.6846	28896	saturated	Surface.Growth	Absent	pdriver=6e-4	0.460321	3.34587	0.883774
100	3565	8	67.3728	28896	saturated	Surface.Growth	Absent	pdriver=6e-4	0.619916	4.12539	0.923224
110	5574	10	84.2439	28896	saturated	Surface.Growth	Absent	pdriver=6e-4	0.732867	4.6803	0.942697
120	8013	11	101.007	28896	saturated	Surface.Growth	Absent	pdriver=6e-4	0.805909	5.07538	0.94966
130	11173	8	119.272	28896	saturated	Surface.Growth	Absent	pdriver=6e-4	0.857626	5.4041	0.952904
132	11841	8	122.786	28896	saturated	Surface.Growth	Absent	pdriver=6e-4	0.865552	5.45545	0.957932
40	175	5	14.9271	7989	saturated	Surface.Growth	Absent	pdriver=6e-4	0.25	2.09714	0.967072
50	335	4	20.6527	7989	saturated	Surface.Growth	Absent	pdriver=6e-4	0.25	2.16418	0.978685
60	585	6	27.2919	7989	saturated	Surface.Growth	Absent	pdriver=6e-4	0.25	2.23932	0.958569
70	902	6	33.889	7989	saturated	Surface.Growth	Absent	pdriver=6e-4	0.258315	2.2694	0.971186
80	1402	7	42.2502	7989	saturated	Surface.Growth	Absent	pdriver=6e-4	0.35271	2.51926	0.917577
90	2356	7	54.77	7989	saturated	Surface.Growth	Absent	pdriver=6e-4	0.531091	3.02419	0.935243
100	3711	8	68.7386	7989	saturated	Surface.Growth	Absent	pdriver=6e-4	0.654204	3.41768	0.954062
110	5593	8	84.3874	7989	saturated	Surface.Growth	Absent	pdriver=6e-4	0.744591	3.76846	0.942956
120	8251	9	102.496	7989	saturated	Surface.Growth	Absent	pdriver=6e-4	0.823506	4.12083	0.975792
130	11386	9	120.404	7989	saturated	Surface.Growth	Absent	pdriver=6e-4	0.872102	4.37827	0.980982
40	176	4	14.9696	29992	saturated	Surface.Growth	Absent	pdriver=6e-4	0.25	2.14205	0.940791
50	345	5	20.9587	29992	saturated	Surface.Growth	Absent	pdriver=6e-4	0.25	2.17391	0.974415
60	574	7	27.034	29992	saturated	Surface.Growth	Absent	pdriver=6e-4	0.251307	2.19861	0.95932
70	942	10	34.6322	29992	saturated	Surface.Growth	Absent	pdriver=6e-4	0.322452	2.44055	0.924417
80	1563	12	44.6102	29992	saturated	Surface.Growth	Absent	pdriver=6e-4	0.464971	2.95329	0.890848
90	2643	13	58.0101	29992	saturated	Surface.Growth	Absent	pdriver=6e-4	0.60017	3.46198	0.926864
100	4458	15	75.3399	29992	saturated	Surface.Growth	Absent	pdriver=6e-4	0.735532	3.86608	0.916196
110	6956	12	94.1098	29992	saturated	Surface.Growth	Absent	pdriver=6e-4	0.82835	4.16302	0.953179
120	9850	11	111.988	29992	saturated	Surface.Growth	Absent	pdriver=6e-4	0.878782	4.37117	0.969473
127	12271	11	124.996	29992	saturated	Surface.Growth	Absent	pdriver=6e-4	0.902697	4.51601	0.973049
40	228	1	17.0382	435160	saturated	Surface.Growth	Absent	pdriver=6e-4	0.25	2.02632	0.959058
50	415	1	22.9868	435160	saturated	Surface.Growth	Absent	pdriver=6e-4	0.25	2.0241	0.975669
60	679	1	29.4029	435160	saturated	Surface.Growth	Absent	pdriver=6e-4	0.25	2.03387	0.9557
70	1026	2	36.1434	435160	saturated	Surface.Growth	Absent	pdriver=6e-4	0.250731	2.06335	0.965507
80	1579	5	44.838	435160	saturated	Surface.Growth	Absent	pdriver=6e-4	0.357188	2.60228	0.953285
90	2738	7	59.0435	435160	saturated	Surface.Growth	Absent	pdriver=6e-4	0.563276	3.62199	0.969658
100	4730	9	77.6043	435160	saturated	Surface.Growth	Absent	pdriver=6e-4	0.730233	4.40909	0.95707
110	7322	10	96.5539	435160	saturated	Surface.Growth	Absent	pdriver=6e-4	0.825526	4.86725	0.973665
120	10347	9	114.779	435160	saturated	Surface.Growth	Absent	pdriver=6e-4	0.876534	5.14574	0.986865
124	11655	8	121.818	435160	saturated	Surface.Growth	Absent	pdriver=6e-4	0.89039	5.23192	0.988606
30	112	4	11.9416	234651	saturated	Surface.Growth	Absent	pdriver=6e-4	0.25	2.09821	0.975615
40	243	4	17.5897	234651	saturated	Surface.Growth	Absent	pdriver=6e-4	0.25	2.107	0.974924
50	447	3	23.8566	234651	saturated	Surface.Growth	Absent	pdriver=6e-4	0.25	2.10962	0.972551
60	677	3	29.3595	234651	saturated	Surface.Growth	Absent	pdriver=6e-4	0.25	2.12851	0.98579
70	1008	4	35.8249	234651	saturated	Surface.Growth	Absent	pdriver=6e-4	0.251488	2.14881	0.97904
80	1426	7	42.6103	234651	saturated	Surface.Growth	Absent	pdriver=6e-4	0.266304	2.25456	0.963638
90	2074	9	51.3877	234651	saturated	Surface.Growth	Absent	pdriver=6e-4	0.33486	2.58438	0.931182
100	3149	12	63.3201	234651	saturated	Surface.Growth	Absent	pdriver=6e-4	0.469355	3.17815	0.886838
110	5099	12	80.5745	234651	saturated	Surface.Growth	Absent	pdriver=6e-4	0.642087	3.81487	0.876422
120	7631	11	98.5702	234651	saturated	Surface.Growth	Absent	pdriver=6e-4	0.751769	4.22212	0.903006
130	10702	11	116.731	234651	saturated	Surface.Growth	Absent	pdriver=6e-4	0.820618	4.51654	0.927692
138	13533	9	131.266	234651	saturated	Surface.Growth	Absent	pdriver=6e-4	0.858143	4.69216	0.950634
30	107	2	11.672	192612	saturated	Surface.Growth	Absent	pdriver=6e-4	0.25	2.04673	0.969897
40	237	4	17.3712	192612	saturated	Surface.Growth	Absent	pdriver=6e-4	0.25	2.14768	0.957858
50	443	6	23.7496	192612	saturated	Surface.Growth	Absent	pdriver=6e-4	0.261851	2.25056	0.974291
60	775	5	31.4127	192612	saturated	Surface.Growth	Absent	pdriver=6e-4	0.355484	2.48258	0.909595
70	1354	5	41.5207	192612	saturated	Surface.Growth	Absent	pdriver=6e-4	0.488183	2.86115	0.921697
80	2208	8	53.0218	192612	saturated	Surface.Growth	Absent	pdriver=6e-4	0.608016	3.27853	0.934857
90	3505	10	66.8035	192612	saturated	Surface.Growth	Absent	pdriver=6e-4	0.702996	3.60514	0.932714
100	5584	10	84.3194	192612	saturated	Surface.Growth	Absent	pdriver=6e-4	0.789533	3.85423	0.906248
110	8181	8	102.061	192612	saturated	Surface.Growth	Absent	pdriver=6e-4	0.850018	4.06515	0.921839
120	11437	7	120.673	192612	saturated	Surface.Growth	Absent	pdriver=6e-4	0.891471	4.22174	0.935835
123	12543	7	126.373	192612	saturated	Surface.Growth	Absent	pdriver=6e-4	0.90104	4.27147	0.950485
30	134	2	13.0619	31176	saturated	Surface.Growth	Absent	pdriver=6e-4	0.25	2.11194	0.94142
40	290	4	19.2156	31176	saturated	Surface.Growth	Absent	pdriver=6e-4	0.25	2.23448	0.956814
50	495	5	25.1049	31176	saturated	Surface.Growth	Absent	pdriver=6e-4	0.261111	2.43838	0.966391
60	795	6	31.8155	31176	saturated	Surface.Growth	Absent	pdriver=6e-4	0.278931	2.70314	0.958423
70	1224	4	39.4771	31176	saturated	Surface.Growth	Absent	pdriver=6e-4	0.311275	3.10784	0.944748
80	2019	13	50.7018	31176	saturated	Surface.Growth	Absent	pdriver=6e-4	0.445394	3.92422	0.874019
90	3626	15	67.9468	31176	saturated	Surface.Growth	Absent	pdriver=6e-4	0.649545	4.92085	0.869817
100	5677	16	85.0187	31176	saturated	Surface.Growth	Absent	pdriver=6e-4	0.767042	5.50132	0.892455
110	8384	17	103.319	31176	saturated	Surface.Growth	Absent	pdriver=6e-4	0.84208	5.92164	0.947921
120	11788	18	122.511	31176	saturated	Surface.Growth	Absent	pdriver=6e-4	0.887682	6.22133	0.96401
124	13364	18	130.444	31176	saturated	Surface.Growth	Absent	pdriver=6e-4	0.900928	6.32019	0.968011
30	136	1	13.159	157602	saturated	Surface.Growth	Absent	pdriver=6e-4	0.25	2.01471	0.952818
40	299	2	19.5115	157602	saturated	Surface.Growth	Absent	pdriver=6e-4	0.25	2.04013	0.970379
50	506	2	25.3823	157602	saturated	Surface.Growth	Absent	pdriver=6e-4	0.25	2.04348	0.966705
60	805	1	32.015	157602	saturated	Surface.Growth	Absent	pdriver=6e-4	0.251553	2.06335	0.96535
70	1196	3	39.023	157602	saturated	Surface.Growth	Absent	pdriver=6e-4	0.274247	2.19565	0.971421
80	1867	4	48.7559	157602	saturated	Surface.Growth	Absent	pdriver=6e-4	0.373594	2.67113	0.924402
90	3070	10	62.5208	157602	saturated	Surface.Growth	Absent	pdriver=6e-4	0.547231	3.44463	0.882504
100	5028	11	80.0116	157602	saturated	Surface.Growth	Absent	pdriver=6e-4	0.702814	4.11058	0.932205
110	7688	12	98.9377	157602	saturated	Surface.Growth	Absent	pdriver=6e-4	0.798322	4.52146	0.92027
120	11001	12	118.351	157602	saturated	Surface.Growth	Absent	pdriver=6e-4	0.857808	4.8002	0.958004
126	13299	12	130.126	157602	saturated	Surface.Growth	Absent	pdriver=6e-4	0.882378	4.93383	0.972125
40	220	1	16.7366	193925	saturated	Surface.Growth	Absent	pdriver=6e-4	0.25	2.01818	0.989323
50	383	1	22.0828	193925	saturated	Surface.Growth	Absent	pdriver=6e-4	0.25	2.02089	0.978374
60	610	2	27.8689	193925	saturated	Surface.Growth	Absent	pdriver=6e-4	0.25	2.04918	0.98898
70	925	2	34.3183	193925	saturated	Surface.Growth	Absent	pdriver=6e-4	0.25	2.06486	0.982758
80	1363	3	41.6584	193925	saturated	Surface.Growth	Absent	pdriver=6e-4	0.276229	2.18635	0.955547
90	1991	4	50.349	193925	saturated	Surface.Growth	Absent	pdriver=6e-4	0.355726	2.61828	0.936524
100	3421	4	65.9981	193925	saturated	Surface.Growth	Absent	pdriver=6e-4	0.553493	3.16574	0.927674
110	5722	6	85.355	193925	saturated	Surface.Growth	Absent	pdriver=6e-4	0.71697	3.56956	0.948321
120	8387	7	103.338	193925	saturated	Surface.Growth	Absent	pdriver=6e-4	0.806248	3.86026	0.976282
129	11195	9	119.39	193925	saturated	Surface.Growth	Absent	pdriver=6e-4	0.854846	4.03519	0.982556
40	218	3	16.6603	156248	saturated	Surface.Growth	Absent	pdriver=6e-4	0.25	2.19266	0.975427
50	411	4	22.8758	156248	saturated	Surface.Growth	Absent	pdriver=6e-4	0.25	2.15572	0.97346
60	668	6	29.1637	156248	saturated	Surface.Growth	Absent	pdriver=6e-4	0.25	2.16766	0.963743
70	1013	5	35.9137	156248	saturated	Surface.Growth	Absent	pdriver=6e-4	0.250494	2.18855	0.975297
80	1437	8	42.7744	156248	saturated	Surface.Growth	Absent	pdriver=6e-4	0.270355	2.28253	0.954081
90	2256	10	53.595	156248	saturated	Surface.Growth	Absent	pdriver=6e-4	0.410793	2.87057	0.942362
100	4041	13	71.7298	156248	saturated	Surface.Growth	Absent	pdriver=6e-4	0.641054	3.80401	0.892293
110	6612	11	91.7533	156248	saturated	Surface.Growth	Absent	pdriver=6e-4	0.775749	4.38687	0.908637
120	9571	11	110.391	156248	saturated	Surface.Growth	Absent	pdriver=6e-4	0.844687	4.71926	0.954362
128	12183	11	124.547	156248	saturated	Surface.Growth	Absent	pdriver=6e-4	0.877986	4.89444	0.96606
40	216	3	16.5837	193934	saturated	Surface.Growth	Absent	pdriver=6e-4	0.25	2.06481	0.967121
50	406	3	22.7362	193934	saturated	Surface.Growth	Absent	pdriver=6e-4	0.25	2.09606	0.968773
60	658	3	28.9446	193934	saturated	Surface.Growth	Absent	pdriver=6e-4	0.25	2.11246	0.963315
70	1015	5	35.9491	193934	saturated	Surface.Growth	Absent	pdriver=6e-4	0.27069	2.21675	0.953096
80	1555	6	44.4959	193934	saturated	Surface.Growth	Absent	pdriver=6e-4	0.373633	2.58778	0.92613
90	2437	8	55.7035	193934	saturated	Surface.Growth	Absent	pdriver=6e-4	0.491998	3.04309	0.928024
100	3618	10	67.8718	193934	saturated	Surface.Growth	Absent	pdriver=6e-4	0.589414	3.4508	0.931137
110	5255	11	81.7978	193934	saturated	Surface.Growth	Absent	pdriver=6e-4	0.67569	3.83863	0.916985
120	7473	10	97.5444	193934	saturated	Surface.Growth	Absent	pdriver=6e-4	0.749431	4.1943	0.938896
130	10463	10	115.421	193934	saturated	Surface.Growth	Absent	pdriver=6e-4	0.806413	4.48896	0.944498
134	11709	9	122.1	193934	saturated	Surface.Growth	Absent	pdriver=6e-4	0.822594	4.58058	0.947782
40	193	4	15.6759	30590	saturated	Surface.Growth	Absent	pdriver=6e-4	0.25	2.08808	0.961957
50	352	4	21.1703	30590	saturated	Surface.Growth	Absent	pdriver=6e-4	0.25	2.10795	0.975194
60	598	7	27.5934	30590	saturated	Surface.Growth	Absent	pdriver=6e-4	0.25	2.14047	0.972769
70	992	7	35.5395	30590	saturated	Surface.Growth	Absent	pdriver=6e-4	0.301411	2.34274	0.920393
80	2057	11	51.1767	30590	saturated	Surface.Growth	Absent	pdriver=6e-4	0.59176	3.29217	0.93426
90	3517	8	66.9177	30590	saturated	Surface.Growth	Absent	pdriver=6e-4	0.737347	3.7822	0.933398
100	5687	8	85.0936	30590	saturated	Surface.Growth	Absent	pdriver=6e-4	0.833304	4.15773	0.962308
110	8534	9	104.239	30590	saturated	Surface.Growth	Absent	pdriver=6e-4	0.888915	4.42325	0.965896
120	11988	9	123.546	30590	saturated	Surface.Growth	Absent	pdriver=6e-4	0.920921	4.59526	0.983742
121	12349	9	125.392	30590	saturated	Surface.Growth	Absent	pdriver=6e-4	0.923233	4.60847	0.984259
40	175	3	14.9271	306837	saturated	Surface.Growth	Absent	pdriver=6e-4	0.25	2.08	0.925708
50	344	4	20.9283	306837	saturated	Surface.Growth	Absent	pdriver=6e-4	0.256541	2.1686	0.968522
60	669	5	29.1856	306837	saturated	Surface.Growth	Absent	pdriver=6e-4	0.40994	2.61734	0.939543
70	1283	7	40.4174	306837	saturated	Surface.Growth	Absent	pdriver=6e-4	0.571317	3.10678	0.947504
80	2218	10	53.1417	306837	saturated	Surface.Growth	Absent	pdriver=6e-4	0.692178	3.50316	0.949272
90	3658	9	68.246	306837	saturated	Surface.Growth	Absent	pdriver=6e-4	0.780139	3.8368	0.972561
100	5658	8	84.8763	306837	saturated	Surface.Growth	Absent	pdriver=6e-4	0.839961	4.1239	0.98112
110	8226	8	102.341	306837	saturated	Surface.Growth	Absent	pdriver=6e-4	0.884725	4.37005	0.977553
120	11268	9	119.778	306837	saturated	Surface.Growth	Absent	pdriver=6e-4	0.915846	4.53949	0.981085
122	12013	9	123.675	306837	saturated	Surface.Growth	Absent	pdriver=6e-4	0.921065	4.56822	0.987197
40	182	3	15.2227	29912	saturated	Surface.Growth	Absent	pdriver=6e-4	0.25	2.04396	0.963198
50	345	3	20.9587	29912	saturated	Surface.Growth	Absent	pdriver=6e-4	0.25	2.04928	0.96243
60	593	3	27.4778	29912	saturated	Surface.Growth	Absent	pdriver=6e-4	0.25	2.06408	0.979053
70	914	3	34.1136	29912	saturated	Surface.Growth	Absent	pdriver=6e-4	0.252462	2.09628	0.967966
80	1386	7	42.0085	29912	saturated	Surface.Growth	Absent	pdriver=6e-4	0.305736	2.37013	0.933714
90	2233	9	53.3211	29912	saturated	Surface.Growth	Absent	pdriver=6e-4	0.441782	3.03269	0.893425
100	3753	11	69.1265	29912	saturated	Surface.Growth	Absent	pdriver=6e-4	0.629163	3.84572	0.918031
110	5787	13	85.8384	29912	saturated	Surface.Growth	Absent	pdriver=6e-4	0.736738	4.35649	0.928315
120	8734	14	105.454	29912	saturated	Surface.Growth	Absent	pdriver=6e-4	0.819728	4.74445	0.961696
128	11318	14	120.044	29912	saturated	Surface.Growth	Absent	pdriver=6e-4	0.860885	4.98233	0.973414
40	129	1	12.8159	234655	saturated	Surface.Growth	Absent	pdriver=6e-4	0.25	2.03101	0.950142
50	261	2	18.2295	234655	saturated	Surface.Growth	Absent	pdriver=6e-4	0.25	2.0613	0.963476
60	491	5	25.0032	234655	saturated	Surface.Growth	Absent	pdriver=6e-4	0.289715	2.21181	0.977769
70	1033	7	36.2665	234655	saturated	Surface.Growth	Absent	pdriver=6e-4	0.515247	2.94385	0.944817
80	2065	6	51.2761	234655	saturated	Surface.Growth	Absent	pdriver=6e-4	0.679661	3.47458	0.944739
90	3866	7	70.1594	234655	saturated	Surface.Growth	Absent	pdriver=6e-4	0.812209	3.93818	0.943769
100	6248	7	89.1919	234655	saturated	Surface.Growth	Absent	pdriver=6e-4	0.883683	4.18118	0.965984
110	9127	4	107.8	234655	saturated	Surface.Growth	Absent	pdriver=6e-4	0.920374	4.30952	0.978261
118	11882	5	122.999	234655	saturated	Surface.Growth	Absent	pdriver=6e-4	0.938836	4.39724	0.981915
40	211	1	16.3907	435154	saturated	Surface.Growth	Absent	pdriver=6e-4	0.257109	2.04265	0.977822
50	477	3	24.6442	435154	saturated	Surface.Growth	Absent	pdriver=6e-4	0.443396	2.57862	0.945675
60	1151	6	38.2818	435154	saturated	Surface.Growth	Absent	pdriver=6e-4	0.665074	3.33449	0.943858
70	2217	6	53.1298	435154	saturated	Surface.Growth	Absent	pdriver=6e-4	0.784844	3.77537	0.973141
80	3953	8	70.9445	435154	saturated	Surface.Growth	Absent	pdriver=6e-4	0.864723	4.10119	0.958536
90	6214	8	88.9489	435154	saturated	Surface.Growth	Absent	pdriver=6e-4	0.912013	4.32572	0.974538
100	8999	8	107.041	435154	saturated	Surface.Growth	Absent	pdriver=6e-4	0.939243	4.48328	0.98165
110	12120	8	124.224	435154	saturated	Surface.Growth	Absent	pdriver=6e-4	0.954889	4.60008	0.982786
111	12437	8	125.838	435154	saturated	Surface.Growth	Absent	pdriver=6e-4	0.956038	4.61148	0.98178
40	168	3	14.6255	236017	saturated	Surface.Growth	Absent	pdriver=6e-4	0.25	2.04762	0.959387
50	349	4	21.0799	236017	saturated	Surface.Growth	Absent	pdriver=6e-4	0.25	2.06017	0.97133
60	581	4	27.1984	236017	saturated	Surface.Growth	Absent	pdriver=6e-4	0.25	2.07917	0.975243
70	889	3	33.6439	236017	saturated	Surface.Growth	Absent	pdriver=6e-4	0.253375	2.13273	0.967847
80	1657	8	45.9321	236017	saturated	Surface.Growth	Absent	pdriver=6e-4	0.474502	3.16295	0.936512
90	2893	8	60.6917	236017	saturated	Surface.Growth	Absent	pdriver=6e-4	0.638351	3.74006	0.965457
100	4506	9	75.7444	236017	saturated	Surface.Growth	Absent	pdriver=6e-4	0.74251	4.17022	0.968939
110	6951	9	94.076	236017	saturated	Surface.Growth	Absent	pdriver=6e-4	0.823263	4.54194	0.964408
120	10016	8	112.928	236017	saturated	Surface.Growth	Absent	pdriver=6e-4	0.877346	4.80691	0.989718
124	11250	8	119.683	236017	saturated	Surface.Growth	Absent	pdriver=6e-4	0.8908	4.87787	0.988293
40	165	6	14.4943	156252	saturated	Surface.Growth	Absent	pdriver=6e-4	0.25	2.13333	0.976204
50	316	3	20.0585	156252	saturated	Surface.Growth	Absent	pdriver=6e-4	0.25	2.14241	0.96878
60	546	4	26.3664	156252	saturated	Surface.Growth	Absent	pdriver=6e-4	0.25	2.13187	0.971088
70	835	4	32.6061	156252	saturated	Surface.Growth	Absent	pdriver=6e-4	0.250299	2.1521	0.985071
80	1203	5	39.137	156252	saturated	Surface.Growth	Absent	pdriver=6e-4	0.255403	2.22195	0.978558
90	1881	10	48.9384	156252	saturated	Surface.Growth	Absent	pdriver=6e-4	0.389155	2.75173	0.923938
100	3098	12	62.8052	156252	saturated	Surface.Growth	Absent	pdriver=6e-4	0.551566	3.41382	0.936116
110	4770	14	77.9317	156252	saturated	Surface.Growth	Absent	pdriver=6e-4	0.683805	3.92096	0.898016
120	7234	13	95.9719	156252	saturated	Surface.Growth	Absent	pdriver=6e-4	0.784663	4.35444	0.915542
130	10265	12	114.323	156252	saturated	Surface.Growth	Absent	pdriver=6e-4	0.847589	4.67034	0.95189
137	12840	10	127.861	156252	saturated	Surface.Growth	Absent	pdriver=6e-4	0.878154	4.83684	0.963972
40	106	1	11.6174	236010	saturated	Surface.Growth	Absent	pdriver=6e-4	0.25	2.00943	0.942924
50	256	2	18.0541	236010	saturated	Surface.Growth	Absent	pdriver=6e-4	0.25	2.02734	0.976854
60	441	3	23.696	236010	saturated	Surface.Growth	Absent	pdriver=6e-4	0.25	2.0771	0.968341
70	691	3	29.6616	236010	saturated	Surface.Growth	Absent	pdriver=6e-4	0.25	2.10709	0.974513
80	1141	4	38.1152	236010	saturated	Surface.Growth	Absent	pdriver=6e-4	0.351884	2.41104	0.910352
90	1839	5	48.3889	236010	saturated	Surface.Growth	Absent	pdriver=6e-4	0.478793	2.82545	0.913364
100	2924	6	61.016	236010	saturated	Surface.Growth	Absent	pdriver=6e-4	0.595503	3.21956	0.925348
110	4592	8	76.4638	236010	saturated	Surface.Growth	Absent	pdriver=6e-4	0.704541	3.64503	0.935259
120	7010	9	94.4744	236010	saturated	Surface.Growth	Absent	pdriver=6e-4	0.798752	4.06961	0.929681
130	10202	8	113.972	236010	saturated	Surface.Growth	Absent	pdriver=6e-4	0.859439	4.40825	0.957033
134	11624	8	121.656	236010	saturated	Surface.Growth	Absent	pdriver=6e-4	0.876635	4.51101	0.960517
50	225	1	16.9257	306827	saturated	Surface.Growth	Absent	pdriver=6e-4	0.25	2.03111	0.94797
60	423	1	23.2073	306827	saturated	Surface.Growth	Absent	pdriver=6e-4	0.25	2.05201	0.980675
70	701	2	29.8754	306827	saturated	Surface.Growth	Absent	pdriver=6e-4	0.25	2.06847	0.954666
80	1070	5	36.9102	306827	saturated	Surface.Growth	Absent	pdriver=6e-4	0.271729	2.16355	0.962318
90	1818	7	48.1118	306827	saturated	Surface.Growth	Absent	pdriver=6e-4	0.458333	2.88889	0.90055
100	3207	8	63.9005	306827	saturated	Surface.Growth	Absent	pdriver=6e-4	0.648036	3.68693	0.942822
110	4977	6	79.6047	306827	saturated	Surface.Growth	Absent	pdriver=6e-4	0.751808	4.12719	0.943776
120	7648	7	98.68	306827	saturated	Surface.Growth	Absent	pdriver=6e-4	0.834368	4.46705	0.959854
130	11048	6	118.603	306827	saturated	Surface.Growth	Absent	pdriver=6e-4	0.885341	4.71343	0.975336
133	12003	6	123.623	306827	saturated	Surface.Growth	Absent	pdriver=6e-4	0.894464	4.76539	0.977868
40	159	3	14.2283	30670	saturated	Surface.Growth	Absent	pdriver=6e-4	0.25	2.05031	0.978216
50	312	2	19.9311	30670	saturated	Surface.Growth	Absent	pdriver=6e-4	0.25	2.0641	0.946506
60	526	3	25.879	30670	saturated	Surface.Growth	Absent	pdriver=6e-4	0.25	2.09506	0.967646
70	822	3	32.3512	30670	saturated	Surface.Growth	Absent	pdriver=6e-4	0.25	2.118	0.971895
80	1163	5	38.4809	30670	saturated	Surface.Growth	Absent	pdriver=6e-4	0.25258	2.16165	0.967826
90	1662	6	46.0013	30670	saturated	Surface.Growth	Absent	pdriver=6e-4	0.291968	2.32371	0.951907
100	2578	8	57.2923	30670	saturated	Surface.Growth	Absent	pdriver=6e-4	0.434154	2.84174	0.952091
110	4175	10	72.9094	30670	saturated	Surface.Growth	Absent	pdriver=6e-4	0.601856	3.38683	0.927042
120	6327	10	89.754	30670	saturated	Surface.Growth	Absent	pdriver=6e-4	0.718587	3.80939	0.95494
130	9024	12	107.19	30670	saturated	Surface.Growth	Absent	pdriver=6e-4	0.796543	4.12145	0.949678
138	11762	13	122.376	30670	saturated	Surface.Growth	Absent	pdriver=6e-4	0.84333	4.34799	0.96911
30	121	2	12.4122	7983	saturated	Surface.Growth	Absent	pdriver=6e-4	0.25	2.04132	0.952889
40	277	4	18.78	7983	saturated	Surface.Growth	Absent	pdriver=6e-4	0.25	2.08664	0.967615
50	492	3	25.0287	7983	saturated	Surface.Growth	Absent	pdriver=6e-4	0.25	2.13211	0.975272
60	770	4	31.3113	7983	saturated	Surface.Growth	Absent	pdriver=6e-4	0.25	2.18312	0.955384
70	1283	5	40.4174	7983	saturated	Surface.Growth	Absent	pdriver=6e-4	0.369836	2.53157	0.930234
80	2057	9	51.1767	7983	saturated	Surface.Growth	Absent	pdriver=6e-4	0.496475	2.97521	0.932876
90	3236	9	64.1888	7983	saturated	Surface.Growth	Absent	pdriver=6e-4	0.614339	3.37423	0.932474
100	5131	11	80.8269	7983	saturated	Surface.Growth	Absent	pdriver=6e-4	0.729146	3.82966	0.92433
110	7737	10	99.2525	7983	saturated	Surface.Growth	Absent	pdriver=6e-4	0.812621	4.16673	0.924566
120	10902	9	117.817	7983	saturated	Surface.Growth	Absent	pdriver=6e-4	0.865919	4.40644	0.948229
122	11624	9	121.656	7983	saturated	Surface.Growth	Absent	pdriver=6e-4	0.874247	4.44417	0.955092
40	164	2	14.4503	32029	saturated	Surface.Growth	Absent	pdriver=6e-4	0.25	2.04268	0.917842
50	319	2	20.1535	32029	saturated	Surface.Growth	Absent	pdriver=6e-4	0.25	2.05329	0.942466
60	539	2	26.1969	32029	saturated	Surface.Growth	Absent	pdriver=6e-4	0.25	2.05566	0.970552
70	829	1	32.4887	32029	saturated	Surface.Growth	Absent	pdriver=6e-4	0.25	2.05549	0.974925
80	1361	5	41.6279	32029	saturated	Surface.Growth	Absent	pdriver=6e-4	0.364622	2.74504	0.948534
90	2313	6	54.2679	32029	saturated	Surface.Growth	Absent	pdriver=6e-4	0.545396	3.77518	0.969027
100	3850	8	70.0141	32029	saturated	Surface.Growth	Absent	pdriver=6e-4	0.692922	4.60623	0.979474
110	6070	8	87.9123	32029	saturated	Surface.Growth	Absent	pdriver=6e-4	0.791516	5.17035	0.965652
120	8838	10	106.08	32029	saturated	Surface.Growth	Absent	pdriver=6e-4	0.854351	5.60523	0.966026
130	12213	10	124.7	32029	saturated	Surface.Growth	Absent	pdriver=6e-4	0.8946	5.91345	0.978421
50	219	4	16.6985	192630	saturated	Surface.Growth	Absent	pdriver=6e-4	0.25	2.11872	0.968936
60	405	7	22.7082	192630	saturated	Surface.Growth	Absent	pdriver=6e-4	0.266667	2.20741	0.971356
70	743	9	30.7574	192630	saturated	Surface.Growth	Absent	pdriver=6e-4	0.3893	2.58412	0.93492
80	1478	11	43.3803	192630	saturated	Surface.Growth	Absent	pdriver=6e-4	0.60318	3.31867	0.941074
90	2611	9	57.6579	192630	saturated	Surface.Growth	Absent	pdriver=6e-4	0.734297	3.78629	0.950293
100	4277	7	73.7946	192630	saturated	Surface.Growth	Absent	pdriver=6e-4	0.813771	4.10171	0.950075
110	6476	8	90.8047	192630	saturated	Surface.Growth	Absent	pdriver=6e-4	0.864036	4.33014	0.945406
120	9069	6	107.457	192630	saturated	Surface.Growth	Absent	pdriver=6e-4	0.895468	4.51593	0.950229
130	12287	7	125.077	192630	saturated	Surface.Growth	Absent	pdriver=6e-4	0.921319	4.66436	0.956827
40	184	2	15.3061	29266	saturated	Surface.Growth	Absent	pdriver=6e-4	0.25	2.0163	0.943957
50	373	4	21.7926	29266	saturated	Surface.Growth	Absent	pdriver=6e-4	0.25	2.07507	0.979825
60	619	4	28.0737	29266	saturated	Surface.Growth	Absent	pdriver=6e-4	0.25	2.11147	0.97104
70	921	5	34.244	29266	saturated	Surface.Growth	Absent	pdriver=6e-4	0.25	2.15418	0.970619
80	1264	5	40.117	29266	saturated	Surface.Growth	Absent	pdriver=6e-4	0.250593	2.19304	0.976839
90	1760	6	47.3382	29266	saturated	Surface.Growth	Absent	pdriver=6e-4	0.296591	2.34489	0.930502
100	2567	6	57.17	29266	saturated	Surface.Growth	Absent	pdriver=6e-4	0.380016	2.59797	0.905366
110	3891	8	70.3859	29266	saturated	Surface.Growth	Absent	pdriver=6e-4	0.507967	2.99871	0.900661
120	5939	7	86.9584	29266	saturated	Surface.Growth	Absent	pdriver=6e-4	0.640343	3.44839	0.884458
130	8776	10	105.707	29266	saturated	Surface.Growth	Absent	pdriver=6e-4	0.744217	3.84936	0.888417
140	12219	9	124.731	29266	saturated	Surface.Growth	Absent	pdriver=6e-4	0.812873	4.12628	0.935438
141	12627	9	126.796	29266	saturated	Surface.Growth	Absent	pdriver=6e-4	0.818761	4.14873	0.941448
40	164	5	14.4503	306822	saturated	Surface.Growth	Absent	pdriver=6e-4	0.25	2.30488	0.96956
50	326	3	20.3734	306822	saturated	Surface.Growth	Absent	pdriver=6e-4	0.25	2.34969	0.976566
60	570	4	26.9397	306822	saturated	Surface.Growth	Absent	pdriver=6e-4	0.25	2.34035	0.972704
70	1007	5	35.8072	306822	saturated	Surface.Growth	Absent	pdriver=6e-4	0.382075	2.87885	0.948535
80	1905	6	49.2496	306822	saturated	Surface.Growth	Absent	pdriver=6e-4	0.571654	3.71706	0.948938
90	3130	8	63.1288	306822	saturated	Surface.Growth	Absent	pdriver=6e-4	0.686022	4.26198	0.945313
100	4960	9	79.4687	306822	saturated	Surface.Growth	Absent	pdriver=6e-4	0.777772	4.72782	0.934769
110	7608	10	98.4216	306822	saturated	Surface.Growth	Absent	pdriver=6e-4	0.848909	5.06217	0.932639
120	10753	8	117.009	306822	saturated	Surface.Growth	Absent	pdriver=6e-4	0.8931	5.30326	0.963715
125	12706	8	127.192	306822	saturated	Surface.Growth	Absent	pdriver=6e-4	0.909531	5.39902	0.969523
40	201	2	15.9975	30659	saturated	Surface.Growth	Absent	pdriver=6e-4	0.25	2.03483	0.967273
50	371	2	21.7341	30659	saturated	Surface.Growth	Absent	pdriver=6e-4	0.25	2.05121	0.979449
60	750	5	30.9019	30659	saturated	Surface.Growth	Absent	pdriver=6e-4	0.447	2.672	0.966877
70	1603	3	45.1775	30659	saturated	Surface.Growth	Absent	pdriver=6e-4	0.673425	3.3718	0.946936
80	3224	7	64.0697	30659	saturated	Surface.Growth	Absent	pdriver=6e-4	0.819479	3.95627	0.966681
90	5463	7	83.4009	30659	saturated	Surface.Growth	Absent	pdriver=6e-4	0.893465	4.29892	0.988348
100	8199	10	102.173	30659	saturated	Surface.Growth	Absent	pdriver=6e-4	0.929016	4.48579	0.989501
110	11484	9	120.921	30659	saturated	Surface.Growth	Absent	pdriver=6e-4	0.949321	4.62313	0.984879
113	12547	8	126.394	30659	saturated	Surface.Growth	Absent	pdriver=6e-4	0.953614	4.65761	0.99266
40	200	2	15.9577	192632	saturated	Surface.Growth	Absent	pdriver=6e-4	0.25	2.035	0.952242
50	381	2	22.0251	192632	saturated	Surface.Growth	Absent	pdriver=6e-4	0.25	2.06037	0.958371
60	622	2	28.1417	192632	saturated	Surface.Growth	Absent	pdriver=6e-4	0.25	2.07235	0.966032
70	933	4	34.4664	192632	saturated	Surface.Growth	Absent	pdriver=6e-4	0.254555	2.16613	0.966533
80	1398	5	42.1899	192632	saturated	Surface.Growth	Absent	pdriver=6e-4	0.278255	2.51645	0.967895
90	2195	11	52.8655	192632	saturated	Surface.Growth	Absent	pdriver=6e-4	0.378702	3.27973	0.929159
100	3768	13	69.2645	192632	saturated	Surface.Growth	Absent	pdriver=6e-4	0.578158	4.35085	0.89768
110	5902	12	86.6871	192632	saturated	Surface.Growth	Absent	pdriver=6e-4	0.716537	5.10844	0.935637
120	9019	10	107.16	192632	saturated	Surface.Growth	Absent	pdriver=6e-4	0.811176	5.6371	0.953114
129	12218	12	124.725	192632	saturated	Surface.Growth	Absent	pdriver=6e-4	0.860615	5.95809	0.964129
40	185	5	15.3476	236012	saturated	Surface.Growth	Absent	pdriver=6e-4	0.25	2.11351	0.971817
50	349	4	21.0799	236012	saturated	Surface.Growth	Absent	pdriver=6e-4	0.25	2.1404	0.975706
60	584	7	27.2685	236012	saturated	Surface.Growth	Absent	pdriver=6e-4	0.25	2.19863	0.978903
70	948	8	34.7424	236012	saturated	Surface.Growth	Absent	pdriver=6e-4	0.325949	2.42405	0.93241
80	1625	9	45.4864	236012	saturated	Surface.Growth	Absent	pdriver=6e-4	0.470462	2.85846	0.941564
90	2731	11	58.9679	236012	saturated	Surface.Growth	Absent	pdriver=6e-4	0.630081	3.47748	0.907382
100	4547	9	76.0882	236012	saturated	Surface.Growth	Absent	pdriver=6e-4	0.758412	4.03541	0.92863
110	6963	11	94.1571	236012	saturated	Surface.Growth	Absent	pdriver=6e-4	0.840083	4.40859	0.942804
120	10149	10	113.675	236012	saturated	Surface.Growth	Absent	pdriver=6e-4	0.890285	4.66174	0.966943
129	13190	10	129.592	236012	saturated	Surface.Growth	Absent	pdriver=6e-4	0.91558	4.82077	0.972169
30	107	3	11.672	7981	saturated	Surface.Growth	Absent	pdriver=6e-4	0.25	2.06542	0.959256
40	246	3	17.6979	7981	saturated	Surface.Growth	Absent	pdriver=6e-4	0.25	2.04878	0.966938
50	429	3	23.3713	7981	saturated	Surface.Growth	Absent	pdriver=6e-4	0.25	2.06527	0.970478
60	735	4	30.5914	7981	saturated	Surface.Growth	Absent	pdriver=6e-4	0.303061	2.30884	0.938716
70	1235	6	39.6541	7981	saturated	Surface.Growth	Absent	pdriver=6e-4	0.438866	2.91579	0.902167
80	2128	8	52.0524	7981	saturated	Surface.Growth	Absent	pdriver=6e-4	0.576715	3.59633	0.936629
90	3415	6	65.9402	7981	saturated	Surface.Growth	Absent	pdriver=6e-4	0.679502	4.14348	0.942746
100	5258	7	81.8211	7981	saturated	Surface.Growth	Absent	pdriver=6e-4	0.768305	4.54679	0.939647
110	7683	6	98.9055	7981	saturated	Surface.Growth	Absent	pdriver=6e-4	0.829917	4.81205	0.926481
120	10507	7	115.663	7981	saturated	Surface.Growth	Absent	pdriver=6e-4	0.869492	5.02855	0.936378
124	11913	6	123.159	7981	saturated	Surface.Growth	Absent	pdriver=6e-4	0.883384	5.10039	0.925201
30	124	2	12.5651	234647	saturated	Surface.Growth	Absent	pdriver=6e-4	0.485887	2.95161	0.93038
40	423	4	23.2073	234647	saturated	Surface.Growth	Absent	pdriver=6e-4	0.719858	3.95981	0.982559
50	1159	5	38.4146	234647	saturated	Surface.Growth	Absent	pdriver=6e-4	0.860224	4.64107	0.973116
60	2530	6	56.7565	234647	saturated	Surface.Growth	Absent	pdriver=6e-4	0.927075	5.02253	0.968631
70	4305	5	74.0358	234647	saturated	Surface.Growth	Absent	pdriver=6e-4	0.957143	5.24088	0.974458
80	6562	5	91.4057	234647	saturated	Surface.Growth	Absent	pdriver=6e-4	0.971884	5.38388	0.979955
90	9445	6	109.662	234647	saturated	Surface.Growth	Absent	pdriver=6e-4	0.980466	5.49529	0.979605
98	12140	5	124.327	234647	saturated	Surface.Growth	Absent	pdriver=6e-4	0.984802	5.5855	0.982226
40	203	2	16.0769	192532	saturated	Surface.Growth	Absent	pdriver=6e-4	0.25	2.08867	0.966893
50	385	2	22.1404	192532	saturated	Surface.Growth	Absent	pdriver=6e-4	0.25	2.13506	0.972185
60	616	2	28.0056	192532	saturated	Surface.Growth	Absent	pdriver=6e-4	0.25	2.16558	0.9719
70	918	3	34.1882	192532	saturated	Surface.Growth	Absent	pdriver=6e-4	0.251362	2.22985	0.979656
80	1308	6	40.8093	192532	saturated	Surface.Growth	Absent	pdriver=6e-4	0.255161	2.30199	0.964702
90	1771	7	47.4859	192532	saturated	Surface.Growth	Absent	pdriver=6e-4	0.263411	2.40373	0.958565
100	2372	8	54.9557	192532	saturated	Surface.Growth	Absent	pdriver=6e-4	0.280565	2.52951	0.958571
110	3577	11	67.4861	192532	saturated	Surface.Growth	Absent	pdriver=6e-4	0.418926	3.13	0.931524
120	5737	9	85.4668	192532	saturated	Surface.Growth	Absent	pdriver=6e-4	0.592121	3.80146	0.923071
130	8319	9	102.918	192532	saturated	Surface.Growth	Absent	pdriver=6e-4	0.693683	4.279	0.932488
139	11213	9	119.486	192532	saturated	Surface.Growth	Absent	pdriver=6e-4	0.762352	4.59538	0.967418
50	169	2	14.6689	306838	saturated	Surface.Growth	Absent	pdriver=6e-4	0.25	2.01775	0.953843
60	326	1	20.3734	306838	saturated	Surface.Growth	Absent	pdriver=6e-4	0.25	2.03067	0.977774
70	566	2	26.845	306838	saturated	Surface.Growth	Absent	pdriver=6e-4	0.25	2.0371	0.957495
80	871	4	33.3015	306838	saturated	Surface.Growth	Absent	pdriver=6e-4	0.25	2.08037	0.964484
90	1279	6	40.3543	306838	saturated	Surface.Growth	Absent	pdriver=6e-4	0.295934	2.25958	0.92825
100	2414	6	55.4401	306838	saturated	Surface.Growth	Absent	pdriver=6e-4	0.552713	3.32063	0.924102
110	4097	7	72.2251	306838	saturated	Surface.Growth	Absent	pdriver=6e-4	0.712289	3.99561	0.949746
120	6463	7	90.7135	306838	saturated	Surface.Growth	Absent	pdriver=6e-4	0.812974	4.48027	0.945266
130	9430	7	109.575	306838	saturated	Surface.Growth	Absent	pdriver=6e-4	0.87166	4.76405	0.969943
137	11696	6	122.032	306838	saturated	Surface.Growth	Absent	pdriver=6e-4	0.896524	4.92536	0.975311
40	192	4	15.6353	29227	saturated	Surface.Growth	Absent	pdriver=6e-4	0.25	2.13542	0.949018
50	436	5	23.5612	29227	saturated	Surface.Growth	Absent	pdriver=6e-4	0.384174	2.52064	0.89759
60	947	9	34.724	29227	saturated	Surface.Growth	Absent	pdriver=6e-4	0.588173	3.13939	0.95076
70	1750	12	47.2035	29227	saturated	Surface.Growth	Absent	pdriver=6e-4	0.710714	3.60229	0.965286
80	3047	11	62.2861	29227	saturated	Surface.Growth	Absent	pdriver=6e-4	0.801116	3.96423	0.972464
90	4893	8	78.9301	29227	saturated	Surface.Growth	Absent	pdriver=6e-4	0.860515	4.21541	0.969421
100	7220	8	95.879	29227	saturated	Surface.Growth	Absent	pdriver=6e-4	0.897057	4.42078	0.96624
110	10148	7	113.67	29227	saturated	Surface.Growth	Absent	pdriver=6e-4	0.925429	4.57696	0.971347
117	12597	7	126.645	29227	saturated	Surface.Growth	Absent	pdriver=6e-4	0.939926	4.67826	0.981004
40	118	2	12.2573	31961	saturated	Surface.Growth	Absent	pdriver=6e-4	0.25	2.0339	0.966094
50	251	2	17.8769	31961	saturated	Surface.Growth	Absent	pdriver=6e-4	0.25	2.03586	0.957102
60	473	2	24.5406	31961	saturated	Surface.Growth	Absent	pdriver=6e-4	0.25	2.05497	0.965952
70	732	3	30.5289	31961	saturated	Surface.Growth	Absent	pdriver=6e-4	0.27459	2.15847	0.957457
80	1372	3	41.7957	31961	saturated	Surface.Growth	Absent	pdriver=6e-4	0.471939	2.77551	0.934482
90	2298	6	54.0916	31961	saturated	Surface.Growth	Absent	pdriver=6e-4	0.601828	3.15057	0.950327
100	3664	3	68.3019	31961	saturated	Surface.Growth	Absent	pdriver=6e-4	0.707219	3.53957	0.953537
110	5424	5	83.1027	31961	saturated	Surface.Growth	Absent	pdriver=6e-4	0.77194	3.83831	0.957722
120	7724	6	99.1691	31961	saturated	Surface.Growth	Absent	pdriver=6e-4	0.822178	4.11872	0.962483
130	10621	6	116.289	31961	saturated	Surface.Growth	Absent	pdriver=6e-4	0.861642	4.38575	0.958384
133	11557	6	121.305	31961	saturated	Surface.Growth	Absent	pdriver=6e-4	0.870511	4.4502	0.957211
30	107	1	11.672	435229	saturated	Surface.Growth	Absent	pdriver=6e-4	0.25	2	0.972321
40	243	1	17.5897	435229	saturated	Surface.Growth	Absent	pdriver=6e-4	0.25	2.01235	0.973284
50	425	2	23.2621	435229	saturated	Surface.Growth	Absent	pdriver=6e-4	0.25	2.03059	0.971826
60	681	2	29.4462	435229	saturated	Surface.Growth	Absent	pdriver=6e-4	0.25	2.04699	0.966349
70	1022	3	36.0729	435229	saturated	Surface.Growth	Absent	pdriver=6e-4	0.25	2.08121	0.973804
80	1431	5	42.685	435229	saturated	Surface.Growth	Absent	pdriver=6e-4	0.25	2.10832	0.974057
90	1899	5	49.172	435229	saturated	Surface.Growth	Absent	pdriver=6e-4	0.25	2.12059	0.976543
100	2487	5	56.2721	435229	saturated	Surface.Growth	Absent	pdriver=6e-4	0.27684	2.21029	0.965479
110	3393	5	65.7275	435229	saturated	Surface.Growth	Absent	pdriver=6e-4	0.359416	2.48659	0.931651
120	5085	7	80.4638	435229	saturated	Surface.Growth	Absent	pdriver=6e-4	0.519322	2.9705	0.860767
130	7644	7	98.6542	435229	saturated	Surface.Growth	Absent	pdriver=6e-4	0.660911	3.45931	0.861989
140	10906	7	117.839	435229	saturated	Surface.Growth	Absent	pdriver=6e-4	0.758069	3.82047	0.896343
143	11954	7	123.371	435229	saturated	Surface.Growth	Absent	pdriver=6e-4	0.778965	3.90346	0.901817
30	114	1	12.0478	234657	saturated	Surface.Growth	Absent	pdriver=6e-4	0.25	2.03509	0.954462
40	240	1	17.4808	234657	saturated	Surface.Growth	Absent	pdriver=6e-4	0.25	2.0375	0.957937
50	430	1	23.3986	234657	saturated	Surface.Growth	Absent	pdriver=6e-4	0.25	2.03488	0.977867
60	681	2	29.4462	234657	saturated	Surface.Growth	Absent	pdriver=6e-4	0.25	2.07489	0.958595
70	1004	3	35.7538	234657	saturated	Surface.Growth	Absent	pdriver=6e-4	0.25	2.13048	0.961441
80	1398	5	42.1899	234657	saturated	Surface.Growth	Absent	pdriver=6e-4	0.25	2.16309	0.976571
90	1840	6	48.4021	234657	saturated	Surface.Growth	Absent	pdriver=6e-4	0.25	2.20163	0.974568
100	2375	6	54.9904	234657	saturated	Surface.Growth	Absent	pdriver=6e-4	0.260737	2.27874	0.947676
110	3196	9	63.7909	234657	saturated	Surface.Growth	Absent	pdriver=6e-4	0.331508	2.52065	0.898371
120	4761	10	77.8582	234657	saturated	Surface.Growth	Absent	pdriver=6e-4	0.490968	3.01281	0.863884
130	7338	15	96.6594	234657	saturated	Surface.Growth	Absent	pdriver=6e-4	0.655015	3.51336	0.890959
140	10571	17	116.015	234657	saturated	Surface.Growth	Absent	pdriver=6e-4	0.758419	3.88175	0.929727
145	12467	17	125.99	234657	saturated	Surface.Growth	Absent	pdriver=6e-4	0.795159	4.02527	0.947317

## Sheet: SourceDataFig5h
Case	Size	NumberSubclones	Budding.structure
K153	90	9	Absent
K208	58	3	Present
K107	135	2	Absent
K228	110	4	Absent
K376	110	1	Absent
K029	75	6	Absent
K066	85	6	Absent
K096	135	8	Absent
K064	27	1	Absent
K065	57	1	Absent
K079	27	1	Absent
K119	140	3	Absent
K124	70	5	Present
K163	90	13	Absent
K169	125	9	Absent
K180	90	4	Absent
K191	180	7	Absent
K243	125	21	Absent
K253	90	1	Absent
K255	85	3	Absent
K276	115	7	Absent
K039	125	6	Absent
K128	140	14	Absent
K130	125	7	Absent
K143	37	2	Absent
K145	48	2	Absent
K162	45	4	Present
K167	95	8	Absent
K207	77	5	Absent
K216	28	3	Absent
K242	50	3	Absent
K263	68	6	Present
K280	60	4	Present
K139	80	8	Absent
K059	170	4	Absent
K118	120	2	Absent
K123	120	4	Absent
K165	130	12	Absent
K206	125	5	Absent
K229	120	3	Absent
K448	95	19	Absent
K071	90	8	Absent
K138	45	2	Present
K184	52	2	Absent
K308	72	5	Absent
K323	60	1	Absent
K386	170	6	Absent
K105	65	1	Present
K110	150	1	Absent
K114_L	35	2	Absent
K114_R	33	2	Absent
K136	78	3	Absent
K176	42	2	Present
K182	19	1	Absent
K220	100	8	Absent
K222	85	2	Absent
K226	105	4	Absent
K233	37	2	Present
K234	70	9	Absent
K237	55	3	Absent
K239	71	4	Absent
K249	130	10	Absent
K250	100	3	Absent
K252	62	10	Present
K256	34	4	Absent
K272	72	20	Absent
K334_L	35	1	Present
K334_R	50	2	Present
K352_1	22	1	Absent
K352_2	15	1	Absent
K354	30	2	Absent
K357	18	1	Absent
K360	85	5	Absent
K375	35	1	Present
K379	170	3	Absent
K390	135	4	Absent
K446	150	8	Absent
K450	110	4	Absent
K520	120	10	Absent
K523	60	11	Present
K021	32	6	Absent
K023	90	3	Absent
K027	52	3	Absent
K032	57	3	Absent
K070	130	11	Absent
K097_L	43	3	Present
K097_R	23	1	Absent
K098	120	7	Absent
K099	75	3	Absent
K104	110	3	Absent
K135	84	2	Absent
K150	22	9	Absent
K156	105	23	Absent
K158	38	4	Present
K177	60	2	Absent
K217	52	1	Absent
K245	105	3	Absent
K265_1	33	1	Absent
K265_2	25	3	Absent
K304	120	4	Absent
K306	21	1	Absent
K326	145	7	Absent
K328	150	7	Absent
K427	130	7	Absent
K444	42	1	Absent
K463	135	9	Absent
