# Supplementary material for: Spatial patterns of tumour growth impact clonal diversification
Source: Nat Ecol Evol. Author manuscript; Available in PMC 2022 Jan 17. (PMC8752443; doi:10.1038/s41559-021-01586-x)
Supplement: Supplementary Tables [file EMS136364-supplement-Supplementary_Tables.xlsx]

## Sheet: SuppTable1A
Supplementary Table 1A: The subset of 66 tumours in the TRACERx Renal cohort: patient and tumour characteristics, reproduced from Turajlic, Xu, Litchfield, et al. Cell (2018)
Patient details			Tumour charcateristics
Subject	Sex	Age	Histology	Overall Stage	T	N	M	Necrosis	Size of primary tumour (mm)	Leibovich score	Fuhrman Grade	Time to nephrectomy (days)	PFS (months)	Total follow up (months)	Outcome	Cancer related death (Y/N)
K021	M	71	Clear Cell	III	3a	X	0	Yes	32	6	3	39	14.5	43.7	Death	Y
K023	M	59	Clear Cell	III	3a	0	0	Yes	90	6	3	245	No progression event	49.2	Alive	-
K027	M	71	Clear Cell	I	1b	X	0	Yes	52	4	3	29	No progression event	44	Alive	-
K039	F	67	Clear Cell	IV	3a	1	1	Yes	125	9	3	133	3.5	42.7	Death	Y
K059	M	47	Clear Cell	III	3a	0	0	Yes	170	7	3	34	No progression event	46.4	Alive	-
K065	F	53	Clear Cell	I	1b	X	0	No	57	2	2	2	No progression event	37	Alive	-
K071	M	62	Clear Cell	IV	3a	0	1	Yes	90	11	3	262	10.7	54.4	Alive	-
K096	F	68	Clear Cell	IV	3c	2	1	yes	135	11	4	13	3.6	48.1	Alive	-
K097_L	M	45	Clear Cell	I	1b	X	0	No	43	3	3	26	No progression event	42.7	Alive	-
K097_R	M	45	Clear Cell	I	1a	X	0	No	23	1	3	26	No progression event	42.7	Alive	-
K098	M	70	Clear Cell	IV	4	0	0	Yes	120	9	4	182	No progression event	6	Death	N
K099	M	73	Clear Cell	III	3b	0	0	Yes	75	7	3	64	No progression event	38.1	Alive	-
K104	M	59	Clear Cell	III	3a	0	0	Yes	110	9	4	5	8.6	10.1	Death	Y
K105	M	73	Clear Cell	III	3a	X	0	Yes	65	5	2	22	No progression event	38	Alive	-
K107	M	62	Clear Cell	IV	3c	X	1	Yes	135	9	4	0	3.2	20.7	Death	Y
K110	M	57	Clear Cell	II	2b	0	0	No	150	5	2	28	No progression event	34.2	Alive	-
K114_L	M	54	Clear Cell	I	1a	X	0	No	35	0	2	32	No progression event	35.1	Alive	-
K114_R	M	54	Clear Cell	I	1a	X	0	No	33	0	2	32	No progression event	35.1	Alive	-
K118	M	53	Clear Cell	III	3a	X	0	No	120	5	2	31	No progression event	27.2	Alive	-
K124	F	63	Clear Cell	III	3a	X	0	No	70	4	2	14	No progression event	4.1	Death	N
K135	F	66	Clear Cell	II	2a	0	0	No	84	4	3	69	No progression event	26.2	Death	N
K136	F	67	Clear Cell	II	2a	X	0	Yes	78	4	2	53	14.6	33.1	Death	Y
K138	M	69	Clear Cell	I	1b	X	0	No	45	3	3	84	No progression event	31.3	Death	N
K139	F	70	Clear Cell	III	3b	X	0	no	80	5	3	27	No progression event	15.9	Alive	-
K143	M	61	Clear Cell	I	1a	X	0	No	37	1	3	40	No progression event	24.9	Alive	-
K145	M	69	Clear Cell	I	1b	X	0	No	48	3	3	31	No progression event	39.7	Alive	-
K150	M	54	Clear Cell	I	1a	X	0	No	22	2	3	321	No progression event	42.2	Alive	-
K153	M	62	Clear Cell	IV	3a	2	0	Yes	90	10	4	47	2	12.9	Death	Y
K156	M	70	Clear Cell	III	3a	0	0	Yes	105	10	4	6	No progression event	24.4	Alive	-
K162	F	75	Clear Cell	I	1b	X	0	No	45	3	3	100	No progression event	14.1	Alive	-
K163	M	61	Clear Cell	III	3a	0	0	yes	90	8	4	27	6.1	25.1	Death	Y
K165	M	54	Clear Cell	IV	3a	X	1	Yes	130	6	2	37	17.2	32.2	Alive	-
K169	F	68	Clear Cell	III	3b	X	0	No	125	7	4	58	No progression event	15	Alive	-
K180	F	78	Clear Cell	III	3b	X	0	No	90	4	2	32	24	28.8	Alive	-
K182	M	61	Clear Cell	I	1a	X	0	No	19	0	2	33	No progression event	25.4	Alive	-
K191	F	58	Clear Cell	III	3b	X	0	Yes	180	6	2	41	No progression event	24.2	Alive	-
K206	M	67	Clear Cell	IV	2b	X	1	Yes	125	8	4	44	No progression event	26.5	Alive	-
K208	M	64	Clear Cell	IV	1b	X	1	No	58	3	3	91	2.3	31.3	Alive	-
K216	M	58	Clear Cell	I	1a	X	0	No	28	0	2	29	No progression event	18.1	Alive	-
K217	M	39	Clear Cell	I	1b	X	0	No	52	2	2	18	No progression event	13.7	Alive	-
K220	M	54	Clear Cell	III	3a	X	0	Yes	100	9	4	29	No progression event	4.8	Alive	-
K222	M	63	Clear Cell	I	1b	X	0	Yes	85	4	3	91	No progression event	17.8	Alive	-
K226	M	72	Clear Cell	III	3a	0	0	Yes	105	7	3	10	No progression event	2.9	Alive	-
K229	M	49	Clear Cell	IV	3a	2	0	Yes	120	9	3	85	No progression event	9.7	Alive	-
K234	M	63	Clear Cell	III	3a	X	0	No	70	5	3	47	No progression event	2.7	Death	N
K237	M	78	Clear Cell	I	1b	X	0	No	55	2	2	16	No progression event	25.4	Alive	-
K239	F	71	Clear Cell	III	3a	X	0	No	71	5	3	52	No progression event	13.9	Alive	-
K242	F	66	Clear Cell	I	1b	X	0	No	50	3	3	49	No progression event	16.1	Alive	-
K243	F	84	Clear Cell	III	3a	X	0	Yes	125	9	4	41	22.3	24	Alive	-
K252	M	52	Clear Cell	III	3a	X	0	Yes	62	8	4	53	No progression event	25.4	Alive	-
K253	M	67	Clear Cell	III	3b	X	0	Yes	90	6	3	59	8.7	29.7	Alive	-
K256	M	55	Clear Cell	I	1a	X	0	No	34	0	2	103	No progression event	27.3	Alive	-
K263	M	82	Clear Cell	IV	3b	2	1	Yes	68	8	3	49	2.8	4.4	Death	Y
K265_1	F	63	Clear Cell	I	1a	X	0	No	33	1	3	112	No progression event	13.4	Alive	-
K265_2	F	63	Clear Cell	I	1a	X	0	No	25	1	3	112	No progression event	13.4	Alive	-
K272	M	45	Clear Cell	III	3a	0	0	No	72	5	3	40	No progression event	19.9	Alive	-
K276	M	71	Clear Cell	IV	3b	X	1	Yes	115	7	3	67	No progression event	20.8	Alive	-
K280	M	69	Clear Cell	IV	3a	0	1	No	60	5	3	35	5.7	25	Alive	-
K328	M	76	Clear Cell	IV	3a	2	1	Yes	150	11	4	35	No progression event	1.5	Death	N
K334_L	F	57	Clear Cell	I	1a	X	0	No	35	0	2	90	No progression event	4.1	Alive	-
K334_R	F	57	Clear Cell	III	3a	X	0	No	50	4	2	90	No progression event	4.1	Alive	-
K360	M	68	Clear Cell	II	2a	X	0	No	85	4	3	72	No progression event	15.2	Alive	-
K376	F	59	Clear Cell	IV	4	2	1	Yes	110	11	4	32	1.8	3.5	Death	Y
K379	M	58	Clear Cell	IV	3a	X	1	Yes	170	7	3	16	No progression event	13.8	Alive	-
K386	M	52	Clear Cell	IV	3a	2	1	Yes	170	9	3	130	4.7	15.2	Alive	-
K427	M	72	Clear Cell	IV	4	2	1	Yes	130	12	4	89	9.9	13.1	Death	Y
K444	M	41	Clear Cell	I	1b	0	0	No	42	3	3	43	No progression event	8.5	Alive	-
K446	M	58	Clear Cell	IV	4	1	0	Yes	150	9	4	72	0.9	8.5	Death	Y
K448	F	64	Clear cell	IV	3a	X	1	Yes	95	8	4	28	No progression event	10.4	Alive	-
K450	F	57	Clear Cell	III	3a	0	0	Yes	110	9	4	45	No progression event	11.6	Alive	-
K520	F	72	Clear Cell	IV	3a	X	1	Yes	120	7	3	7	2.6	2.8	Alive	-
K523	M	65	Clear Cell	III	3a	0	0	Yes	60	6	3	51	No progression event	5.4	Alive	-
Legend
*Smoking status – NS: Never smoker / ES: Ex-smoker / S: Smoker / N/A: Unknown
** Continued post operatively
AB – As above (in the setting of samples from single patient with bilateral or multifocal RCCs)

## Sheet: SuppTable1B
Supplementary Table 1B: Evolutionary subtypes, progression patterns, clinical characteristics, reproduced from Turajlic, Xu, Litchfield, et al. Cell (2018)
Patient	Overall Stage	TT (Y/N)	Leibovich score	Evolutionary subtype	ITH/WGII group	Progression group	wGII	ITH Index
						Progression group
K376	IV	N	11	Multiple_Clonal_Drivers	C3_Lo_ITH_Hi_WGII	Rapid	0.46	0
K304	IV	N	9	Multiple_Clonal_Drivers	C3_Lo_ITH_Hi_WGII	Rapid	0.42	0.333333
K326	IV	Y	9	Multiple_Clonal_Drivers	C3_Lo_ITH_Hi_WGII	Rapid	0.5	1
K263	IV	Y	8	Multiple_Clonal_Drivers	C3_Lo_ITH_Hi_WGII	Rapid	0.64	0.555556
K021	III	Y	6	Multiple_Clonal_Drivers	C3_Lo_ITH_Hi_WGII	Attenuated	0.38	0.571429
K323	IV	N	4	Multiple_Clonal_Drivers	C1_Lo_ITH_Lo_WGII	Attenuated	0.1	0
K328	IV	Y	11	Multiple_Clonal_Drivers	C3_Lo_ITH_Hi_WGII	NA	0.71	0.666667
K098	IV	Y	9	Multiple_Clonal_Drivers	C3_Lo_ITH_Hi_WGII	NA	0.63	0.75
K379	IV	N	7	Multiple_Clonal_Drivers	C3_Lo_ITH_Hi_WGII	Attenuated	0.64	0.333333
K128	III	N	7	Multiple_Clonal_Drivers	C4_Hi_ITH_Hi_WGII	NA	0.59	3.2
K245	III	Y	5	Multiple_Clonal_Drivers	C1_Lo_ITH_Lo_WGII	NA	0.23	0.8
K177	III	N	5	Multiple_Clonal_Drivers	C1_Lo_ITH_Lo_WGII	NA	0.06	0.666667
K107	IV	Y	9	BAP1_driven	C3_Lo_ITH_Hi_WGII	Rapid	0.62	0
K096	IV	Y	11	BAP1_driven	C4_Hi_ITH_Hi_WGII	Attenuated	0.6	3
K153	IV	N	10	BAP1_driven	C4_Hi_ITH_Hi_WGII	Rapid	0.42	5.5
K136	II	N	4	BAP1_driven	C2_Hi_ITH_Lo_WGII	Attenuated	0.22	2
K448	IV	N	8	BAP1_driven	C4_Hi_ITH_Hi_WGII	Attenuated	0.68	7.33333
K450	III	N	9	BAP1_driven	C1_Lo_ITH_Lo_WGII	NA	0.33	1
K252	III	N	8	BAP1_driven	C4_Hi_ITH_Hi_WGII	NA	0.77	4.25
K191	III	Y	6	BAP1_driven	C4_Hi_ITH_Hi_WGII	NA	0.8	1.66667
K234	III	Y	5	BAP1_driven	C4_Hi_ITH_Hi_WGII	NA	0.52	2.5
K027	I	N	4	BAP1_driven	C1_Lo_ITH_Lo_WGII	NA	0.13	0.8
K097	I	N	1	BAP1_driven	C3_Lo_ITH_Hi_WGII	NA	0.53	1
K143	I	N	1	BAP1_driven	C1_Lo_ITH_Lo_WGII	NA	0.29	0.285714
K208	IV	N	3	PBRM1-->SETD2	C1_Lo_ITH_Lo_WGII	Attenuated	0.14	0.25
K071	IV	Y	11	PBRM1-->SETD2	C2_Hi_ITH_Lo_WGII	Attenuated	0.15	2
K243	III	Y	9	PBRM1-->SETD2	C4_Hi_ITH_Hi_WGII	Attenuated	0.49	13.5
K206	IV	N	8	PBRM1-->SETD2	C2_Hi_ITH_Lo_WGII	Attenuated	0.33	2.66667
K156	III	N	10	PBRM1-->SETD2	C4_Hi_ITH_Hi_WGII	NA	0.67	6.25
K124	III	N	4	PBRM1-->SETD2	C1_Lo_ITH_Lo_WGII	NA	0.1	0.75
K520	IV	N	7	PBRM1-->PI3K	C4_Hi_ITH_Hi_WGII	Attenuated	0.39	2.25
K180	III	Y	4	PBRM1-->PI3K	C2_Hi_ITH_Lo_WGII	Attenuated	0.09	1.66667
K059	III	Y	7	PBRM1-->PI3K	C1_Lo_ITH_Lo_WGII	NA	0.27	1
K139	III	Y	5	PBRM1-->PI3K	C3_Lo_ITH_Hi_WGII	NA	0.5	1
K242	I	N	3	PBRM1-->PI3K	C1_Lo_ITH_Lo_WGII	NA	0.06	0.5
K039	IV	Y	9	PBRM1-->sCNA	C4_Hi_ITH_Hi_WGII	Attenuated	0.8	1.83333
K226	III	N	7	PBRM1-->sCNA	C3_Lo_ITH_Hi_WGII	NA	0.7	0.555556
K360	II	N	4	PBRM1-->sCNA	C4_Hi_ITH_Hi_WGII	NA	0.74	1.28571
K216	I	N	0	PBRM1-->sCNA	C4_Hi_ITH_Hi_WGII	NA	0.56	2.33333
K446	IV	N	9	VHL_wt	C4_Hi_ITH_Hi_WGII	Rapid	0.97	1.14286
K427	IV	Y	12	VHL_wt	C4_Hi_ITH_Hi_WGII	Attenuated	0.79	3.33333
K169	III	Y	7	VHL_wt	C4_Hi_ITH_Hi_WGII	NA	0.46	1.8
K253	III	Y	6	Monodriver_VHL	C1_Lo_ITH_Lo_WGII	Attenuated	0.29	0
K334	III	N	4	Monodriver_VHL	C1_Lo_ITH_Lo_WGII	NA	0.1	0.25
K114	I	N	0	Monodriver_VHL	C1_Lo_ITH_Lo_WGII	NA	0.15	0.25
K256	I	N	0	Monodriver_VHL	C1_Lo_ITH_Lo_WGII	NA	0.19	0.4
K265	I	N	1	Monodriver_VHL	C1_Lo_ITH_Lo_WGII	NA	0.1	0
K065	I	N	2	Monodriver_VHL	C1_Lo_ITH_Lo_WGII	NA	0.08	0
K217	I	N	2	Monodriver_VHL	C1_Lo_ITH_Lo_WGII	NA	0.05	0
K444	I	N	3	Monodriver_VHL	C1_Lo_ITH_Lo_WGII	NA	0.23	0.5
K023	III	Y	6	non_driver_subtype	C2_Hi_ITH_Lo_WGII	NA	0.29	2
K135	II	N	4	non_driver_subtype	C2_Hi_ITH_Lo_WGII	NA	0.06	2
K099	III	Y	7	non_driver_subtype	C3_Lo_ITH_Hi_WGII	NA	0.64	0.363636
K104	III	N	9	non_driver_subtype	C2_Hi_ITH_Lo_WGII	Attenuated	0.17	1.66667
K105	III	N	5	non_driver_subtype	C1_Lo_ITH_Lo_WGII	NA	0.16	0
K110	II	N	5	NA	NA	NA	NA	NA
K118	III	Y	5	non_driver_subtype	C1_Lo_ITH_Lo_WGII	NA	0.05	0
K138	I	N	3	non_driver_subtype	C1_Lo_ITH_Lo_WGII	NA	0.12	0.5
K162	I	N	3	non_driver_subtype	C4_Hi_ITH_Hi_WGII	NA	0.5	3.33333
K163	III	N	8	non_driver_subtype	C4_Hi_ITH_Hi_WGII	Rapid	0.77	9
K165	IV	N	6	non_driver_subtype	C4_Hi_ITH_Hi_WGII	Attenuated	0.71	1.66667
K182	I	N	0	non_driver_subtype	C1_Lo_ITH_Lo_WGII	NA	0.19	0
K220	III	Y	9	non_driver_subtype	C4_Hi_ITH_Hi_WGII	NA	0.94	3.25
K222	I	N	4	non_driver_subtype	C1_Lo_ITH_Lo_WGII	NA	0.29	0.333333
K229	IV	N	9	non_driver_subtype	C3_Lo_ITH_Hi_WGII	Attenuated	0.38	0.25
K237	I	N	2	non_driver_subtype	C1_Lo_ITH_Lo_WGII	NA	0.17	0.5
K239	III	Y	5	non_driver_subtype	C2_Hi_ITH_Lo_WGII	NA	0.26	2
K272	III	Y	5	non_driver_subtype	C4_Hi_ITH_Hi_WGII	NA	0.59	8.5
K276	IV	Y	7	non_driver_subtype	C4_Hi_ITH_Hi_WGII	Attenuated	0.6	1.5
K280	IV	N	5	non_driver_subtype	C4_Hi_ITH_Hi_WGII	Attenuated	0.36	1.4
K386	IV	N	9	non_driver_subtype	C2_Hi_ITH_Lo_WGII	Attenuated	0.32	1.5
K523	III	N	6	non_driver_subtype	C4_Hi_ITH_Hi_WGII	NA	0.75	4.33333
Legend
N/A - Not available

## Sheet: SuppTable2
Supplementary Table 2: Spatial features of regional clone diversity
Patient	Region	Distance to margin (mm)	Distance to center (mm)	Number of clones	Microdiversity hotspot
K059	R10	24.7726	25.0226	1	No
	R11	14.3032	42.0355	1	No
	R13	7.66938	76.8729	2	Yes
	R2	7.64182	44.8557	1	No
	R3	9.81927	31.0661	1	No
	R4	4.47514	39.2537	2	Yes
	R5	10.5039	71.946	1	No
	R6	8.62116	42.0707	1	No
	R8	7.70332	70.5384	1	No
	R9	7.93009	52.8211	2	Yes
K065	R1	7.4342	13.9831	1	No
	R2	6.74817	11.1992	1	No
	R3	9.65547	12.8809	1	No
	R4	5.44039	13.7664	1	No
	R5	4.33335	24.0684	1	No
	R6	3.62884	17.6507	1	No
	R7	7.80328	15.4879	1	No
	R8	4.93297	25.0667	1	No
K105	R1	11.1712	18.2193	1	No
	R2	8.31761	16.9864	1	No
	R3	7.10557	19.397	1	No
K107	R6	11.1016	54.039	1	No
	R7	14.6426	41.3266	2	Yes
	R8	17.7923	30.8285	2	Yes
	R9	20.6073	24.826	2	Yes
K110	R1	11.1915	46.2456	1	No
	R10	3.70728	68.6726	1	No
	R2	13.4631	39.4153	1	No
	R3	14.5167	60.1241	1	No
	R4	15.4752	59.1934	1	No
	R5	17.808	52.4177	1	No
	R7	23.3227	44.1178	1	No
	R9	18.5922	56.4855	1	No
K114	R1	7.67546	9.29399	2	Yes
	R101	6.60902	7.47781	1	No
	R102	6.53698	4.94687	2	Yes
	R103	4.14359	8.90137	1	No
	R2	5.17193	11.5971	1	No
	R3	8.5956	7.96463	1	No
	R4	5.235	10.524	1	No
K118	R1	10.4083	38.5959	2	Yes
	R2	3.81044	12.2217	1	No
	R3	12.6301	10.4105	1	No
	R4	12.8035	20.8621	1	No
	R5	13.8966	43.2827	1	No
K124	R57	3.12456	15.3409	3	Yes
	R58	4.75426	10.3078	3	Yes
	R59	3.9213	12.1694	3	Yes
	R60	3.1768	13.2989	3	Yes
	R61	11.436	3.73235	3	Yes
	R62	10.0944	6.54313	3	Yes
	R63	2.78647	13.66	3	Yes
	R64	4.32692	10.7772	3	Yes
	R65	7.40929	7.05917	3	Yes
	R66	8.43282	6.33827	3	Yes
	R67	4.30028	12.07	3	Yes
	R68	5.61057	11.5423	3	Yes
	R69	3.54925	11.4739	3	Yes
K136	R1	7.55783	28.6461	2	Yes
	R2	9.61011	29.3192	2	Yes
	R3	7.51068	31.8193	2	Yes
	R4	7.51345	26.96	2	Yes
	R5	7.36429	33.2753	2	Yes
	R6	6.87525	29.3551	2	Yes
	R7	4.91299	29.6803	2	Yes
	R8	6.9337	32.1031	2	Yes
K153	R48	4.28025	35.4108	4	Yes
	R49	6.03613	36.4167	4	Yes
	R50	7.83846	32.1631	4	Yes
	R51	5.75567	30.3634	4	Yes
	R53	11.3338	23.5152	4	Yes
	R54	11.5046	20.1259	4	Yes
	R55	8.90358	14.6189	3	Yes
	R56	5.8069	12.9294	2	Yes
	R57	4.62513	17.385	3	Yes
	R58	6.04224	22.2612	4	Yes
	R59	13.0083	20.5899	4	Yes
K163	R1	4.43507	42.1772	3	Yes
	R10	17.6546	17.6723	4	Yes
	R12	8.30733	26.3251	3	Yes
	R13	6.37997	36.1486	3	Yes
	R16	25.8868	7.58947	2	Yes
	R17	22.5712	10.9128	6	Yes
	R18	19.793	19.1472	4	Yes
	R19	11.3261	28.0382	4	Yes
	R20	6.27151	33.2423	6	Yes
	R21	13.4956	23.7076	3	Yes
	R22	19.6144	13.48	3	Yes
	R24	26.6163	12.9957	6	Yes
	R25	19.8078	22.8087	4	Yes
	R26	8.18783	34.3856	4	Yes
	R27	5.56356	26.7653	3	Yes
	R30	17.3479	19.9225	4	Yes
	R31	15.571	28.0514	4	Yes
	R32	5.26604	37.6151	4	Yes
	R34	8.90307	33.7147	4	Yes
	R35	5.79825	39.8076	5	Yes
	R4	6.92983	29.3895	4	Yes
	R5	6.33177	26.4703	2	Yes
	R6	2.9467	30.0631	4	Yes
	R9	22.3488	20.8238	3	Yes
K165	R1	7.90144	52.975	3	Yes
	R10	4.49133	26.5106	3	Yes
	R11	8.32071	18.0315	2	Yes
	R12	21.2236	17.1578	3	Yes
	R13	15.9433	27.6326	3	Yes
	R15	20.2563	3.76001	2	Yes
	R16	24.9611	12.1021	3	Yes
	R17	10.1091	25.4473	2	Yes
	R18	6.96645	35.003	2	Yes
	R19	6.6241	30.0677	3	Yes
	R2	12.3446	53.2116	2	Yes
	R20	12.0058	32.9151	3	Yes
	R21	5.10407	40.9563	2	Yes
	R24	13.0988	41.0529	2	Yes
	R25	12.229	34.7139	2	Yes
	R26	10.668	49.7105	2	Yes
	R3	9.97416	53.2497	3	Yes
	R4	4.96544	43.7406	2	Yes
	R5	14.3368	43.6722	2	Yes
	R6	16.8935	44.9471	2	Yes
	R7	20.0408	34.4597	3	Yes
	R8	3.38617	42.3212	2	Yes
K169	R10	10.5141	39.2171	2	Yes
	R2	4.31677	55.1938	4	Yes
	R3	7.25705	57.6082	3	Yes
	R5	18.2753	35.8964	3	Yes
	R6	19.9507	38.4634	4	Yes
	R7	12.3494	55.8625	3	Yes
	R8	16.9568	46.3061	4	Yes
K180	R13	5.25057	40.2266	2	Yes
	R16	19.2866	21.3047	3	Yes
	R21	20.4413	15.5537	2	Yes
	R22	4.23407	30.2479	1	No
	R25	10.0247	13.7644	2	Yes
	R28	3.80558	25.0798	2	Yes
	R29	3.26797	19.8078	2	Yes
	R3	3.98445	30.004	2	Yes
	R4	5.01888	37.4267	1	No
	R6	12.5801	27.6465	2	Yes
K182	R1	1.30677	7.28908	1	No
	R2	4.02816	4.43423	1	No
	R3	2.80136	6.53285	1	No
K191	R4	12.3195	60.3612	1	No
	R5	7.00899	72.1316	2	Yes
	R6	5.01791	83.9854	4	Yes
	R7	9.55737	71.5987	5	Yes
	R8	7.40954	44.9404	4	Yes
	R9	7.77163	53.4771	1	No
K206	R1	6.07184	60.4034	1	No
	R16	9.27143	35.5713	2	Yes
	R17	10.7075	31.3552	1	No
	R18	12.8264	30.9974	1	No
	R2	5.31322	60.9978	1	No
	R4	16.9166	31.4696	2	Yes
	R5	6.09516	33.0176	2	Yes
	R6	6.56414	40.0985	2	Yes
	R7	8.36602	27.7875	2	Yes
	R9	22.286	24.5747	2	Yes
K220	R11	6.89229	40.2426	6	Yes
	R12	7.42202	37.5193	2	Yes
	R13	3.59189	39.1376	1	No
	R14	17.4784	24.9269	2	Yes
	R15	4.21714	38.8501	1	No
	R5	17.3889	26.9585	6	Yes
	R7	6.57407	32.1135	6	Yes
	R8	23.752	13.3001	3	Yes
	R9	10.6487	23.7443	6	Yes
K222	R2	9.6283	13.5275	2	Yes
	R3	10.4372	13.5788	1	No
	R4	11.3773	13.429	2	Yes
K226	R3	12.1787	29.1791	2	Yes
	R4	8.14385	35.6145	2	Yes
	R6	27.1132	4.40193	3	Yes
K229	R1	6.0528	41.1215	1	No
	R2	13.9172	41.18	2	Yes
	R3	12.0902	28.0721	2	Yes
	R7	11.3049	39.9275	1	No
K234	R1	5.7669	24.5178	2	Yes
	R10	16.2824	11.6242	2	Yes
	R11	5.65897	24.756	2	Yes
	R12	15.578	14.4916	2	Yes
	R13	3.78714	27.5371	2	Yes
	R14	6.67557	22.5154	2	Yes
	R15	15.1926	15.9688	3	Yes
	R17	23.9143	8.25413	3	Yes
	R19	17.0435	9.80824	2	Yes
	R2	5.72943	26.9492	2	Yes
	R20	17.8826	11.5116	2	Yes
	R3	5.4759	29.3962	3	Yes
	R4	7.05691	33.3187	5	Yes
	R5	8.19284	31.4219	5	Yes
	R6	2.9103	34.8571	3	Yes
	R7	12.7396	20.9728	2	Yes
	R8	4.53372	30.1411	4	Yes
	R9	8.55482	19.4866	2	Yes
K237	R1	7.1087	19.7902	1	No
	R2	5.91576	14.3783	1	No
	R3	8.62862	13.2794	2	Yes
	R4	12.8315	1.48695	2	Yes
	R5	2.07731	11.2983	2	Yes
	R6	2.72032	18.1221	2	Yes
	R7	8.8004	12.0301	2	Yes
	R8	5.23592	19.038	3	Yes
K239	R10	9.32071	24.988	1	No
	R11	6.04516	28.9792	1	No
	R2	7.74107	16.7523	2	Yes
	R3	7.4651	9.4033	2	Yes
	R4	3.7844	14.0268	2	Yes
	R5	7.18163	0.612107	2	Yes
	R8	8.10563	22.7071	1	No
	R9	2.56418	26.4842	1	No
K243	R1	3.68303	51.1723	4	Yes
	R10	4.20009	33.6868	2	Yes
	R11	5.92048	27.1136	5	Yes
	R12	18.5563	14.5902	3	Yes
	R13	24.8138	9.9729	3	Yes
	R14	13.7368	20.9412	2	Yes
	R15	8.04746	27.5628	2	Yes
	R16	6.67912	27.1212	3	Yes
	R17	25.2275	12.6249	2	Yes
	R18	21.1385	16.6775	3	Yes
	R19	5.10647	30.4375	2	Yes
	R2	5.15784	52.15	4	Yes
	R20	15.5818	24.9349	3	Yes
	R21	23.5333	21.3491	3	Yes
	R22	10.0127	27.9299	4	Yes
	R23	6.16071	37.7086	5	Yes
	R24	5.96308	41.3148	2	Yes
	R3	5.89367	54.5455	4	Yes
	R4	4.41879	44.4532	2	Yes
	R5	9.60893	41.0879	3	Yes
	R6	10.2109	43.5253	3	Yes
	R7	14.2268	44.3163	3	Yes
	R8	3.19085	39.4527	2	Yes
	R9	10.3739	35.0661	2	Yes
K252	R1	7.31339	23.2506	5	Yes
	R10	8.41675	11.4254	4	Yes
	R3	5.35817	8.85215	2	Yes
	R4	6.84509	17.1424	2	Yes
	R5	7.33155	18.786	4	Yes
	R8	10.1266	20.187	1	No
	R9	8.96671	16.5125	2	Yes
K253	R10	5.54998	18.7039	1	No
	R4	2.98601	27.5948	1	No
	R5	16.9154	21.437	1	No
	R7	6.75287	16.2522	1	No
K256	R11	5.24758	8.27439	1	No
	R12	5.2524	9.95754	1	No
	R13	5.41923	6.02603	1	No
	R14	5.9418	6.24204	2	Yes
	R15	5.0384	10.6777	2	Yes
	R16	4.66406	9.46548	2	Yes
K272	R1	5.79012	31.7424	2	Yes
	R10	5.43597	24.7608	3	Yes
	R11	4.90355	23.8693	5	Yes
	R12	14.9044	14.3709	2	Yes
	R13	25.411	6.13866	5	Yes
	R14	19.7276	10.4676	3	Yes
	R15	9.20642	20.6812	2	Yes
	R16	5.50799	23.2705	5	Yes
	R17	17.2311	11.9684	7	Yes
	R18	24.7152	2.71879	4	Yes
	R19	16.1406	9.52258	2	Yes
	R2	10.807	26.3513	4	Yes
	R20	5.59408	22.1705	3	Yes
	R21	5.52942	26.5622	3	Yes
	R22	16.0813	17.1728	3	Yes
	R23	17.0503	12.8558	5	Yes
	R24	13.9363	14.6796	4	Yes
	R3	5.11965	26.355	4	Yes
	R4	7.2514	25.379	2	Yes
	R5	3.57193	28.7105	3	Yes
	R6	6.23594	24.9111	2	Yes
	R7	16.2485	19.1399	2	Yes
	R8	15.3381	16.0976	3	Yes
	R9	13.7636	18.81	3	Yes
K276	R13	7.81003	19.1252	2	Yes
	R14	11.8873	32.9481	2	Yes
	R16	7.61445	43.9381	4	Yes
	R17	10.0801	51.3718	3	Yes
	R18	5.98648	52.2399	4	Yes
	R3	8.64754	27.781	3	Yes
	R6	10.6699	42.5823	3	Yes
K334	R1	4.03618	9.92467	1	No
	R1	4.3802	21.2611	1	No
	R5	8.76706	9.49013	2	Yes
	R6	7.1548	14.2879	2	Yes
	R7	12.7305	11.3844	2	Yes
	R8	6.4741	17.3686	2	Yes
K360	R1	6.46662	37.5465	3	Yes
	R10	10.0584	7.07342	2	Yes
	R11	4.19606	14.096	2	Yes
	R12	5.19998	20.1545	3	Yes
	R13	8.7945	28.2352	1	No
	R14	6.80071	33.8246	2	Yes
	R2	5.98652	23.7418	2	Yes
	R3	12.5615	16.9977	3	Yes
	R4	7.82503	18.4723	2	Yes
	R5	6.19179	23.8075	4	Yes
	R6	17.9451	7.59323	2	Yes
	R7	16.3916	6.0045	3	Yes
	R8	6.1707	19.3611	2	Yes
	R9	6.35286	21.6618	2	Yes
K376	R11	18.6661	11.517	1	No
	R3	10.3641	37.4924	1	No
	R4	12.1382	45.4375	1	No
	R5	11.7272	17.8617	1	No
	R7	13.0575	36.2862	1	No
	R9	28.82	12.7222	1	No
K379	R13	11.4861	49.9534	1	No
	R14	4.86205	51.9547	2	Yes
	R17	17.9218	33.0337	1	No
	R18	12.4539	22.465	1	No
	R19	7.51578	19.9914	2	Yes
K446	R1	3.39469	36.3344	4	Yes
	R10	21.5498	13.417	4	Yes
	R11	26.0301	21.334	4	Yes
	R12	19.9031	31.1889	4	Yes
	R13	9.79175	44.7776	4	Yes
	R14	10.8559	10.0408	5	Yes
	R15	21.1905	4.46805	4	Yes
	R16	14.1422	15.0288	4	Yes
	R17	8.73703	27.7376	4	Yes
	R18	8.80946	15.3345	5	Yes
	R19	10.2027	14.1536	5	Yes
	R2	16.0155	37.3932	4	Yes
	R20	8.51432	34.6658	3	Yes
	R21	9.15144	48.1733	3	Yes
	R22	9.04714	59.1174	4	Yes
	R23	5.78414	71.6111	5	Yes
	R24	4.39716	50.5619	3	Yes
	R25	10.1518	51.5786	4	Yes
	R3	15.1584	40.0874	4	Yes
	R4	6.84441	47.2821	4	Yes
	R5	6.17156	25.0304	4	Yes
	R6	19.8432	25.1189	4	Yes
	R7	21.0579	32.6774	4	Yes
	R8	13.4503	41.108	4	Yes
	R9	9.54132	13.0337	5	Yes
K448	R1	12.7842	39.9415	4	Yes
	R10	11.8786	30.7305	3	Yes
	R12	22.1822	21.6836	2	Yes
	R14	7.24251	42.1489	2	Yes
	R18	11.002	42.6702	2	Yes
	R19	8.80491	36.4929	2	Yes
	R2	10.0181	27.7543	2	Yes
	R20	30.7842	17.0055	3	Yes
	R23	3.77984	43.7501	3	Yes
	R24	20.8391	25.5532	2	Yes
	R27	6.48097	33.4809	2	Yes
	R28	16.8895	27.0277	3	Yes
	R29	12.4437	33.5021	3	Yes
	R3	18.6908	22.3187	3	Yes
	R31	7.8475	27.8739	2	Yes
	R32	6.03086	31.7868	2	Yes
	R33	6.59079	28.6136	2	Yes
	R34	8.13291	37.2275	2	Yes
	R36	17.1863	12.4004	1	No
	R37	10.8524	18.5935	3	Yes
	R38	30.3632	11.7718	4	Yes
	R39	9.92789	37.1523	2	Yes
	R4	18.5327	17.8525	3	Yes
	R40	10.5051	38.5493	3	Yes
	R41	5.83381	38.7478	3	Yes
	R42	15.3467	23.3112	2	Yes
	R43	20.7136	24.2823	2	Yes
	R44	7.13884	30.6744	2	Yes
	R46	18.552	11.3043	2	Yes
	R47	6.07361	21.4909	3	Yes
	R48	5.35028	19.6726	2	Yes
	R49	6.46225	22.7055	3	Yes
	R5	11.1244	27.8833	2	Yes
	R50	16.2672	16.563	2	Yes
	R51	9.72639	26.5826	2	Yes
	R52	8.83599	37.4265	3	Yes
	R53	11.1411	35.0473	2	Yes
	R54	7.68762	27.9855	2	Yes
	R55	14.4951	21.4443	2	Yes
	R57	15.1486	9.98746	2	Yes
	R58	6.6011	21.2156	2	Yes
	R59	13.9759	1.72913	2	Yes
	R6	9.42797	31.6595	1	No
	R7	29.3444	8.11885	2	Yes
	R8	21.949	16.0363	4	Yes
K450	R1	2.77407	23.6594	3	Yes
	R14	9.37829	29.2627	2	Yes
	R16	6.01372	5.70251	2	Yes
	R2	3.05072	16.5585	3	Yes
	R3	5.26009	33.8637	3	Yes
	R4	6.5935	11.3698	3	Yes
	R5	6.59629	14.5684	3	Yes
	R6	3.77865	8.3784	3	Yes
	R7	6.54593	8.62945	3	Yes
	R8	5.88227	12.6506	3	Yes
K520	R1	6.39103	45.5905	4	Yes
	R10	6.66769	19.584	3	Yes
	R11	7.67439	24.1619	2	Yes
	R12	20.9014	13.5642	2	Yes
	R13	19.9905	11.4167	1	No
	R14	5.02095	25.0754	3	Yes
	R15	8.0903	35.1781	3	Yes
	R16	13.9533	33.0449	3	Yes
	R17	9.61675	47.0131	3	Yes
	R18	7.22237	46.7943	3	Yes
	R2	10.8388	45.7827	6	Yes
	R3	7.59231	46.7929	4	Yes
	R4	4.54022	35.4563	4	Yes
	R5	14.9205	31.3462	5	Yes
	R6	20.0941	28.1843	3	Yes
	R8	4.30063	23.7275	2	Yes
	R9	18.0391	7.80835	2	Yes
K523	R1	5.85922	21.6925	2	Yes
	R10	12.645	16.4292	4	Yes
	R11	5.69882	17.2756	4	Yes
	R12	2.60584	25.3082	4	Yes
	R2	5.058	18.0747	3	Yes
	R3	4.76087	18.3435	5	Yes
	R4	4.64073	24.0131	5	Yes
	R5	19.1078	6.66437	3	Yes
	R6	11.7761	10.8858	4	Yes
	R7	4.32571	23.0947	3	Yes
	R8	6.06808	18.3285	5	Yes
	R9	14.1502	8.74373	4	Yes
K021	R1	3.51237	7.41451	3	Yes
	R2	4.0346	6.69274	2	Yes
	R3	4.97628	5.22926	2	Yes
	R4	3.92897	4.3049	3	Yes
K023	R1	9.94056	23.0372	2	Yes
	R2	8.35515	36.5994	2	Yes
	R3	12.6315	21.3639	2	Yes
	R4	5.56479	47.3388	2	Yes
K027	R2	12.366	9.39588	1	No
	R3	10.4576	13.1918	2	Yes
	R4	7.62622	13.1864	1	No
K039	R1	12.6846	49.8017	1	No
	R2	10.0757	32.6037	3	Yes
	R3	15.8499	27.1505	4	Yes
	R5	14.289	32.9055	2	Yes
	R7	12.7751	25.4311	1	No
	R9	11.5321	44.2185	1	No
K071	R1	7.68273	30.9469	2	Yes
	R10	7.12972	36.584	3	Yes
	R11	5.86106	38.9851	2	Yes
	R12	5.20536	42.3834	3	Yes
	R3	7.98713	30.7496	2	Yes
	R8	15.0509	21.4552	3	Yes
	R9	11.9757	31.8802	3	Yes
K097	R101	3.48393	3.6223	1	No
	R102	3.56058	3.33846	1	No
K098	R1	5.07278	33.4494	2	Yes
	R2	18.5244	26.8879	3	Yes
	R3	12.0961	38.525	4	Yes
	R4	6.06434	49.4853	1	No
	R5	9.31747	23.6369	4	Yes
	R6	11.6509	11.958	4	Yes
	R7	7.33083	37.9647	4	Yes
	R8	3.97906	57.6018	4	Yes
K099	R1	8.48612	21.5379	2	Yes
	R3	11.6184	21.8306	2	Yes
K104	R1	8.3567	65.3587	1	No
	R2	4.03238	48.9226	2	Yes
	R3	2.98024	48.2082	2	Yes
K135	R1	10.6202	32.4719	1	No
	R2	5.09098	29.8045	2	Yes
	R4	5.7872	25.1456	2	Yes
K138	R1	4.10189	28.7578	2	Yes
	R10	3.4715	27.2393	1	No
	R11	4.65279	26.2322	1	No
	R13	16.8564	3.09403	1	No
	R14	14.8451	4.86361	1	No
	R15	12.6747	12.3613	1	No
	R16	9.01657	20.8972	1	No
	R17	7.02569	22.5642	1	No
	R18	5.6477	15.6896	1	No
	R19	7.13129	12.3721	1	No
	R2	4.26242	23.6211	1	No
	R21	5.25568	16.251	1	No
	R22	7.37938	23.3113	1	No
	R3	2.46565	19.7043	1	No
	R5	6.341	26.855	1	No
	R6	14.93	16.5066	1	No
	R7	12.3567	8.93775	1	No
	R8	13.1695	10.3062	1	No
	R9	2.52329	25.2343	1	No
K143	R1	5.18823	10.7598	1	No
	R2	10.1153	9.42692	2	Yes
	R3	5.21013	10.0809	1	No
	R4	8.75757	7.07064	1	No
K156	R1	3.75876	48.932	5	Yes
	R10	16.266	39.239	4	Yes
	R11	13.8091	39.8399	3	Yes
	R12	9.44708	41.401	3	Yes
	R13	4.87536	43.5963	3	Yes
	R14	4.93916	38.113	6	Yes
	R15	11.1795	34.2912	3	Yes
	R17	23.5445	31.155	3	Yes
	R2	7.11584	47.4045	5	Yes
	R20	8.93301	37.6159	3	Yes
	R21	3.91982	40.7955	3	Yes
	R22	3.5991	33.2923	2	Yes
	R23	10.3106	27.6367	2	Yes
	R24	18.6736	23.7852	3	Yes
	R25	26.8639	21.6134	3	Yes
	R26	26.9181	22.9658	3	Yes
	R27	19.2851	26.85	3	Yes
	R28	12.0702	32.3608	3	Yes
	R29	4.41401	30.3639	2	Yes
	R3	7.64054	46.963	3	Yes
	R30	12.0843	23.3516	3	Yes
	R35	5.9256	27.7955	3	Yes
	R36	14.065	19.5653	3	Yes
	R37	22.1256	11.5028	3	Yes
	R39	4.08154	37.8469	2	Yes
	R40	10.6618	30.9415	3	Yes
	R41	4.11182	42.606	2	Yes
	R42	11.2133	36.2186	2	Yes
	R43	17.473	31.2478	5	Yes
	R44	4.62675	46.5438	3	Yes
	R5	6.62365	47.1296	3	Yes
	R53	4.50665	41.1284	2	Yes
	R54	4.00859	40.8337	2	Yes
	R55	7.17789	40.8351	7	Yes
	R56	11.6182	32.4232	2	Yes
	R57	4.19479	39.8516	2	Yes
	R58	20.626	23.2504	2	Yes
	R59	12.2504	31.7573	4	Yes
	R6	5.13019	47.6765	3	Yes
	R61	30.0871	14.4545	2	Yes
	R63	15.8624	28.2114	2	Yes
	R64	9.65772	34.3144	4	Yes
	R65	2.96192	40.9526	4	Yes
	R66	27.6989	19.9846	2	Yes
	R67	19.9123	26.6895	2	Yes
	R68	11.9814	33.8728	2	Yes
	R69	4.79085	40.6754	4	Yes
	R7	3.24118	43.7312	5	Yes
	R70	18.301	30.1073	4	Yes
	R71	11.8417	35.713	5	Yes
	R72	4.47009	42.3808	4	Yes
	R73	6.05322	42.2718	4	Yes
	R8	9.69999	41.3212	5	Yes
	R9	15.114	39.4928	3	Yes
K162	R1	4.11564	14.3498	3	Yes
	R2	3.91098	15.1858	3	Yes
	R3	4.87457	17.8157	2	Yes
	R4	6.68026	15.7489	2	Yes
	R5	7.42787	13.4617	2	Yes
	R6	6.55084	14.5361	2	Yes
	R7	10.3577	1.89797	3	Yes
K208	R1	5.72693	25.3336	2	Yes
	R2	5.55713	23.0045	2	Yes
	R4	5.62478	18.9836	2	Yes
	R5	15.1871	11.2914	2	Yes
	R6	7.76684	15.6977	2	Yes
	R7	4.22252	26.0678	2	Yes
K216	R1	2.32117	5.6744	2	Yes
	R2	3.77174	9.39324	2	Yes
	R3	2.86795	10.5385	2	Yes
	R5	0.564244	10.7703	2	Yes
K217	R2	9.10426	19.7779	1	No
	R3	7.96995	15.4945	1	No
	R4	9.60312	17.1745	1	No
K242	R1	4.91373	16.7876	1	No
	R10	1.89772	21.2947	2	Yes
	R12	8.66889	12.5253	1	No
	R13	2.47275	18.7775	1	No
	R14	4.83875	21.2805	2	Yes
	R17	5.32735	16.3903	1	No
	R18	2.6982	19.2902	1	No
	R2	8.03482	17.3494	1	No
	R3	5.48197	20.2064	1	No
	R4	6.34085	11.6699	1	No
	R5	13.6081	8.65468	1	No
	R6	13.8522	11.7323	1	No
	R7	6.16841	18.7272	1	No
	R8	4.65073	13.2081	2	Yes
	R9	9.1367	13.3977	2	Yes
K263	R1	7.99842	28.3609	2	Yes
	R14	8.03662	25.8876	3	Yes
	R2	9.75385	20.3756	4	Yes
	R4	5.35675	26.8427	4	Yes
	R6	22.8142	8.36064	2	Yes
K265	R1	2.18624	14.5097	1	No
	R3	5.89369	7.08309	1	No
	R5	3.91622	8.38044	2	Yes
	R6	4.12849	7.13228	1	No
	R7	4.81179	7.05847	2	Yes
	R8	4.47362	6.29084	1	No
K280	R1	2.30179	22.4686	3	Yes
	R12	6.33263	21.4355	3	Yes
	R13	4.8011	7.77396	1	No
	R19	8.31453	18.8138	2	Yes
	R2	3.81579	22.9468	3	Yes
	R20	8.83117	19.2867	3	Yes
	R21	8.76831	15.3192	2	Yes
	R22	16.8101	9.7377	2	Yes
	R23	11.6363	14.4259	3	Yes
	R25	8.56898	14.3147	3	Yes
	R27	15.7127	8.9638	2	Yes
	R28	7.54075	17.3971	4	Yes
	R29	4.20359	21.9088	3	Yes
	R3	3.70662	16.9764	3	Yes
	R30	9.09628	17.1036	2	Yes
	R31	17.7195	10.3115	2	Yes
	R32	12.5086	10.159	3	Yes
	R5	7.53102	11.8081	3	Yes
	R6	7.13852	3.0858	3	Yes
	R7	6.55329	8.64867	3	Yes
	R9	4.44532	11.6409	1	No
K328	R1	8.71226	46.8802	4	Yes
	R10	28.8886	38.3688	4	Yes
	R12	12.2439	44.1611	1	No
	R13	8.70824	33.1418	1	No
	R15	25.124	26.5734	2	Yes
	R16	32.5788	27.9788	2	Yes
	R17	20.2363	33.7522	2	Yes
	R18	10.0727	28.207	2	Yes
	R19	18.6481	20.8368	2	Yes
	R2	14.4874	48.7312	3	Yes
	R3	17.12	50.2635	4	Yes
	R7	9.16231	39.4088	2	Yes
	R8	14.9757	39.2239	2	Yes
K386	R1	6.93674	69.4973	3	Yes
	R10	9.5989	47.8769	3	Yes
	R12	31.3953	26.6392	3	Yes
	R13	28.6581	28.0785	3	Yes
	R14	49.7354	6.84157	3	Yes
	R16	31.6269	21.0047	3	Yes
	R17	22.0741	24.3687	3	Yes
	R18	33.7537	35.144	3	Yes
	R20	17.363	52.4938	3	Yes
	R21	11.594	65.4987	3	Yes
	R23	10.2243	70.501	2	Yes
	R24	7.56232	72.576	3	Yes
	R25	16.0552	56.6502	3	Yes
	R26	24.9909	55.7271	2	Yes
	R27	18.9624	60.1578	2	Yes
	R28	33.2294	40.7145	3	Yes
	R29	35.2808	44.8207	2	Yes
	R3	9.22635	74.1802	3	Yes
	R31	8.84565	62.9575	3	Yes
	R32	21.5673	36.2956	2	Yes
	R34	9.43736	32.8904	3	Yes
	R35	21.42	32.4908	3	Yes
	R36	9.83183	43.4027	3	Yes
	R37	14.202	51.9924	3	Yes
	R38	25.3649	60.8005	3	Yes
	R39	19.3366	52.6452	3	Yes
	R4	10.0016	57.4126	3	Yes
	R43	12.0798	39.7805	3	Yes
	R44	8.96365	49.4024	2	Yes
	R46	7.31953	57.7605	2	Yes
	R47	24.5964	43.2568	2	Yes
	R49	25.0066	21.5642	3	Yes
	R5	24.8057	53.8252	3	Yes
	R50	12.365	70.8591	2	Yes
	R51	26.1993	56.93	2	Yes
	R52	33.0068	45.0511	2	Yes
	R53	8.8986	80.4913	2	Yes
	R54	19.2235	67.9813	2	Yes
	R55	20.3805	59.0822	2	Yes
	R56	7.26942	84.141	2	Yes
	R57	7.31762	76.582	2	Yes
	R58	9.85045	80.6236	2	Yes
	R6	16.253	59.3423	3	Yes
	R61	11.6953	66.9634	2	Yes
	R62	33.5318	50.5835	2	Yes
	R63	17.7304	43.6874	2	Yes
	R64	13.195	59.7762	3	Yes
	R65	9.32572	55.4743	2	Yes
	R67	22.0525	53.9743	2	Yes
	R69	13.6328	59.1032	3	Yes
	R7	14.3985	49.0529	3	Yes
	R8	29.4116	39.6237	3	Yes
	R9	23.8011	44.2666	3	Yes
K427	R1	7.78003	56.9987	2	Yes
	R12	7.9957	52.4819	4	Yes
	R13	24.7998	19.5996	4	Yes
	R14	19.2617	23.1368	5	Yes
	R15	16.5903	32.0182	1	No
	R16	17.13	10.4022	5	Yes
	R18	7.19859	24.2161	5	Yes
	R19	12.9699	35.1723	5	Yes
	R2	6.41886	60.9171	3	Yes
	R20	14.3476	25.5999	5	Yes
	R21	23.7508	32.1623	5	Yes
	R22	22.2427	34.9474	5	Yes
	R23	17.0033	41.3493	5	Yes
	R24	3.1703	37.092	5	Yes
	R25	11.2142	35.051	5	Yes
	R26	12.6906	26.1975	5	Yes
	R28	23.2092	25.3315	5	Yes
	R3	14.2195	50.0151	2	Yes
	R31	4.81925	17.5943	5	Yes
	R32	14.4953	15.7729	5	Yes
	R33	4.3193	19.2166	5	Yes
	R34	11.6901	28.8118	5	Yes
	R35	10.731	40.3826	5	Yes
	R36	11.5781	38.7063	5	Yes
	R4	11.7496	52.5498	2	Yes
	R6	14.5937	43.2841	2	Yes
	R7	6.74569	45.1802	2	Yes
	R9	6.88672	49.8551	6	Yes
K444	R1	3.59676	16.7687	1	No
	R10	5.11762	10.9809	1	No
	R2	3.95081	12.1935	1	No
	R5	4.46792	13.8476	1	No
	R6	12.5579	5.09022	1	No
	R7	13.2797	3.56322	1	No
	R8	4.76215	13.4724	1	No
	R9	5.82328	14.2127	1	No
K096	R10	20.3709	36.0092	3	Yes
	R3	6.30269	49.7207	3	Yes
	R4	6.83817	38.9518	3	Yes
	R5	11.9997	25.9701	2	Yes
	R6	15.4912	35.3497	1	No
	R8	22.1083	14.3403	3	Yes
	R9	15.2239	49.9812	5	Yes
K139	R1	8.30962	28.8751	3	Yes
	R10	14.1841	17.2982	2	Yes
	R11	16.7615	14.8754	2	Yes
	R12	12.2635	19.358	3	Yes
	R13	18.9156	14.4706	2	Yes
	R14	21.8345	8.89807	3	Yes
	R15	17.6279	13.4436	2	Yes
	R16	8.85496	22.2746	2	Yes
	R17	3.55273	30.7147	2	Yes
	R18	8.53394	35.2214	2	Yes
	R19	14.3603	27.9319	3	Yes
	R2	1.93994	34.127	2	Yes
	R20	22.5843	15.9665	2	Yes
	R21	26.809	7.6277	2	Yes
	R22	16.4503	8.96202	2	Yes
	R23	12.5441	19.3874	2	Yes
	R24	14.188	26.79	2	Yes
	R25	19.1141	19.7692	2	Yes
	R26	21.9154	9.5657	2	Yes
	R27	13.9099	8.67218	2	Yes
	R28	4.52097	19.7872	2	Yes
	R29	8.07013	31.2613	2	Yes
	R3	9.69337	21.2881	3	Yes
	R30	13.8027	20.0315	2	Yes
	R31	16.7918	12.3935	2	Yes
	R32	16.9669	11.0018	2	Yes
	R33	6.12739	17.3805	3	Yes
	R34	5.65851	30.0365	2	Yes
	R35	6.09904	24.0042	2	Yes
	R36	11.0343	21.1008	2	Yes
	R37	2.8521	30.1502	2	Yes
	R4	4.39259	28.68	2	Yes
	R5	5.85421	25.6008	2	Yes
	R6	6.25446	24.7424	2	Yes
	R7	8.08112	25.3893	2	Yes
	R8	6.95198	29.2649	2	Yes
	R9	10.9355	22.5775	2	Yes

## Sheet: SuppTable3
Supplementary Table 3: Spatial features of parallel evolution in gene mutations
Patient	Genes	Parallel mutational event	Number of regions spanned by mutation	Total number of regions sampled	Max distance to margin (mm)
K096	MUC16	MUC16_19:9064616:G:T|T_K096	12	12	22.1083
K096	MUC16	MUC16_19:9086085:G:A|T_K096	12	12	22.1083
K099	PIEZO2	PIEZO2_18:10682214:G:C|R_K099	3	3	11.6184
K099	PIEZO2	PIEZO2_18:10787180:C:T|R_K099	3	3	11.6184
K252	BAP1	BAP1_3:52438527:C:A|G_K252	2	7	7.33155
K252	BAP1	BAP1_3:52440348:52440350:GGC:-|G_K252	1	7	6.84509
K252	BAP1	BAP1_3:52440856:52440873:GAGGC:-|G_K252	1	7	5.35817
K265	VHL	VHL_3:10188321:G:A|R_K265_2	4	6	4.81179
K265	VHL	VHL_3:10191513:T:C|R_K265_1	2	6	5.89369
K163	PTEN	PTEN_10:89685289:89685289:A:-|G_K163	1	25	17.6546
K163	PTEN	PTEN_10:89692966:89692983:GGCCC:-|G_K163	2	25	8.30733
K163	AHNAK	AHNAK_11:62288495:T:G|G_K163	2	25	6.92983
K163	AHNAK	AHNAK_11:62288523:62288523:-:T|G_K163	2	25	6.92983
K163	ARID1A	ARID1A_1:27106803:27106803:-:C|G_K163	10	25	25.8868
K163	ARID1A	ARID1A_1:27023861:27023861:G:-|G_K163	10	25	25.8868
K243	SETD2	SETD2_3:47129644:C:A|G_K243	2	24	23.5333
K243	SETD2	SETD2_3:47088090:47088103:GAAGA:-|G_K243	3	24	14.2268
K243	SETD2	SETD2_3:47139549:A:G|G_K243	1	24	6.67912
K243	SETD2	SETD2_3:47108599:G:A|G_K243	1	24	5.92048
K243	SETD2	SETD2_3:47165476:47165476:G:-|G_K243	1	24	15.5818
K243	SETD2	SETD2_3:47079166:47079167:TT:-|G_K243	1	24	5.89367
K243	SETD2	SETD2_3:47079155:C:G|G_K243	1	24	10.2109
K243	SETD2	SETD2_3:47144880:G:A|G_K243	1	24	14.2268
K243	SETD2	SETD2_3:47143036:47143044:TCACA:-|G_K243	1	24	6.16071
K243	SETD2	SETD2_3:47158121:47158150:CATGA:-|G_K243	1	24	9.60893
K243	PBRM1	PBRM1_3:52651520:A:C|G_K243	20	24	23.5333
K243	PBRM1	PBRM1_3:52582245:52582262:CTTCG:-|G_K243	5	24	25.2275
K243	OR4C46	OR4C46_11:51515752:G:T|G_K243	1	24	5.92048
K243	OR4C46	OR4C46_11:51515966:G:A|G_K243	1	24	3.68303
K243	ATM	ATM_11:108137946:G:T|G_K243	1	24	21.1385
K243	ATM	ATM_11:108143318:108143319:TT:AG|G_K243	1	24	24.8138
K243	HIVEP1	HIVEP1_6:12163790:C:T|G_K243	20	24	23.5333
K243	HIVEP1	HIVEP1_6:12121249:T:C|G_K243	2	24	14.2268
K027	KDM5C	KDM5C_23:53223655:C:A|R_K027	1	4	N/A
K027	KDM5C	KDM5C_23:53223724:C:A|R_K027	2	4	7.62622
K027	NFRKB	NFRKB_11:129758563:A:T|R_K027	4	4	12.366
K027	NFRKB	NFRKB_11:129758582:C:A|R_K027	4	4	12.366
K027	MED12	MED12_23:70345324:C:A|R_K027	2	4	7.62622
K027	MED12	MED12_23:70356857:C:A|R_K027	2	4	7.62622
K386	ABCA13	ABCA13_7:48313330:G:A|R_K386	24	53	49.7354
K386	ABCA13	ABCA13_7:48280497:C:G|R_K386	7	53	33.2294
K386	KDM5C	KDM5C_23:53239960:A:T|R_K386	52	53	49.7354
K386	KDM5C	KDM5C_23:53224161:53224162:TG:-|R_K386	1	53	22.0525
K386	MED12	MED12_23:70356746:G:T|R_K386	14	53	33.7537
K386	MED12	MED12_23:70344187:C:A|R_K386	14	53	33.5318
K523	ATM	ATM_11:108206581:G:A|G_K523	7	16	14.1502
K523	ATM	ATM_11:108121767:108121767:-:T|G_K523	1	16	6.06808
K182	VHL	VHL_3:10183853:C:G|G_K182	3	3	4.02816
K182	VHL	VHL_3:10183846:10183846:-:GGCCG|G_K182	3	3	4.02816
K156	SETD2	SETD2_3:47142984:G:C|R_K156	12	54	23.5445
K156	SETD2	SETD2_3:47161898:C:A|R_K156	3	54	26.9181
K156	SETD2	SETD2_3:47103754:47103757:GTCT:-|R_K156	3	54	17.473
K156	SETD2	SETD2_3:47164805:G:A|R_K156	2	54	12.0843
K156	SETD2	SETD2_3:47103666:47103666:T:-|R_K156	1	54	7.17789
K156	SETD2	SETD2_3:47161788:47161788:C:-|R_K156	2	54	18.6736
K156	SETD2	SETD2_3:47162104:47162104:-:A|R_K156	1	54	14.065
K156	SETD2	SETD2_3:47162172:47162172:A:-|R_K156	3	54	17.473
K156	SETD2	SETD2_3:47163036:47163036:A:-|R_K156	1	54	22.1256
K156	SETD2	SETD2_3:47165518:47165519:GA:-|R_K156	1	54	5.9256
K156	MUC16	MUC16_19:9015717:G:T|R_K156	10	54	18.301
K156	MUC16	MUC16_19:9064764:G:A|R_K156	3	54	17.473
K156	PBRM1	PBRM1_3:52682417:52682435:TATAT:-|R_K156	54	54	30.0871
K156	PBRM1	PBRM1_3:52682411:G:A|R_K156	54	54	30.0871
K450	BAP1	BAP1_3:52436645:T:G|G_K450	9	10	6.59629
K450	BAP1	BAP1_3:52441227:52441228:AA:-|G_K450	1	10	9.37829
K153	SETD2	SETD2_3:47058737:T:G|G_K153	1	11	6.04224
K153	SETD2	SETD2_3:47125572:47125572:-:CTCA|G_K153	1	11	8.90358
K237	SYNE1	SYNE1_6:152542163:T:A|G_K237	8	8	12.8315
K237	SYNE1	SYNE1_6:152826415:152826416:TC:-|G_K237	8	8	12.8315
K169	NF1	NF1_17:29528076:A:T|G_K169	9	9	19.9507
K169	NF1	NF1_17:29586092:G:T|G_K169	1	9	19.9507
K239	BAP1	BAP1_3:52441229:52441230:AG:-|G_K239	2	8	7.18163
K239	BAP1	BAP1_3:52437500:C:G|G_K239	1	8	7.4651
K239	BAP1	BAP1_3:52437808:C:G|G_K239	1	8	7.4651
K239	BAP1	BAP1_3:52442605:A:T|G_K239	2	8	7.74107
K256	MUC16	MUC16_19:9024975:G:T|G_K256	2	6	5.0384
K256	MUC16	MUC16_19:9048795:T:C|G_K256	2	6	5.9418
K520	PBRM1	PBRM1_3:52643520:52643520:-:T|G_K520	15	17	20.0941
K520	PBRM1	PBRM1_3:52643443:52643461:GGTTT:-|G_K520	5	17	20.9014
K520	PBRM1	PBRM1_3:52637628:52637628:T:-|G_K520	1	17	14.9205
K220	PBRM1	PBRM1_3:52623218:52623218:G:-|G_K220	8	12	23.752
K220	PBRM1	PBRM1_3:52668721:G:A|G_K220	2	12	17.4784
K334	LRP2	LRP2_2:169995781:A:G|G_K334_R	5	8	12.7305
K334	LRP2	LRP2_2:170048533:G:A|G_K334_L	3	8	N/A
K334	VHL	VHL_3:10188215:10188217:AGA:-|G_K334_R	5	8	12.7305
K334	VHL	VHL_3:10183742:10183742:C:-|G_K334_L	3	8	N/A
K272	KDM5C	KDM5C_23:53239757:C:A|G_K272	4	24	24.7152
K272	KDM5C	KDM5C_23:53228066:53228075:GATAC:-|G_K272	2	24	24.7152
K272	PBRM1	PBRM1_3:52643632:52643633:AC:-|G_K272	20	24	25.411
K272	PBRM1	PBRM1_3:52623181:52623181:-:T|G_K272	4	24	17.0503
K071	PBRM1	PBRM1_3:52598128:52598128:-:A|R_K071	5	7	15.0509
K071	PBRM1	PBRM1_3:52610705:52610705:T:-|R_K071	2	7	7.98713
K071	PBRM1	PBRM1_3:52620655:52620655:A:-|R_K071	1	7	7.68273
K107	MUC5B	MUC5B_11:1268713:G:C|G_K107	4	4	20.6073
K107	MUC5B	MUC5B_11:1272496:A:T|G_K107	4	4	20.6073
K165	MUC16	MUC16_19:9075921:G:T|G_K165	29	29	24.9611
K165	MUC16	MUC16_19:9065372:C:T|G_K165	1	29	4.49133
K165	MUC16	MUC16_19:9067748:C:A|G_K165	1	29	21.2236
K165	ABCA13	ABCA13_7:48267004:48267004:T:-|G_K165	3	29	N/A
K165	ABCA13	ABCA13_7:48319064:C:T|G_K165	1	29	6.6241
K124	SETD2	SETD2_3:47079177:47079177:T:-|G_K124	1	69	N/A
K124	SETD2	SETD2_3:47164294:47164294:T:-|G_K124	2	69	N/A
K021	ZNF469	ZNF469_16:88503705:G:A|R_K021	5	5	4.97628
K021	ZNF469	ZNF469_16:88504037:G:T|R_K021	5	5	4.97628
K448	SETD2	SETD2_3:47127742:C:T|G_K448	2	45	20.8391
K448	SETD2	SETD2_3:47129658:47129667:AGCCG:-|G_K448	1	45	6.59079
K448	SETD2	SETD2_3:47164294:47164294:T:-|G_K448	1	45	3.77984
K448	BAP1	BAP1_3:52439229:52439229:G:-|G_K448	27	45	30.7842
K448	BAP1	BAP1_3:52440393:52440395:CTG:-|G_K448	2	45	9.72639
K448	BAP1	BAP1_3:52442567:G:A|G_K448	2	45	11.1244
K448	BAP1	BAP1_3:52436831:52436834:GCAC:-|G_K448	2	45	6.46225
K448	BAP1	BAP1_3:52438471:52438471:A:-|G_K448	1	45	22.1822
K097	PIEZO2	PIEZO2_18:10789286:C:A|R_K097_L	3	5	N/A
K097	PIEZO2	PIEZO2_18:10789290:C:G|R_K097_L	3	5	N/A
Legend
N/A - Not available

## Sheet: SuppTable4
Supplementary Table 4: Early-stage (sub7cm) tumours - radiomic and genomic characteristics
Patient details		Radiomic characteristics	Genomic characteristics
Subject	Size of primary tumour (mm)	Presence of budding structure	Number of regions	Number of clones	PBRM1 present in any region?	BAP1 present in any region?
K097_L	43	Yes	3	3	Yes (Subclonal)	Yes (Subclonal)
K105	65	Yes	3	1	Yes (Clonal)	No
K124	70	Yes	69	5	Yes (Clonal)	No
K138	45	Yes	20	2	No	No
K158	38	Yes	4	4	No	No
K162	45	Yes	7	4	Yes (Subclonal)	No
K176	42	Yes	5	2	No	No
K208	58	Yes	6	3	Yes (Clonal)	No
K233	37	Yes	4	2	Yes (Subclonal)	No
K252	62	Yes	7	10	Yes (Clonal)	Yes (Subclonal, Multiple)
K263	68	Yes	5	6	Yes (Clonal)	No
K280	60	Yes	24	4	No	No
K334_R	50	Yes	5	2	Yes (Subclonal)	No
K334_L	35	Yes	3	1	Yes (Subclonal)	No
K375	35	Yes	6	1	No	No
K523	60	Yes	16	11	Yes (Subclonal)	No
K021	32	No	5	6	Yes (Clonal)	No
K027	52	No	4	3	No	Yes (Clonal)
K032	57	N/A	3	3	No	No
K064	27	No	3	1	No	No
K065	57	N/A	9	1	No	No
K079	27	No	4	1	Yes (Clonal)	No
K097_R	23	No	2	1	Yes (Subclonal)	Yes (Subclonal)
K114_L	35	No	4	2	No	No
K114_R	33	No	3	2	No	No
K143	37	No	4	2	No	Yes (Clonal)
K145	48	No	5	2	Yes (Clonal)	No
K150	22	No	4	9	Yes (Clonal)	No
K177	60	No	4	2	Yes (Clonal)	Yes (Clonal)
K182	19	No	3	1	Yes (Clonal)	No
K184	52	No	5	2	No	No
K216	28	No	4	3	Yes (Clonal)	No
K217	52	N/A	3	1	No	No
K234	70	N/A	18	9	No	Yes (Clonal)
K237	55	No	8	3	No	No
K242	50	No	15	3	Yes (Clonal)	No
K256	34	No	6	4	No	No
K265_1	33	No	2	1	Yes (Subclonal)	No
K265_2	25	No	4	3	Yes (Subclonal)	No
K306	21	N/A	3	1	Yes (Clonal)	No
K323	60	No	4	1	Yes (Clonal)	No
K352_1	22	No	3	1	No	No
K352_2	15	No	3	1	No	No
K354	30	No	8	2	Yes (Clonal)	No
K357	18	No	4	1	Yes (Clonal)	No
K444	42	N/A	8	1	No	No
Legend
N/A - CT data not available
